# Supplementary material for: Metabolomic Profiling of Female Mink Serum during Early to Mid-Pregnancy to Reveal Metabolite Changes
Source: Genes (Basel). 2023 Sep 4;14(9):1759. doi: 10.3390/genes14091759 (PMC10531253; doi:10.3390/genes14091759)
Supplement: Supplementary file 1 [file genes-14-01759-s001.zip]

Archive with 22 entries (22 files):
- supplementary file 1A-NEG-UPLCQ-TOF-MS.xlsx
- supplementary file 1B-POS-UPLCQ-TOF-MS.xlsx
- supplementary file 2A -neg-D1_vs_D8.xlsx
- supplementary file 2B-pos-D1_vs_D8.xlsx
- supplementary file 3A -neg-D1_vs_D15.xlsx
- supplementary file 3B-pos-D1_vs_D15.xlsx
- supplementary file 6ANEGD1vsD8 the KEGG pathway database.xlsx
- supplementary file 6BPOSD1vsD8 the KEGG pathway database.xlsx
- supplementary file 7AnegD1vsD15the KEGG pathway database.xlsx
- supplementary file 7BposD1vsD15the KEGG pathway database.xlsx
- supplementary file 8ANEGD1vsD22the KEGG pathway database.xlsx
- supplementary file 8BPOSD1vsD22the KEGG pathway database.xlsx
- supplementary file 9AnegD1vsD29 the KEGG pathway database.xlsx
- supplementary file 9BposD1vsD29 the KEGG pathway database.xlsx
- supplementary file-10-D1_vs_D8 Classification of pathway.tif
- supplementary file-11-D1_vs_D15 Classification of pathway.tif
- supplementary file-12-D1_vs_D22 Classification of pathway.tif
- supplementary file-13-D1_vs_D29 Classification of pathway.tif
- supplementary file-4A -neg-D1_vs_D22.xlsx
- supplementary file-4B -pos-D1_vs_D22.xlsx
- supplementary file-5A -neg-D1vsD29.xlsx
- supplementary file-5B-pos-D1vsD29.xlsx
