# Supplementary material for: Metabolomic Profiling of Female Mink Serum during Early to Mid-Pregnancy to Reveal Metabolite Changes
Source: Genes (Basel). 2023 Sep 4;14(9):1759. doi: 10.3390/genes14091759 (PMC10531253; doi:10.3390/genes14091759)
Supplement: Supplementary file 1 [file genes-14-01759-s001.zip › supplementary file 1A-NEG-UPLCQ-TOF-MS.xlsx]

## Sheet: supplementary file 1A-NEG-UPLCQ
#id	D1.1neg.D1.1	D1.2neg.D1.2	D1.3neg.D1.3	D8.1neg.D8.1	D8.2neg.D8.2	D8.3neg.D8.3	D15.1neg.D15.1	D15.2neg.D15.2	D15.3neg.D15.3	D22.1neg.D22.1	D22.2neg.D22.2	D22.3neg.D22.3	D29.1neg.D29.1	D29.2neg.D29.2	D29.3neg.D29.3
meta_1	0.000396145	0.000454591	0.000447897	0.000330734	0.000362517	0.00027742	0.000291539	0.000299666	0.000232132	0.000415677	0.000430597	0.000413197	0.000377057	0.000329066	0.000215183
meta_2	0.0141751	0.0122265	0.014358	0.0170054	0.0157323	0.0177467	0.0160275	0.0289901	0.0251021	0.0233226	0.0213808	0.0278526	0.0207544	0.0241424	0.0133276
meta_3	0.000574431	0.000892738	0.000885822	0.00104508	0.00113341	0.00112101	0.000997893	0.000972125	0.00162098	0.00125951	0.00117818	0.00145524	0.000935128	0.000586225	0.000726366
meta_4	0.000291348	0.000409158	0.000450431	2.69e-05	4.96e-05	2.81e-05	1.31e-05	1.52e-05	2.38e-05	1.99e-05	2.43e-05	1.98e-05	2.32e-05	1.43e-05	1.49e-05
meta_5	0.000292816	0.000312811	0.000373771	0.000374908	0.000449885	0.000339395	0.000296429	0.0002593	0.000261793	0.00039856	0.000251762	0.000289668	0.000319323	0.000264793	0.000182499
meta_6	0.000469187	0.000447004	0.000415981	0.000711374	0.000521292	0.000527142	0.000690709	0.000702725	0.000613041	0.00191106	0.00193179	0.000767341	0.00140718	0.00138148	0.000775815
meta_7	0.000171191	0.000197204	0.00018539	0.000150503	0.000187642	0.000169446	0.000218613	0.000186364	0.000172015	0.000158383	0.000153169	0.000247708	0.000268394	0.000252394	0.000188298
meta_8	0.00136981	0.0012902	0.0014053	0.000686646	0.000482122	0.000505686	0.000693023	0.000849213	0.000754049	0.000351579	0.000374394	0.000537244	0.000575906	0.000563072	0.000407837
meta_9	0.000151881	0.000181966	0.000182564	0.000137112	0.000153033	0.00012531	0.000148864	0.000147873	0.000133215	0.00017845	0.000167871	0.0001869	0.000168661	0.000175079	0.000173567
meta_10	0.000550128	0.000627155	0.000599213	0.000749908	0.000879856	0.00083984	0.000729048	0.000613135	0.000639577	0.000786428	0.000752346	0.00110845	0.000494851	0.000554504	0.00084382
meta_11	0.00121957	0.00114712	0.00129828	0.00080021	0.000891102	0.000727689	0.000729357	0.000720445	0.000722728	0.000667895	0.000717688	0.000654812	0.000846805	0.000906777	0.000365427
meta_12	0.000932817	0.00334703	0.00228598	0.00319694	0.00992636	0.00943562	0.00594827	0.00371613	0.00535551	0.00920117	0.00546745	0.00388912	0.00519093	0.00532547	0.000209342
meta_13	6.82e-05	8.67e-05	8.56e-05	6.95e-05	0.000163573	0.000169558	0.000174223	8.9e-05	0.000126201	0.000115495	0.000116303	3.61e-05	0.000106687	5.88e-05	2.98e-05
meta_14	0.00215965	0.00231442	0.00255834	0.00128383	0.00156308	0.00147318	0.00138759	0.00130887	0.00133993	0.00135276	0.00149435	0.000999122	0.00181872	0.00181606	0.00082778
meta_15	0.000497834	0.000512211	0.000612996	0.000318465	0.000403787	0.000307565	0.000331443	0.000318982	0.000285608	0.000357021	0.000318929	0.000281957	0.000314859	0.000287661	0.000197172
meta_16	0.011016	0.00870264	0.0101223	0.000806127	0.000945835	0.000622329	0.000424877	0.000280659	0.00042001	0.000435223	0.000453418	0.000394751	0.00032398	0.000279886	0.000240914
meta_17	0.00244573	0.00257067	0.0026188	0.00165596	0.00219623	0.00167289	0.00229262	0.00241496	0.00179803	0.00150865	0.00207025	0.00228523	0.00254024	0.00252286	0.00188762
meta_18	0.00036274	0.000433244	0.000407897	8.03e-05	6.74e-05	7.44e-05	7.81e-05	8.15e-05	8.04e-05	7.57e-05	7.5e-05	5.26e-05	6.31e-05	6.21e-05	4.96e-05
meta_19	0.000182011	0.000256889	0.000338909	7.42e-05	6.65e-05	5.81e-05	8.07e-05	6.47e-05	4.65e-05	3.14e-05	3.35e-05	2.05e-05	1.77e-05	1.56e-05	1.04e-05
meta_20	0.000116244	0.000117777	0.000135177	0.000122986	0.000115333	9.75e-05	0.000158231	0.000153204	0.000116027	0.000160528	0.000151566	0.000158349	0.000152868	0.000168201	0.00012785
meta_21	4.32e-05	2.68e-05	2.26e-05	3.97e-05	2.98e-05	3.15e-05	5.62e-05	5.45e-05	8.05e-05	6.84e-05	9.03e-05	5.95e-05	0.000137992	0.000150917	9.28e-05
meta_22	0.00215935	0.00174817	0.00187351	0.00235342	0.00236909	0.00207228	0.00265175	0.0024035	0.0025669	0.00266898	0.00286057	0.00257783	0.00246316	0.00236224	0.00212815
meta_23	6.98e-05	6.62e-05	7.32e-05	4.71e-05	5.02e-05	4.46e-05	4.29e-05	4.18e-05	4.83e-05	4.23e-05	3.94e-05	5.09e-05	5.09e-05	4.9e-05	5.05e-05
meta_24	0.0287521	0.032919	0.0310735	0.0504601	0.0551228	0.0270726	0.0175123	0.0173263	0.0173796	0.0219973	0.0221316	0.0583003	0.0166136	0.0165619	0.0238943
meta_25	0.000144243	0.000185681	0.000139298	0.000140669	0.000149011	0.000148274	0.000156969	0.000140388	0.000185058	0.000148077	0.000146666	0.000139975	0.000126333	0.000149076	0.000137344
meta_26	0.000227978	0.000199138	0.000225361	0.000323989	0.000157633	0.000310523	0.000161263	0.000146813	0.000188272	0.000205428	0.000256622	0.000221191	0.000183325	0.000136986	0.000222267
meta_27	0.000254048	0.000288742	0.000333809	0.000179036	0.000241462	0.000274251	0.000193402	0.000207811	0.000146994	0.000332757	0.000200883	0.000279103	0.000265856	0.000260407	0.000225802
meta_28	0.00482564	0.00568292	0.00509889	0.00382282	0.00436021	0.00379815	0.00383154	0.00408398	0.00377652	0.00357511	0.00304957	0.00312146	0.00435701	0.00544103	0.00163828
meta_29	5.16e-05	5.18e-05	5.28e-05	4.59e-05	6.28e-05	6.8e-05	4.12e-05	5.36e-05	5.27e-05	4.8e-05	7.23e-05	6.85e-05	4.22e-05	5.69e-05	3.92e-05
meta_30	0.00548993	0.00629534	0.00568294	0.0022884	0.00388527	0.00443131	0.0035042	0.00180503	0.00349186	0.00229854	0.00145553	0.00186962	0.00147646	0.00151214	0.0023536
meta_31	0.00114191	0.000954465	0.00173703	0.000929977	0.00099052	0.000878082	0.00114357	0.00125512	0.00129023	0.00119094	0.0015001	0.00148014	0.00260946	0.00226341	0.00166516
meta_32	4.75e-05	4.05e-05	2.86e-05	6.75e-05	7.28e-05	6.41e-05	0.000150495	0.000142608	0.00016194	4.88e-05	0.000104205	0.000122422	0.000536505	0.000585826	0.000205908
meta_33	0.000189517	0.000177349	0.000172669	0.000267592	0.000169951	0.000183973	0.000152573	0.000110084	0.00015422	0.000211778	0.000228346	0.00023469	0.000126388	0.000140574	0.000173554
meta_34	0.00101726	0.00288781	0.00325438	0.00074585	0.00308878	0.00285753	0.00309105	0.00172371	0.00244997	0.00224651	0.00167986	0.000694115	0.00278329	0.00256115	0.00029082
meta_35	0.000203521	0.000156937	0.000203107	0.00030441	0.000237763	0.000253135	0.000219186	0.00023834	0.000254295	0.000278935	0.000377973	0.000325368	0.000223535	0.000228453	0.00032144
meta_36	0.00100359	0.000903951	0.00104192	0.000994949	0.000817859	0.000869613	0.000571607	0.000607602	0.000620678	0.000594372	0.000574076	0.000739047	0.000982835	0.000987752	0.000799935
meta_37	0.0373939	0.0386444	0.0387971	0.0433822	0.0424588	0.0439479	0.0434951	0.0413457	0.0433718	0.0487617	0.0457418	0.0408252	0.0455299	0.0457448	0.0371828
meta_38	0.000215764	0.000261102	0.000241318	0.000304448	0.000320594	0.000311187	0.000295374	0.000233767	0.000262344	0.000322164	0.000295251	0.00040921	0.000192588	0.00020594	0.000311871
meta_39	0.000224211	0.000366306	0.00030963	0.00107204	0.000690752	0.000887083	0.000585578	0.000421475	0.000788075	0.00133753	0.0012001	0.000925763	0.000933309	0.000858082	0.00102204
meta_40	0.000285225	0.000507362	0.000456262	0.000225533	0.000505561	0.000625396	0.0004055	0.00026314	0.000421069	0.000454251	0.000380922	0.000121828	0.000374989	0.000232729	0.000133675
meta_41	0.000463753	0.000424381	0.000417648	0.000556327	0.000529084	0.000562014	0.000272211	0.000257628	0.000263459	0.000314698	0.000355119	0.000397526	0.00026865	0.000274361	0.000392573
meta_42	3.02e-05	6.31e-05	4.93e-05	0.000107067	0.000487206	0.000447028	0.000272349	0.000151251	0.000218202	0.000331292	0.000141244	0.000131535	0.000129159	0.000111832	1.84e-05
meta_43	0.000307451	0.000474946	0.000489251	0.000192038	0.000821934	0.00115258	0.000597852	0.000239831	0.000889121	0.000680842	0.000218382	8.01e-05	0.000276571	8.12e-05	6.28e-05
meta_44	0.000119198	0.000123397	0.000136891	0.000108108	0.000103647	7.58e-05	9.87e-05	0.000114268	9.48e-05	0.000121717	0.000128719	0.000112794	0.000121222	0.000103213	6.73e-05
meta_45	0.000392701	0.000346631	0.000383439	0.000237989	0.000259878	0.000219875	0.000292863	0.000260862	0.000295642	0.000211518	0.000241201	0.0003298	0.000318839	0.000295032	0.000285129
meta_46	0.00722879	0.00619708	0.0111456	0.0016391	0.000985088	0.000971927	0.00048538	0.000531961	0.000255143	0.00020897	0.000224813	0.000176892	0.000116213	0.000135737	0.000103015
meta_47	0.000580866	0.000302705	0.000461007	0.000350333	0.000293661	0.00030748	0.000341174	0.000410302	0.000354007	0.000186179	0.000195384	0.000200664	0.000169892	0.000104345	7.68e-05
meta_48	8.08e-05	7.68e-05	5.11e-05	0.000144866	0.000130095	0.000135114	0.000186193	0.000206597	0.000171898	0.000185215	0.000166083	0.000173094	0.000135718	0.000174913	0.000117386
meta_49	0.000126426	0.000122319	0.000109906	0.000294558	0.00024734	0.000202889	0.000301721	0.000304433	0.000259257	0.000244839	0.000258296	0.000299108	0.000309339	0.000311143	0.000165148
meta_50	0.000372381	0.000411075	0.000362948	0.000445198	0.000503072	0.000468374	0.000403076	0.000350827	0.00035816	0.000287753	0.000360869	0.000591488	0.000286625	0.000288387	0.000443573
meta_51	0.000184939	9.89e-05	4.6e-05	0.000208898	0.000233217	0.000203302	0.000557604	0.000493159	0.000613449	0.000181168	0.000306908	0.000349311	0.000868205	0.000847887	0.000769274
meta_52	0.000918592	0.000949391	0.000909477	0.000577731	0.000551412	0.000645099	0.000414998	0.0003285	0.00042272	0.000541891	0.000579948	0.000435094	0.000510079	0.000497166	0.000362783
meta_53	0.000107683	0.000106981	0.000119034	0.000110769	0.000114867	0.000117031	0.000123359	0.000151053	0.000133736	9.97e-05	8.38e-05	6.15e-05	8.39e-05	7.66e-05	5.74e-05
meta_54	6.87e-05	0.000129439	0.000119318	5.52e-05	0.000137042	0.000164977	8.71e-05	7.88e-05	9.53e-05	7.53e-05	9.47e-05	2.84e-05	8.02e-05	2.88e-05	1.63e-05
meta_55	0.000517022	0.00251428	0.00131497	0.000845495	0.00534993	0.00480637	0.00249922	0.0012199	0.00241104	0.00321897	0.00148557	0.00116134	0.00192663	0.00171264	4.09e-05
meta_56	0.00148168	0.00155879	0.0016019	0.00160236	0.00159806	0.00164131	0.00168748	0.00166098	0.00170962	0.00168422	0.00175092	0.00152988	0.00173224	0.00176102	0.0017215
meta_57	0.00174887	0.00195431	0.00185466	0.00165489	0.00172692	0.00162995	0.00164947	0.00150626	0.00162378	0.00168141	0.00168865	0.00118947	0.0015378	0.00148701	0.00115736
meta_58	0.000379623	0.000431323	0.000478185	0.00144527	0.000990009	0.00123731	0.000818637	0.000884277	0.00112993	0.00204552	0.00245163	0.00151204	0.00135051	0.00147893	0.00125538
meta_59	0.000110234	7.88e-05	9.89e-05	0.00015797	6.58e-05	0.000162254	9.59e-05	8.59e-05	0.000121493	0.0001024	0.000122065	6.35e-05	9.55e-05	5.57e-05	8.18e-05
meta_60	4.76e-05	4.37e-05	6.5e-05	2.2e-05	3.36e-05	2.01e-05	3.82e-05	2.98e-05	1.4e-05	2.22e-05	1.98e-05	2.23e-05	1.6e-05	1.95e-05	1.79e-05
meta_61	0.000170542	0.00061995	0.000260112	0.000196953	0.00180693	0.00275747	0.000732481	0.000307657	0.00110716	0.00143612	0.00151078	8.43e-05	0.000384237	0.000103696	8.14e-05
meta_62	0.000262595	0.000316567	0.000334174	0.000278794	0.000385537	0.00033006	0.00037034	0.000286054	0.000331462	0.000340823	0.000335985	0.000278864	0.000288288	0.00036219	0.000286082
meta_63	0.000632025	0.000704195	0.000696877	0.000873571	0.000970293	0.00108973	0.000735557	0.000706915	0.000767424	0.000927266	0.000842985	0.000806036	0.000585574	0.000638413	0.00097219
meta_64	0.00150834	0.00473087	0.00322641	0.00121435	0.00564396	0.00517263	0.00597184	0.00306998	0.00436827	0.00373944	0.00299651	0.0012193	0.0052621	0.0044711	0.000492665
meta_65	0.0255164	0.0186905	0.0202406	0.00403382	0.00287447	0.00266692	0.00154304	0.00153937	0.0011039	0.000852684	0.000796573	0.000591605	0.000385733	0.00041642	0.000239268
meta_66	0.000610003	0.000549255	0.000572199	0.000630551	0.000606744	0.00059671	0.000758505	0.000659312	0.000705223	0.000643037	0.000642574	0.000530167	0.000526481	0.000521077	0.000609496
meta_67	0.000684559	0.000713796	0.000768683	0.000180775	0.000175918	0.000174579	0.000121774	0.000146138	0.00016	0.000148453	0.000130533	0.00012129	0.000177998	0.000164286	0.000241138
meta_68	0.00119951	0.0012076	0.00119016	0.00237679	0.00253484	0.0024502	0.00334193	0.00349346	0.00305893	0.00316195	0.00323924	0.00304942	0.00245562	0.00316785	0.00212753
meta_69	0.00104082	0.00151026	0.00123697	0.000819115	0.00098596	0.00108024	0.00403913	0.00405133	0.00414326	0.00180773	0.00133191	0.00509332	0.00117487	0.00120505	0.000493531
meta_70	7.87e-05	8.52e-05	9.46e-05	8.9e-05	8.5e-05	8.02e-05	4.72e-05	4.62e-05	7.02e-05	5.02e-05	3.68e-05	7.61e-05	4.3e-05	3.85e-05	4.09e-05
meta_71	0.00355529	0.00328932	0.0043375	0.00234963	0.00227216	0.00255571	0.00314174	0.00305108	0.00311749	0.00162263	0.00156348	0.0013097	0.00124811	0.00110943	0.000614131
meta_72	0.000144172	0.00015388	0.000196161	6.73e-05	7.17e-05	6.02e-05	3.2e-05	3.36e-05	3.38e-05	6.63e-05	8.02e-05	6.67e-05	7.44e-05	6.65e-05	4.95e-05
meta_73	0.00115776	0.00100739	0.00154129	0.000593459	0.000605529	0.000477333	0.000286126	0.000351164	0.000267838	0.000260099	0.000297599	0.000602646	0.000399647	0.000365341	0.000242609
meta_74	0.000414739	0.000469156	0.000526048	2.5e-05	6.68e-05	3.84e-05	2.61e-05	1.98e-05	1.98e-05	2.72e-05	2.5e-05	2.58e-05	3.06e-05	1.99e-05	1.98e-05
meta_75	0.000187329	0.000172099	0.000194684	9.52e-05	0.000122139	9.71e-05	0.000152292	0.000112698	0.000159353	9.49e-05	0.000106884	0.000124469	0.000140649	0.000152026	0.000124284
meta_76	0.000181558	0.000213823	0.00020161	0.00022791	0.000190889	0.000218819	0.000511256	0.000459867	0.000518786	0.000100388	9.64e-05	0.000114223	0.000197722	0.000183138	0.0001983
meta_77	0.000756407	0.00118758	0.000973761	0.000225989	0.000231576	4.09e-05	4.72e-05	0.000459201	0.000506737	0.000101389	0.000126227	0.000129231	0.0002034	0.00019306	0.00019298
meta_78	8.87e-05	0.000165548	0.000127716	7e-05	0.000177804	0.000190369	0.000170093	0.000112958	0.00014272	0.000111058	0.000131905	4.62e-05	0.000145354	9.44e-05	4.37e-05
meta_79	0.0127338	0.0116472	0.00687008	0.00543124	0.00499867	0.00716507	0.00219854	0.00246238	0.00185324	0.00432096	0.00303769	0.00167304	0.000378914	0.00129812	0.000521509
meta_80	0.000117844	0.000109383	0.000131357	6.11e-05	7.42e-05	6.47e-05	5.01e-05	5.23e-05	7.14e-05	5.47e-05	6.64e-05	5.85e-05	7.73e-05	7.51e-05	8.74e-05
meta_81	0.000228683	0.000251688	0.000294024	0.000262173	0.000261858	0.000235445	0.00027738	0.000297085	0.0002832	0.000300247	0.00031415	0.000265933	0.000259561	0.000265939	0.000189199
meta_82	0.000707639	0.000906921	0.000834484	0.000438175	0.000622699	0.000424847	0.000495348	0.000485259	0.000575998	0.000325108	0.00044516	0.000302132	0.000508423	0.000473578	0.000387742
meta_83	8.02e-05	7.32e-05	8.18e-05	7.66e-05	9.02e-05	6.65e-05	8.11e-05	6.36e-05	6.76e-05	7.03e-05	7.31e-05	6.2e-05	7.06e-05	7.73e-05	6.3e-05
meta_84	2.09e-05	1.81e-05	1.4e-05	9.25e-05	6.18e-05	6.69e-05	5.73e-05	6.47e-05	4.72e-05	7.52e-05	8.01e-05	7.85e-05	6.16e-05	6.72e-05	7.05e-05
meta_85	2.27e-05	3.56e-05	3.09e-05	2.6e-05	5.36e-05	5.91e-05	5.1e-05	3.92e-05	6e-05	4.67e-05	3.46e-05	3.95e-05	4.03e-05	2.48e-05	1.71e-05
meta_86	0.000223457	0.000400791	0.000186815	0.000197303	0.000716544	0.00122603	0.000450757	0.000834291	0.00134468	0.00125268	0.00115909	0.000290254	0.000769876	0.000478601	0.000102283
meta_87	0.000248407	0.000262863	0.000280898	0.000250606	0.000271748	0.000300989	0.000206242	0.000191631	0.000214055	0.000285969	0.000263248	0.00015028	0.000219994	0.00023913	0.000142244
meta_88	0.000214486	0.000520731	0.000318717	0.000181894	0.000172142	0.00020898	0.00020541	0.000169705	0.000164678	8.43e-05	0.00016458	0.000112471	0.000267462	0.00020165	5.41e-05
meta_89	0.000368171	0.00160638	0.000885434	0.000693073	0.00318964	0.00303947	0.000750491	0.000329246	0.000600601	0.000413773	0.0001802	0.000158838	0.000232271	0.000327538	6.11e-05
meta_90	0.00054044	0.000453713	0.000438927	0.000527574	0.000558496	0.000541805	0.000726335	0.000704208	0.00079131	0.000441106	0.000558434	0.000668297	0.000706177	0.000806807	0.000890179
meta_91	0.00997452	0.0118865	0.0114928	0.0136024	0.0154294	0.0151792	0.0114831	0.0110468	0.0117773	0.0143453	0.0132239	0.0132323	0.00886568	0.00969464	0.0149946
meta_92	0.00025133	0.000257254	0.000220347	0.000336899	0.00024983	0.000334962	0.000268687	0.000295022	0.000395127	0.000500036	0.000478343	0.000528279	0.000266385	0.00030321	0.000417274
meta_93	7.62e-05	8.49e-05	7.39e-05	6.66e-05	7.24e-05	6.04e-05	4.3e-05	4.66e-05	4.58e-05	4.79e-05	4.1e-05	8.61e-05	4.73e-05	4.05e-05	3.37e-05
meta_94	0.000149875	0.000158663	0.000152716	0.000167529	0.000195742	0.00021324	0.000290042	0.000284094	0.000306884	0.000196047	0.000214975	0.000222357	0.000180752	0.000167531	0.000184624
meta_95	0.000622971	0.000385459	0.000511814	0.000674959	0.000494716	0.000571577	2.75e-05	4.77e-05	0.000718475	0.000409647	0.00111384	0.000333744	0.0024598	6.22e-05	4.85e-05
meta_96	0.000685371	0.000694449	0.000734453	0.000662231	0.000666784	0.000608837	0.000459239	0.000438147	0.000458028	0.000518786	0.000560713	0.000717093	0.000523444	0.000496529	0.000507187
meta_97	0.00934906	0.00882036	0.0098847	0.00879357	0.00788534	0.00929679	0.00609848	0.00633645	0.00659394	0.0056038	0.00625525	0.00760246	0.00924902	0.0104058	0.00885154
meta_98	9.11e-05	9.91e-05	0.000107431	7.41e-05	7.9e-05	8.31e-05	4.66e-05	4.56e-05	5.27e-05	6.24e-05	7.33e-05	7.1e-05	4.56e-05	6.39e-05	6.99e-05
meta_99	0.000524038	0.000560765	0.000555595	0.000746034	0.000718484	0.000699402	0.000488686	0.00043175	0.000479898	0.000407611	0.000420405	0.000391075	0.000340905	0.00032315	0.000391439
meta_100	0.000254015	0.000329594	0.00039952	0.000553694	0.000547545	0.000155802	0.000519743	0.000502765	0.00052743	0.000717783	0.000763065	0.000673234	0.00018119	0.00025623	0.000459262
meta_101	0.0110026	0.0109313	0.0111528	0.014259	0.012983	0.0125018	0.0126864	0.0146785	0.0144371	0.0178656	0.0170945	0.0165296	0.0156662	0.0153674	0.0111502
meta_102	0.000352014	0.000234248	0.000155976	0.00217128	0.000285766	0.00157353	0.00195152	0.0018909	0.000572136	0.00144999	0.000681763	0.000367222	0.000898274	0.000832431	0.00249275
meta_103	0.00028095	0.000285354	0.000341653	0.000154021	0.000208562	0.000158879	0.000164715	0.000175397	0.000135245	9.37e-05	0.000120451	0.000131656	0.000127568	0.000153475	0.000101909
meta_104	0.000217118	0.000191033	0.000347705	0.000529901	0.000174477	0.000240708	0.000167051	0.000193308	0.00016341	0.000157057	0.000171164	0.000331017	0.000132049	0.000112369	0.000189457
meta_105	0.000118584	0.00013206	0.000225995	5.96e-05	8.85e-05	5.53e-05	5.15e-05	4.24e-05	3.38e-05	4.52e-05	4.55e-05	4.34e-05	3.78e-05	4.39e-05	4.98e-05
meta_106	0.00192121	0.00166537	0.00215807	0.000108171	0.000175332	0.00016124	0.000260537	0.000310729	0.000307267	5.17e-05	6.06e-05	8.63e-05	4.78e-05	7.82e-05	7.21e-05
meta_107	0.000728248	0.000690154	0.000683279	0.000705784	0.000817641	0.00135058	0.000732653	0.000658725	0.000720142	0.00096885	0.000971384	0.000854989	0.000807272	0.000798263	0.000744521
meta_108	0.000397351	0.000417132	0.000430502	0.000492328	0.000446424	0.000487093	0.000423091	0.000418061	0.000410215	0.000592948	0.000588646	0.000549177	0.000434539	0.000473485	0.000484528
meta_109	0.000257057	0.000266381	0.000229985	0.000344644	0.000280996	0.000265867	0.00021355	0.000286185	0.000231463	0.000421993	0.000468185	0.000493742	0.000315779	0.000316905	0.000324339
meta_110	0.0011738	0.00559234	0.00323205	0.00048338	0.00149675	0.00136786	0.000640726	0.000440718	0.000508374	0.000449264	0.000160486	0.000519976	0.000180919	0.000261474	0.000443321
meta_111	0.000171304	0.000166892	0.000179848	0.000113799	0.000154012	0.000118525	0.000123423	0.000129333	0.000109413	0.00010265	0.000105518	0.00011393	0.000142335	0.000138272	9.3e-05
meta_112	0.000789742	0.000787541	0.000765462	0.000917478	0.000792532	0.000630811	0.000921802	0.000697322	0.000780146	0.000929288	0.000693794	0.000627217	0.000551157	0.000581077	0.000714985
meta_113	0.000349728	0.000275259	0.000354453	0.000251117	0.000302088	0.00021142	0.000201357	0.000184569	0.000168398	0.000217192	0.000190182	0.000362953	0.000189421	0.000215655	0.000173043
meta_114	0.00162524	0.00190659	0.00181875	0.00166708	0.0016871	0.00138152	0.00160486	0.00150712	0.00154581	0.00190839	0.00202065	0.00160811	0.00171681	0.00158958	0.00164801
meta_115	0.000335983	0.000320412	0.000353595	0.000432203	0.000363055	0.000356498	0.000356577	0.000400615	0.000348509	0.000499956	0.000587528	0.000475911	0.000369848	0.000424069	0.000293349
meta_116	0.00077428	0.000674602	0.000727415	0.000778376	0.000757468	0.00081305	0.000993473	0.000874083	0.000985537	0.000805002	0.000811856	0.000596622	0.000698746	0.000689179	0.000806251
meta_117	8.2e-05	7.89e-05	5.4e-05	0.000183039	0.000277061	0.000155405	0.000277984	0.000227989	0.000292909	0.000519561	0.00042479	0.000399919	0.000350783	0.00033474	0.00037956
meta_118	0.000587808	0.000509242	0.000550455	0.000797236	0.000666907	0.00043557	0.00063328	0.000745636	0.000773239	0.0011702	0.000806578	0.00096776	0.000861703	0.000840456	0.000587511
meta_119	0.000412527	0.000425243	0.000501009	0.000467625	0.000441389	0.000390334	0.000396422	0.000339666	0.000337561	0.000290255	0.000295563	0.000390453	0.000411018	0.000313727	0.000275579
meta_120	3.03e-05	5.7e-05	6.02e-05	4.99e-05	5.12e-05	4.91e-05	8.1e-05	6.39e-05	7.06e-05	4.75e-05	4.07e-05	7.62e-05	4.72e-05	4.92e-05	3.46e-05
meta_121	0.000715733	0.0007665	0.000614815	0.000587606	0.000535464	0.000573265	0.000737192	0.000833601	0.000302574	0.000530883	0.00074257	0.000453105	0.00029541	0.00027762	0.000163583
meta_122	0.000901866	0.00047976	0.000390591	0.000170011	0.0022065	0.002683	0.000908487	0.00034084	0.000964057	0.00130817	0.00150942	0.000106869	0.00044318	0.000649821	0.000282347
meta_123	0.00422864	0.00425554	0.0047944	0.00356941	0.00441894	0.00350483	0.00324772	0.00328703	0.00328282	0.00292617	0.00317751	0.00373957	0.00305749	0.00383638	0.00385792
meta_124	0.000478641	0.000554028	0.000535223	0.000654378	0.000513287	0.000602034	0.000381467	0.000403938	0.000426735	0.000339694	0.000393826	0.000292808	0.000467604	0.000556121	0.000344684
meta_125	0.000710574	0.000722329	0.000766011	0.000765588	0.000875437	0.000878096	0.000846704	0.000690414	0.000756095	0.00105302	0.000983944	0.00086811	0.000865217	0.000798196	0.000832114
meta_126	0.000453511	0.000413533	0.000424492	0.000943793	0.000788781	0.000895043	0.00151467	0.00137795	0.00142047	0.00040106	0.000395047	0.000396355	0.000234543	0.000230182	0.000100784
meta_127	0.000107537	8.4e-05	9.16e-05	0.000112412	0.000122883	0.000124839	0.000142967	0.000116286	0.000133463	0.000120256	0.000109809	7.81e-05	9.29e-05	9.49e-05	0.000106297
meta_128	3.01e-05	3.01e-05	2.4e-05	0.00012533	4.7e-05	9.01e-05	7.87e-05	6.35e-05	0.000107182	8.63e-05	0.000108301	7.58e-05	6.07e-05	4.7e-05	8.81e-05
meta_129	4.22e-05	3.58e-05	3.98e-05	8.07e-05	2.79e-05	6.44e-05	3.05e-05	3.09e-05	3.82e-05	4.66e-05	6.36e-05	5.16e-05	3.3e-05	1.96e-05	4.94e-05
meta_130	0.00252755	0.00385979	0.0034532	0.00578237	0.00608006	0.00645027	0.00570603	0.00598338	0.00380101	0.00369976	0.00384561	0.00194134	0.00304463	0.00254303	0.00242871
meta_131	0.000142978	6.63e-05	5.74e-05	0.00013338	0.000117082	0.000148495	8.49e-05	0.000116627	9.63e-05	0.000174888	0.00018675	0.000147632	8.06e-05	0.000103544	0.000109426
meta_132	0.000123399	0.000118595	0.000129661	9.47e-05	0.000109437	8.31e-05	0.000100676	8.72e-05	8.25e-05	7.59e-05	7.33e-05	7.24e-05	9.07e-05	0.000108031	6.53e-05
meta_133	0.000461219	0.000583531	0.000467349	0.000837869	0.000859922	0.000792254	0.000630262	0.000785363	0.00079399	0.00147784	0.00212499	0.0020454	0.000660788	0.000644555	0.00395326
meta_134	0.000112946	0.00011445	0.000114583	0.000127589	0.000121695	0.000124562	0.000109416	0.000107622	0.000105867	7.42e-05	8.25e-05	9.64e-05	0.000152598	0.000155299	9.79e-05
meta_135	0.000212358	0.000207448	0.000253705	0.00022814	0.000229395	0.00021759	0.000254141	0.000297221	0.000240154	0.000211202	0.000186285	0.000196385	0.000123277	9.13e-05	0.000173846
meta_136	0.0319461	0.0297486	0.0279995	0.0327452	0.0310555	0.0327583	0.017907	0.0175823	0.016225	0.0232614	0.0217438	0.0163327	0.055466	0.0604282	0.049236
meta_137	3.85e-05	2.3e-05	2.33e-05	1.5e-05	1.8e-05	1.54e-05	5.47e-05	4.83e-05	4.64e-05	2.24e-05	3.77e-05	4.18e-05	6.25e-05	7.88e-05	3.29e-05
meta_138	2.68e-05	0.000272875	4.82e-05	9.67e-05	0.000363339	0.000350377	0.000254631	0.000154596	0.000216293	0.000192575	9.93e-05	6.19e-05	0.000282606	0.000133489	1.4e-05
meta_139	0.000195526	0.000241991	0.000215325	0.000256989	0.000214803	0.000192481	0.000252791	0.000201003	0.00023858	0.000231015	0.000248563	0.000203177	0.000162701	0.00017005	0.000206717
meta_140	0.00222273	0.00216892	0.00208757	0.00260355	0.0025328	0.00315734	0.00828301	0.00893945	0.00747203	0.00121665	0.00121357	0.000968124	0.000793581	0.000697872	0.000347002
meta_141	0.000941309	0.000947627	0.00094835	0.0011109	0.000917581	0.000857103	0.000644943	0.000666297	0.000655243	0.000418854	0.000518143	0.00080254	0.000852617	0.0007288	0.000783181
meta_142	8.11e-05	7.63e-05	7.18e-05	8.91e-05	7.48e-05	8.82e-05	7.53e-05	7.13e-05	7.8e-05	0.000128937	0.00013759	0.000125269	0.000113472	0.000122862	7.52e-05
meta_143	0.00374119	0.00405232	0.00397492	0.0053792	0.00609079	0.00608762	0.00912456	0.00857169	0.00679855	0.00403958	0.00404848	0.00348531	0.0030164	0.0028341	0.00236804
meta_144	0.0063175	0.0064712	0.00670489	0.00754719	0.00671122	0.00749581	0.0078006	0.00713704	0.00744543	0.00942316	0.00903328	0.00759433	0.00777861	0.00791501	0.00714866
meta_145	0.0018282	0.00170528	0.00182067	0.00196792	0.00183304	0.00179281	0.00227684	0.00225382	0.00231013	0.0019793	0.00191116	0.00159873	0.00161915	0.00165621	0.00177747
meta_146	0.000440622	0.000348906	0.000368392	0.000582769	0.000724467	0.000641211	0.000509763	0.000531944	0.000559841	0.000472686	0.000551588	0.000536456	0.000668583	0.00072627	0.000670901
meta_147	7.92e-05	0.000114858	9e-05	0.000168451	0.000175969	0.000149294	0.000189033	0.000149797	0.000161442	0.000230626	0.000270846	0.000259873	0.00013688	0.000165605	0.000216488
meta_148	6.99e-05	0.000161823	0.000141255	8.84e-05	0.000240194	0.000296777	0.000208072	0.000131696	0.000270318	0.000448456	0.000279511	0.000100177	0.00022837	0.000174877	2.96e-05
meta_149	0.000247024	0.000228551	0.000262908	0.000316023	0.000346051	0.000321081	0.0003158	0.000320854	0.000462357	0.000397764	0.000327049	0.000371757	0.00034893	0.000411051	0.000299804
meta_150	0.00025799	0.000260365	0.000285131	0.000155207	0.000278183	0.000400441	0.000373564	0.000298748	0.000402322	0.000276254	0.000167398	0.000171144	0.000290313	0.00025317	0.000148622
meta_151	0.000410285	0.000390763	0.000394739	0.000568523	0.000697077	0.000708841	0.000807652	0.000718494	0.000793845	0.00111769	0.00119667	0.00110751	0.000715965	0.00059783	0.00107081
meta_152	0.00175271	0.0018254	0.00190422	0.00259429	0.00239348	0.00240467	0.001609	0.00144121	0.00160957	0.00139752	0.00136812	0.00138532	0.00106839	0.00109035	0.00131642
meta_153	0.000493849	0.000466908	0.000503465	0.000705719	0.000607669	0.000646799	0.000408836	0.000420916	0.000440782	0.000329227	0.000331383	0.000410081	0.000288151	0.000261753	0.000394603
meta_154	0.000330272	0.000310171	0.000324302	0.000216907	0.000199578	0.000252069	0.000131492	0.000105699	0.000126815	0.000141237	0.000123244	0.000168153	0.000197445	0.000222766	0.000170216
meta_155	6.54e-05	7.06e-05	5.78e-05	4.79e-05	5.41e-05	5.25e-05	0.000126096	0.000134771	0.000137256	4.29e-05	4.07e-05	0.000106958	5.44e-05	6.92e-05	4.78e-05
meta_156	9.13e-05	8.06e-05	8.8e-05	9.02e-05	8.46e-05	7.98e-05	8.57e-05	7.1e-05	7.84e-05	7.26e-05	7.68e-05	6.28e-05	8.94e-05	8.01e-05	7.51e-05
meta_157	0.00261562	0.00251122	0.00246705	0.00343076	0.00354726	0.00278985	0.00365819	0.00324866	0.00342582	0.00281226	0.00250504	0.00200997	0.00259502	0.00261412	0.00103091
meta_158	9.02e-05	0.000145636	0.000143599	0.000107606	0.000284202	0.000272536	0.000219508	0.000127884	0.00022369	0.000144027	0.000160143	6.33e-05	0.000139921	0.000107439	6.01e-05
meta_159	0.00098714	0.000885197	0.00102929	0.000323358	0.000282395	0.000337485	0.000249396	0.000230391	0.000274587	0.000240757	0.000291409	0.000227243	0.000378152	0.000380941	0.000212203
meta_160	0.000617888	0.000639877	0.000768197	0.000142182	0.000194057	0.000159326	0.000248434	0.000262112	0.000279679	6.95e-05	7.24e-05	9.87e-05	9.39e-05	0.000113193	0.000120871
meta_161	0.00194912	0.00148954	0.00160768	0.0019871	0.00133489	0.00161036	0.00239841	0.00230589	0.00236045	0.00161567	0.00176254	0.00195146	0.000898083	0.000934328	0.000645869
meta_162	0.0017349	0.00166364	0.00171158	0.00129081	0.00109513	0.00127666	0.000494953	0.000404445	0.000535702	0.00028943	0.000232878	0.000321235	0.000169473	0.000154656	0.000102593
meta_163	5.3e-05	4.99e-05	5.67e-05	3.06e-05	3.51e-05	2.69e-05	1.59e-05	1.73e-05	1.87e-05	3.97e-05	4.17e-05	2.46e-05	2.81e-05	3.09e-05	2.17e-05
meta_164	0.000114323	0.000116782	0.00013115	0.000176565	0.000162884	0.000180642	8.29e-05	9.49e-05	0.000102442	6.82e-05	6.1e-05	0.000290396	7.25e-05	6.5e-05	4.73e-05
meta_165	0.00179343	0.00177147	0.00178447	0.00190518	0.00195398	0.00197814	0.00207347	0.00195635	0.00209777	0.002148	0.00219084	0.00179114	0.00205703	0.00203309	0.00211744
meta_166	0.000353263	0.000288234	0.000269275	0.000340868	0.000357577	0.000345422	0.0004597	0.000456188	0.000519144	0.000294276	0.000307162	0.000490038	0.000504303	0.000537442	0.000599882
meta_167	5.02e-05	5.12e-05	9.25e-05	4.52e-05	0.000129142	4.21e-05	5.11e-05	6.13e-05	5.78e-05	6.63e-05	6.55e-05	6.03e-05	8.27e-05	8.76e-05	6.81e-05
meta_168	0.0029609	0.00218459	0.00229345	0.00242249	0.00227925	0.00240527	0.0125265	0.0127885	0.0135615	0.00112051	0.00103916	0.00425252	0.0013551	0.00162832	0.00194962
meta_169	0.00055277	0.000561152	0.000620324	0.00058769	0.000603233	0.000674343	0.000544243	0.000563079	0.000623487	0.000800777	0.000761276	0.000711705	0.000643344	0.000618041	0.000693291
meta_170	0.000275715	0.000273084	0.000294472	0.000312138	0.000329402	0.000385824	0.000367876	0.000302	0.000377047	0.000488302	0.000427388	0.000363892	0.000345949	0.000345429	0.000316592
meta_171	0.000155557	0.000164068	0.00015545	0.000178188	0.000170771	0.00023028	0.000162729	0.000131749	0.00010411	0.000185644	7.17e-05	0.000158878	0.000267752	0.000221256	0.000126709
meta_172	0.000178708	0.000259417	0.000183304	0.000247967	0.000339817	0.000302138	0.000327731	0.000206323	0.000241124	0.00038011	0.000348909	0.000457012	0.000253872	0.000236288	0.000356288
meta_173	0.000118818	9.5e-05	0.000113062	0.000110133	0.000145034	0.000124057	0.000121529	8.61e-05	7.89e-05	0.000155872	0.000153307	0.000116687	9.84e-05	0.000116124	0.000123818
meta_174	0.000158131	0.000141398	0.000142816	0.000184498	0.000189943	0.000182237	0.00015502	0.00017012	0.000180051	0.000126702	0.000137034	0.000182624	0.000133615	0.000146495	0.000144474
meta_175	0.000753182	0.000113381	0.000174401	0.000595367	0.000131922	0.000149987	0.000515886	0.000233578	0.000707508	0.000574317	0.00159927	0.000225608	0.000418689	0.000310036	0.00025468
meta_176	0.000179271	0.000163086	0.000206178	0.000206674	0.000196396	0.000210898	0.000169574	0.000138662	0.000158164	0.00011098	0.000109984	0.00010924	0.000178004	0.000210553	0.000282854
meta_177	0.000368515	0.000382288	0.000400137	0.000347106	0.00034204	0.000324527	0.000379397	0.000355564	0.000406011	0.000378405	0.000392302	0.000307675	0.000386056	0.000389014	0.000377176
meta_178	0.000139478	0.000143243	0.000187577	7.39e-05	7.85e-05	6.62e-05	7.09e-05	7.34e-05	6.88e-05	4.41e-05	5.1e-05	6.24e-05	6.98e-05	6.9e-05	4.45e-05
meta_179	0.00391201	0.00318874	0.00365629	0.00298334	0.00203556	0.00237997	0.00243568	0.00231866	0.00201966	0.00170228	0.00170021	0.00171275	0.0049328	0.00574968	0.00434108
meta_180	0.00385575	0.00428858	0.00402589	0.00452405	0.00441058	0.00441737	0.00446985	0.00393797	0.00430924	0.0055621	0.00565846	0.00749637	0.00424558	0.00470091	0.00440036
meta_181	3.24e-05	2.95e-05	3.06e-05	4.43e-05	5.27e-05	4.57e-05	4.91e-05	4.53e-05	4.84e-05	3.46e-05	4.41e-05	4.17e-05	4.72e-05	6.46e-05	5.61e-05
meta_182	0.000107649	9.94e-05	0.000106509	6.2e-05	8.09e-05	7.35e-05	5.82e-05	5.15e-05	4.67e-05	4.81e-05	5.02e-05	3.65e-05	5.59e-05	6.02e-05	2.12e-05
meta_183	0.000496264	0.000789435	0.000755221	0.00151212	0.00146843	0.00181916	0.00156093	0.00150718	0.00155769	0.00228954	0.00220954	0.00181771	0.00180657	0.00184991	0.00175583
meta_184	8.88e-05	7.34e-05	9.87e-05	0.000153797	8.53e-05	0.000138633	7.68e-05	7.35e-05	0.000109647	8.36e-05	0.000114609	6.99e-05	6.89e-05	4.69e-05	7.51e-05
meta_185	0.00232307	0.00275026	0.00225868	0.00185504	0.00302302	0.00322578	0.00308763	0.00247749	0.00251579	0.00449831	0.00492282	0.00272206	0.00269027	0.00333672	0.00249163
meta_186	0.000991628	0.000856269	0.000982191	0.000801224	0.000697838	0.000738337	0.000707654	0.000624926	0.000694108	0.000834458	0.000903212	0.000720206	0.000705981	0.00064373	0.00060035
meta_187	0.000250301	0.000243066	0.000281508	0.00013189	0.000197335	0.000132282	0.000213924	0.000216724	0.000177805	8.47e-05	0.000151854	0.000210462	0.000272735	0.000252095	0.000169175
meta_188	0.000195957	0.000221091	0.000214331	0.000220292	0.000283737	0.000258379	0.000328421	0.000341821	0.000279689	0.00039219	0.000392064	0.000268819	0.000345207	0.000343227	0.000264844
meta_189	0.000151756	0.000154847	0.000151494	8.46e-05	9.95e-05	8.5e-05	0.000108331	0.000121206	0.000127607	9.49e-05	8.98e-05	0.000116556	0.000131641	0.000120947	9.62e-05
meta_190	0.000799329	0.000703154	0.000768055	0.00164461	0.000549149	0.00123497	0.000570634	0.000565211	0.000801871	0.000906859	0.00128567	0.00097726	0.000623562	0.000355356	0.000815151
meta_191	0.000384367	0.000372708	0.000389528	0.000371627	0.000394643	0.00040212	0.000428156	0.000406487	0.000448829	0.000404613	0.000412189	0.00035044	0.000410348	0.000430037	0.000433428
meta_192	0.000869785	0.000791569	0.000620723	0.0179875	0.00196186	0.00157989	0.00274099	0.0053615	0.00245226	0.00187536	0.00115317	0.014206	0.00755637	0.0351238	0.0158341
meta_193	7.7e-05	7.78e-05	8.4e-05	4.2e-05	6.55e-05	6.43e-05	5.97e-05	4.96e-05	4.94e-05	3.77e-05	6.27e-05	3.06e-05	3.81e-05	3.46e-05	3.15e-05
meta_194	0.00304927	0.003141	0.00307105	0.00326938	0.00392618	0.0034127	0.00292792	0.00283316	0.0029718	0.00384917	0.00430279	0.00544753	0.00225515	0.00212042	0.00454438
meta_195	0.000270837	0.00028852	0.000300119	0.000362188	0.000399834	0.00033107	0.00116441	0.0010504	0.000780689	0.0011111	0.0010015	0.00065612	0.000751387	0.000823067	0.000923792
meta_196	0.00716441	0.0071523	0.00696501	0.0066077	0.00670319	0.00623833	0.00660762	0.00571225	0.00612406	0.00822808	0.00805437	0.00652851	0.00825339	0.00814157	0.00720443
meta_197	0.0116052	0.0117517	0.0117379	0.0206778	0.0202369	0.0200633	0.021528	0.0202868	0.021012	0.0193827	0.0227128	0.0277704	0.0223721	0.0206935	0.032373
meta_198	3.27e-05	6.87e-05	5.4e-05	6.84e-05	6.75e-05	7.44e-05	5.9e-05	6.35e-05	6.97e-05	5.35e-05	8.36e-05	4.42e-05	7.73e-05	9.57e-05	4.99e-05
meta_199	0.000676233	0.000648649	0.000713028	0.000757546	0.000582974	0.000588132	0.00034236	0.000366289	0.000383893	0.000387192	0.000407986	0.000271545	0.000512732	0.000506423	0.000351202
meta_200	0.00206111	0.00164027	0.00209736	0.00149864	0.00225938	0.00172573	0.00133404	0.00114218	0.0007977	0.000496231	0.000417777	0.000484858	0.000300086	0.000299708	8.27e-05
meta_201	7.12e-05	6.01e-05	5.69e-05	6.5e-05	7.22e-05	7.24e-05	9.8e-05	0.000117456	0.000130249	6.26e-05	7.14e-05	9.05e-05	9.52e-05	0.000108922	0.000121549
meta_202	0.00527576	0.00580466	0.00605266	0.00675218	0.00639406	0.00586061	0.00671744	0.0061931	0.00675855	0.00849201	0.00805012	0.00726201	0.00687187	0.00708769	0.00635309
meta_203	0.00488302	0.00470918	0.00504113	0.00326299	0.00261844	0.00297542	0.002683	0.00281431	0.00292516	0.00438349	0.0043505	0.0047247	0.0029765	0.0031251	0.00393347
meta_204	3.26e-05	3.26e-05	3.9e-05	2.4e-05	2.71e-05	2.98e-05	1.86e-05	2.21e-05	2.02e-05	1.03e-05	8.69e-06	1.92e-05	1.01e-05	9.65e-06	1.59e-05
meta_205	0.000115386	0.000105679	0.000148165	6.75e-05	7.65e-05	6.06e-05	4.56e-05	4.36e-05	3.88e-05	7.91e-05	8.15e-05	5.64e-05	5.43e-05	5.17e-05	4.71e-05
meta_206	0.000218699	0.000189438	0.000203058	0.000294139	0.000173669	0.000310536	0.000160327	0.000143806	0.000228155	0.00017913	0.000259795	0.00025527	0.000205769	0.000161752	0.000262239
meta_207	0.000368886	0.000278283	0.000114012	0.00209251	0.0019725	0.00232053	0.00194645	0.000120241	0.00198066	0.00113773	0.00145294	0.00221506	0.00253893	0.00258544	0.00222498
meta_208	5.76e-05	7.04e-05	6.88e-05	8.85e-05	8.79e-05	0.000121723	0.000304949	0.000351476	0.000419397	0.000114315	0.000119325	8.67e-05	0.000115833	0.000120905	8.16e-05
meta_209	0.00012311	0.000125068	0.000139775	0.000126587	0.000132548	0.000118959	8.48e-05	7.9e-05	9.12e-05	4.18e-05	7.33e-05	0.000135974	7.97e-05	7.75e-05	0.000126861
meta_210	0.00161524	0.00127193	0.000832063	0.000597001	0.000900589	0.000641544	0.000402709	0.000160489	0.00013403	0.00124467	0.00163886	0.00084982	0.000637773	0.00140798	0.000652771
meta_211	0.000358815	0.000292327	0.000286658	0.000390607	0.000276653	0.000347072	0.000109534	0.000131702	0.000161537	6.96e-05	0.000120217	3.9e-05	0.000101445	0.000106905	6.85e-05
meta_212	0.000222315	0.000268333	0.000209985	0.0187043	0.015412	0.0222744	0.0187686	0.0184516	0.0186723	0.00748004	0.0032524	0.00173321	0.00917411	0.00218973	0.00105872
meta_213	0.000396707	0.000342015	0.00044404	0.000547505	0.000450056	0.000597656	0.000516554	0.000457048	0.000506538	0.00041818	0.000492502	0.000511951	0.000396439	0.000311688	0.000644545
meta_214	0.000546196	0.000704811	0.000565217	0.000140879	0.000324376	0.000203001	0.000484975	0.000302262	0.0002867	0.000298319	0.000239026	0.000212462	0.000238063	0.000133737	0.000274757
meta_215	4.39e-05	4.94e-05	5.47e-05	2.78e-05	2.11e-05	3.13e-05	0.000100162	0.000104325	0.000130968	1.86e-05	2.83e-05	8.33e-05	3.53e-05	3.37e-05	3.1e-05
meta_216	0.000637806	0.00067232	0.000690334	0.000791405	0.000720074	0.000786377	0.000722711	0.000649474	0.000661046	0.000939656	0.000873822	0.00086856	0.000697643	0.000776345	0.000730764
meta_217	0.000107064	0.000116459	8.11e-05	9.75e-05	7.97e-05	7.14e-05	0.000168867	9.68e-05	0.000124179	0.000164427	0.000271792	9.69e-05	0.000116298	0.000127875	0.000198517
meta_218	0.000400374	0.000425372	0.000452621	0.000179383	0.000229348	0.000191767	0.000167616	0.000142981	0.000144727	0.000102617	0.000104182	0.000125089	0.000184356	0.000151821	9.53e-05
meta_219	0.000583992	0.000574976	0.000570056	0.000875551	0.000988052	0.000995451	0.00116748	0.00120967	0.00116033	0.00080855	0.00108255	0.00116536	0.000954228	0.00126455	0.0027944
meta_220	0.000247172	0.000226087	0.000207652	0.000200056	0.000206773	0.000264668	0.000223364	0.000256695	0.000257037	0.000157458	0.000206241	0.000239004	0.000263111	0.000230106	0.000486127
meta_221	0.000215235	0.000100816	6.87e-05	0.000280183	0.000100424	0.000119938	0.000583395	0.000658088	0.00072825	0.00162851	0.0014413	0.000364118	0.00109001	0.00124094	0.000640341
meta_222	0.000312356	0.00034176	0.000326811	0.000265834	0.000217263	0.000275496	0.000254404	0.000200024	0.000215371	0.000267585	0.000203383	0.000136728	0.000224806	0.000254793	0.000216504
meta_223	0.000103838	0.000110526	0.000117555	0.000108884	0.000139416	0.000140281	0.000181383	0.00018592	0.00017191	0.000190778	0.000221107	0.000138594	0.000156285	0.000187328	0.000145659
meta_224	0.000145599	0.000174416	0.000209873	0.000197387	0.000205386	0.000177505	0.00015779	0.000185277	0.000137048	0.000155957	0.00015283	0.000200107	0.000115774	0.000116043	9e-05
meta_225	0.00012472	0.000121605	0.000162158	3.13e-05	5.24e-05	5.26e-05	2.38e-05	1.91e-05	1.83e-05	1.46e-05	1.3e-05	1.55e-05	2.14e-05	1.29e-05	1.11e-05
meta_226	0.000769658	0.000899808	0.000780737	0.00124671	0.00114689	0.00130175	0.00103482	0.00101696	0.00101399	0.00166077	0.00160504	0.00164261	0.00157042	0.00159365	0.00132811
meta_227	0.00191463	0.00169778	0.00169256	0.00224285	0.00211491	0.0020851	0.00159686	0.00184859	0.00178907	0.00176742	0.00193823	0.00255737	0.000972146	0.000988603	0.00180806
meta_228	0.000972756	0.000725835	0.000955837	0.00160647	0.000601388	0.0015644	0.000841013	0.000772831	0.00118114	0.000762775	0.00108343	0.000620115	0.000852408	0.000427377	0.00073752
meta_229	0.000377237	0.000446316	0.000409735	0.000914655	0.000799124	0.000939073	0.00107808	0.00124126	0.00131915	0.000935118	0.000950903	0.00144392	0.000610214	0.000649699	0.00175509
meta_230	3.92e-05	2.61e-05	0.000133977	0.000222436	7.97e-05	0.000202655	3.72e-05	3.88e-05	4.2e-05	3.19e-05	4.32e-05	4.46e-05	0.000132543	0.000123173	6.66e-05
meta_231	0.0393317	0.0376277	0.0394698	0.000413444	0.032393	0.000458649	0.0172685	0.0178549	0.0152454	0.0237033	0.0284921	0.000412249	0.0171839	0.0176006	0.0194169
meta_232	0.0368755	0.0355322	0.0406195	0.0357801	0.0294611	0.0320936	0.0300505	0.0305746	0.0303561	0.0218163	0.0285534	0.0328514	0.0279486	0.0276555	0.0344034
meta_233	0.000632297	0.000671234	0.00064461	0.000782048	0.000466661	0.000566734	0.00032038	0.000282295	0.000371581	0.000466783	0.000516335	0.000673534	0.000389231	0.000298403	0.00032362
meta_234	0.000131818	0.000134351	0.000125872	0.000114741	0.000128759	0.000129601	0.000115489	0.00011234	0.000109121	0.000114818	0.000110141	8.99e-05	0.00012783	0.000116477	0.00011641
meta_235	0.000139395	0.00014938	0.000146112	0.000167567	0.000135569	0.000117232	0.0001038	8.25e-05	9.54e-05	7.75e-05	9.22e-05	0.000124344	0.000116885	0.000113504	0.00011055
meta_236	0.0176718	0.0177905	0.0174551	0.0248447	0.0211901	0.022799	0.0174794	0.0163748	0.0172809	0.0154654	0.0213603	0.0255089	0.0123338	0.0116741	0.021429
meta_237	4.04e-05	4.71e-05	3.37e-05	0.000325891	0.000292701	0.000320592	0.000323846	0.000263407	0.000239195	0.000189152	0.000182612	0.000227836	0.000190757	0.000197739	0.000158188
meta_238	5.5e-05	5.92e-05	5.46e-05	0.000139231	8.42e-05	0.0001254	7.87e-05	6.72e-05	0.000141141	0.000105613	0.00011873	8.82e-05	8.07e-05	5.22e-05	8.79e-05
meta_239	7.04e-05	7.37e-05	7.76e-05	8.65e-05	7.71e-05	9.34e-05	8.52e-05	8.7e-05	9.91e-05	5.86e-05	6.81e-05	8.53e-05	5.94e-05	5.67e-05	8.15e-05
meta_240	0.00321828	0.00329308	0.0037134	0.00637217	0.00614604	0.00656642	0.00676688	0.00603559	0.00649869	0.00632326	0.0073992	0.00765696	0.0060919	0.00408771	0.00758484
meta_241	5.95e-05	6.25e-05	7e-05	3.96e-05	3.92e-05	3.43e-05	2.3e-05	2.59e-05	2.35e-05	2.35e-05	3.06e-05	3.38e-05	2.43e-05	2.21e-05	1.4e-05
meta_242	0.000106987	0.00011992	0.000124234	0.000107176	0.000124648	0.000117135	0.000107394	9.69e-05	9.15e-05	7.28e-05	8.27e-05	0.000109813	7.12e-05	7.83e-05	0.000101836
meta_243	0.00317757	0.00334394	0.00344419	0.0044727	0.00297934	0.00443238	0.00234472	0.00227153	0.00403009	0.00340902	0.00400818	0.00731107	0.0048023	0.00441281	0.00460305
meta_244	3.43e-05	3.2e-05	3.65e-05	4.52e-05	4.3e-05	4.37e-05	3.76e-05	3.46e-05	3.46e-05	3.41e-05	3.72e-05	2.66e-05	4.46e-05	4.37e-05	2.58e-05
meta_245	0.000307701	0.00023882	0.000222506	0.000325035	0.000409682	0.000337842	0.000351943	0.000341785	0.00029971	0.000484931	0.000335401	0.000479421	0.000392687	0.000366013	0.000470933
meta_246	0.000112998	0.000132019	0.000110363	0.000114108	0.000153434	0.000182135	7.99e-05	6.8e-05	8.32e-05	5.95e-05	6.96e-05	4.06e-05	0.000215186	0.000209015	9.18e-05
meta_247	0.00136357	0.00146809	0.00150568	0.00166773	0.00166667	0.001697	0.00165226	0.00152126	0.00148951	0.00205671	0.00218229	0.00183596	0.00154524	0.00166712	0.00164148
meta_248	5.62e-05	6.71e-05	5.95e-05	7.99e-05	7.59e-05	7.05e-05	6.95e-05	8.06e-05	6.76e-05	0.000125159	0.000122988	0.000136031	9.08e-05	9.43e-05	0.000113502
meta_249	8.41e-05	8.87e-05	9.35e-05	5.32e-05	7.71e-05	7.55e-05	0.000113056	5.24e-05	7.34e-05	5.99e-05	5.04e-05	5.28e-05	5.4e-05	6.07e-05	4.73e-05
meta_250	0.00043242	0.000445927	0.000413553	0.000594581	0.00057912	0.000627269	0.000710962	0.000623794	0.000601409	0.000507195	0.000457287	0.000261758	0.000432719	0.000501959	0.000418852
meta_251	0.000268214	0.000255419	0.000275724	0.000279463	0.000192392	0.000224074	0.000191654	0.000166059	0.000183927	0.000205517	0.000140947	0.000135391	0.000278529	0.000107574	3.9e-05
meta_252	0.000147119	0.000153025	0.000158801	7.5e-05	0.000116871	0.000101728	9.22e-05	8.97e-05	7.3e-05	6.28e-05	6.74e-05	0.000105645	0.000102611	0.000102615	7.19e-05
meta_253	0.000921095	0.000890588	0.000883657	0.00108705	0.000909984	0.00103959	0.00127954	0.00121066	0.00128617	0.00147194	0.0013648	0.00168406	0.00131325	0.00145345	0.00136492
meta_254	0.000204937	0.000160548	0.000219626	0.000190628	0.000225115	0.000210751	0.00013354	8.96e-05	0.000117365	0.000158494	0.000122729	0.000107443	0.000356578	0.000370986	0.000346472
meta_255	0.00185214	0.0015257	0.00175769	0.00349341	0.00129944	0.00298932	0.00155836	0.00165257	0.00237843	0.00156528	0.00256831	0.00130692	0.00146592	0.000796721	0.00146364
meta_256	0.000227743	0.000218833	0.000235964	0.000239176	0.000249777	0.000273379	0.000275569	0.000253146	0.000283953	0.000270428	0.000264447	0.000230691	0.000253632	0.000264844	0.000271934
meta_257	0.000559816	0.00031798	0.000478531	0.000693318	0.000501812	0.000561995	0.000672617	0.000562863	0.000758746	0.000789658	0.000749025	0.00080872	0.000828446	0.000654279	0.000377464
meta_258	0.000178243	0.000168887	0.000162384	0.000218146	0.000138829	0.000220736	0.000114027	9.14e-05	0.000128205	0.000144634	0.000160208	0.00015113	0.000154427	0.000119448	0.000108763
meta_259	5.7e-05	5.27e-05	6.43e-05	4.39e-05	4.42e-05	3.89e-05	5.77e-05	5.88e-05	5.33e-05	4.41e-05	4.53e-05	6e-05	5.06e-05	5.61e-05	4.27e-05
meta_260	8.1e-05	6.11e-05	6.61e-05	9.68e-05	5.87e-05	7.75e-05	7.86e-05	7.98e-05	0.000101065	0.000101958	9.72e-05	9.21e-05	5.6e-05	5.86e-05	4.56e-05
meta_261	0.000296239	0.000273248	0.000763587	0.000298126	0.000293893	0.000286784	0.000331473	0.000442731	0.00029205	0.000353828	0.000350727	0.000344609	0.000370299	0.000919356	0.000318738
meta_262	0.000435035	0.000521619	0.00044515	0.000485218	0.000516931	0.000436138	0.000398237	0.0003535	0.000396254	0.000318584	0.000483123	0.000408208	0.000292313	0.00022427	0.000409744
meta_263	0.00020792	0.000203263	0.000203789	0.000155035	0.000187649	0.000121178	0.000127646	0.000119081	0.000126206	0.000118619	0.000132102	0.000140786	0.000110832	0.00011786	8.54e-05
meta_264	0.000278445	0.00026237	0.000290084	0.000476086	0.000285336	0.000294252	0.000529333	0.000293226	0.000321198	0.000269	0.000535432	0.000225431	0.000508249	0.000306372	0.000317225
meta_265	0.000329989	0.000329611	0.000317879	0.00036441	0.000374289	0.000362889	0.000336262	0.000292633	0.000274592	0.000425355	0.000473093	0.000434051	0.000328628	0.0003488	0.000373388
meta_266	0.00212671	0.00230017	0.00210295	0.00151925	0.00179843	0.00170507	0.00151738	0.00148219	0.00149907	0.000905218	0.000926902	0.00122302	0.00108037	0.0011127	0.00142649
meta_267	9.26e-05	9.31e-05	9.42e-05	8.66e-05	9.02e-05	0.000103746	0.000162398	5.67e-05	7.46e-05	4.46e-05	6.04e-05	5.82e-05	0.000132112	9.44e-05	8.27e-05
meta_268	0.000977848	0.00105824	0.00123385	0.000792276	0.00100171	0.000981796	0.000822735	0.00072977	0.000731819	0.000637791	0.000662725	0.000707722	0.000683302	0.000704575	0.000510479
meta_269	0.00151746	0.00171236	0.00143646	0.0016255	0.00189343	0.00186875	0.00139375	0.00132751	0.00137516	0.000814543	0.000937681	0.00120328	0.000842717	0.000661061	0.00111659
meta_270	0.000392096	0.000392924	0.000375484	0.000426875	0.000410258	0.000436463	0.000442411	0.000410178	0.000439278	0.000466923	0.000475464	0.000408737	0.000447853	0.000453811	0.000467904
meta_271	0.000104201	0.00010101	0.000107629	7.32e-05	7.9e-05	7.47e-05	7.7e-05	7.65e-05	6.59e-05	0.000123411	0.000119022	8.26e-05	0.000125192	0.0001	5.04e-05
meta_272	0.0136446	0.0120358	0.012521	0.00246609	0.00238739	0.00261814	0.00206899	0.0019742	0.00223198	0.00264524	0.00334815	0.00373142	0.00249309	0.00241683	0.00300667
meta_273	8.23e-06	1.01e-05	5.44e-06	0.000167157	0.000145785	0.000125949	5.6e-05	5.16e-05	4.55e-05	0.000228687	0.000264707	0.000128697	7.69e-05	8.49e-05	0.000131071
meta_274	8.15e-05	7.02e-05	6.62e-05	8.84e-05	4.7e-05	7.19e-05	4.02e-05	3.71e-05	4.07e-05	4.64e-05	5.85e-05	5.97e-05	4.81e-05	3.99e-05	4.83e-05
meta_275	0.000112798	0.000189512	0.000191039	0.000200386	0.000446072	0.000621243	0.000486828	0.000411316	0.000386852	0.000128584	0.000308255	8.28e-05	0.000168204	6.65e-05	9.64e-05
meta_276	0.0596521	0.0539184	0.0541788	0.030036	0.0266975	0.0249816	0.036524	0.0401305	0.0400903	0.0239189	0.0338917	0.0292209	0.0458535	0.0470608	0.0553838
meta_277	0.000516822	0.000491953	0.00052707	0.000534983	0.000575291	0.00061992	0.000554176	0.000287248	0.000600734	0.00111758	0.000726744	0.000597765	0.000648988	0.000639014	0.000553593
meta_278	7.1e-05	6.34e-05	6.35e-05	8.98e-05	8.54e-05	7.62e-05	8.84e-05	8.3e-05	7.96e-05	7.03e-05	7.99e-05	0.000101987	8.7e-05	9.53e-05	0.000109676
meta_279	0.0163607	0.0170201	0.0180665	0.0196865	0.0189511	0.0203621	0.0201971	0.0197195	0.0211245	0.0252472	0.0236371	0.0200215	0.0211039	0.0211686	0.0183136
meta_280	0.00115432	0.001065	0.00100413	0.00227669	0.00112295	0.0023439	0.00140329	0.00127752	0.00202693	0.00203053	0.00220937	0.00236485	0.00158506	0.00128272	0.00237014
meta_281	0.000284484	0.000513569	0.000278951	0.000358129	0.000401991	0.000281779	0.000211903	0.000237347	0.000328961	0.000300117	0.000886796	0.000348731	0.000224289	0.000208626	0.000280053
meta_282	0.000213632	0.000152824	0.000219801	0.000277241	0.000128909	0.000252348	0.000151774	0.000214721	0.000269902	0.000245383	0.00031127	0.000242418	0.000220279	0.000140065	0.000211355
meta_283	0.000570947	0.00058068	0.000540022	0.000579085	0.000536348	0.000593311	0.000533177	0.00041997	0.000378862	0.000398721	0.000511052	0.000717251	0.000390624	0.000394598	0.000586384
meta_284	0.000171004	0.000129408	0.000205905	0.000142308	9.82e-05	0.000144942	0.000129151	0.00013023	0.000253762	8.76e-05	0.000137556	0.000108	0.000156297	0.000118957	0.000251988
meta_285	0.000178428	0.000172469	0.000213612	4.71e-05	8.13e-05	5.91e-05	4.93e-05	3.97e-05	5e-05	4.99e-05	5.11e-05	6.67e-05	5.75e-05	4.9e-05	5.78e-05
meta_286	0.000261942	0.000243245	0.000228456	0.000464421	0.000400611	0.000434311	0.000542803	0.000449134	0.000469469	0.000384699	0.000348822	0.000159387	0.000515064	0.000631869	0.00030368
meta_287	3.85e-05	3.3e-05	4.3e-05	9.78e-05	4.06e-05	8.69e-05	4.74e-05	4.6e-05	7.05e-05	6.9e-05	7.31e-05	5.71e-05	5.32e-05	3.86e-05	5.93e-05
meta_288	0.00089566	0.00092364	0.000882666	0.000803608	0.000798088	0.000819321	0.000502808	0.000480404	0.000482392	0.000680816	0.000709428	0.00113201	0.000340988	0.000265793	0.000507954
meta_289	0.000224892	0.000223076	0.000179158	0.00116896	0.000404679	0.000961557	0.000534067	0.000615221	0.000880538	0.000598298	0.00084297	0.000807811	0.000585479	0.000485187	0.000618763
meta_290	0.000114787	0.000104807	0.000120491	0.000121475	0.000210949	6.38e-05	0.000122829	9.08e-05	9.9e-05	0.00010939	9.73e-05	0.000114807	7.57e-05	7.84e-05	7.27e-05
meta_291	8.52e-05	7.61e-05	7.3e-05	0.000104093	7e-05	0.000111544	7.84e-05	7.4e-05	0.000114529	0.000133432	0.000120291	0.000115677	7.65e-05	8.72e-05	6.12e-05
meta_292	0.000315163	0.00035003	0.000319796	0.000369394	0.000349872	0.00036506	0.000324244	0.000290385	0.00032404	0.000470941	0.000484959	0.000399529	0.000363146	0.000381318	0.00039546
meta_293	0.000301024	0.000300746	0.000287691	0.000369451	0.00036665	0.000333754	0.000316449	0.000276597	0.00029268	0.000436118	0.000460962	0.000378503	0.000319666	0.000388632	0.000354397
meta_294	0.00149962	0.00157251	0.00161877	0.00210091	0.00167649	0.0016686	0.0023586	0.00278959	0.00180932	0.00389441	0.00269009	0.00253262	0.00298347	0.00226968	0.00434133
meta_295	0.000245987	0.00024305	0.000246642	0.000237212	0.000229471	0.000275743	0.000208271	6.99e-05	0.000155192	0.000234252	0.000261588	0.00046032	0.000147605	0.000126489	0.000302341
meta_296	6.58e-05	5.68e-05	7.1e-05	5.23e-05	7.24e-05	4.94e-05	8.35e-05	9.08e-05	6.99e-05	8.65e-05	8.49e-05	8.61e-05	7.51e-05	9.36e-05	5.81e-05
meta_297	4.25e-05	4.6e-05	4.11e-05	9.6e-05	5.2e-05	9.38e-05	4.84e-05	5.09e-05	8.5e-05	8.59e-05	9.52e-05	8.47e-05	6.78e-05	4.55e-05	9.01e-05
meta_298	9.07e-05	6.85e-05	6.54e-05	0.000133686	0.000122687	0.000142045	0.00035367	0.000403657	0.000436612	0.000227578	0.000213579	0.000164444	0.000213718	0.000243758	0.000249737
meta_299	0.000349803	0.000331693	0.000337735	0.000232841	0.000216011	0.000254468	0.000361988	0.000314306	0.00039595	0.000420503	0.000511686	0.000577912	0.000263037	0.000266335	0.00069063
meta_300	0.00017795	0.000129072	0.000130075	0.000143194	0.000119772	0.000190229	0.000197887	0.000183987	0.000202368	0.000149101	0.000222643	0.000183633	0.000250807	0.000235645	0.000213253
meta_301	0.000556103	0.000409893	0.000412166	0.000833966	0.000625196	0.000625214	0.000883868	0.000722745	0.000902282	0.000570373	0.000633728	0.000384389	0.000715704	0.000582892	0.000162732
meta_302	7.92e-05	5.78e-05	7.88e-05	9.08e-05	9.18e-05	6.53e-05	0.000301002	0.000327318	0.000237343	0.000230524	0.000231725	0.000156729	0.000172688	0.000196211	0.000189393
meta_303	0.000223367	0.000348321	0.000222457	0.000277792	0.00029191	0.000274873	0.000277986	0.000185958	0.000220039	0.000159826	0.000215772	0.000223561	0.000387261	0.000238753	6.02e-05
meta_304	0.00134827	0.00117459	0.00122151	0.000240854	0.000209721	0.000281085	0.000387788	0.000368144	0.000373346	0.000206169	0.000253413	0.000479038	0.000343844	0.000414979	0.000467835
meta_305	9.09e-05	0.00010932	7.48e-05	0.000150711	0.000117978	0.000138986	0.000107111	9.47e-05	7.63e-05	0.000151874	0.000150535	0.000243061	0.00010122	0.00012904	0.000187651
meta_306	4.81e-05	5.22e-05	5.32e-05	4.27e-05	5.32e-05	3.88e-05	5.54e-05	4.88e-05	2.78e-05	1.79e-05	1.49e-05	2.49e-05	2e-05	2.29e-05	2.54e-05
meta_307	2.61e-05	1.38e-05	1.28e-05	3.29e-05	3.63e-05	3.46e-05	7.22e-05	8.17e-05	7.54e-05	5.95e-05	5.69e-05	4.9e-05	5.22e-05	5.55e-05	4.97e-05
meta_308	0.00269176	0.00262626	0.00310064	0.000331318	0.000378305	0.00034688	0.00729114	0.00684567	0.00726176	0.000211895	0.000290116	0.000314218	0.00178574	0.00176606	0.00205741
meta_309	0.000622893	0.000617036	0.000594297	3.76e-05	3.35e-05	3.09e-05	3.45e-05	4.85e-05	4.32e-05	2.88e-05	3.08e-05	2.59e-05	2.73e-05	2.75e-05	3.03e-05
meta_310	5.46e-05	7.42e-05	5.32e-05	0.000113584	3.7e-05	0.000228168	0.000155465	0.000134774	0.000199553	0.000136987	5.33e-05	0.000100058	0.000166712	5.67e-05	6.42e-05
meta_311	0.00021373	0.000205727	0.000194029	0.000116885	0.000121532	0.000102534	9.12e-05	9.46e-05	9.56e-05	0.000152221	0.000166515	0.000152647	0.000185896	0.000148561	0.000288869
meta_312	0.000248475	0.000237756	0.000259663	0.000345357	0.000253005	0.000413609	0.000232929	0.000195339	0.000356303	0.000243856	0.000310477	0.000538507	0.000442122	0.000368013	0.000427148
meta_313	0.000419899	0.000405375	0.000323806	0.00191494	0.000772743	0.00179361	0.00113659	0.00102597	0.0017933	0.00148439	0.00189497	0.00149066	0.00112755	0.000783977	0.00134068
meta_314	4.87e-05	3.88e-05	3.99e-05	4.18e-05	3.95e-05	4.53e-05	5.33e-05	5.62e-05	5.76e-05	3.93e-05	3.84e-05	3.15e-05	3.2e-05	2.95e-05	3.79e-05
meta_315	0.0140368	0.0125865	0.011738	0.00578825	0.00561307	0.0058471	0.00460725	0.00431531	0.00448044	0.00778098	0.00910755	0.0114991	0.00576339	0.00516199	0.00754605
meta_316	7.66e-05	2.74e-05	7.86e-05	0.00023769	0.000249342	0.00021349	0.000539001	0.000673508	0.00040209	0.000114948	8.71e-05	0.000124378	0.000574661	0.000463084	0.000502107
meta_317	0.00702531	0.00734614	0.00720168	0.00794306	0.0079823	0.00777736	0.00800378	0.00714619	0.00762749	0.0100987	0.00969267	0.00848051	0.00802098	0.00826881	0.00778715
meta_318	0.000138861	0.000138036	0.00012329	0.000284316	0.000154912	0.000274918	0.000187154	0.000183949	0.000294651	0.000280374	0.000296217	0.000279309	0.00020093	0.000184627	0.000295555
meta_319	0.001697	0.00114971	0.00188188	0.000606012	0.000615281	0.000610066	0.000493733	0.000469603	0.000471889	0.000210836	0.000208679	0.000290944	0.000316759	0.000329722	0.000302016
meta_320	0.00105383	0.000864114	0.00095722	0.000329064	0.00034486	0.000284825	0.000329311	0.000311063	0.000342163	0.000122818	0.000104066	0.000186091	0.000142894	0.000133793	7.03e-05
meta_321	0.00404338	0.00375357	0.00372961	0.00238598	0.00242941	0.00241698	0.00191587	0.00192248	0.0017084	0.00267393	0.00312669	0.00393892	0.00239214	0.00227561	0.00297994
meta_322	0.000796085	0.000750412	0.000803865	0.000613713	0.000405085	0.000576404	0.000376378	0.000386424	0.000529719	0.00112021	0.00161304	0.00111072	0.000838782	0.000819955	0.00109737
meta_323	0.00011114	9.36e-05	0.000114833	0.000120007	0.000124394	9e-05	0.000157201	0.0001391	0.000139963	0.000176312	0.000138832	0.000115011	0.00015558	0.00016503	0.000102501
meta_324	0.00253738	0.00239538	0.00210148	0.00263092	0.00275738	0.00280201	0.00287157	0.00285196	0.0027212	0.00235581	0.00309579	0.00446303	0.00281461	0.00270811	0.00504239
meta_325	0.000619541	0.000512197	0.000567985	0.000734907	0.000568274	0.000478071	0.000919292	0.000576306	0.000627947	0.000434518	0.000442	0.000300123	0.000674457	0.000280685	0.000480833
meta_326	0.000374652	0.00035232	0.000383429	0.000432505	0.000374633	0.000424291	0.000304625	0.000331097	0.00039097	0.000389715	0.000344322	0.000707813	0.0003355	0.000300916	0.000423868
meta_327	0.00126091	0.000532028	0.00102597	9.5e-05	9.87e-05	9.44e-05	0.000575611	0.00086066	0.000459266	7.47e-05	8.87e-05	8.7e-05	0.000805941	0.000424765	0.000505304
meta_328	1.57e-05	1.26e-05	1.01e-05	1.45e-05	1.33e-05	1.67e-05	2.55e-05	3.56e-05	3.62e-05	9.5e-05	7.78e-05	1.96e-05	5.35e-05	6.51e-05	3.3e-05
meta_329	0.000255588	0.000317353	0.0002507	0.000604885	0.000338912	0.000601709	0.000384934	0.000367334	0.000557516	0.000478344	0.000515318	0.000518422	0.000351762	0.00029964	0.000360831
meta_330	0.00074587	0.00070139	0.000701336	0.00017267	0.000151381	0.000175176	0.000289694	0.000355247	0.000341518	0.000141813	0.000144797	0.000205776	0.000176356	0.000172414	0.000247851
meta_331	8.28e-05	6.46e-05	7.94e-05	0.000174117	7.63e-05	0.000153688	9.3e-05	8.89e-05	0.000114692	9.52e-05	0.000119399	9.63e-05	8.81e-05	6.48e-05	8.58e-05
meta_332	0.000524692	0.000477281	0.000502665	0.000540678	0.000576573	0.000579616	0.000621723	0.000563621	0.000620483	0.000601595	0.000617555	0.000529896	0.00059627	0.000606017	0.000643404
meta_333	4.01e-05	3.46e-05	3.64e-05	0.0001399	4.4e-05	0.000101724	2.87e-05	1.49e-05	2.52e-05	9.43e-05	0.000126402	9.47e-05	6.77e-05	4.34e-05	0.000137172
meta_334	0.000539143	0.000652929	0.000526772	0.000418465	0.000399651	0.000398891	0.000318634	0.000274393	0.000269191	0.000323	0.000436396	0.000560178	0.000219425	0.000229124	0.000519429
meta_335	0.0014472	0.000974091	0.000889345	0.00115745	0.0015104	0.0010062	0.0011503	0.00112843	0.00140599	0.00190811	0.00121832	0.0012027	0.00119946	0.00117886	0.00103308
meta_336	0.000312459	0.000360493	0.000221533	0.00038951	0.000376119	0.000342076	0.000258079	0.000254493	0.000330348	0.000509006	0.000480529	0.000448304	0.000239819	0.000309033	0.000526969
meta_337	0.000471684	0.000420363	0.000431463	0.000358529	0.000407551	0.000382402	0.000950529	0.000934498	0.000950553	0.000234521	0.00029732	0.000473589	0.000270445	0.000366284	0.000328744
meta_338	0.000144599	0.000122921	0.000120162	0.000116845	0.000115026	8.1e-05	0.000210353	0.000193643	0.000211261	0.000121141	0.00012682	0.000168928	0.000132378	0.000133224	8e-05
meta_339	0.00145998	0.00140368	0.00164023	0.000210934	0.000266369	0.000225261	0.000211264	0.000203171	0.000189428	0.000163416	0.000222369	0.000169256	0.000209268	0.000246977	0.000255835
meta_340	2.8e-05	2.46e-05	2.69e-05	6.17e-05	3.99e-05	9.98e-05	5.29e-05	5.81e-05	7.99e-05	8.94e-05	8.33e-05	8.48e-05	4.89e-05	6.11e-05	5.96e-05
meta_341	0.0114079	0.011609	0.0123361	0.0137985	0.0128531	0.0136105	0.0135272	0.0130025	0.0137414	0.0168653	0.0161247	0.0145049	0.0137187	0.0142511	0.012629
meta_342	0.000311735	0.000231307	0.000143579	0.000627626	0.000509652	0.00050294	0.000244339	0.000249103	0.000371509	0.000549892	0.000631933	0.000638927	0.000726407	0.000648672	0.000899157
meta_343	0.000103686	7.76e-05	8.41e-05	0.000121259	8.56e-05	8.65e-05	6.47e-05	7.23e-05	7.24e-05	5.02e-05	9.47e-05	7.09e-05	9.34e-05	8.65e-05	7.35e-05
meta_344	0.00020442	9.61e-05	0.000173528	0.000225983	0.00013947	0.000181926	0.000260836	0.000238147	0.000222869	0.000198685	0.000182755	0.000136603	0.000138442	0.0001	0.000103402
meta_345	3.3e-05	3.21e-05	3.62e-05	5.84e-05	2.12e-05	4.83e-05	2.14e-05	2.76e-05	3.17e-05	3.39e-05	4.38e-05	3.31e-05	2.99e-05	1.44e-05	2.96e-05
meta_346	9.6e-05	8.49e-05	0.000101625	0.000139567	9.04e-05	0.000124601	8.39e-05	7.17e-05	0.000113146	9.11e-05	0.000122184	9.77e-05	0.000108222	6.41e-05	8.27e-05
meta_347	0.000179257	0.000224019	0.000135158	0.000366416	0.000206698	0.000205143	0.000413099	0.000415281	0.000300927	0.000223671	0.000237363	0.000164609	0.000123078	0.000129227	0.000170474
meta_348	0.000111701	0.000105063	0.00011	0.000109956	0.000117776	0.00012183	0.000141837	0.00012273	0.000133259	0.000108361	0.000112796	9.25e-05	0.000126931	0.000125062	0.000132378
meta_349	3.85e-05	3.81e-05	3.4e-05	5.89e-05	3.04e-05	6.56e-05	4.56e-05	3.75e-05	6.73e-05	6.03e-05	6.27e-05	6.85e-05	5.49e-05	3.66e-05	6.26e-05
meta_350	0.00235604	0.00233471	0.00214873	0.000402822	0.000199184	0.000154854	0.00326036	0.00526815	0.00275966	0.000112524	0.000148366	0.000158026	0.00343131	0.00253046	0.00319356
meta_351	0.000958258	0.00117802	0.000934016	6.49e-05	6.53e-05	6.27e-05	0.000878147	0.000913008	0.00070218	5.7e-05	5.12e-05	6.46e-05	0.000642159	0.000619416	0.000905598
meta_352	0.000944254	8.67e-05	0.000935336	0.000431007	0.000316254	0.000670945	0.000633191	0.000186784	0.000740474	0.000645945	0.000747012	0.000298033	0.000240709	0.000234133	0.000918153
meta_353	0.000289763	0.000547441	0.000379607	0.000620552	0.000730214	0.000891862	0.000636759	0.000486618	0.000591044	0.000904828	0.000906947	0.000960022	0.000753373	0.000938792	0.000949951
meta_354	0.00088251	0.000919774	0.000899964	0.00106112	0.00103133	0.00102641	0.00097557	0.000828892	0.000897987	0.00123887	0.00129089	0.0012061	0.00100906	0.00114397	0.00102168
meta_355	3.87e-05	3.76e-05	4.52e-05	7.96e-06	1.34e-05	7.46e-06	6.02e-06	4.79e-06	6.18e-06	5.98e-06	8.12e-06	5.93e-06	9.27e-06	5.47e-06	5.98e-06
meta_356	5.9e-05	4.68e-05	5.08e-05	2.65e-05	2.08e-05	2.78e-05	0.000646364	0.000552654	0.000698819	4.46e-06	2.19e-05	2.21e-05	0.00120965	0.000766879	0.0014093
meta_357	7.63e-05	5.68e-05	6.2e-05	5.73e-05	9.36e-05	7.61e-05	0.000105279	0.000107074	8.98e-05	9.07e-05	9.03e-05	0.000101279	8.13e-05	9.43e-05	8.01e-05
meta_358	0.000787199	0.000652459	0.000790554	0.000592518	0.000526412	0.000607446	0.00106095	0.000955678	0.00121052	0.00156193	0.00151713	0.00106532	0.00127307	0.00127359	0.002468
meta_359	0.00016388	0.000160433	0.000157611	0.000113468	9.19e-05	0.00010133	0.000111696	0.000101914	8.79e-05	0.000121794	0.000149688	0.000188363	9.08e-05	0.000104383	0.000163019
meta_360	0.000593792	0.000594901	0.000537052	0.00150472	0.000630876	0.0013762	0.000635852	0.000630515	0.00120195	0.00118304	0.00133593	0.00118705	0.000903467	0.000592479	0.00128455
meta_361	0.000370537	0.000446653	0.000256	0.000833051	0.000947247	0.00103525	0.000836994	0.000795037	0.000768695	0.00057963	0.000557827	0.000674883	0.000523347	0.000570062	0.000509724
meta_362	0.00014674	0.000228134	0.000152644	0.000152861	0.000127333	0.000157616	0.000525323	8.24e-05	8.14e-05	9.23e-05	7.84e-05	0.000159694	0.000462245	0.00033324	0.000224241
meta_363	4.12e-05	3.7e-05	3.59e-05	3.11e-05	4.12e-05	4.09e-05	5.77e-05	2.72e-05	5.14e-05	3.3e-05	3.69e-05	3.31e-05	3.46e-05	5.05e-05	6.41e-05
meta_364	5.43e-05	4.15e-05	4.58e-05	6.41e-05	4.33e-05	7.01e-05	5.09e-05	3.23e-05	7.08e-05	3.98e-05	4.96e-05	9.16e-05	8.13e-05	6.74e-05	7.68e-05
meta_365	0.000297304	0.000375798	0.000282953	0.000316952	0.000352639	0.000430956	0.000335556	0.000271972	0.000301413	0.000329622	0.000347429	0.00046872	0.000375861	0.000432479	0.000523431
meta_366	0.000102652	0.000135671	7.5e-05	9.44e-05	0.000107776	8.47e-05	7.84e-05	6.02e-05	5.68e-05	0.00011196	0.00014322	0.000184557	7.43e-05	5.75e-05	0.000141462
meta_367	1.68e-05	4.2e-05	3.22e-05	2.03e-05	6.21e-05	3.63e-05	3.26e-05	4.27e-05	3.76e-05	4.9e-05	6.53e-05	2.21e-05	2.7e-05	1.79e-05	1.73e-05
meta_368	0.000345838	0.000243719	0.000277714	0.000296509	0.000204106	0.000196806	0.000144718	0.000177249	0.000153281	0.000150156	0.000138917	0.000195919	0.000296099	0.000271541	0.000204874
meta_369	0.000474923	0.000388829	0.000448188	0.00108907	0.000479345	0.00109263	0.000479903	0.00051877	0.000827849	0.000470448	0.000688323	0.000582864	0.000503332	0.000297672	0.000889491
meta_370	0.000280441	0.000309738	0.000257528	0.00023055	0.000256913	0.000217603	0.000187394	0.000172175	0.000143192	0.000319669	0.000399962	0.000490087	0.000216956	0.000185273	0.000405447
meta_371	0.000165916	0.000181239	8.59e-05	0.000297368	0.000307163	0.000295939	0.000227837	0.000246202	0.000245848	0.000304146	0.00036605	0.000335905	0.000230838	0.000196009	0.000363129
meta_372	0.000577162	0.000582764	0.000522626	0.000373726	0.000323181	0.000345046	0.000455509	0.000369192	0.000383583	3.92e-05	2.74e-05	3.1e-05	9.38e-05	7.22e-05	3.29e-05
meta_373	0.00331218	0.00351545	0.00347335	0.00275318	0.00256853	0.00253289	0.00247655	0.00230504	0.00231568	0.00338942	0.00346135	0.00425158	0.00259074	0.00264164	0.00400749
meta_374	0.000146992	0.000106901	0.000107821	0.000218013	0.000135676	0.000206059	0.000118839	0.000108821	0.000198638	0.00012167	0.00018805	0.000138062	0.000143855	0.000102993	0.000173964
meta_375	0.000614565	0.000665074	0.000699052	0.000678832	0.000595294	0.000737861	0.00260653	0.00257063	0.00257816	0.000560129	0.000449394	0.000593705	0.000666484	0.00062296	0.000371095
meta_376	0.000289444	0.000329959	0.000340036	0.000145812	0.000158167	0.00017548	0.00662136	0.00455909	0.00514063	3.42e-05	0.00013616	0.000238569	0.00332028	0.00507949	0.00398345
meta_377	0.000169536	0.00016344	0.000209242	2.01e-05	5.19e-05	2.45e-05	1.85e-05	1.12e-05	1.27e-05	1.39e-05	1.7e-05	1.43e-05	2.1e-05	1.11e-05	1.47e-05
meta_378	8.26e-05	8.7e-05	0.000100369	0.000313507	0.000106536	0.000313342	0.000142492	0.000136032	0.000216869	0.000254441	0.000383171	0.000125885	0.000326423	0.000159709	0.000346941
meta_379	0.000181241	0.000178881	0.000192818	0.000185869	0.00020337	0.000217794	0.000231271	0.000210485	0.00022634	0.000230511	0.000221637	0.000177364	0.000227635	0.000239204	0.00023886
meta_380	0.000644188	0.000617708	0.000535642	0.000768545	0.000479498	0.000894252	0.000350517	0.000285393	0.000535322	0.00181367	0.00206501	0.000719439	0.000522917	0.000533456	0.00120879
meta_381	3.24e-05	1.97e-05	1.86e-05	2.28e-05	1.68e-05	1.7e-05	3.61e-05	3.21e-05	6.38e-05	2.8e-05	3.79e-05	3.53e-05	7.06e-05	5.95e-05	3.73e-05
meta_382	0.000222773	0.000234422	0.000205441	0.000249686	0.00025733	0.000272769	0.000200653	0.000197198	0.000202068	0.000393233	0.000308399	0.000268323	0.000239783	0.000220241	0.000252765
meta_383	8.89e-05	8.38e-05	7.24e-05	8.57e-05	8.57e-05	8.94e-05	0.000115082	0.000102062	0.000132058	8.67e-05	0.000110972	9.34e-05	0.000132482	0.000123736	0.000152321
meta_384	0.00140241	0.00141147	0.00136539	0.00127586	0.00106561	0.00124013	0.000276288	0.000212723	0.000168595	0.000145257	5.52e-05	8.79e-05	6.84e-05	8.26e-05	8.96e-05
meta_385	3.11e-05	2.68e-05	3.47e-05	4.02e-05	3.73e-05	3.63e-05	1.27e-05	1.41e-05	7.84e-06	5.42e-05	5.74e-05	8.49e-06	3.35e-05	2.67e-05	4.69e-06
meta_386	0.000169527	0.000190188	0.000188852	0.000231646	0.000225838	0.000229747	0.000181332	0.000177386	0.000177853	0.000129152	0.000136433	0.000149183	9.71e-05	9.26e-05	0.000120353
meta_387	0.00031694	0.000300404	0.000298912	0.000411335	0.000308409	0.000503903	0.000273225	0.000208269	0.000460069	0.000274607	0.000319001	0.000679568	0.000548544	0.00049035	0.000557283
meta_388	0.000117799	8.86e-05	7.43e-05	6.37e-05	7.21e-05	5.84e-05	5.25e-05	4.02e-05	4.39e-05	4.94e-05	6.65e-05	6.98e-05	4.73e-05	4.52e-05	6.9e-05
meta_389	0.0168698	0.017317	0.0183737	0.0194951	0.0188333	0.0201257	0.0208279	0.0201563	0.0214152	0.0251976	0.0244978	0.0199089	0.0219308	0.0195288	0.0186011
meta_390	0.000287661	0.000230237	0.000209562	0.000774931	0.000439754	0.000810863	0.000365773	0.000339446	0.000576978	0.00033369	0.000413753	0.000514301	0.000472635	0.000407975	0.000956434
meta_391	0.000217218	0.000236206	0.000243225	0.000205189	0.000217121	0.00027701	0.000206313	0.000180375	0.000212863	0.000173746	0.00018011	0.000276118	0.000233341	0.000282222	0.000442892
meta_392	0.000190115	0.000174375	0.000178154	0.00035883	0.000186245	0.000373896	0.000231751	0.000255768	0.000344368	0.000363187	0.000377412	0.000333921	0.000293142	0.000231827	0.000402775
meta_393	3.38e-05	2.4e-05	2.72e-05	1.43e-05	1.39e-05	1.8e-05	0.000365127	0.000313472	0.000412862	2.52e-06	1.53e-05	1.04e-05	0.000487545	0.000486156	0.000949963
meta_394	0.000440906	0.000526988	0.000429611	0.000135761	0.000130867	0.00012838	5.6e-05	8.81e-05	0.000100349	0.000143866	0.000140265	0.000114606	5.94e-05	6.36e-05	8.6e-05
meta_395	0.00275056	0.00345923	0.00292351	0.000865179	0.000875962	0.00109079	0.000672167	0.000547957	0.00092751	0.00140981	0.00140607	0.000778019	0.000454882	0.000458406	0.000893581
meta_396	0.00112725	0.00168941	0.00127063	0.00066848	0.000975586	0.000953638	0.000397949	0.000412865	0.000421387	0.000178076	0.000424799	0.000161921	0.000159843	0.000209487	0.000113758
meta_397	0.0001203	0.000108947	0.000100041	0.000314577	0.000312371	0.000293655	0.000299545	0.000196591	0.000253485	0.0001408	0.000187464	0.000135339	0.000275453	0.000319877	0.000294356
meta_398	9.11e-05	8.26e-05	8.71e-05	7.46e-05	9.64e-05	9.46e-05	0.000108111	0.000105234	0.000114166	7.41e-05	7.65e-05	6.73e-05	8.91e-05	9.74e-05	0.000101812
meta_399	0.000337773	0.000326653	0.000347907	0.000379047	0.000384146	0.000364357	0.000345901	0.000328662	0.000302282	0.000495546	0.000454892	0.000761511	0.000370268	0.000422379	0.000412702
meta_400	3.68e-05	3.76e-05	4.88e-05	8.58e-06	1.5e-05	8.25e-06	9.74e-06	6.92e-06	7.14e-06	7.25e-06	8.84e-06	6.1e-06	1.15e-05	6.43e-06	1.03e-05
meta_401	0.000171959	0.000183873	0.000136812	0.000165817	0.000180451	0.000151813	0.000772655	0.000611706	0.000660611	0.000585652	0.000555912	0.000608452	0.00066192	0.000738392	0.00102535
meta_402	0.000461931	0.00047807	0.000506461	0.000518537	0.000463529	0.000477911	8.24e-05	8.41e-05	0.000101174	5.19e-05	5.63e-05	5.56e-05	5.1e-05	4.35e-05	5.88e-05
meta_403	0.000132608	0.000114813	0.000132359	0.000114496	0.000122228	0.000131919	0.000123714	0.000126858	8.51e-05	0.000152218	0.000202856	0.000148246	0.000121801	0.000154513	8.09e-05
meta_404	7.29e-05	5.93e-05	6.68e-05	0.000283644	8.86e-05	0.000209683	5.48e-05	3.45e-05	4.6e-05	0.000167704	0.000240163	0.000184086	0.00013091	8.6e-05	0.0002446
meta_405	0.000291978	0.000320205	0.000256026	0.000587615	0.000543448	0.000629822	0.0137301	0.0124074	0.0135836	0.0109626	0.0108469	0.0152973	0.0102823	0.00916457	0.0247408
meta_406	2.29e-05	2.76e-05	2.43e-05	5.24e-05	2.42e-05	2.77e-05	1.58e-05	2.76e-05	3.59e-05	3.08e-05	2.62e-05	6.12e-05	4.09e-05	1.95e-05	4.1e-05
meta_407	0.000263861	0.000265483	0.000258216	0.00027031	0.000290862	0.000301831	0.000322234	0.000294362	0.000311	0.000317322	0.000319827	0.000258198	0.000318145	0.00033921	0.000343025
meta_408	0.000116409	0.000116113	0.000105216	0.000224872	0.000187875	0.000222213	0.00518719	0.00482182	0.00495279	0.00275427	0.00233493	0.00596327	0.00345482	0.00326401	0.0151614
meta_409	0.000177674	0.000179226	0.000137466	0.000187991	0.000198799	0.000234004	0.000181391	0.000156412	0.000144731	0.000262229	0.00023085	0.000232913	0.000175688	0.000176987	0.000195047
meta_410	0.000263864	0.000209415	0.000284106	0.000398329	0.000329936	0.000302099	9.62e-05	0.000113071	0.000109438	0.000114241	6.74e-05	6.62e-05	6.08e-05	5.49e-05	7.78e-05
meta_411	0.000160992	0.000153311	0.000180718	0.000123318	0.000138994	0.000125728	0.000272105	0.000367049	0.000341898	0.00011293	0.000123982	0.000250746	0.000154337	0.000126118	0.000108567
meta_412	6.61e-05	5.68e-05	5.72e-05	5.52e-05	5.84e-05	3.3e-05	8.98e-05	9.02e-05	9.56e-05	5.36e-05	5.57e-05	7.97e-05	6.64e-05	5.4e-05	3.29e-05
meta_413	9.4e-05	8.71e-05	0.000115557	1.67e-05	3.54e-05	2.56e-05	2.62e-05	2.09e-05	2.28e-05	1.23e-05	1.7e-05	1.39e-05	2.37e-05	1.31e-05	1.56e-05
meta_414	4.62e-05	4.43e-05	4.4e-05	2.03e-05	2.86e-05	2.61e-05	1.24e-05	1.18e-05	1.28e-05	2.9e-05	3.3e-05	2.26e-05	1.26e-05	1.65e-05	2.16e-05
meta_415	0.000154286	0.000184328	0.00018876	0.000121559	0.000133296	9.21e-05	9.36e-05	0.000127022	9.58e-05	6.43e-05	7.8e-05	0.000108364	9.62e-05	0.000127976	0.000110019
meta_416	0.00083066	0.000877802	0.000956354	0.00325074	0.00335193	0.00360113	0.000505935	0.000431396	0.000327104	0.000143317	0.000149774	0.000175211	0.000124454	7.96e-05	0.000129098
meta_417	2.96e-05	2.28e-05	2.18e-05	6.92e-05	4.19e-05	6.99e-05	3.64e-05	4.25e-05	5.62e-05	3.29e-05	3.78e-05	5.06e-05	4.01e-05	3.9e-05	8.33e-05
meta_418	0.000119577	0.00013348	0.000154631	2.25e-05	4.44e-05	1.85e-05	2.46e-05	1.99e-05	2.14e-05	2.52e-05	2.82e-05	1.96e-05	2.92e-05	1.86e-05	1.4e-05
meta_419	0.000140113	0.00013824	0.000119059	6.41e-05	7.41e-05	7.82e-05	4.28e-05	2.48e-05	2.37e-05	8.17e-05	0.000100069	0.000108487	3.89e-05	3.99e-05	6.68e-05
meta_420	9.67e-05	8.6e-05	8.59e-05	0.000110522	0.000110351	0.00015443	7.74e-05	6.53e-05	0.000108142	8.27e-05	0.000103334	0.000118963	0.000146249	0.000140415	0.000155501
meta_421	0.0103116	0.0103958	0.0108667	0.0123117	0.0116695	0.0121438	0.0107673	0.0113032	0.0120585	0.0153217	0.0145616	0.0128857	0.0123847	0.0106015	0.0114349
meta_422	7.1e-05	6.16e-05	6.05e-05	0.000136621	6.82e-05	0.000131717	8.17e-05	8.15e-05	0.00012417	0.00013086	0.000135453	0.000123846	0.000101468	8.66e-05	0.000132404
meta_423	0.000255345	0.000170585	0.00016966	0.000121096	0.000172442	0.000155503	0.000262223	0.000292186	0.000277809	9.13e-05	7.7e-05	0.000111098	0.000133374	0.000154622	9.46e-05
meta_424	0.000214804	0.000194414	0.00018133	0.000205058	0.000230324	0.000201129	0.000147526	0.000136429	0.000161672	0.000214949	0.000172158	0.00015387	0.000136559	0.00015088	9.26e-05
meta_425	0.00869036	0.0115462	0.00822332	0.00223292	0.0017938	0.00260646	0.00150973	0.000915024	0.00117574	0.00134028	0.0010776	0.000809654	0.000968805	0.000755783	0.0020434
meta_426	0.000106435	0.000100698	8.8e-05	0.000127017	0.000116888	0.000108327	0.000112356	9.24e-05	0.000104547	0.000130711	0.000140635	0.000149918	0.00013511	0.000120396	0.000138707
meta_427	0.000125605	0.000102447	9.96e-05	0.00018409	0.000303709	0.000287008	0.00016566	0.000119777	0.000115361	0.000281842	0.000214247	0.000287214	0.000200047	0.000206749	0.000377791
meta_428	6.43e-05	4.76e-05	5.49e-05	7.63e-05	5.58e-05	0.000109589	6.51e-05	4.66e-05	8.41e-05	5.84e-05	6.18e-05	9.78e-05	0.000109124	9.12e-05	0.000102518
meta_429	9.25e-05	9.37e-05	8.41e-05	6.89e-05	9e-05	8.83e-05	0.000209948	0.000194781	0.000202279	5.35e-05	5.29e-05	0.000102272	5.68e-05	9.77e-05	7.97e-05
meta_430	0.000548573	0.000598489	0.000571163	0.000427498	0.000487109	0.000524348	0.000176389	0.000174137	0.000203913	0.000437474	0.000355446	0.000224536	0.00126582	0.00120194	0.00099126
meta_431	0.00727269	0.00727986	0.00746423	0.00855265	0.00804423	0.00866082	0.00875921	0.00822035	0.00874846	0.0109028	0.0089013	0.00735987	0.00864571	0.00898464	0.00798795
meta_432	0.000285312	0.000211011	0.000189586	0.000274979	0.000519534	0.00041829	0.000294328	0.000174081	0.000213668	0.000432752	0.000423618	0.000510189	0.000321781	0.000351306	0.000508708
meta_433	6.39e-05	7.08e-05	8.76e-05	7.63e-05	6.22e-05	4.49e-05	4.05e-05	7.3e-05	4.15e-05	5.36e-05	4.6e-05	7.69e-05	5.7e-05	5.6e-05	5.51e-05
meta_434	0.00013732	0.000126908	0.0001326	0.000298219	0.000318376	0.000327867	0.000309476	0.000248213	0.000246735	0.000165349	0.000161504	0.000205005	0.000160249	0.000186117	0.000340345
meta_435	0.000432511	0.000385158	0.000361543	0.000943638	0.00129424	0.00114578	0.000781459	0.000666438	0.000697378	0.000557616	0.000643374	0.000869677	0.000620923	0.000640301	0.000943647
meta_436	0.000130911	0.000247171	0.000148788	0.000222243	0.000186466	0.000215153	0.000408181	0.000337309	0.000416409	7.11e-05	3.48e-05	0.000144582	7.12e-05	7.93e-05	9.93e-05
meta_437	9.35e-05	8.1e-05	7.42e-05	7.47e-05	8.1e-05	6.2e-05	9.71e-05	7.1e-05	8.54e-05	0.000133584	6.47e-05	0.000139894	4.89e-05	8.54e-05	7.63e-05
meta_438	0.00100475	0.000945666	0.000759461	0.00113583	0.00128677	0.00162489	0.00108322	0.00093046	0.0011668	0.00192324	0.00180514	0.00189518	0.00141385	0.00174872	0.00181004
meta_439	0.000112746	0.000102886	0.000113605	0.000104334	0.000123156	0.000122515	0.000126454	0.000123072	0.000130913	0.000111578	0.000112776	9.45e-05	0.000121049	0.00012334	0.000126383
meta_440	0.000892964	0.000887707	0.00106157	7.81e-05	0.000204577	0.000104028	7.71e-05	5.88e-05	5.74e-05	5.38e-05	6.28e-05	6.14e-05	8.87e-05	5.08e-05	5.11e-05
meta_441	2.77e-05	2.66e-05	2.18e-05	4.5e-05	2.35e-05	3.75e-05	3.54e-05	2.82e-05	3.9e-05	4.65e-05	5.17e-05	3.95e-05	3.85e-05	2.21e-05	4.42e-05
meta_442	0.000808087	0.000522081	0.000688305	0.000603528	0.000383014	0.00046378	0.000196177	0.000152624	0.000193196	8.47e-05	4.51e-05	5.54e-05	0.000147097	0.000156716	0.000127023
meta_443	5.59e-05	5.07e-05	3.75e-05	2.67e-05	3.17e-05	2.07e-05	0.000386949	0.000340987	0.000353034	3.41e-05	4.54e-05	6.97e-05	0.000274501	0.00028557	0.000293705
meta_444	0.000301543	0.000292901	0.000306811	0.000323389	0.000336937	0.000358643	0.00038467	0.000367115	0.000398174	0.000354717	0.000368218	0.000306158	0.000380778	0.000387278	0.000401703
meta_445	9.76e-05	0.000123217	0.000132441	0.000122265	0.000125129	8.08e-05	5.23e-05	7.25e-05	4.54e-05	2.89e-05	3.61e-05	7.05e-05	8.51e-05	7.26e-05	5.63e-05
meta_446	0.000171653	0.000264132	0.00021833	0.000124175	0.000124036	8.08e-05	0.000104653	0.000115066	0.000130941	9.49e-05	7.83e-05	0.000135254	0.000170104	0.000142837	0.000146243
meta_447	0.00128515	0.0017587	0.00134822	0.00059645	0.000639873	0.000946505	0.000349853	0.000218716	0.000442957	0.000818474	0.000737762	0.000594019	0.000380792	0.00041459	0.000530747
meta_448	0.000285232	0.00026379	0.000400436	0.000419582	0.000280646	0.000271829	0.000245485	0.000229212	0.000253593	0.000110161	0.000118908	0.000174411	0.000137314	0.000155113	0.000271796
meta_449	0.000132257	0.000121006	0.000127285	0.000180106	0.000154083	0.000128497	9.21e-05	6.92e-05	9.36e-05	9.76e-05	6.16e-05	9.56e-05	0.000236771	0.000279986	0.000190676
meta_450	2.97e-05	3.45e-05	3.66e-05	9.92e-05	0.000101026	0.000110345	2.17e-05	2.1e-05	1.39e-05	1.38e-05	2.18e-05	8.76e-06	1.06e-05	5.17e-06	5.52e-06
meta_451	4.94e-05	4.45e-05	4.56e-05	6.33e-05	4.18e-05	7.25e-05	4.95e-05	3.69e-05	5.57e-05	5.15e-05	4.87e-05	3.38e-05	5.2e-05	2.37e-05	2.93e-05
meta_452	0.000416637	0.000328752	0.000254538	0.000582203	0.00106285	0.000666216	0.000589488	0.000424771	0.000352946	0.000948938	0.000841763	0.00115615	0.000679002	0.000534443	0.00093178
meta_453	0.000480213	0.000445525	0.000561758	0.000672488	0.000630796	0.000649653	0.000435259	0.000254979	0.000464259	0.000349404	0.0003158	0.000241676	0.000329487	0.000324271	0.000402071
meta_454	0.000122028	9.03e-05	0.000142547	0.000207625	0.000254938	0.000200082	0.000171296	0.000177208	0.000195204	0.000155392	0.00016505	0.0002385	0.000131739	0.000173115	0.000254865
meta_455	0.000542166	0.00045447	0.000543237	0.000312737	0.000211196	0.000283546	0.000175947	0.000208895	0.000225035	0.000206257	0.000218531	0.000263222	0.000255075	0.000258814	0.000263646
meta_456	0.000165839	0.000163442	0.000193155	0.000166621	0.00013635	0.0001487	0.000117399	5.77e-05	5.02e-05	0.000164113	0.000122012	0.000101616	0.000228549	0.00026424	0.000288172
meta_457	4.38e-05	4.92e-05	4.4e-05	7.41e-05	0.000122368	0.000103999	6.08e-05	4.52e-05	3.37e-05	8.91e-05	8.84e-05	0.00012064	5.36e-05	5.6e-05	0.000141378
meta_458	5.06e-05	5.01e-05	5.41e-05	0.000166432	0.000182163	0.000221264	2.89e-05	3.25e-05	2.83e-05	1.09e-05	1.19e-05	1.15e-05	1.07e-05	7.47e-06	9.74e-06
meta_459	0.00351354	0.00358656	0.0036649	0.00402426	0.00404744	0.00407801	0.00397524	0.00370709	0.00375203	0.00509261	0.00502113	0.00437055	0.00404417	0.0042614	0.00405677
meta_460	4.69e-05	3.43e-05	3.49e-05	0.000122322	5.16e-05	0.000114128	8.41e-05	8.49e-05	0.000131048	8.76e-05	0.000121588	0.000108547	8.49e-05	6.58e-05	7.97e-05
meta_461	6.12e-05	4.18e-05	3.98e-05	4.66e-05	6.96e-05	5.94e-05	4.57e-05	4.84e-05	3.78e-05	8.57e-05	6.55e-05	7.98e-05	6.39e-05	6.38e-05	6.5e-05
meta_462	0.000387046	0.000472607	0.000397328	0.000274193	0.000300065	0.000232961	0.000392299	0.000409307	0.000334776	0.000243567	0.000357781	0.000275827	0.000344582	0.000326091	0.000354442
meta_463	1.43e-05	7.85e-06	5.69e-06	1.5e-05	8.43e-06	9.88e-06	2.13e-05	3.03e-05	2.97e-05	5.4e-05	5.16e-05	1.87e-05	4.03e-05	4.79e-05	2.52e-05
meta_464	7.91e-06	8.99e-06	6.78e-06	4.1e-05	1.26e-05	3.11e-05	2.08e-05	2.03e-05	4.22e-05	2.84e-05	2.93e-05	3.14e-05	1.94e-05	1.21e-05	2.68e-05
meta_465	0.000116079	8.79e-05	7.68e-05	0.000127132	0.000208012	0.000151086	0.000139946	5.9e-05	5.01e-05	0.000154343	0.000139293	0.000173478	0.000103988	9.03e-05	0.000161315
meta_466	0.000359088	0.000351131	0.000388688	4.59e-05	8.26e-05	5.2e-05	4.72e-05	4.89e-05	4.18e-05	4.32e-05	4.83e-05	4.27e-05	8.06e-05	6.63e-05	6.92e-05
meta_467	1.4e-05	1.08e-05	1.43e-05	1.62e-05	1.66e-05	1.48e-05	3.31e-05	4.54e-05	3.95e-05	2.04e-05	2.05e-05	2.2e-05	2.36e-05	2.59e-05	2.77e-05
meta_468	6.11e-05	5.64e-05	5.11e-05	6.46e-05	6.35e-05	7.89e-05	5.01e-05	5.52e-05	5.06e-05	8.48e-05	8.75e-05	7.39e-05	6.94e-05	6.23e-05	5.19e-05
meta_469	0.000306147	0.000245372	0.000273624	0.000248086	0.000193534	0.000223257	0.00011144	6.82e-05	7.51e-05	5.82e-05	7.32e-05	7.38e-05	3.48e-05	4.3e-05	7.89e-05
meta_470	0.000438163	0.000411687	0.000419479	0.000257219	0.000241687	0.000186612	0.00021085	0.000174012	0.000160901	0.000148364	0.00025386	0.000128856	8.55e-05	0.000169988	0.00020705
meta_471	3.44e-05	2.43e-05	2.8e-05	4.47e-05	3.4e-05	6.36e-05	4.32e-05	3.22e-05	4.34e-05	2.48e-05	3.21e-05	5.02e-05	6.36e-05	5.13e-05	6.34e-05
meta_472	4.05e-05	2.02e-05	4.63e-05	5.69e-05	4.69e-05	4.68e-05	0.00037818	0.000361051	0.000370037	6.82e-05	6.65e-05	7.29e-05	0.000215904	0.000396125	0.00045345
meta_473	0.000417516	0.00042705	0.000416972	0.00052591	0.000451262	0.000512673	0.00051458	0.000476219	0.000525683	0.000613379	0.000622168	0.000503706	0.00051738	0.000523396	0.000449459
meta_474	0.000181359	9.21e-05	0.000126677	0.000157512	0.000147263	0.000226482	0.000203421	0.000157136	0.000158116	0.000373453	0.000465312	0.00035594	0.000129746	0.000141008	0.000326755
meta_475	0.000359471	0.000366449	0.000266971	0.000303462	0.000358663	0.000497187	0.000325693	0.000291256	0.000193624	0.00056937	0.000548551	0.000468723	0.000167081	0.000445579	0.000381633
meta_476	0.0109303	0.0113824	0.011871	0.012901	0.0125626	0.0133747	0.0138971	0.0134403	0.0144751	0.0165569	0.0162589	0.0126562	0.0143574	0.0144092	0.0122849
meta_477	3.49e-05	2.81e-05	2.95e-05	0.000100631	5.25e-05	8.49e-05	4.31e-05	4.38e-05	8.44e-05	3.7e-05	4.94e-05	6.26e-05	5.83e-05	5.53e-05	0.00011255
meta_478	1.82e-05	1.2e-05	1.35e-05	2.27e-05	1.51e-05	1.86e-05	3.2e-05	2.79e-05	6.29e-05	1.86e-05	1.9e-05	2.21e-05	1.99e-05	2.87e-05	1.55e-05
meta_479	2.54e-05	1.77e-05	2.23e-05	6.56e-05	1.17e-05	5.48e-05	3.06e-05	3.38e-05	5.41e-05	3.25e-05	5.58e-05	3.52e-05	2.29e-05	1.46e-05	5.34e-05
meta_480	7.72e-05	6.85e-05	5.62e-05	4.59e-05	4.87e-05	6.53e-05	0.000293278	0.000260958	0.000210208	0.000255387	0.000165423	0.000330133	0.000211353	0.000214176	0.000388159
meta_481	4.38e-05	5.04e-05	6.3e-05	9.1e-05	5.15e-05	9.71e-05	6.11e-05	9.92e-05	9.43e-05	0.000108659	0.00011683	8.8e-05	7.57e-05	6.2e-05	9.68e-05
meta_482	0.000370305	0.000344466	0.000390317	0.000885293	0.000363596	0.0007245	0.000352199	0.000401393	0.00054076	0.000357958	0.000608868	0.000373134	0.000273001	0.000172945	0.00035868
meta_483	0.000131331	0.000121514	0.000109012	0.000189486	0.000362292	0.000218235	0.000175942	0.000130513	0.000118373	0.000250118	0.00025481	0.000328995	0.000173696	0.000153919	0.000267591
meta_484	5.98e-05	7.44e-05	5.84e-05	0.000105831	0.000123192	0.000121375	0.00010177	9.58e-05	0.000118365	0.000133371	0.000139105	0.000133037	0.000106434	8.75e-05	0.00012706
meta_485	0.000548881	0.000545426	0.000546156	0.00039844	0.00065284	0.000650689	0.000407024	0.000564493	0.000403677	0.000702974	0.000817606	0.000707741	0.000603264	0.000628696	0.00060005
meta_486	0.000828119	0.000810677	0.000915584	0.000846597	0.000895205	0.000794931	0.00144164	0.00145585	0.00119085	0.000466676	0.000570965	0.00047686	0.000901346	0.00102019	0.000664014
meta_487	0.000134664	0.000133484	0.000152151	0.000164574	0.0001302	0.000163349	9.63e-05	0.000138844	9.38e-05	0.000213685	0.000173164	0.000202244	0.000135041	0.000137875	0.000146515
meta_488	0.000208013	0.000178922	0.000135532	0.00023354	0.000245719	0.000323721	0.000195362	0.000158834	0.000194467	0.000355122	0.000321866	0.00035629	0.000230739	0.000333053	0.000322655
meta_489	0.00269135	0.00290327	0.00279355	0.00213526	0.00208286	0.00235436	0.00257976	0.00232049	0.00237013	0.00214099	0.00243752	0.0021704	0.00215487	0.00201076	0.00247547
meta_490	0.000524252	0.000627486	0.0004462	0.000492073	0.000652366	0.000754274	0.000293809	0.000295448	0.000276403	0.00030364	0.000380231	0.000500726	0.000402382	0.000382554	0.000571661
meta_491	3.84e-05	3.36e-05	5.09e-05	4.82e-05	3.94e-05	6.57e-05	3.99e-05	2.77e-05	6.61e-05	2.87e-05	3.27e-05	8.08e-05	7.77e-05	6e-05	8.46e-05
meta_492	3.65e-05	3.39e-05	4.05e-05	8.16e-06	1.33e-05	1.24e-05	9.93e-06	7.66e-06	8.23e-06	5.18e-06	6.16e-06	4.77e-06	7.18e-06	5.85e-06	5.23e-06
meta_493	4.21e-05	4.21e-05	1.82e-05	3.37e-05	3.13e-05	3.18e-05	0.000213879	0.000206638	0.000217275	0.000249134	0.000353325	0.000309615	0.000187226	0.000195071	0.000437941
meta_494	0.000164529	0.000181517	8.34e-05	0.000231733	0.000201258	0.000225909	0.000207589	0.00011297	0.000208943	0.000268618	0.000252996	0.000238949	0.000194546	0.000219026	0.000231994
meta_495	8.49e-05	8.12e-05	8.92e-05	0.000168822	7.95e-05	0.000152681	8.06e-05	9.61e-05	0.0001525	6.64e-05	0.000102866	0.000105303	9.49e-05	5.45e-05	0.000170852
meta_496	0.00845733	0.00874127	0.00953974	0.0107531	0.0105058	0.0108284	0.0107809	0.0103552	0.0109062	0.0134341	0.0132059	0.011159	0.0112679	0.0113742	0.0100146
meta_497	0.000377955	0.000284944	0.000204051	0.000252965	0.000312158	0.000218198	0.000282642	0.000188139	0.000207624	0.000128756	0.000186324	0.000244954	0.000171	0.000234482	0.000259676
meta_498	0.000357514	0.000366925	0.000369395	0.000403504	0.000397452	0.000407007	0.000401959	0.000250073	0.000272915	0.000552837	0.000510039	0.000437026	0.000294432	0.000475311	0.00026689
meta_499	0.000450007	0.000355018	0.000412478	0.000665285	0.000365835	0.000364342	0.00106022	0.00137084	0.00110712	0.000153699	0.000343603	0.000213665	0.000462307	0.000465583	0.000409199
meta_500	6.99e-05	6.36e-05	6.79e-05	6.53e-05	8.19e-05	7.88e-05	9.27e-05	8.67e-05	9.41e-05	7.79e-05	8.16e-05	6.84e-05	8.04e-05	8.28e-05	8.56e-05
meta_501	0.000176352	0.000234859	0.000246767	0.000435596	0.000434981	0.000261542	0.000295966	0.000411899	0.00027297	0.000475496	0.00054226	0.000350684	0.000428605	0.000455616	0.000257852
meta_502	0.000352782	0.000308273	0.000319118	0.000353751	0.000288266	0.000246252	0.00047054	0.000371783	0.000428982	0.000195231	0.00018743	0.000336643	0.000351367	0.000375891	0.000579256
meta_503	5.07e-05	5.83e-05	6.94e-05	4.22e-05	4.45e-05	5.19e-05	3.14e-05	2.79e-05	3.85e-05	1.7e-05	2.25e-05	1.7e-05	4.4e-05	4.19e-05	2.52e-05
meta_504	0.0197802	0.0150606	0.0175422	0.0193036	0.0150016	0.0136931	0.0418906	0.0796274	0.0421279	0.0148941	0.0145766	0.0258401	0.0456961	0.0209378	0.0121453
meta_505	8.39e-05	9.48e-05	0.000115995	2.76e-05	7.37e-05	4.48e-05	7.99e-05	8.44e-05	6.33e-05	2.59e-05	3.7e-05	6.37e-05	8.77e-05	8.97e-05	5.34e-05
meta_506	6.55e-05	6.11e-05	0.000124685	7.88e-05	0.000101821	7.07e-05	0.000143381	0.000143233	0.000148996	6.41e-05	6.63e-05	0.000117338	0.000101423	0.00010354	0.000188766
meta_507	8.44e-05	0.000185285	0.000143026	0.000208122	0.000202357	0.00018888	0.000398743	0.000383609	0.000332083	0.000122894	0.000137369	0.000136588	0.000239798	0.000222754	0.000281299
meta_508	0.000579673	0.000683416	0.000615473	0.000610862	0.000765172	0.000661284	0.00075955	0.000823501	0.000656191	0.000518832	0.000518863	0.000548043	0.000617077	0.000686651	0.000465671
meta_509	2.31e-05	1.89e-05	2.05e-05	8.2e-05	9.96e-06	5.49e-05	9.89e-06	1.3e-05	1.85e-05	2.19e-05	3.73e-05	2.29e-05	1.16e-05	5.24e-06	2.27e-05
meta_510	0.00180653	0.00192067	0.00163857	0.00192467	0.00204231	0.00210919	0.00167378	0.00142025	0.00152631	0.00100955	0.00136002	0.00101906	0.00169339	0.00172218	0.0013829
meta_511	0.000950679	0.000878725	0.000966435	0.0011023	0.00105258	0.0011543	0.00101436	0.00101468	0.00109063	0.00106359	0.00129838	0.00108326	0.00105636	0.0010725	0.0010614
meta_512	2.48e-05	2.82e-05	2.79e-05	0.000122443	6.75e-05	0.000139603	7.7e-05	7.35e-05	0.000112535	7.77e-05	0.00011457	0.000109149	5.88e-05	4.57e-05	9.64e-05
meta_513	0.00079765	0.000856255	0.000798187	0.000770288	0.000888063	0.000836799	0.000791441	0.000728234	0.000782142	0.000691685	0.000714174	0.000668703	0.000760938	0.000799939	0.000734545
meta_514	0.00481543	0.00476458	0.00481918	0.00545375	0.00465416	0.00557974	0.0053995	0.00519223	0.00573003	0.00692293	0.0053088	0.00548443	0.00568685	0.00573232	0.00512535
meta_515	3.42e-06	3.55e-06	4.46e-06	7.1e-06	6.79e-06	7.89e-06	4.39e-05	5.5e-05	6.29e-05	2.17e-05	2.01e-05	1.53e-05	2.28e-05	2.7e-05	3.5e-05
meta_516	0.000352456	0.000393568	0.000364169	0.000498627	0.000396315	0.000449458	0.000592924	0.000585402	0.000612737	0.000206002	0.000270138	0.00031724	0.000353941	0.000276353	0.000379749
meta_517	0.00604139	0.00690891	0.00683523	0.00670571	0.00723887	0.00571244	0.00779301	0.00751751	0.00721631	0.00600265	0.00669838	0.0140107	0.00539648	0.00733353	0.00414678
meta_518	0.000791406	0.000710682	0.000662232	0.000930321	0.00103451	0.000995115	0.00171035	0.00128923	0.00161528	0.000620324	0.000758896	0.00073853	0.00110327	0.00116903	0.000862895
meta_519	0.000130771	0.000159055	0.000125372	0.000112737	0.000155447	0.000128397	0.000150335	0.000140635	0.000198091	9.46e-05	0.000104575	4.31e-05	9.3e-05	9.96e-05	0.00015434
meta_520	7.86e-05	6.66e-05	6.21e-05	6.76e-05	8.42e-05	7.46e-05	6.75e-05	5.5e-05	4.9e-05	8.52e-05	9.18e-05	9.28e-05	6.86e-05	8.93e-05	7.97e-05
meta_521	0.000398648	0.000428706	0.00043464	0.00022446	0.000288911	0.000256058	0.000250664	0.000320106	0.000129932	0.000340569	0.000378384	0.00024248	0.000289226	0.000277932	0.0001912
meta_522	1.76e-05	2.81e-05	1.98e-05	1.28e-05	1.57e-05	1.76e-05	0.000145535	0.000133817	0.0001419	0.000172566	0.000120888	0.000221098	0.000131027	0.000170413	0.000262627
meta_523	7.31e-05	8.88e-05	6.91e-05	0.000195016	0.000134286	0.000205896	0.000130877	5.81e-05	0.000132483	0.000396727	0.000385792	0.000154063	8.64e-05	8.51e-05	0.000271903
meta_524	3.89e-05	5.01e-05	4.45e-05	7.47e-05	7.93e-05	5.57e-05	5.89e-05	4.66e-05	5.03e-05	4.76e-05	6.34e-05	4.23e-05	5.28e-05	5.65e-05	5.84e-05
meta_525	0.00122077	0.00122235	0.00120239	0.000912709	0.000829329	0.00105155	0.000828013	0.000868367	0.000929557	0.000604803	0.000605608	0.000853832	0.000683894	0.000761107	0.00101423
meta_526	0.000514477	0.00050692	0.000334184	0.000925732	0.00105	0.00108498	0.000695596	0.000671276	0.00070495	0.00103468	0.00107368	0.0010886	0.000941011	0.000848635	0.000848557
meta_527	0.000389254	0.000377311	0.000275951	0.00026499	0.000439803	0.000493481	0.000288776	0.000266425	0.000264784	0.000430527	0.000360668	0.00044989	0.000415994	0.000292826	0.000459519
meta_528	0.000263244	0.00018314	0.000230891	0.000363137	0.000368106	0.000411673	0.000372844	0.000401509	0.000310858	0.000291756	0.000294485	0.000295611	0.000312454	0.000322512	0.000284827
meta_529	0.0287628	0.0313128	0.0292492	0.0233375	0.0212667	0.0239406	0.0273369	0.0240379	0.0237676	0.0219569	0.0258882	0.0243743	0.0210287	0.0214981	0.0255041
meta_530	5.11e-05	4.37e-05	3.78e-05	6.38e-05	9.7e-05	6.49e-05	5.76e-05	3.93e-05	5.07e-05	4.54e-05	4.26e-05	9.65e-05	6.51e-05	5.77e-05	8.65e-05
meta_531	0.000464055	0.00058863	0.000427799	0.00080738	0.000786129	0.000814661	0.00102815	0.00095901	0.000953238	0.000440913	0.000450408	0.000837265	0.000819623	0.000854902	0.000532879
meta_532	6.55e-05	5e-05	6.36e-05	5.75e-05	6.96e-05	6.98e-05	7.9e-05	7.17e-05	7.67e-05	6.71e-05	7.31e-05	5.55e-05	7.02e-05	7.36e-05	7.92e-05
meta_533	7.45e-06	1.01e-05	8.73e-06	1.6e-05	1.33e-05	1.45e-05	3.28e-05	2.79e-05	3.63e-05	6.65e-06	7.35e-06	1.82e-05	6.82e-06	1.4e-05	2.2e-05
meta_534	2.77e-06	1.51e-06	5.09e-07	4.03e-05	5.01e-05	4.3e-05	3.41e-05	3.65e-05	3.26e-05	1.18e-05	1.67e-05	4.4e-05	5.82e-05	5.41e-05	4.47e-05
meta_535	0.000468824	0.000658797	0.000487051	0.000554398	0.000490138	0.000490147	0.000455279	0.00042375	0.000441962	0.000273459	0.000370009	0.000544999	0.000384542	0.00038084	0.00061879
meta_536	0.000165041	0.000156798	0.000163527	0.000176881	0.000186005	0.00019806	0.00020302	0.000200142	0.000216085	0.000195321	0.000191908	0.000156647	0.000195515	0.000215041	0.000219219
meta_537	0.0010848	0.00109471	0.00102275	0.00083136	0.000912255	0.00101582	0.00105674	0.000853187	0.000907911	0.000801971	0.00095881	0.00079667	0.000752788	0.000764277	0.000910696
meta_538	0.000252496	0.000269751	0.00025576	0.000132266	0.000129395	0.000160421	0.000172347	0.000130426	0.000177869	0.000107094	0.000124051	9.67e-05	0.000175448	0.000144902	0.000231683
meta_539	0.000163621	0.000139988	0.000251374	0.00011146	0.000115149	0.000117101	0.000194187	0.000161162	0.00016026	0.000143651	0.000138196	0.000137466	0.00018245	0.000133662	0.000220126
meta_540	0.000221946	0.000195189	0.000140274	1.41e-05	1.76e-05	1.73e-05	4.5e-06	4.78e-06	3.54e-06	9.47e-06	1.85e-05	1.46e-05	8.62e-06	1.14e-05	8.06e-06
meta_541	0.000627439	0.00066517	0.000647777	0.000418154	0.000474302	0.00038389	0.00053428	0.000413959	0.000472476	0.000473921	0.000475509	0.000589426	0.000423456	0.00037095	0.000461824
meta_542	4.37e-05	4.28e-05	5.42e-05	0.000122168	5.93e-05	0.000112208	5.87e-05	6.2e-05	9.23e-05	5.48e-05	6e-05	8.23e-05	5.41e-05	3.45e-05	0.000110362
meta_543	0.00125091	0.00130471	0.00127849	0.00145017	0.00125679	0.00149265	0.00150259	0.00134912	0.00155022	0.00156479	0.00147961	0.00150182	0.00156276	0.00158099	0.00133011
meta_544	0.000396841	0.00039687	0.000428954	0.000477836	0.000415549	0.00045762	0.000464543	0.000418036	0.000451449	0.000540483	0.000520518	0.000460909	0.000495983	0.000467752	0.000439104
meta_545	0.00720149	0.00727327	0.00770959	0.00821915	0.00808511	0.00893489	0.0089606	0.00877975	0.00965993	0.0111069	0.010502	0.00829729	0.00935483	0.00916506	0.00755445
meta_546	0.000206803	0.000187146	0.000191757	0.000247611	0.00020262	0.000111984	0.00021301	0.000184242	0.000176388	0.000248466	0.000108117	0.00013709	0.00020164	0.000179727	0.000182208
meta_547	0.0227589	0.0230921	0.0228698	0.0279233	0.0265699	0.0273192	0.0202467	0.0175073	0.0191188	0.0148093	0.0155914	0.0116351	0.0212218	0.0206998	0.0177511
meta_548	2.65e-05	1.59e-05	1.03e-05	4.94e-05	4.25e-05	4.93e-05	3.93e-05	4e-05	5.05e-05	5.61e-05	7.72e-05	5.15e-05	0.000104213	9.45e-05	0.000123288
meta_549	0.000153257	0.000142114	0.000154286	0.000276037	0.000253079	0.000226813	0.000157336	0.000121341	0.000149922	0.000190948	0.000172462	0.000130594	0.000190574	0.000167578	0.000198441
meta_550	0.00850261	0.00958664	0.00681303	0.0123041	0.00725394	0.00982599	0.00658561	0.00672208	0.0118241	0.00736969	0.00633972	0.00742378	0.0070087	0.00674653	0.0062908
meta_551	0.000454377	0.000465362	0.000448763	0.000835027	0.00102162	0.000913274	0.000665739	0.000622633	0.000615394	0.000809822	0.000905186	0.000735308	0.00083318	0.000778112	0.000914417
meta_552	0.00104509	0.00110899	0.00107183	0.0012959	0.00123033	0.00129691	0.00116547	0.00114099	0.00107642	0.0014926	0.0015165	0.00126833	0.00125888	0.00127204	0.00115849
meta_553	0.000276494	0.000276828	0.00033334	0.000331975	0.000365096	0.000344012	0.000317335	0.000275951	0.000327702	0.000420165	0.000411651	0.000356863	0.000365169	0.00035927	0.000334776
meta_554	5.5e-05	5.77e-05	5.66e-05	6.05e-05	6.48e-05	6.5e-05	7.06e-05	9.22e-05	7.92e-05	5.81e-05	3.97e-05	8.45e-05	6.08e-05	5.94e-05	5.71e-05
meta_555	6.02e-05	2.65e-05	5e-05	9.76e-05	0.00010936	9.02e-05	0.000144077	0.00015559	0.000132618	3.32e-05	5.3e-05	0.000135759	8.96e-05	6.65e-05	7.93e-05
meta_556	0.000461494	0.000493623	0.000389913	0.000380386	0.000479683	0.000510776	0.000607952	0.000442105	0.000505691	0.000443194	0.000391025	0.000544932	0.000399451	0.000407343	0.000490743
meta_557	0.0010833	0.00119244	0.00121953	0.00138752	0.00124359	0.00141281	0.00136574	0.00123488	0.00136644	0.0016392	0.00153102	0.00127703	0.00143091	0.00138987	0.00120499
meta_558	4.7e-05	5.18e-05	5.66e-05	1.87e-05	2.1e-05	2.32e-05	3.9e-05	4.58e-05	3.99e-05	2.77e-05	3.3e-05	2.61e-05	4.25e-05	5.98e-05	3.82e-05
meta_559	0.000275646	0.000129734	0.000128228	0.000292284	0.000159861	0.000227766	0.000186168	0.000118303	9.65e-05	5.05e-05	5.56e-05	3.65e-05	0.000148696	0.000179174	9.42e-05
meta_560	1.81e-06	1.53e-06	1.24e-06	4.38e-06	4.2e-06	3.74e-06	2.74e-05	3.21e-05	3.71e-05	9.33e-06	1.12e-05	8.92e-06	1.49e-05	1.33e-05	1.64e-05
meta_561	0.00153163	0.000723592	0.000584282	0.000844338	0.00102518	0.000973076	0.00111461	0.000600672	0.00056219	0.000315298	0.000441318	0.000244069	0.0020186	0.00215299	0.000780923
meta_562	0.000907831	0.000947031	0.000937334	0.000646786	0.000684888	0.000721848	0.000408707	0.00028933	0.000375835	0.000633602	0.000626076	0.000373816	0.000506969	0.000531416	0.000439486
meta_563	0.000536926	0.000592852	0.000591691	0.00067464	0.000652092	0.000660409	0.000661133	0.000611341	0.000601133	0.000833453	0.000776624	0.000701483	0.000695188	0.0006643	0.000639975
meta_564	0.00838792	0.00831714	0.00829223	0.01318	0.0138042	0.0152796	0.0104773	0.00899853	0.0102359	0.0152867	0.0135545	0.0113634	0.01279	0.0121283	0.0118702
meta_565	0.00208893	0.00241973	0.00200796	0.00221378	0.00219681	0.00208245	0.00162787	0.00154711	0.00168247	0.0136686	0.00101544	0.0109864	0.00189619	0.00169077	0.00135363
meta_566	0.000197027	0.000213348	0.000208898	0.000202166	0.000194212	0.000198965	0.000126319	0.000130835	0.000109009	0.000129946	0.000204096	0.000161497	0.000195105	0.000212138	0.000201939
meta_567	0.00108596	0.00113459	0.00117665	0.0010789	0.0011991	0.00118284	0.00103985	0.000882227	0.000997796	0.000892183	0.000875878	0.000794773	0.00108917	0.000957699	0.00099306
meta_568	0.000634142	0.00051114	0.000562079	0.000334756	0.000378361	0.000356755	0.000249854	0.000263899	0.000248886	0.000297176	0.000271442	0.000300089	0.000327187	0.000297329	0.000335488
meta_569	0.000108039	0.000134099	0.000132582	0.000163963	0.000172463	0.000165033	8.1e-05	0.000162377	0.000154053	0.000194814	0.000116048	0.000214424	0.000166412	0.000173745	0.000166418
meta_570	0.00100226	0.00125659	0.00105899	0.000935262	0.000932397	0.000953512	0.00126357	0.00122262	0.00116224	0.0010786	0.00105549	0.00133116	0.000859255	0.000859725	0.00109535
meta_571	7.19e-05	5.04e-05	8.11e-05	0.000213213	0.000141736	0.000152036	0.000387939	0.00051438	0.000661271	0.000184088	0.000181902	0.000241072	0.000242659	0.000280959	0.0002167
meta_572	3.21e-05	2.27e-05	2.7e-05	8.04e-05	1.25e-05	7.45e-05	1.82e-05	2.22e-05	3.92e-05	1.71e-05	4e-05	1.3e-05	1.55e-05	5.98e-06	1.96e-05
meta_573	0.000428815	0.000445424	0.000469929	0.000646221	0.000809655	0.000890039	0.00061346	0.000461663	0.000505563	0.00067667	0.000625552	0.000491358	0.000717201	0.00060418	0.000635911
meta_574	0.000660669	0.000601308	0.000607785	0.000369565	0.000351079	0.000358052	0.000506483	0.00051742	0.000494696	0.000215494	0.000384761	0.00037345	0.000351107	0.000264704	0.00063451
meta_575	0.000357108	0.000370739	0.000376968	0.000295741	0.000341319	0.000328153	3.85e-05	2.84e-05	4.08e-05	1.21e-05	8.49e-06	1.2e-05	9.69e-06	1e-05	3.58e-06
meta_576	0.00121674	0.00100839	0.00100637	0.00145286	0.00126132	0.00142832	0.000914182	0.00124884	0.000793345	0.000642445	0.000643929	0.000754206	0.00193248	0.00190454	0.00129688
meta_577	0.000185975	0.000168145	0.000181748	0.000257558	0.000282042	0.000311639	0.000172899	0.000166948	0.000205331	0.000131433	0.000127963	0.000118539	0.000290801	0.000299759	0.00026525
meta_578	0.000409059	0.000303461	0.000312645	0.000457578	0.000465441	0.000547147	0.000237823	0.000205183	0.000269934	0.000196561	0.000225819	0.000114782	0.000832256	0.000927979	0.000531367
meta_579	0.00150966	0.00147008	0.00154587	0.00170454	0.00159638	0.00172561	0.00172337	0.0016724	0.00180963	0.00217342	0.00215223	0.00174074	0.00186578	0.00179475	0.00140174
meta_580	9.89e-05	0.000101121	9.03e-05	2.01e-05	2.33e-05	2.29e-05	1.31e-05	7.4e-06	9.51e-06	9.85e-06	1.19e-05	1.06e-05	1.15e-05	1.13e-05	1.24e-05
meta_581	0.000619726	0.000587479	0.000610768	0.000652486	0.000643998	0.000723431	0.000725018	0.000701928	0.000705883	0.000844474	0.000869171	0.000639263	0.000699475	0.00078951	0.000652194
meta_582	2.55e-05	2.89e-05	2.19e-05	3.74e-05	3.66e-05	5.66e-05	2.5e-05	2.53e-05	1.99e-05	4.59e-05	4.59e-05	0.000108723	4.92e-05	3.61e-05	6.38e-05
meta_583	4.22e-05	4.35e-05	3.83e-05	5.64e-05	4.15e-05	4.6e-05	4.99e-05	4.41e-05	3.91e-05	3.3e-05	2.9e-05	2.18e-05	3.37e-05	4.15e-05	3.16e-05
meta_584	8.12e-05	7.5e-05	0.000103562	8.33e-05	6.87e-05	8.93e-05	5.34e-05	4.48e-05	6.07e-05	7.33e-05	5.51e-05	5.01e-05	0.000170853	0.000141839	8.9e-05
meta_585	1.33e-05	1.21e-05	1.01e-05	1.39e-05	9.72e-06	1.47e-05	8.87e-05	9.37e-05	0.000165396	1.43e-05	2.29e-05	2.21e-05	0.000118575	9.4e-05	0.000161644
meta_586	3.86e-05	4.27e-05	4.11e-05	4.52e-05	5.31e-05	7.33e-05	0.000101661	7.01e-05	8.47e-05	4.86e-05	4.25e-05	3.5e-05	3.78e-05	4.09e-05	7e-05
meta_587	5.72e-05	6.38e-05	5.41e-05	2.38e-05	3.34e-05	3.01e-05	5.88e-05	5.51e-05	7.22e-05	4.83e-05	4.54e-05	1.4e-05	8.31e-05	8.45e-05	0.000125475
meta_588	0.00200446	0.00195803	0.00198142	0.00124266	0.001169	0.0014661	0.00137272	0.0013053	0.00142026	0.00251376	0.00236503	0.00116964	0.00172715	0.00168516	0.00121248
meta_589	0.000976886	0.00103031	0.00103543	0.00152109	0.00162795	0.00167473	0.00112201	0.00108985	0.00113164	0.00148892	0.00134118	0.00131637	0.00144582	0.00136375	0.00127125
meta_590	4.29e-05	3.58e-05	3.83e-05	5.15e-05	5.26e-05	3.59e-05	4.06e-05	3.58e-05	2.98e-05	8.23e-05	7.33e-05	4.65e-05	4.51e-05	4.52e-05	4.92e-05
meta_591	0.00011416	9.99e-05	0.000202371	0.000191707	0.00015113	7.53e-05	0.000120154	0.000118494	0.000175109	0.000156073	0.000275149	0.000105005	0.000209919	0.00018508	0.000159306
meta_592	1.81e-05	8.47e-06	3.99e-06	1.83e-05	1.63e-05	1.9e-05	2.24e-05	2.15e-05	3.15e-05	1.42e-05	2.27e-05	1.65e-05	4.97e-05	5.43e-05	4.39e-05
meta_593	0.000141236	0.000152385	0.000143264	0.000208431	0.000257126	0.00023136	0.000165374	0.000203368	0.000183313	8.74e-05	9.49e-05	7.05e-05	0.000162023	0.000341241	0.000120358
meta_594	0.000143006	0.000162451	0.000161071	0.000196253	0.000165663	0.000191416	0.000191063	0.000180904	0.000176985	0.000230374	0.000167611	0.000196534	0.00019187	0.000168987	0.00016803
meta_595	9.23e-06	1.24e-05	6.13e-06	3.49e-06	1.89e-05	3.04e-05	0.000218197	0.000157658	0.000199381	0.000233655	0.000163894	0.000273096	0.00024251	0.000211887	0.000512876
meta_596	0.000510132	0.000526167	0.000512262	0.00065637	0.000563055	0.00065263	0.000605374	0.000575933	0.000575635	0.000746013	0.000758658	0.000716929	0.000634318	0.000668765	0.000598315
meta_597	7.29e-05	6.68e-05	6.45e-05	9.13e-05	4.87e-05	8.85e-05	3.35e-05	3.82e-05	9.37e-05	5.39e-05	6.91e-05	0.000189221	0.000110325	0.000106907	0.000101922
meta_598	0.000193423	0.000181748	0.000178318	0.000218938	0.000179169	0.000201059	0.000202831	0.000181667	0.000213691	0.000235542	0.000280205	0.000220558	0.000196404	0.000217031	0.000202197
meta_599	4.84e-05	5.07e-05	4.75e-05	6.8e-05	6.76e-05	6.79e-05	3.37e-05	2.85e-05	2.33e-05	1.31e-05	3.14e-06	1.1e-05	1.03e-05	2.98e-06	1.11e-05
meta_600	0.000111658	6.69e-05	0.000138628	0.000110811	0.000149485	0.000159122	7.94e-05	0.000114432	0.000108259	0.00012022	0.000107851	0.000103671	0.000138181	0.000113385	0.000100626
meta_601	0.000119052	0.00013301	0.00010482	0.000181673	8.39e-05	0.000150486	0.00011918	0.000117793	0.000194877	0.000140728	0.000152912	0.000182484	0.000151481	0.000110344	0.000234599
meta_602	0.00408141	0.00395118	0.00409887	0.0040993	0.00432852	0.00455711	0.00455374	0.00419688	0.00456979	0.00573904	0.0055189	0.00405335	0.00473629	0.00382746	0.00450009
meta_603	1.06e-05	9.01e-06	1.07e-05	3.61e-05	7.45e-06	3.26e-05	1.08e-05	1.18e-05	2.89e-05	2.75e-05	3.1e-05	2.89e-05	1.96e-05	1.3e-05	2.97e-05
meta_604	7.21e-05	5.42e-05	6.12e-05	8.04e-05	9.16e-05	9.38e-05	0.000173154	0.000132255	0.000161454	6.67e-05	5.93e-05	4.89e-05	7.3e-05	8.43e-05	0.000111485
meta_605	0.000272616	0.000248939	0.000216397	0.000242848	0.000207319	0.00030615	0.00033694	0.000283496	0.000384393	0.000165665	0.000327749	0.000233073	0.000264343	0.000288354	0.000293907
meta_606	2.24e-05	1.92e-05	3.65e-05	3.58e-05	4.2e-05	4.65e-05	7.69e-05	6.52e-05	6.49e-05	4.1e-05	4.11e-05	2.6e-05	2.81e-05	3.35e-05	5.95e-05
meta_607	0.00015855	0.000132189	0.000127099	0.00016989	0.000147582	0.000176791	0.000159765	9.57e-05	0.000183497	0.000300279	0.000198587	0.000157696	0.000186748	0.000189221	0.000165503
meta_608	4.45e-05	5.04e-05	6.26e-05	1.63e-05	3.94e-05	2.26e-05	3.69e-05	4.34e-05	2.81e-05	1.99e-05	2.34e-05	2.73e-05	4.9e-05	3.83e-05	2.33e-05
meta_609	0.000260155	0.000241841	0.000262546	0.000164054	0.000173764	0.000182217	0.000192516	0.000167486	0.000181808	0.000304577	0.000270064	0.000180223	0.000220855	0.000195466	0.000145573
meta_610	0.000257116	0.000290914	0.000295005	0.000387154	0.000339857	0.00030677	0.000340793	0.000359862	0.000344765	0.000471697	0.000431461	0.000342052	0.000378438	0.000380351	0.000342068
meta_611	0.0014162	0.00119976	0.00117633	0.000401975	0.000340515	0.000417958	0.000494458	0.000413251	0.000406769	0.000401017	0.000500891	0.000524908	0.000552713	0.000470266	0.00104709
meta_612	2.07e-05	1.71e-05	1.51e-05	1.89e-05	1.9e-05	1.7e-05	2.64e-05	2.4e-05	3.56e-05	2.27e-05	2.3e-05	2.34e-05	3.29e-05	3.54e-05	6.74e-05
meta_613	0.00431865	0.00443576	0.00459853	0.00504571	0.00509547	0.00520544	0.00559119	0.00528688	0.00575188	0.00655193	0.00593467	0.00496897	0.0055481	0.00591363	0.00482549
meta_614	6.87e-05	8.93e-05	5.17e-05	9.95e-05	0.000103046	8.56e-05	8.07e-05	4.53e-05	7.21e-05	0.000110595	9.01e-05	8.25e-05	6.84e-05	7.82e-05	8.36e-05
meta_615	9.92e-05	0.000101681	0.000109007	0.000111603	0.000109877	0.000121245	0.000142247	0.000136122	0.000147167	0.000112105	0.000119452	0.000103659	0.000137268	0.000127615	0.000141664
meta_616	1.48e-05	9.3e-06	9.27e-06	3.44e-05	8.82e-06	2.85e-05	1.51e-05	1.19e-05	3.05e-05	2.66e-05	3.06e-05	2.79e-05	2.25e-05	1.27e-05	3.27e-05
meta_617	0.000224428	0.000219058	0.000234861	0.000494223	0.000293503	0.000502233	0.000386409	0.000329652	0.000566219	0.000239979	0.000283074	0.000283157	0.000381289	0.000292195	0.000434987
meta_618	0.00123692	0.00116982	0.00122061	0.00150601	0.00125568	0.00156164	0.00139399	0.00139263	0.00130826	0.00155838	0.00154535	0.00150686	0.00146274	0.00142393	0.00143817
meta_619	0.000386618	0.000376855	0.000387883	0.000502511	0.000405935	0.000437239	0.00017921	0.00043003	0.000430462	0.000469352	0.000481552	0.000470083	0.000463606	0.000461051	0.000430741
meta_620	0.000136155	0.000141176	7.67e-05	0.000168676	0.000162542	0.000150502	0.000118462	2.06e-05	0.000119161	0.000179453	0.000192059	0.000137844	0.000130689	0.000115927	8.77e-05
meta_621	1.55e-05	1.32e-05	1e-05	2.15e-05	2.02e-05	3.13e-05	4.91e-05	3.35e-05	4.51e-05	1.77e-05	3.76e-05	1.05e-05	1.97e-05	2.3e-05	4.15e-05
meta_622	0.0002357	0.000269678	0.000262267	0.000254796	0.000452502	0.000298491	0.0004186	0.000234673	0.00027949	0.000620177	0.000366304	0.000338023	0.000339846	0.000492596	0.00030978
meta_623	9.42e-05	6.85e-05	7.4e-05	6.03e-05	9.66e-05	6.47e-05	3.55e-05	3.51e-05	2.86e-05	4.29e-05	4.05e-05	3.28e-05	0.000100441	0.000156758	7.08e-05
meta_624	1.58e-05	1.66e-05	1.94e-05	2.06e-05	1.06e-05	2.49e-05	1.16e-05	9.77e-06	2.65e-05	1.14e-05	1.67e-05	3.5e-05	2.64e-05	2.11e-05	2.98e-05
meta_625	5.05e-05	4.89e-05	6.73e-05	0.000110946	7.19e-05	0.000130523	0.000345106	0.000288613	0.000381803	0.000175389	0.000136887	0.000145677	0.000195365	0.00020247	9.01e-05
meta_626	0.000131624	9.96e-05	0.000144437	0.000180531	7.32e-05	0.00017069	0.000134362	0.000130753	0.000170395	0.000177818	0.000174294	0.000167029	0.00015066	0.000141524	0.000104416
meta_627	0.000566957	0.000395082	0.000335549	0.000145377	0.000114822	0.000164257	0.000103712	8.77e-05	0.000100437	0.000180398	0.000251017	0.000290702	0.000130043	0.000108234	0.000230876
meta_628	0.00610511	0.00606616	0.00610299	0.00636846	0.00680493	0.00592543	0.00724354	0.00695731	0.00719482	0.00877848	0.00859916	0.00687178	0.00738971	0.00757278	0.00670021
meta_629	0.000203959	0.000216671	0.000190167	0.000209519	0.000243199	0.000212272	0.000259959	0.000258367	0.000293599	0.000297996	0.000264858	0.000215793	0.00024818	0.000258779	0.000206864
meta_630	0.000555448	0.000499896	0.000514128	0.0005028	0.000511286	0.000489358	0.000589716	0.000562565	0.000590501	0.000747843	0.000793027	0.00058345	0.00056517	0.000628454	0.000587667
meta_631	9.62e-05	8.22e-05	8.3e-05	6.29e-05	6.45e-05	6.33e-05	8.51e-05	7.29e-05	7.27e-05	2.63e-05	3.2e-05	3.51e-05	5.03e-05	4.86e-05	3.8e-05
meta_632	9.09e-05	4.72e-05	7.33e-05	7.62e-05	9.98e-05	0.000225427	7.68e-05	9.71e-05	0.000125027	0.000109898	0.000295586	0.00011149	0.000101558	0.000121604	0.000104889
meta_633	0.000157121	0.000159199	0.000142946	0.000367864	0.000206757	0.000471732	0.000281851	0.000220546	0.000411854	0.000235024	0.000268944	0.000357747	0.00025963	0.000203093	0.000354997
meta_634	9.17e-05	0.000102173	7.17e-05	6.7e-05	5.62e-05	6.11e-05	4.22e-05	5.75e-05	3.62e-05	4.18e-05	5.42e-05	4.31e-05	0.000127125	0.000136626	0.000102448
meta_635	0.000341062	0.000314696	0.000314833	0.000374127	0.000321595	0.000361303	0.000311089	0.00033896	0.000342677	0.000432819	0.000401044	0.000382854	0.000363148	0.000378608	0.000391226
meta_636	6.82e-05	7.55e-05	9.05e-05	9.6e-05	9.51e-05	4.03e-05	7.39e-05	4.8e-05	4.36e-05	0.000126674	0.000119544	9.9e-05	6.54e-05	0.000110217	7.35e-05
meta_637	0.000106769	8.26e-05	0.000130936	0.000148103	6.16e-05	0.00016198	0.000223292	0.000218296	0.000236701	0.000229891	0.000223907	0.00017078	0.000208916	0.000199562	0.000211564
meta_638	0.000267421	0.000302608	0.000265055	0.000333538	0.000324985	0.000326215	0.000319185	0.000279385	0.000312151	0.000447814	0.000454407	0.000358394	0.000346166	0.000338796	0.00031021
meta_639	0.00031698	0.000263489	0.000293569	0.000164428	0.000219319	0.000259762	7.01e-05	8.65e-05	9.06e-05	0.000152634	9.56e-05	7.44e-05	0.000665069	0.000726768	0.00055554
meta_640	5.57e-05	6.64e-05	8.26e-05	3.53e-05	4.28e-05	3.57e-05	6.1e-05	6.6e-05	6.87e-05	1.58e-05	1.77e-05	8.36e-05	2.72e-05	3.17e-05	2.91e-05
meta_641	5.03e-05	5.17e-05	4.15e-05	5.13e-05	3.65e-05	4.46e-05	8.55e-05	9.04e-05	8.26e-05	3.58e-05	4.63e-05	4.37e-05	7.55e-05	6.66e-05	4.59e-05
meta_642	6.27e-06	4.36e-06	3.68e-06	5.16e-05	6.37e-05	7.08e-05	9.57e-06	9.58e-06	6.31e-06	3.48e-06	2.95e-06	4.23e-06	4.74e-06	3.59e-06	3.43e-06
meta_643	9.09e-05	9.72e-05	0.000109137	4.53e-05	5.13e-05	4.01e-05	3.86e-05	3.54e-05	4.14e-05	1.55e-05	1.92e-05	2.49e-05	2.88e-05	2.43e-05	2.6e-05
meta_644	0.00353189	0.0036819	0.00392801	0.00399194	0.0041513	0.00417303	0.00430608	0.00406686	0.00428284	0.00540072	0.00511482	0.00430036	0.00450385	0.00452059	0.00412549
meta_645	2.93e-05	2.75e-05	3.28e-05	2.23e-05	2.38e-05	2.83e-05	4.91e-05	4.77e-05	5.06e-05	9.47e-06	1.12e-05	3.8e-05	1.64e-05	1.29e-05	8.39e-06
meta_646	0.000338334	0.000333885	0.000356669	0.000400708	0.00036772	0.000434594	0.000401932	0.000364701	0.000380302	0.000478713	0.000466801	0.00042772	0.00044685	0.000385306	0.000350927
meta_647	0.000105917	0.000111969	9.95e-05	0.000124195	8.39e-05	0.000129856	8.66e-05	6.81e-05	0.000113777	0.000146738	0.000178171	0.000162699	9.82e-05	7.07e-05	0.000107936
meta_648	0.000293719	0.000293078	0.000255852	0.000169066	0.000233075	0.000271082	0.000265749	0.000197699	0.000277913	0.00017527	0.000159901	0.000137812	0.000166731	0.000179329	0.000181214
meta_649	4.7e-05	6.05e-05	5.65e-05	2.39e-05	3.34e-05	3.28e-05	3.4e-05	3.13e-05	3.55e-05	1.74e-05	1.52e-05	7.6e-05	1.81e-05	1.74e-05	1.86e-05
meta_650	0.000571871	0.000622996	0.000636496	0.000730943	0.000679792	0.000765982	0.000701695	0.000712125	0.000705602	0.000955487	0.000834395	0.000732991	0.000754239	0.000771066	0.00067394
meta_651	0.000168162	0.000139073	0.000200879	0.00016841	0.000136838	0.000182877	0.000191253	8.26e-05	0.000147636	0.000328812	0.000232463	0.000200112	0.000195502	0.000163763	0.000176246
meta_652	0.000229278	0.000157039	0.000171467	0.000191759	0.000216227	0.000231815	0.000203311	0.000196235	0.000210884	0.000287139	0.000301479	0.000225791	0.000224981	0.000223782	0.000314508
meta_653	0.00010879	0.000109489	9.76e-05	0.000146231	0.00010477	0.000143747	0.000150666	0.000136286	0.000122566	0.000161093	0.00014446	0.000131924	0.000126448	0.000127717	0.000159604
meta_654	0.00248532	0.00272405	0.00265894	0.00289544	0.00258236	0.00294708	0.00300662	0.00279362	0.00301679	0.00336141	0.00316944	0.00308398	0.00313972	0.00308182	0.00297414
meta_655	0.000165352	0.00021549	0.000191422	0.000214885	0.000237003	0.000244405	0.000207791	0.00023055	0.000214242	0.000239213	0.00022168	0.000240907	0.000106482	0.00024832	0.000211404
meta_656	1.75e-05	1.75e-05	1.81e-05	2.61e-05	1.6e-05	3.11e-05	1.23e-05	8.92e-06	2.32e-05	1.14e-05	1.47e-05	4.48e-05	3.12e-05	2.21e-05	3.42e-05
meta_657	2.43e-05	3e-05	2.38e-05	2.83e-05	3.88e-05	4.2e-05	2.98e-05	2.15e-05	2.35e-05	4.9e-05	4.64e-05	6.19e-05	4.3e-05	4.51e-05	4.35e-05
meta_658	0.000345942	0.000342717	0.000323827	0.00038498	0.000371434	0.000430473	0.000438515	0.000409116	0.000442436	0.000470898	0.000479648	0.000362049	0.000450364	0.000423439	0.00037735
meta_659	0.000144704	0.000156137	0.000142719	0.000160604	0.00015959	0.000172281	0.000164065	0.00016177	0.000173335	0.000199327	0.00017959	0.000176747	0.000186037	0.000179681	0.00014787
meta_660	0.000229466	0.000241871	0.000241543	0.000226327	0.000258872	0.000324252	0.000219499	0.000168823	0.00022851	0.000101588	0.000147604	0.000102393	0.000179746	0.000197211	0.000147686
meta_661	0.00227092	0.00234585	0.00257376	0.0026099	0.00259258	0.00269736	0.00295203	0.00282541	0.00312154	0.00364348	0.00336802	0.00264304	0.00313752	0.00312036	0.00246182
meta_662	8.16e-05	6.83e-05	4.88e-05	7.28e-05	7.63e-05	7.67e-05	8.81e-05	0.00010414	7.47e-05	8.82e-05	9.26e-05	6.91e-05	9.18e-05	5.86e-05	7.07e-05
meta_663	0.000907327	0.00102884	0.00103738	0.00104006	0.00117347	0.00122668	0.00115596	0.00103402	0.00121974	0.0014617	0.00146816	0.00116146	0.00125439	0.00114441	0.00112479
meta_664	0.000339671	0.000341908	0.000355748	0.000354985	0.000380373	0.000446987	0.000391766	0.000348996	0.000417381	0.00052453	0.000410247	0.000396762	0.000432552	0.00040222	0.000374504
meta_665	7.75e-05	6.56e-05	5.03e-05	9.48e-05	7.92e-05	0.000100537	4.82e-05	7.5e-05	8.31e-05	0.000124499	0.000114224	0.000117073	6.71e-05	7.71e-05	7.41e-05
meta_666	0.000278343	0.000287661	0.000293374	0.000308208	0.000293973	0.000327393	0.000323171	0.000265994	0.000312971	0.000405142	0.000424671	0.000511179	0.000318866	0.000325237	0.0003041
meta_667	5.34e-05	5.29e-05	3.79e-05	4.26e-05	4.26e-05	4.92e-05	3.58e-05	2.15e-05	2.81e-05	2.29e-05	3.04e-05	2.16e-05	2.7e-05	3.16e-05	1.91e-05
meta_668	0.000165561	0.000214913	9.76e-05	0.000175153	0.000273162	0.00028207	0.00020098	9.74e-05	0.000128889	0.000279179	0.000325233	0.000343988	0.000266765	0.00029174	0.000263555
meta_669	0.00333437	0.00325653	0.00307542	0.00361175	0.00369854	0.00395374	0.00406442	0.00380365	0.00413903	0.0047568	0.00472561	0.00380791	0.00415328	0.00422833	0.00357565
meta_670	0.000154384	0.000188113	0.00017339	0.000185569	0.000183152	0.000216238	0.000241889	0.000202409	0.000243262	0.000277295	0.000240216	0.000195941	0.000249196	0.000230364	0.000192521
meta_671	0.000192885	0.000181877	0.000204757	0.000211581	0.000207447	0.000223332	0.000216668	0.000201731	0.000205527	0.00026688	0.000229804	0.000247634	0.000229558	0.000197821	0.000195107
meta_672	0.000548472	0.000532865	0.00058816	0.000590274	0.000621152	0.000620916	0.000636654	0.000559241	0.000574357	0.000750327	0.000800282	0.000688034	0.000624468	0.00063866	0.000614859
meta_673	0.000120933	8.21e-05	0.000150717	0.000104745	0.000132747	0.000152779	0.000145516	0.000160873	9.19e-05	0.000180713	0.000185485	4.91e-05	0.00013661	8.36e-05	0.000136828
meta_674	3.07e-05	4.54e-05	3.87e-05	1.16e-05	2.53e-05	1.57e-05	2.5e-05	2.48e-05	2.39e-05	1.45e-05	1.81e-05	2.98e-05	3.51e-05	3.53e-05	2.07e-05
meta_675	5.19e-06	6.06e-06	6.6e-06	6.35e-06	1.06e-05	9.02e-06	7.02e-05	6.18e-05	6.03e-05	1.71e-05	1.5e-05	1.88e-05	2.18e-05	2.67e-05	2.1e-05
meta_676	0.000111676	0.000130483	0.00011739	0.000106722	0.000147095	0.000166345	0.000138553	0.000124888	9.62e-05	0.000201038	0.000176149	0.000116665	0.000139389	0.000132983	0.000143761
meta_677	0.000745481	0.000675559	0.00074402	0.00149507	0.00136769	0.0013326	0.00116599	0.0013837	0.00141403	0.00132289	0.00126521	0.00110734	0.000729457	0.000954539	0.000986832
meta_678	0.00012096	0.000104255	7.13e-05	0.000177328	0.000212404	0.000255461	0.000160698	0.000114877	9.53e-05	7.23e-05	6.74e-05	7.26e-05	8.97e-05	8.6e-05	0.000100694
meta_679	0.000122687	9.52e-05	0.000128925	0.000140015	0.000128167	0.000155394	0.000217361	0.000202664	0.00023892	0.000240347	0.000224444	0.000142846	0.000209496	0.000207616	0.000188487
meta_680	0.000120797	9.65e-05	9.94e-05	9.23e-05	4.88e-05	8.9e-05	0.000112916	9.9e-05	6.17e-05	0.000176411	0.000110537	0.000161032	0.000100255	6.25e-05	0.00014892
meta_681	1.95e-05	2.21e-05	2.27e-05	1.92e-05	1.71e-05	1.69e-05	9.61e-06	1.06e-05	8.23e-06	1.51e-05	1.59e-05	7.44e-06	1.45e-05	1.23e-05	4.18e-06
meta_682	0.00019101	0.000100767	0.000127949	0.000166583	0.000145056	0.000159611	0.000180193	0.000111024	0.000118952	0.000187095	0.000287153	0.000182897	0.000173562	0.00017003	0.000171785
meta_683	0.000111954	0.000106549	0.000134018	2.12e-05	4.84e-05	4.45e-05	4.54e-05	3.66e-05	4.21e-05	1.41e-05	1.92e-05	1.79e-05	3.09e-05	2.51e-05	3.11e-05
meta_684	4.77e-05	4.12e-05	4.65e-05	8.68e-05	8.82e-05	8.48e-05	9.19e-05	8.47e-05	9.27e-05	8.9e-05	6.71e-05	6.9e-05	4.42e-05	5.87e-05	5.95e-05
meta_685	0.000570676	0.00059042	0.000611585	0.000620476	0.000647951	0.000693735	0.000676571	0.000665073	0.000691867	0.000927574	0.000781234	0.000656767	0.00062501	0.000689609	0.000613282
meta_686	0.00021847	0.000247119	0.00025017	0.000284138	0.000306722	0.000291488	0.000263348	0.000252722	0.000287359	0.00037561	0.000339292	0.000277601	0.000288656	0.000253018	0.000259636
meta_687	0.000127751	0.00010997	7.41e-05	9.03e-05	0.000108831	0.000131967	7.5e-05	6.25e-05	6.09e-05	7.03e-05	7.28e-05	4.59e-05	8.05e-05	0.00010707	8.85e-05
meta_688	0.000248824	0.000167719	0.000333684	6.17e-05	0.000136991	9.13e-05	5.71e-05	6.01e-05	4.17e-05	2.64e-05	4.27e-05	3.47e-05	4.57e-05	3.2e-05	5.66e-05
meta_689	0.000333094	0.000218351	0.000304175	0.000289895	0.000280112	0.000285776	0.000273695	0.000293781	0.000285534	0.000372966	0.000581987	0.000294913	0.000314317	0.00029579	0.000283546
meta_690	5e-05	5.96e-05	3.97e-05	2.99e-05	3.95e-05	4.16e-05	1.78e-05	1.67e-05	1.64e-05	1.96e-05	2.13e-05	1.67e-05	2.18e-05	2.41e-05	1.91e-05
meta_691	0.000274058	0.000295723	0.000255766	0.000283842	0.000302588	0.000353446	0.000299943	0.000304615	0.000355457	0.000449658	0.000413686	0.000348047	0.000350029	0.000349641	0.000309548
meta_692	0.0011824	0.00121267	0.00125093	0.00143803	0.00131086	0.00138758	0.00139102	0.00128771	0.00132329	0.00181495	0.00167278	0.00143733	0.00138123	0.00144156	0.00130172
meta_693	5.7e-05	6.5e-05	6.27e-05	5.71e-05	7.57e-05	9.35e-05	6.89e-05	7.14e-05	6.6e-05	9.07e-05	7.34e-05	8.94e-05	8.1e-05	0.000102448	6.28e-05
meta_694	0.000142027	0.000104888	0.000108435	0.00014829	0.000142456	0.000146255	0.000173126	0.000156245	0.000156508	0.000159918	0.000184918	0.00011088	0.000148012	0.000158099	0.0001165
meta_695	0.000229543	0.000266539	0.000230336	0.000293893	0.000269431	0.000212018	0.000285117	0.000258888	0.000274459	0.000338938	0.000304308	0.000247777	0.000285523	0.000282661	0.000219053
meta_696	0.000766867	0.000806138	0.000830595	0.000899614	0.000828861	0.000915184	0.00103244	0.000984422	0.0010648	0.00108687	0.00107711	0.000821423	0.000904387	0.00105561	0.000877347
meta_697	0.000121414	0.000130776	8.4e-05	0.000106904	0.000139417	0.000175583	9.57e-05	6.39e-05	7.64e-05	0.000108958	0.000113542	9.07e-05	0.000110144	0.000111821	0.000134741
meta_698	0.000870864	0.000912728	0.000656488	0.000959806	0.00124625	0.00152537	0.00105508	0.000706304	0.000718181	0.000919405	0.000938557	0.000929625	0.000968654	0.00108454	0.00121595
meta_699	8.47e-05	4.73e-05	6.96e-05	9.38e-05	9.05e-05	8.45e-05	9.09e-05	4.69e-05	6.53e-05	7.37e-05	0.000119299	7.73e-05	9.3e-05	2.42e-05	6.28e-05
meta_700	0.000230904	0.00017955	0.000193849	0.000216645	0.000211733	0.000289945	0.000102895	0.00021723	0.000313196	0.000298659	0.000307687	0.000226	0.000248037	0.000213262	0.000227793
meta_701	0.000107246	0.000244162	0.000190774	0.000191512	0.000209121	0.000220786	0.000322577	0.000201588	0.00022485	0.000292684	0.000323822	0.000242888	0.000218307	0.00027346	0.000211282
meta_702	0.000765201	0.000738165	0.000789582	0.000852354	0.000826359	0.000960726	0.000970433	0.000884843	0.000998559	0.00107657	0.00108676	0.000709701	0.000977015	0.00100864	0.000776433
meta_703	0.000245046	0.00025746	0.000295398	0.000295463	0.00031984	0.000308955	0.000289348	0.000278919	0.000322911	0.000340454	0.000380435	0.000282476	0.000321217	0.000329666	0.000289199
meta_704	0.000211786	0.000200434	0.000182705	0.000221852	0.00022367	0.000242272	0.000238603	0.000222672	0.000230451	0.000284899	0.000327793	0.000221459	0.000217734	0.000228855	0.000254384
meta_705	0.000342838	0.000349663	0.000360084	0.000440877	0.000419291	0.000375353	0.000354182	0.000231849	0.000284847	0.000508819	0.000528019	0.00043928	0.000376348	0.000251211	0.000367158
meta_706	0.000159875	0.000192473	0.000144411	0.000165236	0.000203375	0.000217827	0.000133021	0.000109947	0.000110304	0.0001696	0.000184597	0.000135573	0.000164049	0.000156896	0.000165467
meta_707	1.42e-05	2.1e-05	8.13e-06	4.24e-05	2.64e-05	2.28e-05	2.73e-05	3e-05	2.45e-05	8.14e-05	8.46e-05	3.58e-05	4.18e-05	4.46e-05	4.8e-05
meta_708	0.00052656	0.000506754	0.000481536	0.000566155	0.000583789	0.000652621	0.000605539	0.000551395	0.000598852	0.000741485	0.000590586	0.000571478	0.000645757	0.000555862	0.000532718
meta_709	0.00206695	0.00293853	0.00258532	0.00719804	0.00899034	0.00911323	0.00240174	0.00180303	0.00172207	0.00643609	0.00501425	0.00314007	0.00271129	0.00732191	0.00837033
meta_710	0.00131443	0.00145866	0.00113682	0.00152789	0.00181148	0.00183837	0.00127803	0.00111652	0.000997099	0.00137517	0.001498	0.00159751	0.0015864	0.00150431	0.00159005
meta_711	2.58e-05	3.25e-05	4.65e-05	3.85e-05	4.22e-05	3.34e-05	9.75e-05	9.08e-05	0.000104992	6.97e-05	7.14e-05	6.31e-05	8.28e-05	0.000112529	0.000120291
meta_712	0.000899266	0.000778097	0.00101741	0.0022893	0.000907426	0.000495228	0.000825528	0.0006159	0.000590677	0.000833293	0.000858283	0.000552732	0.000786399	0.000801643	0.000792378
meta_713	0.000573227	0.000640307	0.000790163	0.000836898	0.00102898	0.00141693	0.000813357	0.000623716	0.000646833	0.00166638	0.00137803	0.000861583	0.000833859	0.00105055	0.00104571
meta_714	0.00192164	0.00195166	0.00204671	0.00232092	0.00223943	0.0024579	0.00244275	0.00238978	0.00257539	0.00302567	0.00297173	0.00230204	0.00262167	0.00258986	0.00213373
meta_715	0.000830739	0.000877881	0.000670564	0.00135016	0.00152448	0.0020435	0.00114546	0.000783824	0.000922215	0.00186044	0.00185829	0.00170856	0.00130083	0.00148339	0.00176095
meta_716	0.00196801	0.00205953	0.00108296	0.00189984	0.00441391	0.00449197	0.00259751	0.00205613	0.00166801	0.00388804	0.00445341	0.00469323	0.00350959	0.00308223	0.00330314
meta_717	0.00049537	0.000499622	0.000573401	0.000752888	0.000581034	0.000541953	0.000499776	0.000407741	0.00037814	0.000654633	0.000607112	0.000743604	0.000556818	0.000533962	0.000506293
meta_718	0.000200137	0.000236606	0.000211287	0.000225592	0.000226655	0.000248281	0.000179351	0.000241927	0.000248521	0.000290622	0.000271588	0.00024851	0.000270075	0.000111795	0.00016235
meta_719	0.000391056	0.000374194	0.000408063	0.000425449	0.000440498	0.000450461	0.000435954	0.000423613	0.000470846	0.000566524	0.000463866	0.00042393	0.000455718	0.000450381	0.000376396
meta_720	0.000207676	0.000187096	0.000211714	0.000221923	0.000219694	0.000230701	0.000228006	0.000198293	0.000269905	0.000289864	0.000305467	0.000216455	0.000269385	0.000266257	0.000246849
meta_721	0.000212102	0.000213304	0.00023186	0.000271385	0.00019955	0.000241099	0.000217151	0.000146253	0.000281311	0.000347373	0.000385243	0.000186051	0.000294093	0.00023753	0.000267764
meta_722	0.000281934	0.000157782	8.54e-05	0.000561676	0.000474267	0.000599086	0.000523206	0.000656073	0.000648558	0.00127345	0.00164125	0.000775898	0.000715215	0.000824444	0.000902882
meta_723	0.000343787	0.00038986	0.000286514	0.000306426	0.000325001	0.000323517	0.000160474	0.000127831	0.000128084	0.000297157	0.000278563	0.000236707	0.000262512	0.000235098	0.000252558
meta_724	0.00115917	0.00145782	0.00102065	0.0020807	0.00240442	0.00229556	0.00150678	0.0012207	0.00115904	0.00290077	0.00273684	0.00268781	0.00197483	0.00192556	0.00218098
meta_725	0.00572246	0.00390873	0.00233818	0.0048067	0.00642174	0.013061	0.00394575	0.00327205	0.00278787	0.00654098	0.00753146	0.00850683	0.00558593	0.00621201	0.00862578
meta_726	4.91e-05	6.07e-05	6.94e-05	1.81e-05	3.86e-05	1.87e-05	1.8e-05	1.82e-05	1.35e-05	1.16e-05	1.37e-05	1.26e-05	1.17e-05	8.14e-06	1.01e-05
meta_727	0.00205116	0.0020407	0.00188951	0.00232199	0.00234093	0.00244993	0.0023889	0.00231523	0.00239141	0.00303026	0.00298015	0.00194666	0.00243805	0.00263721	0.00222088
meta_728	0.00024155	0.00020311	0.000252009	0.000260149	0.000247523	0.000260666	0.000265412	0.000307963	0.000287333	0.000300288	0.000327333	0.000234453	0.000285438	0.000302562	0.000226033
meta_729	0.000354011	0.000371632	0.000275806	0.000315897	0.000380124	0.000474732	0.00032129	0.000230265	0.000312823	0.000529357	0.000553588	0.000398508	0.00033766	0.000373045	0.000372598
meta_730	0.00135692	0.000552	0.000424733	0.000172992	0.000238584	0.000336627	0.000190921	0.000132211	0.000165422	0.000311222	0.000292369	0.000215529	0.000201504	0.000213627	0.0002037
meta_731	2.21e-05	1.38e-05	8.03e-06	3.56e-05	3.29e-05	4.67e-05	4.45e-05	4.91e-05	4.76e-05	9.4e-05	7.65e-05	4.98e-05	5.15e-05	6.49e-05	6.11e-05
meta_732	0.000410732	0.000404534	0.000242691	0.000465165	0.000908081	0.00115725	0.000580444	0.000339062	0.000369808	0.000805296	0.000884404	0.00113193	0.000684072	0.000844788	0.00101055
meta_733	0.00023686	0.000249865	0.000194804	0.000378933	0.000542271	0.000627375	0.000420396	0.000328317	0.000318261	0.00053578	0.000534597	0.00069103	0.000493809	0.000481875	0.000676251
meta_734	0.000344796	0.000463027	0.000450967	0.000519182	0.000521332	0.000536685	0.000561288	0.000486761	0.000519605	0.000653568	0.000541688	0.000559741	0.000535272	0.000570204	0.000516848
meta_735	0.000153838	0.000152084	0.000161428	0.000216383	0.000190575	0.000191876	0.000214287	0.000171786	0.000165003	0.000248528	0.000202333	0.000169181	0.000179432	0.000192552	0.000184344
meta_736	0.000357393	0.000440843	0.000325469	0.000264842	0.000323734	0.000331703	9.73e-05	9.5e-05	0.00016984	0.000175761	0.000270182	0.000263581	0.00017827	0.000193836	0.000259446
meta_737	0.0015708	0.00147341	0.00125078	0.00152463	0.0016899	0.00174412	0.000890088	0.00060746	0.00099454	0.00137061	0.00115865	0.00225702	0.000948993	0.000959461	0.00111348
meta_738	0.000701841	0.000714291	0.000861395	0.000871518	0.000827301	0.000897785	0.000909557	0.000874362	0.000926725	0.00108605	0.00108809	0.000857122	0.000969901	0.000902272	0.000879459
meta_739	3.03e-05	2.93e-05	4.26e-05	5.04e-05	3.46e-05	4.18e-05	3.93e-05	4.13e-05	4.5e-05	4.18e-05	3.63e-05	5.23e-05	5.54e-05	5.55e-05	4.83e-05
meta_740	0.000458478	0.000550754	0.000389534	0.00042709	0.000469218	0.000512327	0.000397662	0.000271545	0.000303828	0.000774295	0.000725212	0.000553171	0.00044121	0.000444511	0.000413834
meta_741	0.000337145	0.000385445	0.000290737	0.000559944	0.000794567	0.000706271	0.000496594	0.000357523	0.000459598	0.000768413	0.000718176	0.00105364	0.000811611	0.000582123	0.000643083
meta_742	0.00103164	0.000990274	0.00107579	0.00130012	0.00103484	0.00125624	0.00130733	0.00111929	0.0010069	0.00138353	0.00132992	0.00119844	0.00124737	0.00127991	0.0011459
meta_743	5.5e-05	7.71e-05	7.96e-05	9.36e-05	6.82e-05	7.6e-05	8.32e-05	6.14e-05	0.000103368	0.000111159	8.09e-05	7.74e-05	0.000103549	7.61e-05	7.3e-05
meta_744	0.000111679	0.000124718	9.84e-05	0.000178452	0.000121851	0.000144188	0.000130888	6.94e-05	0.000100508	0.000178055	0.000172322	0.000183251	0.000135438	0.00015768	0.000144331
meta_745	2.85e-05	2.87e-05	3.29e-05	8.01e-06	1.87e-05	1.21e-05	1.61e-05	2.46e-05	1.43e-05	8.74e-06	1.37e-05	2.03e-05	3.03e-05	2.34e-05	1.96e-05
meta_746	0.000143292	0.000165053	0.000198529	0.000190658	0.000212379	0.000264627	0.000191409	0.000197087	0.000238317	0.000259926	0.000250299	0.000206502	0.000283143	0.000208277	0.000159122
meta_747	9.12e-05	9.56e-05	9.86e-05	0.000119758	0.000114154	0.000125596	0.000110012	6.72e-05	9.92e-05	0.000105015	0.000152202	0.000120697	0.0001063	0.000105034	0.000106161
meta_748	0.000559164	0.000714372	0.000484842	0.000382711	0.000541303	0.000581871	0.000304057	0.000336591	0.000221703	0.000796012	0.000558361	0.000661656	0.000528142	0.000251842	0.000280386
meta_749	0.000942418	0.00100329	0.00102061	0.00111804	0.00106854	0.000943855	0.00113245	0.0011462	0.0011316	0.0012934	0.00138262	0.00114249	0.00120265	0.00105317	0.00107809
meta_750	0.000206418	0.000234075	0.000295502	0.000171171	0.000145975	9.41e-05	6.29e-05	4.71e-05	3.94e-05	5.89e-05	7.47e-05	0.00011266	6.04e-05	6.78e-05	6.7e-05
meta_751	6.47e-05	7.66e-05	7.3e-05	6.01e-05	7.33e-05	8.2e-05	7.22e-05	6.26e-05	6.02e-05	8.06e-05	0.000103043	5.97e-05	9.26e-05	8.21e-05	8.17e-05
meta_752	0.000307611	0.000309201	0.000348902	0.000379731	0.000354344	0.000385609	0.000350934	0.000317766	0.000345833	0.000484236	0.000441727	0.000390283	0.000373398	0.00035328	0.000369828
meta_753	9.85e-05	6.7e-05	7.28e-05	9.77e-05	9.73e-05	8.77e-05	8.17e-05	0.000112855	8.65e-05	0.000139488	9.13e-05	9.91e-05	7.87e-05	8.48e-05	8.48e-05
meta_754	0.000212241	0.000190247	0.000198849	0.000229915	0.00023549	0.000246294	0.00022973	0.000175436	0.000231789	0.000270838	0.000298039	0.000205432	0.000240067	0.000271741	0.000221069
meta_755	9.54e-05	9.39e-05	9.86e-05	8.06e-05	0.000112075	8.95e-05	0.00011695	0.000120278	0.00010357	0.000144117	0.000139822	0.000103369	8.87e-05	0.000105629	0.000109686
meta_756	0.0012509	0.00124869	0.00133629	0.00142867	0.00139812	0.00149011	0.00157051	0.00165339	0.00160044	0.00183607	0.00173877	0.0014824	0.00165291	0.00156806	0.00135311
meta_757	7.23e-05	7.68e-05	7.41e-05	8.81e-05	8e-05	7.94e-05	9.57e-05	7.19e-05	7.77e-05	9.88e-05	0.000110525	8.78e-05	9.88e-05	7.7e-05	7.78e-05
meta_758	6.73e-05	8.18e-05	7.35e-05	8.37e-05	8.05e-05	9.68e-05	8.26e-05	6.51e-05	5.16e-05	9.58e-05	9.55e-05	8.76e-05	8.08e-05	0.000100907	4.83e-05
meta_759	0.000582099	0.000583846	0.00036647	0.000294126	0.000254968	0.000257944	0.000123807	0.000110366	9.58e-05	0.000178833	0.000213564	0.000447034	0.000127261	9.86e-05	0.000146808
meta_760	3.49e-05	2.26e-05	2.23e-05	3.71e-05	3.2e-05	3.27e-05	4.63e-05	5.07e-05	4.81e-05	3.58e-05	6.36e-05	4.13e-05	5.2e-05	3.77e-05	5.13e-05
meta_761	9.4e-05	8.7e-05	0.000133679	7.25e-05	0.000113181	0.000105057	0.000104328	0.000100601	0.000108969	0.00012913	0.00015083	0.000120329	0.000100751	0.000112122	9.58e-05
meta_762	0.00010472	0.000106328	0.00012529	0.000149362	0.000134212	0.000122317	0.000115798	0.000141522	0.00018407	0.00015867	0.00013783	0.000143853	0.000170334	0.000138559	0.000118504
meta_763	2.8e-05	2.02e-05	2.59e-05	1.73e-06	1.04e-05	4.04e-06	1.94e-06	6.88e-07	1.17e-06	2.15e-06	5.09e-06	2.25e-06	3.94e-06	9.95e-07	3.51e-06
meta_764	0.000128509	0.000142109	0.000136958	0.000120885	0.00011133	0.000105085	7.53e-05	4.76e-05	4.64e-05	7.46e-05	8.72e-05	0.000104293	8.3e-05	9.06e-05	8.11e-05
meta_765	0.000335655	0.000350585	0.000342557	0.000396948	0.000372291	0.000380621	0.000445607	0.000385314	0.000474812	0.000505769	0.000470282	0.000423869	0.000431141	0.000472742	0.000379119
meta_766	0.000430675	0.000388934	0.000345273	0.000468555	0.000385148	0.000493292	0.000343979	0.000281613	0.000283541	0.000543082	0.000460679	0.000543015	0.000399512	0.000356487	0.000428137
meta_767	0.000175589	0.00018074	0.00013472	3.1e-05	4.26e-05	5.91e-05	3.01e-05	2.42e-05	3.63e-05	4.04e-05	3.65e-05	3.5e-05	2.63e-05	2.73e-05	3.14e-05
meta_768	0.000217046	0.000200367	0.000232497	0.000240313	0.000216945	0.000283544	0.000257314	0.000259962	0.000220427	0.000287825	0.000283651	0.000220839	0.000273096	0.000295296	0.000226546
meta_769	7.92e-05	0.000139292	8.43e-05	6.11e-05	0.000232268	0.000269048	0.00021138	8.41e-05	0.000113063	0.00012244	0.00013861	8.02e-05	0.000210004	0.000152639	4.88e-05
meta_770	0.000122747	0.000150816	0.000110794	4.33e-05	5.98e-05	7.08e-05	3.06e-05	2.82e-05	3.48e-05	3.62e-05	3.44e-05	3.85e-05	3.6e-05	3.83e-05	2.59e-05
meta_771	0.000785421	0.000815311	0.000875326	0.000779663	0.000923249	0.000952821	0.000956699	0.000942283	0.000968016	0.00115059	0.00113757	0.000961668	0.000990788	0.00103856	0.000844289
meta_772	7.96e-05	6.77e-05	7.15e-05	6.14e-05	7.69e-05	8.92e-05	9.34e-05	7.16e-05	7.02e-05	0.000117422	0.000106228	5.64e-05	9.23e-05	7.13e-05	7.86e-05
meta_773	5.25e-05	5.85e-05	6.16e-05	3.91e-05	4.21e-05	7.47e-05	5.44e-05	5.54e-05	4.69e-05	5.68e-05	6.89e-05	7.23e-05	4.71e-05	6.35e-05	6.57e-05
meta_774	0.000141029	5.84e-05	0.00014493	0.000138926	0.000158765	0.000171912	0.000243864	0.000243115	0.000264208	0.000231256	0.000252223	0.000179145	0.000222621	0.000280238	0.000267321
meta_775	0.000175522	0.000102497	0.000105952	0.000159671	0.00012831	0.000173246	0.000187691	0.000153122	0.000218256	0.000203217	0.000184844	0.000146105	0.000153484	0.00013112	0.000110594
meta_776	0.000148686	0.000143144	0.00015402	0.000130871	0.000165258	0.000184931	0.000216439	0.00019189	0.00021914	0.0002522	0.000225058	0.000154747	0.00019497	0.000213452	0.000169163
meta_777	0.000238095	0.000220121	0.000183396	0.00019239	0.000163753	0.000193793	0.000192318	0.00013358	0.000167011	0.00025704	0.000251807	0.000246569	0.000192987	0.000199643	0.000179645
meta_778	0.000551062	0.000519819	0.000583549	0.000612283	0.000584834	0.000613313	0.000657338	0.000593289	0.000664323	0.000847071	0.000779553	0.000624648	0.000710451	0.0006611	0.000594826
meta_779	0.000217546	0.000246879	0.000169388	0.000261067	0.00029022	0.000326679	0.000258398	0.000211154	0.000247853	0.000404655	0.000353225	0.000428791	0.000268506	0.000290873	0.000301933
meta_780	0.000133133	0.000153014	0.000137018	0.00014137	0.000143836	0.00016459	0.000148449	0.000137903	0.000152018	0.000164405	0.000145591	0.000162751	0.000151827	0.000154928	0.000141402
meta_781	0.000245726	0.000145706	0.000188567	0.000215256	0.000195696	0.000196319	0.000218107	0.00018966	0.000187577	0.000256718	0.000290905	0.000199906	0.000204539	0.000296944	0.000187098
meta_782	7.61e-05	7.28e-05	8.32e-05	8.11e-05	8.68e-05	9.11e-05	9.24e-05	9.91e-05	9.8e-05	0.000106554	0.000120677	7.46e-05	0.000102916	0.000110705	9.57e-05
meta_783	5.44e-05	5.68e-05	6.13e-05	5.95e-05	6.45e-05	7.37e-05	4.13e-05	6.26e-05	5.84e-05	8.37e-05	8.52e-05	4.35e-05	6.86e-05	7.19e-05	5.98e-05
meta_784	0.000146666	0.00015241	0.000160016	0.000162334	0.00018215	0.000164926	0.000172192	9.04e-05	0.000167336	0.000183021	0.000209915	0.000192805	0.000182199	0.000176568	0.000163904
meta_785	0.000181685	0.000192919	0.000167442	0.000207516	0.00019802	0.000176845	0.00021368	0.000202677	0.000161669	0.000273783	0.00022687	0.000214826	0.000222872	0.000196842	0.000197419
meta_786	0.000744295	0.000738706	0.000744547	0.000858608	0.000832791	0.000850541	0.000981049	0.000904595	0.00100724	0.00112795	0.0010535	0.000796457	0.000919808	0.000983434	0.000799088
meta_787	5.81e-05	5.84e-05	4.53e-05	6.49e-05	4.18e-05	7.25e-05	5.3e-05	6.18e-05	5.99e-05	7.98e-05	8.61e-05	5.7e-05	9.16e-05	6e-05	7.21e-05
meta_788	0.00022306	0.000261458	0.000281334	0.000338976	0.00029233	0.000310717	0.000310835	0.00030193	0.000340426	0.000426529	0.000397782	0.000305073	0.000347014	0.00033575	0.000288809
meta_789	0.000112246	0.000111365	0.000106632	5.56e-05	0.000121371	0.000141094	0.000133961	0.000148439	0.000154402	0.000189954	0.000162783	0.00013555	0.000155356	0.00014088	0.000124851
meta_790	1.2e-05	1.59e-05	2.24e-05	2.79e-05	2.18e-05	2.48e-05	3.13e-05	3.01e-05	1.51e-05	2.11e-05	1.6e-05	2.77e-05	2.2e-05	2.38e-05	1.59e-05
meta_791	8.14e-05	7.08e-05	8.47e-05	9.28e-05	9.5e-05	9.13e-05	0.000106368	9.2e-05	9.39e-05	0.00012497	9.86e-05	8.68e-05	0.00010036	7.48e-05	8.38e-05
meta_792	0.000246727	0.000273804	0.000268426	0.000308277	0.000275973	0.000304803	0.00033441	0.000288297	0.000313843	0.000427897	0.000360332	0.000294054	0.000345273	0.00034031	0.000297105
meta_793	0.000100194	9.3e-05	7.02e-05	6.38e-05	7.62e-05	8.51e-05	4.21e-05	4.05e-05	3.74e-05	6.46e-05	6.94e-05	5.96e-05	9.05e-05	7.32e-05	6.13e-05
meta_794	2.39e-05	3.14e-05	5.96e-05	5.44e-05	4.4e-05	5.96e-05	0.0001	9.82e-05	0.000106402	8.63e-05	8.13e-05	6.44e-05	9.21e-05	0.000102572	9.41e-05
meta_795	0.000157125	0.000163648	0.000167056	0.000173504	0.000185862	0.000192259	0.000195345	0.000172405	0.000197123	0.000243616	0.000220958	0.000220417	0.000204737	0.000213426	0.000271607
meta_796	9.95e-05	0.000109604	0.000103719	0.000137188	9.79e-05	0.000103769	0.000121838	0.000104341	0.000112143	0.000155633	0.000133665	0.000121173	0.000126087	6.13e-05	4.89e-05
meta_797	3.96e-05	8e-05	5.83e-05	3.57e-05	4e-05	3.79e-05	5.08e-05	4.57e-05	3.18e-05	3.37e-05	5.98e-05	2.67e-05	4.88e-05	4.81e-05	2.35e-05
meta_798	3.28e-05	4.24e-05	0.000126284	4.84e-05	7.03e-05	4.76e-05	0.000120312	6.71e-05	7.28e-05	8.98e-05	6.52e-05	4.39e-05	0.000113332	0.000113938	4.3e-05
meta_799	0.000126833	0.000128468	0.000152921	0.000173466	0.000137999	0.000156014	0.00017748	0.00016398	0.000176175	0.000181068	0.000176987	0.000151953	0.000189947	0.000136508	0.000142959
meta_800	8.43e-05	7.5e-05	6.6e-05	8.89e-05	6.87e-05	7.64e-05	8.8e-05	9.7e-05	4.21e-05	0.000108415	8.12e-05	0.000104124	3.69e-05	0.000105616	8.71e-05
meta_801	0.000944969	0.00102219	0.000933715	0.000539136	0.000596401	0.000715803	0.000856243	0.000671225	0.000817641	0.000531473	0.000714484	0.00064751	0.000515495	0.000541834	0.000749095
meta_802	7.78e-05	7.26e-05	8.06e-05	8.91e-05	6.16e-05	9.14e-05	0.000105591	6.81e-05	6.91e-05	8.2e-05	0.000110537	8.58e-05	8.57e-05	9.99e-05	7.37e-05
meta_803	0.000505091	0.000486525	0.000511565	0.000464741	0.000558633	0.00061737	0.000631939	0.00057974	0.000616891	0.000694801	0.0007461	0.000444119	0.000651198	0.000609237	0.000504695
meta_804	0.000108908	0.000112443	0.000112669	0.000145984	0.000128509	0.000128934	0.000166805	0.000158903	0.000152041	0.000180711	0.000196408	0.000142851	0.000175177	0.000162937	0.000124391
meta_805	4.82e-05	7.21e-05	6.45e-05	7.28e-05	8.9e-05	0.000116739	0.000103663	8.07e-05	8.66e-05	0.000105148	6.86e-05	0.000116909	9.84e-05	0.000111215	0.000109442
meta_806	5.54e-05	4.73e-05	6.76e-05	5.75e-05	6.33e-05	7.88e-05	7.24e-05	7.43e-05	8.43e-05	9.43e-05	9.82e-05	7.24e-05	8.86e-05	8.1e-05	5.04e-05
meta_807	6.54e-05	7.75e-05	6.74e-05	5.49e-05	6.68e-05	8.19e-05	7.59e-05	9.72e-05	8.41e-05	9.73e-05	0.000113894	7.03e-05	9.24e-05	0.000103115	7.3e-05
meta_808	5.77e-05	8.52e-05	7.96e-05	7.06e-05	8.54e-05	8e-05	7.15e-05	5.67e-05	6.21e-05	8.18e-05	8.69e-05	5.26e-05	6.95e-05	8.31e-05	9.15e-05
meta_809	7.75e-05	9.03e-05	0.000102276	7.14e-05	7.74e-05	8.48e-05	6.08e-05	4.24e-05	5.14e-05	2.02e-05	3.97e-05	2.66e-05	6.09e-05	7.47e-05	4.97e-05
meta_810	0.000103091	9.51e-05	0.00011247	0.000144062	0.000153074	0.000127307	0.000136793	0.000126378	0.000141893	0.00016244	0.000181408	8.86e-05	0.000120061	0.000140093	0.000134404
meta_811	3.38e-05	3.11e-05	2.73e-05	3.66e-05	3.17e-05	4.58e-05	4.7e-05	4.81e-05	6.79e-05	3.41e-05	6.62e-05	4.36e-05	4.47e-05	4.23e-05	4.65e-05
meta_812	0.00113102	0.00122538	0.00108103	0.000977278	0.00103338	0.00115112	0.00106557	0.000844296	0.00100524	0.000443217	0.000600835	0.000449728	0.000854224	0.000826848	0.000935156
meta_813	0.000165332	0.00018322	0.000164802	0.000182286	0.000199877	0.000170787	0.000201929	0.000203997	0.000204846	0.000257304	0.00026162	0.000201035	0.000209875	0.000204931	0.000210499
meta_814	4.7e-05	4.66e-05	6.64e-05	8.33e-05	3.13e-05	9.54e-05	0.000146229	0.000130388	0.000138229	0.000111581	0.000138774	0.000102958	0.000119671	0.000155927	0.00013062
meta_815	8.38e-05	0.00011362	9.85e-05	0.00010881	0.000106378	0.000107206	0.000103618	9.71e-05	0.000131748	0.000128818	0.000103269	0.000101825	9.58e-05	0.000115647	0.000135451
meta_816	2.41e-05	2.57e-05	1.94e-05	2.17e-05	2.54e-05	2.04e-05	3e-05	2.47e-05	1.95e-05	4.01e-05	2.4e-05	3.06e-05	2.6e-05	3.16e-05	8.81e-06
meta_817	7.63e-05	8.95e-05	6.77e-05	5.71e-05	6.06e-05	6.11e-05	2.6e-05	3.56e-05	3.66e-05	2.79e-05	4.22e-05	3.23e-05	3.85e-05	2.26e-05	4.47e-05
meta_818	0.000785877	0.00077266	0.000728651	0.000896286	0.00102016	0.00117184	0.000797845	0.000604642	0.000714903	0.000436756	0.000606496	0.000375768	0.00075464	0.000767348	0.000691596
meta_819	0.000203579	0.000206909	0.000223601	0.000219905	0.000207364	0.000249572	0.000262678	0.000230366	0.00026423	0.000289542	0.000291249	0.00024379	0.000262436	0.000261491	0.000246792
meta_820	0.000466858	0.00046849	0.00043671	0.000492874	0.000546816	0.000540022	0.000519566	0.000382722	0.00045112	0.000326879	0.000309559	0.000294136	0.000369353	0.000426022	0.000431808
meta_821	2.71e-05	3.41e-05	4.18e-05	3.02e-05	4.42e-05	3.86e-05	4.63e-05	3.94e-05	3.75e-05	5.43e-05	3.25e-05	4.29e-05	2.86e-05	2.88e-05	4.65e-05
meta_822	0.000101437	0.000103244	0.00010294	9.19e-05	8.12e-05	4.28e-05	9.42e-05	8.15e-05	8.72e-05	4.65e-05	7.63e-05	4.95e-05	0.000102722	8.3e-05	6.81e-05
meta_823	0.000103768	0.000115947	0.000120352	0.00012706	0.000152059	0.000138048	0.000155444	0.000106204	0.000148889	0.000160745	0.000170265	0.000169279	0.000144977	0.000172296	0.000133362
meta_824	6.25e-05	6.87e-05	5.98e-05	6.77e-05	6.86e-05	7.5e-05	6.66e-05	4.66e-05	6.56e-05	0.000118577	8.95e-05	7.61e-05	7.55e-05	7.7e-05	7.1e-05
meta_825	0.000191772	0.00016893	0.000164952	0.000190263	0.000180068	0.000208912	0.000207132	0.000204481	0.000224427	0.00023356	0.000217178	0.000166296	0.000191853	0.000211835	0.00019104
meta_826	0.000290215	0.000312138	0.000313465	0.000388111	0.000437969	0.000465099	0.000263587	0.000242146	0.00027736	0.000238907	0.000249032	0.000189177	0.000323835	0.000293479	0.000269774
meta_827	0.000100292	0.000105733	0.00010569	0.000126292	0.000124008	0.000118249	0.000144362	0.000130147	0.000107215	0.000164542	0.000134916	0.000125794	0.000120069	0.000124	0.000111028
meta_828	0.000104825	9.13e-05	0.000102557	0.000109961	0.000112315	0.000129105	0.000138714	0.00012061	0.000143809	0.000156792	0.000151867	0.00011152	0.000137504	0.000115673	0.000111847
meta_829	5.12e-05	6.61e-05	5.37e-05	5.61e-05	4.92e-05	5.56e-05	4.21e-05	7.38e-05	5.17e-05	6.63e-05	6.11e-05	5.82e-05	4.99e-05	4.54e-05	4.98e-05
meta_830	4.44e-05	3.31e-05	3.99e-05	3.92e-05	4.07e-05	4.64e-05	3.68e-05	4.85e-05	5.12e-05	6.12e-05	3.4e-05	4.59e-05	5.31e-05	5.24e-05	3.6e-05
meta_831	4.21e-05	4.01e-05	4.39e-05	5.79e-05	5.08e-05	5.61e-05	0.00010533	0.000103694	0.000125162	8.96e-05	8.74e-05	7.13e-05	9.69e-05	0.000100078	0.000117524
meta_832	0.000281306	0.000259925	0.000283716	0.000287544	0.000321164	0.000348561	0.000379676	0.000321024	0.000402338	0.000389234	0.000349141	0.000308393	0.000343757	0.000349245	0.000271179
meta_833	8.75e-05	9.42e-05	0.000113835	0.00012463	0.000141016	0.000115497	0.000131594	0.000123294	0.000133983	0.000136252	0.000165332	0.000109785	0.00012252	0.000126113	0.000112298
meta_834	5.59e-05	4.79e-05	5.36e-05	7.81e-05	7.72e-05	7.6e-05	0.000130292	0.00012065	0.000126907	0.000121751	0.000145653	8.96e-05	9.6e-05	8.23e-05	9.44e-05
meta_835	2.85e-05	4.31e-05	3.38e-05	2.93e-05	3.33e-05	2.87e-05	3.69e-05	4.14e-05	3.83e-05	3.54e-05	2.51e-05	3.26e-05	2.79e-05	3.23e-05	3.57e-05
meta_836	8.6e-05	7.55e-05	9.27e-05	0.000105418	0.000107864	0.00012331	0.00011037	8.5e-05	0.000114015	0.000140756	0.000127101	9.66e-05	0.000140671	0.000119563	9.84e-05
meta_837	7.79e-05	6.36e-05	8.53e-05	7.85e-05	7.65e-05	8.57e-05	8.55e-05	0.000111941	9.95e-05	9.62e-05	9.39e-05	5.62e-05	0.000102771	9.36e-05	6e-05
meta_838	0.000142804	0.000145942	0.000131178	0.000228934	0.000278806	0.000331915	0.00016639	0.000149301	0.00016032	0.000248007	0.000231326	0.00017357	0.000213645	0.000203698	0.000181524
meta_839	8.94e-05	7.7e-05	8.77e-05	9.42e-05	0.000118422	0.000167609	0.000102817	9.12e-05	9.41e-05	9.62e-05	0.00011561	9.34e-05	8.82e-05	0.000110859	9.06e-05
meta_840	0.000124074	0.00012455	0.000101702	0.000127355	0.000124696	0.000125504	0.00015571	0.000157118	0.00014591	0.000181567	0.000189078	0.000118878	0.000158612	0.000140414	0.000124961
meta_841	0.000143351	8.61e-05	9.32e-05	0.00130642	0.000864033	0.000804564	0.000848292	0.000553116	0.000650471	0.000693393	0.000663969	0.000544803	0.000393945	0.000518525	0.000771978
meta_842	2.16e-05	1.36e-05	1.18e-05	0.000190422	0.00011021	0.000101163	9.5e-05	8.51e-05	9.05e-05	8.35e-05	8.8e-05	7.72e-05	6.75e-05	7.47e-05	8.68e-05
meta_843	0.000151211	0.000136436	0.000131012	0.000161781	0.000136343	0.00017409	0.000176553	0.000175306	0.000180878	0.000186815	0.000174999	0.000174182	0.000173697	0.000181961	0.000152743
meta_844	1.43e-05	1.09e-05	1.08e-05	0.000115139	9.05e-05	7.55e-05	7.19e-05	7.99e-05	7.61e-05	7.99e-05	8.44e-05	6.11e-05	4.6e-05	6.5e-05	7.29e-05
meta_845	6.44e-05	2.75e-05	6.46e-05	5.85e-05	6.49e-05	6.38e-05	0.000111825	0.000112754	0.000130407	0.00011269	0.000101341	5.61e-05	0.000106842	0.000119696	0.000114174
meta_846	4.34e-05	3.66e-05	3.45e-05	5e-05	3.26e-05	6.88e-05	3.99e-05	4.5e-05	5.35e-05	5.21e-05	6.25e-05	5.61e-05	3.74e-05	5.72e-05	4.21e-05
meta_847	0.000120773	0.000142461	0.000140847	0.000141065	0.000138302	0.000160276	0.000123519	0.000192395	0.000162166	0.000185147	0.000179185	0.000152896	0.000160842	0.000175271	0.000150785
meta_848	0.000114643	0.000102852	9.94e-05	0.000109919	9.08e-05	0.000123084	0.000117527	0.000136164	0.000124964	0.000165898	0.000165798	0.00012801	0.000141255	0.000144856	0.000120153
meta_849	5.07e-05	4.96e-05	4.81e-05	5.57e-05	5.9e-05	7.28e-05	5.88e-05	7.45e-05	6.68e-05	8.34e-05	0.000100708	5.28e-05	7.77e-05	5.3e-05	7.46e-05
meta_850	0.000104732	9.99e-05	0.000112844	0.000108236	0.000118006	0.000111355	0.000131743	0.000130408	0.000143139	0.000164126	0.000147235	0.000122271	0.000145609	0.000178416	9.17e-05
meta_851	2.45e-05	2.78e-05	2.22e-05	3.74e-06	3.52e-05	2.74e-05	3.98e-05	1.75e-05	3.18e-05	1.26e-05	5.49e-06	1.09e-05	9.74e-06	3.12e-05	2.17e-05
meta_852	7.16e-05	4.24e-05	3.89e-05	5.75e-05	7.71e-05	7.12e-05	9.27e-05	5.45e-05	7.94e-05	9.19e-05	7.88e-05	3.93e-05	5.48e-05	5.75e-05	4.88e-05
meta_853	9.78e-05	9.2e-05	0.000108659	0.000103092	8.73e-05	0.000112384	0.000121926	0.000113649	0.000106996	0.000150332	0.000137773	0.000106398	0.000112063	0.000126971	0.000120647
