# Supplementary material for: Metabolomic Profiling of Female Mink Serum during Early to Mid-Pregnancy to Reveal Metabolite Changes
Source: Genes (Basel). 2023 Sep 4;14(9):1759. doi: 10.3390/genes14091759 (PMC10531253; doi:10.3390/genes14091759)
Supplement: Supplementary file 1 [file genes-14-01759-s001.zip › supplementary file 1B-POS-UPLCQ-TOF-MS.xlsx]

## Sheet: supplementary file 1B-POS-UPLCQ
#id	D1.1pos.D1.1	D1.2pos.D1.2	D1.3pos.D1.3	D8.1pos.D8.1	D8.2pos.D8.2	D8.3pos.D8.3	D15.1pos.D15.1	D15.2pos.D15.2	D15.3pos.D15.3	D22.1pos.D22.1	D22.2pos.D22.2	D22.3pos.D22.3	D29.1pos.D29.1	D29.2pos.D29.2	D29.3pos.D29.3
meta_1	0.000278342	0.000622115	0.000747385	0.000486106	0.000540412	0.00029516	0.000449847	0.000533394	0.000557827	0.000410145	0.000535822	0.000417897	0.000544834	0.000554245	0.000375411
meta_2	0.000312887	0.000273648	0.000341854	0.000134467	0.000177364	0.000161333	0.000208195	0.000208219	9.33e-05	0.000133334	0.000170127	0.000135346	0.000224235	0.000178469	0.000105507
meta_3	0.00202685	0.00150978	0.0020256	0.00206329	0.00196518	0.00187474	0.00191123	0.00168274	0.00187372	0.00261169	0.00213714	0.00225935	0.00248074	0.00233829	0.00201076
meta_4	8.99e-05	2.83e-05	3.47e-05	8.27e-05	6.91e-05	8.52e-05	0.000142593	0.000158989	0.000142902	9.98e-05	0.000164974	0.000115019	0.000148484	0.000227325	0.000192907
meta_5	9e-05	7.21e-05	8.62e-05	7.18e-05	8.76e-05	5.87e-05	9.29e-05	0.000105225	7.24e-05	8.84e-05	8.56e-05	0.000105578	8.07e-05	0.000107437	8.5e-05
meta_6	0.000287187	0.000314432	0.000340164	0.000277841	5.75e-05	0.000200886	0.000231978	0.000343828	0.000279415	0.000237711	0.000243737	0.000288611	0.000247263	0.000231815	0.000228704
meta_7	0.0151269	0.0118649	0.0122997	0.00985757	0.00969754	0.0101446	0.014143	0.00905492	0.00805005	0.00742659	0.00745735	0.0063704	0.00803924	0.0127225	0.0144892
meta_8	0.00174545	0.00158936	0.00184413	0.00160348	0.00161291	0.00137286	0.00170062	0.00185438	0.00181172	0.00152707	0.00197842	0.00154485	0.00177524	0.00186777	0.00145664
meta_9	0.000375581	0.000365367	0.00049351	0.000517969	0.00048403	0.000428735	0.000466471	0.000524376	0.000510546	0.000445784	0.000424915	0.000297093	0.000484535	0.000469074	0.000398604
meta_10	0.00109004	0.00143025	0.00128722	0.00118045	0.000913223	0.000729842	0.000882493	0.00120995	0.000798963	0.0013224	0.00125622	0.00125906	0.00114504	0.000941657	0.000945023
meta_11	0.00630673	0.00533583	0.00674875	0.00460237	0.00441126	0.00396683	0.00481841	0.00480318	0.0047294	0.0034834	0.00364321	0.00301541	0.0047367	0.00464425	0.00265342
meta_12	0.014364	0.0147345	0.0152867	0.0165066	0.0142063	0.0124497	0.012369	0.0151816	0.0138395	0.0174078	0.0159183	0.0124212	0.0143882	0.0134982	0.011873
meta_13	0.000361657	0.000524068	0.000554353	0.000443832	0.000796585	0.000969869	0.000856371	0.000541388	0.000891903	0.00058712	0.000398132	0.000282602	0.00046886	0.00024719	0.000300847
meta_14	0.000740145	0.000687005	0.000725968	0.00162085	0.00139031	0.00124251	0.00201797	0.00221904	0.0019271	0.00159482	0.00162251	0.00161044	0.0013973	0.00156593	0.00134128
meta_15	0.00265241	0.00250879	0.00293964	0.00145429	0.00205212	0.00139027	0.00247068	0.00247271	0.00206814	0.0013148	0.00152326	0.00221298	0.00235216	0.0024404	0.00164104
meta_16	0.000124867	0.000118646	0.000126965	0.000167143	0.000144001	0.000157876	0.000147359	0.000150705	0.000164594	0.000114547	9.24e-05	7.58e-05	8.59e-05	0.000122928	0.000136728
meta_17	0.00112904	0.00104363	0.00143316	0.000206505	0.000454512	0.000268981	0.00022572	0.000211054	0.000188187	0.000139337	0.000176523	8.22e-05	0.00020547	9.92e-05	0.000135264
meta_18	0.00379211	0.00365671	0.00391579	0.00384096	0.00326131	0.00308757	0.00382142	0.00428035	0.00420619	0.00442413	0.00392793	0.00369281	0.00375462	0.00372505	0.00388028
meta_19	0.00253742	0.00108804	0.00094227	0.00234889	0.00204129	0.00204452	0.00402396	0.00444964	0.00468987	0.00294858	0.00440367	0.00354821	0.00493264	0.00610819	0.00495574
meta_20	0.00226664	0.00221423	0.0023796	0.00192041	0.00201569	0.00179172	0.00224731	0.00194939	0.00222206	0.00200499	0.00183801	0.00180171	0.00166308	0.00232633	0.0012928
meta_21	0.00236962	0.00184804	0.00166579	0.00261216	0.00242059	0.00257368	0.00440853	0.0041533	0.00418425	0.00362801	0.00463287	0.00349049	0.00592576	0.00594712	0.00523505
meta_22	0.000410082	0.000457298	0.000430891	0.000412829	0.000346659	0.000402911	0.000239231	0.000314653	0.000408018	0.0004261	0.000390639	0.000398089	0.000741334	0.000875643	0.000679369
meta_23	7.83e-05	5.54e-05	4.97e-05	0.000146297	0.000109407	0.000120884	8.18e-05	7.71e-05	0.000117386	0.00015037	0.000151179	0.000182253	0.000104579	0.000152274	0.000305766
meta_24	8.89e-05	9.04e-05	8.95e-05	0.000141871	0.000142354	0.000147171	0.000196034	0.000200343	0.000195377	8.45e-05	9.61e-05	0.000116808	0.000136489	0.000128826	0.000100769
meta_25	5.45e-05	1.55e-05	5.55e-06	7.61e-05	7.03e-05	5.6e-05	0.00016208	0.000196931	0.000154518	7.02e-05	0.00010006	9.23e-05	0.000580224	0.000479418	0.000200111
meta_26	0.000713343	0.000668202	0.000839016	0.000460876	0.000520651	0.000456017	0.000463237	0.000448049	0.000424621	0.000223576	0.00025874	0.000399024	0.00038945	0.00038383	0.000364794
meta_27	0.00854877	0.00880654	0.00885983	0.00780416	0.00747275	0.00731852	0.00851814	0.0106485	0.00894068	0.0117812	0.0101497	0.009294	0.0101079	0.0103932	0.00926732
meta_28	0.00250858	0.0024108	0.00306866	0.000771873	0.0011836	0.000744571	0.000811133	0.000814668	0.000873418	0.000534584	0.000596308	0.000378769	0.000820119	0.0006958	0.000627536
meta_29	0.000770141	0.00050237	0.000600374	0.000859501	0.000693315	0.000740463	0.00219427	0.00277903	0.00260157	0.00130058	0.00117624	0.000980234	0.00147763	0.00162209	0.00184179
meta_30	0.00539549	0.00486203	0.00545676	0.00242121	0.00251993	0.00220594	0.00283459	0.00295666	0.00281971	0.0029379	0.00254513	0.00192654	0.00251394	0.00233569	0.00252163
meta_31	2.61e-05	2.01e-05	2.59e-05	3.67e-05	3.89e-05	3.29e-05	5.76e-05	7.33e-05	5.84e-05	9.85e-05	6.42e-05	4.44e-05	8.55e-05	9.29e-05	7.62e-05
meta_32	0.0021358	0.00145252	0.00161015	0.00194144	0.00160875	0.0020679	0.00275791	0.00312094	0.00222217	0.00358369	0.00368673	0.00302102	0.0028511	0.00297328	0.00375496
meta_33	0.000177548	0.000133592	0.00016567	0.000162457	0.000188253	0.000175207	0.000209055	0.000188504	0.000163838	0.000156806	0.00010844	0.000172003	0.000155739	0.000253439	0.000143096
meta_34	0.000189807	0.000164952	0.000198002	0.000120347	0.000140388	0.000122271	0.00018021	0.000164484	0.00015582	0.00010467	0.000123172	0.000132409	0.000135378	0.000137009	0.000155304
meta_35	0.000361209	0.000349069	0.000369445	0.000632091	0.000535399	0.00052724	0.0014043	0.00157568	0.00168175	0.00168475	0.00159495	0.000772754	0.00140054	0.00139622	0.0011769
meta_36	0.000588673	0.000335506	0.00038076	0.000824304	0.000523023	0.000549224	0.0015503	0.00151102	0.00151324	0.00181827	0.00193481	0.00120611	0.00159742	0.00152637	0.00139163
meta_37	0.000379381	0.000403298	0.000469933	0.000118696	0.000184204	0.000117588	0.00010804	8.25e-05	8.97e-05	9.5e-05	0.000100483	7.11e-05	0.000147264	0.000106494	7.49e-05
meta_38	0.00102982	0.000946184	0.00103498	0.000899831	0.000960201	0.000682672	0.00103184	0.00117423	0.000866525	0.000984325	0.000956445	0.00124044	0.000865362	0.00112859	0.000965153
meta_39	0.00018416	0.00014201	0.000198623	8.4e-05	0.000100173	7.37e-05	0.000139509	0.00010906	0.000119935	7e-05	5.9e-05	9.92e-05	9.72e-05	0.000115897	0.000122468
meta_40	0.00119854	0.00094448	0.000867232	0.000845044	0.000652714	0.00108946	0.0011606	0.00145133	0.00235917	0.00228525	0.00234203	0.00205446	0.00246104	0.00283884	0.00276592
meta_41	0.000171005	0.00016276	0.000132972	0.00031098	0.000306947	0.000234828	0.000449866	0.000517664	0.000361751	0.000295383	0.000309039	0.000309083	0.000389282	0.00045687	0.000184518
meta_42	2.25e-05	1.53e-05	1.24e-05	0.000108804	0.000101945	0.000105116	0.000131517	0.000128054	0.00012366	5.79e-05	5.42e-05	7.94e-05	8.3e-05	8.69e-05	7.86e-05
meta_43	0.000167962	0.000110789	0.00014595	0.000280693	0.000182225	0.000169763	0.000130464	0.000262543	0.000234885	0.000285802	0.0002739	0.000242324	0.00028914	0.000287594	0.000202598
meta_44	4.54e-05	4.99e-05	5.1e-05	4.32e-05	9.64e-05	0.000104898	0.000168893	0.000121885	0.000228878	0.000593191	0.000122083	4.32e-05	0.000125386	0.000231666	1.59e-05
meta_45	0.00128883	0.000995197	0.00135969	0.00125392	0.00111347	0.00094414	0.00130969	0.00137831	0.00160224	0.000648798	0.000728484	0.000717404	0.00148912	0.00162065	0.00115498
meta_46	0.00140752	0.00139685	0.0015007	0.00130463	0.00133077	0.00114193	0.00163228	0.00174386	0.00157904	0.00148628	0.00142311	0.00132523	0.00138931	0.00139255	0.00127483
meta_47	0.000230292	0.000164598	0.000304747	0.000330061	0.000354806	0.000388367	0.000622991	0.000598459	0.000694912	0.000728185	0.000536007	0.000378055	0.000712119	0.000864289	0.000704524
meta_48	0.00102492	0.000922222	0.000810817	0.00169485	0.00118162	0.00130501	0.00144508	0.00156747	0.00175574	0.0022299	0.0020345	0.00137486	0.00210392	0.00166315	0.00181168
meta_49	0.000157271	0.000126916	0.000100533	0.000182583	0.000166389	0.000208006	0.000235221	0.000208362	0.000226738	0.000240451	0.000213814	0.00017517	0.000149792	0.000210828	0.000238178
meta_50	0.000104761	7.64e-05	6.91e-05	0.000101626	7.69e-05	8.18e-05	0.00020441	0.000223462	0.000256539	0.000180535	0.000175092	0.000107541	0.000159399	0.000210071	0.00014793
meta_51	0.000232137	0.000205704	0.00024471	0.000385998	0.000270425	0.000293586	0.000485154	0.000514956	0.000435282	0.000471881	0.000789384	0.000387933	0.00049848	0.000780599	0.000635529
meta_52	0.000323623	0.000613959	0.00061202	0.00034359	0.000401394	0.00049309	0.000296144	0.00026204	0.000620939	0.000367759	0.000340129	0.000300737	0.00025483	0.000300552	0.000445583
meta_53	0.000344394	0.00034021	0.000372148	0.000383758	0.000281307	0.000301341	0.000340464	0.000271453	0.000326687	0.000288743	0.000311898	0.000349688	0.000249596	0.000269175	0.000371387
meta_54	0.00181513	0.0014446	0.00156566	0.0026605	0.00249089	0.00221715	0.00226044	0.0024605	0.00223543	0.00267048	0.00257107	0.00174473	0.00383909	0.00400048	0.00268438
meta_55	0.00027555	0.000231023	0.000320373	5.09e-05	0.000109374	5.5e-05	8.57e-05	5.81e-05	0.000106223	3.75e-05	5.41e-05	3.06e-05	0.000110053	9.6e-05	0.000150774
meta_56	0.000221421	0.000216258	0.000234223	0.000287161	0.00027532	0.000263988	0.000321076	0.00029451	0.000326449	0.000368519	0.000361211	0.000282081	0.000357724	0.000360562	0.000347978
meta_57	0.00124573	0.00113383	0.00119379	0.000904276	0.00102554	0.000861231	0.000797675	0.000798045	0.00067201	0.000971342	0.000884669	0.00107267	0.000809947	0.000829733	0.000837932
meta_58	0.000427259	0.000523903	0.000508364	0.000424514	0.000447365	0.000376649	0.000369013	0.000232624	0.000232477	0.000415329	0.00040065	0.000515695	0.00019871	0.000240128	0.000231522
meta_59	0.00237137	0.00231261	0.00258756	0.00279915	0.0027018	0.00248032	0.00293073	0.00355238	0.00320987	0.00384456	0.00355127	0.00336124	0.00326675	0.0037131	0.00280267
meta_60	0.0265348	0.0287553	0.0287543	0.0306584	0.0263614	0.0238864	0.028477	0.0331709	0.033941	0.0419213	0.0348407	0.0311577	0.0293729	0.0304362	0.0255436
meta_61	0.000133327	0.000118552	0.000130396	0.000253715	0.00023998	0.000216307	0.000315251	0.000294731	0.000292038	0.000132435	0.000137849	0.000199445	0.000200661	0.000222427	0.000148775
meta_62	0.000343593	0.000309364	0.000275571	0.000649763	0.000495447	0.000523472	0.000753201	0.000894196	0.000919779	0.00121612	0.00106914	0.000846087	0.000962439	0.000944287	0.000820847
meta_63	0.000474586	0.000456961	0.000576548	0.00045467	0.000403982	0.000367372	0.00035492	0.000449834	0.000348769	0.000288929	0.000236151	0.00030894	0.000444112	0.000479182	0.000390193
meta_64	0.000186116	0.000158363	0.000210572	0.000257324	0.000243231	0.000216439	0.000360587	0.000456492	0.000349178	0.000339991	0.000296339	0.000290343	0.000240156	0.000276122	0.000254126
meta_65	7.3e-05	3e-05	5.24e-05	2.14e-05	2.86e-05	3.33e-05	3.29e-05	1.41e-05	2.91e-05	1.23e-05	8.69e-06	1.76e-05	1.47e-05	2.3e-05	2.33e-05
meta_66	0.000170005	0.000150767	0.000151905	0.000137489	0.000161787	0.000100149	6.87e-05	0.000143357	0.000114745	9.3e-05	0.000118011	7.49e-05	0.000394054	0.000508697	0.00062275
meta_67	0.000108089	0.000172363	0.000184621	6.45e-05	0.000155625	0.000154391	0.000137163	0.000101912	0.000136221	5.93e-05	8.57e-05	3.14e-05	8.98e-05	4.24e-05	3.17e-05
meta_68	8.07e-05	7.43e-05	8.22e-05	8.95e-05	1.39e-05	5.8e-05	9.48e-05	6.29e-05	4.45e-05	8.56e-05	2.49e-05	9.03e-05	7.13e-05	3.02e-05	0.000126393
meta_69	0.000515437	0.000499589	0.000345461	0.000612614	0.000474499	0.000398325	0.000592873	0.00079387	0.000780231	0.000657866	0.00106464	0.000648249	0.00055879	0.000700376	0.000554051
meta_70	0.000282112	0.000250035	0.000273013	0.00048164	0.00044722	0.000433206	0.000474655	0.000503381	0.000469329	0.000448297	0.000549914	0.000447345	0.000482429	0.000597969	0.000453414
meta_71	8.58e-05	3.61e-05	3.95e-05	9.34e-05	7.09e-05	0.000102088	0.000119074	5.8e-05	0.000141189	9.62e-05	0.000106205	0.000110245	7.09e-05	0.000110616	0.000118148
meta_72	0.000517412	0.000589106	0.000657065	0.000549252	0.000548767	0.000636744	0.000581079	0.00063524	0.000772368	0.000645971	0.000510383	0.000352867	0.000555268	0.000591368	0.000461696
meta_73	0.002701	0.00258935	0.00322056	0.00103751	0.00146475	0.00116793	0.000630212	0.000597234	0.000535669	0.000437044	0.000401326	0.00034017	0.000492737	0.000336774	0.000362516
meta_74	0.00239329	0.00231404	0.00269136	0.00248947	0.00234915	0.00118721	0.00203866	0.00229905	0.00304636	0.00172049	0.00166785	0.00147207	0.00166656	0.00258246	0.00210732
meta_75	0.000470169	0.000300908	0.000440443	0.000348513	0.0003885	0.000310037	0.000423057	0.000521527	0.000421844	0.000400229	0.000374105	0.000269918	0.000405604	0.000392456	0.000262874
meta_76	0.00117409	0.00102752	0.00110359	0.00139621	0.00111129	0.00118257	0.00203079	0.00205534	0.0022747	0.00224629	0.00209515	0.00180424	0.00213526	0.00223312	0.00169007
meta_77	0.000372886	0.00034998	5.43e-05	0.000310361	0.000262148	0.000358706	0.000449969	0.000485617	0.000458899	0.000410416	0.000545675	0.000365731	0.000427984	0.000279219	0.000309324
meta_78	0.000317996	0.000254239	0.000272634	0.000403488	0.000408414	0.000361848	0.000376492	0.00036466	0.000356548	0.000409458	0.000387411	0.000277928	0.000534772	0.000591514	0.000398645
meta_79	0.000237877	0.000313869	0.000304718	0.000408588	0.000375109	0.000294537	0.000826711	0.00138958	0.00101168	0.00183501	0.00170789	0.000493569	0.00103772	0.000791302	0.000558273
meta_80	0.000354581	0.000343792	0.000315028	0.000652039	0.000649955	0.000610099	0.000807804	0.000801507	0.000822322	0.000319601	0.000366933	0.000562431	0.000522639	0.000522499	0.000408676
meta_81	0.000118648	9.9e-05	5e-05	0.000213104	0.000233765	0.000196874	0.000343572	0.000356847	0.000339324	0.000283592	0.00030779	0.000275081	0.000358567	0.000459931	0.000275464
meta_82	0.00327236	0.00308436	0.00363612	0.00286393	0.00236181	0.00231533	0.0023492	0.00262939	0.00242691	0.0015233	0.0015602	0.0019011	0.00268397	0.00274358	0.00248366
meta_83	0.000773521	0.000764395	0.000659949	0.000526405	0.000665419	0.000468945	0.000711388	0.000854805	0.00105412	0.000517375	0.000627461	0.000716699	0.000638435	0.000822805	0.000609815
meta_84	0.000303332	0.000222545	0.000227837	0.00056285	0.000428493	0.000407731	0.000668594	0.000673759	0.000702215	0.000750903	0.000766474	0.00064302	0.000669789	0.000879742	0.000676658
meta_85	0.000317874	0.000310179	0.00032115	0.000336503	0.000272876	0.000315431	0.00045558	0.000413143	0.000467307	0.000532472	0.000569009	0.00034744	0.000565902	0.000522742	0.000474113
meta_86	0.000176471	0.000140404	0.000109895	0.000395268	0.000392824	0.000381303	0.000443642	0.000519607	0.000497731	0.000367174	0.000301659	0.000273417	0.000413214	0.000472328	0.000416979
meta_87	5.98e-05	3.57e-05	4.04e-05	7.36e-05	4.13e-05	6.11e-05	4.1e-05	5.9e-05	0.0001596	9.27e-05	0.000116726	7.45e-05	0.000248132	0.000253786	0.000165941
meta_88	0.00580672	0.0053244	0.00616328	0.00540031	0.00543779	0.00514232	0.00657795	0.00719796	0.00685177	0.00624473	0.0066844	0.00493585	0.00612127	0.00658213	0.00551085
meta_89	0.0045821	0.00437294	0.00493105	0.00402514	0.00354923	0.00328943	0.00419016	0.00398656	0.0040161	0.00255134	0.00279326	0.00317867	0.00363812	0.00353777	0.0032701
meta_90	0.000828187	0.000500191	0.000612878	1.73e-05	3.76e-05	9.11e-05	9.34e-05	0.00010432	6.57e-05	1.68e-05	7.93e-05	2.33e-05	6.5e-05	5.4e-05	2.83e-05
meta_91	0.000133048	0.000126985	0.000127774	8.93e-05	9.12e-05	7.95e-05	0.000151719	0.000184463	0.000168194	0.000119093	0.000113615	0.000110445	0.000106946	8.43e-05	9.85e-05
meta_92	9.21e-05	0.000155327	0.000140968	0.000178808	0.000421387	0.000405091	0.000351673	0.000247874	0.000260513	0.000345199	0.000443181	7.65e-05	0.000366413	0.000192881	7.03e-05
meta_93	0.000146595	0.000145762	0.000123021	0.000285471	0.000241827	0.000258796	0.000335438	0.000442564	0.000418421	0.000391618	0.000347214	0.000322844	0.000349832	0.00033897	0.000395028
meta_94	0.00281055	0.00392548	0.00434325	0.00421143	0.0039893	0.00216006	0.00425667	0.00474281	0.00406057	0.00452071	0.00433038	0.0038088	0.00518424	0.00257542	0.00359973
meta_95	2.48e-05	2.32e-05	2.66e-05	0.000135766	0.000170755	0.000158451	0.000207216	0.000229973	0.000189651	7.2e-05	4.93e-05	3.71e-05	9.07e-05	4.18e-05	4.32e-05
meta_96	0.000804261	0.000670035	0.000653231	0.00119357	0.00110697	0.00104455	0.000822723	0.000863809	0.000798703	0.00126555	0.00127161	0.000720403	0.00162718	0.00201313	0.00104943
meta_97	4.07e-05	6.82e-05	5.22e-05	7.82e-05	6.36e-05	6.1e-05	0.000155922	0.000230953	0.000142726	0.000335117	0.000386993	0.00032314	0.000359055	0.000259423	0.000215894
meta_98	0.000365632	0.000333888	0.000444439	0.000149697	0.000189055	0.000149819	0.000132821	0.000116586	0.000120566	0.000114212	0.000139148	0.000122239	0.000111291	9.78e-05	9.8e-05
meta_99	0.000305134	0.000301711	0.000324591	0.000224358	0.000257911	0.000210589	0.000313228	0.000268483	0.000273528	0.000159346	0.000149578	0.000180008	0.000239593	0.000288852	0.000175223
meta_100	0.000102415	0.00010966	0.000115219	0.000106109	7.99e-05	8.51e-05	0.00014407	0.000163516	0.000158921	0.000179158	0.000161413	0.000150436	0.000201005	0.000173948	0.000161542
meta_101	8.53e-05	5.62e-05	8.85e-05	0.00012333	0.00013419	0.000115736	7.54e-05	6.55e-05	0.000115221	5.06e-05	7.06e-05	6.87e-05	3.16e-05	4.63e-05	3.67e-05
meta_102	0.000250259	0.000427709	0.000413306	0.000173926	0.00050591	0.000522583	0.000324299	0.000185005	0.000282266	0.000228825	0.000289592	7.99e-05	0.000210201	0.000122451	6.48e-05
meta_103	0.0048126	0.0049145	0.00530886	0.00454771	0.00459755	0.00412701	0.00600352	0.00617522	0.00558488	0.00527606	0.00507749	0.00476707	0.00482093	0.00479999	0.00454553
meta_104	5.01e-05	0.000111257	6.51e-05	4.28e-05	2.37e-05	2.4e-05	6.81e-05	5.91e-05	6.1e-05	1.52e-05	6.14e-05	3.97e-05	4.8e-05	4.76e-05	5.05e-05
meta_105	0.001486	0.00153239	0.0016589	0.00142905	0.00152235	0.00126705	0.00184583	0.00192491	0.00172269	0.00161518	0.00158213	0.00145009	0.00148274	0.00152613	0.00139654
meta_106	0.00112667	0.00101748	0.00115472	0.000662052	0.000764898	0.000588377	0.00185043	0.000960286	0.000975533	0.000898703	0.000480664	0.000825541	0.000387034	0.000664595	0.00244329
meta_107	3.57e-05	2.28e-05	3.78e-05	3.45e-05	3.59e-05	4.13e-05	5.54e-05	4.04e-05	4.72e-05	5.85e-05	6.68e-05	5.55e-05	4.3e-05	4.04e-05	7.67e-05
meta_108	0.000135054	8.49e-05	9.42e-05	0.000107532	0.000104852	0.00011256	0.000211435	0.000160355	0.000218861	8.97e-05	8.52e-05	0.00011549	0.000133403	0.00017608	0.000209884
meta_109	0.000304542	0.000190813	0.000177253	0.000313712	0.000339344	0.000367899	0.00045314	6.83e-05	0.000254991	0.00038919	0.000240795	0.000220567	0.000228304	0.000205894	0.000226039
meta_110	0.000142922	9.47e-05	6.15e-05	5.72e-05	0.000245538	0.000242043	0.000135556	0.000135864	0.000199728	0.000197766	0.000148315	9.35e-05	0.000151546	0.000167894	5.67e-05
meta_111	0.00128912	0.00120196	0.00152565	0.00121302	0.0010055	0.000971667	0.00144432	0.00221107	0.00125352	0.00125618	0.00134459	0.00135696	0.00136774	0.00133294	0.000976136
meta_112	0.0155055	0.0140346	0.0150268	0.0144007	0.0129911	0.0136627	0.0154883	0.0150057	0.0134962	0.0134344	0.0122263	0.0152482	0.020699	0.0193793	0.0140582
meta_113	0.00346663	0.00309123	0.00366797	0.00375873	0.0035531	0.00340018	0.00228311	0.00228442	0.00239661	0.00257101	0.00250714	0.00158472	0.00261306	0.00252659	0.00431705
meta_114	0.00060453	0.000556915	0.000369646	0.000498434	0.000612155	0.000617863	0.000448869	0.000371268	0.000411374	0.000375717	0.00042736	0.000378327	0.000412186	0.000335332	0.000483676
meta_115	0.00392923	0.00319082	0.00366014	0.00305585	0.00294845	0.00277946	0.00331449	0.0027958	0.00297155	0.00182912	0.00195809	0.00248155	0.00243614	0.00274752	0.0028054
meta_116	0.000700425	0.000605329	0.000653166	0.000942431	0.00093446	0.00095105	0.000924424	0.00106758	0.00104839	0.00082038	0.00092819	0.00056976	0.000851243	0.000991852	0.000743079
meta_117	3.22e-05	3.36e-05	3.08e-05	5.24e-05	8.12e-05	7.55e-05	0.000110017	9.71e-05	0.000128056	7.7e-05	4.99e-05	4.09e-05	6.1e-05	4.8e-05	4.21e-05
meta_118	0.000587348	0.000590123	0.000609025	0.000406936	0.000425596	0.000387158	0.000576206	0.000534502	0.000494981	0.000270072	0.00027833	0.000317201	0.000413986	0.000528638	0.000369461
meta_119	7.19e-05	5.75e-05	7.23e-05	8.93e-05	0.00010498	8.98e-05	0.000102681	0.00010649	0.000127569	4.98e-05	6.64e-05	5.8e-05	8.63e-05	0.000104087	9.84e-05
meta_120	2.13e-05	4.99e-05	2.74e-05	2.22e-05	0.000101786	0.000101024	7.83e-05	4.31e-05	0.000111666	6.72e-05	5.68e-05	1.23e-05	8.77e-05	3.55e-05	1.13e-05
meta_121	0.000158439	0.000120065	0.000144063	0.00012839	0.000144153	0.000111568	0.000233372	0.000203093	0.000198153	0.0001846	0.000149569	0.000137067	0.000156761	0.0001813	0.000142414
meta_122	0.000105532	9.35e-05	0.000137235	5.59e-05	6.23e-05	5.75e-05	8.96e-05	0.000107838	8.99e-05	3.98e-05	6.01e-05	5.1e-05	7.69e-05	9.77e-05	8.3e-05
meta_123	8.27e-05	0.000127357	0.000147271	0.000139999	0.000263666	0.000274027	0.000393677	0.000249625	0.000302222	0.000230095	0.000194447	9.72e-05	0.000157428	0.000105412	0.000129156
meta_124	4.25e-05	3.68e-05	4.28e-05	6.46e-05	2.38e-05	6.59e-05	4.42e-05	3.83e-05	4.27e-05	3.88e-05	5.01e-05	4.41e-05	3.51e-05	2.49e-05	4.43e-05
meta_125	8.89e-05	0.000126982	0.000133076	0.000154753	1.2e-05	0.000456087	0.000333659	0.000228939	0.000294814	0.000325071	0.000486403	7.52e-05	0.00041565	0.000207026	6.55e-05
meta_126	4.55e-05	1.13e-05	9.02e-06	0.000103845	3.34e-05	4.15e-05	0.00013475	8.66e-05	0.000136772	0.000108797	0.000164852	0.00011335	0.000111092	0.000129537	9.3e-05
meta_127	0.000266645	0.000253056	0.000277391	0.00020165	0.000264739	0.000233279	0.000253259	0.000211878	0.000230357	0.000281955	0.000228212	0.000187121	0.000181449	0.000184188	0.000133408
meta_128	5.55e-05	5.19e-05	5.28e-05	6.51e-05	8.45e-05	6.78e-05	7.68e-05	6.27e-05	8.66e-05	9.52e-05	7.88e-05	4.56e-05	6.53e-05	8.39e-05	3.74e-05
meta_129	0.00128372	0.00149363	0.00170302	0.00124141	0.00138732	0.00105368	0.00145911	0.00241743	0.00139104	0.00133676	0.00143442	0.00133377	0.00270639	0.00195301	0.000569084
meta_130	0.000115175	5.41e-05	0.000110475	6.93e-05	0.000141346	0.000153687	7.51e-05	0.000133331	7.8e-05	0.000177394	0.000177524	4.18e-05	0.000130392	9.34e-05	6.61e-05
meta_131	0.000545071	0.000323036	0.000342351	0.000424982	0.000407343	0.000557733	0.000422684	0.0003309	0.000328177	0.000211788	0.000235118	0.00041765	0.000311577	0.000351261	0.00049682
meta_132	0.00317318	0.00318813	0.00324192	0.002724	0.00226087	0.00238757	0.00301572	0.00190473	0.00351552	0.0019963	0.00163786	0.00198258	0.00200186	0.00311727	0.00200791
meta_133	9.04e-05	6.8e-05	7.55e-05	8.58e-05	2.99e-05	7.81e-05	5.39e-05	4.91e-05	7.47e-05	6.47e-05	7.68e-05	4.75e-05	6.39e-05	5.89e-05	4.59e-05
meta_134	0.000166462	0.000107805	0.000153993	6.26e-05	6.37e-05	5.01e-05	4.64e-05	5.94e-05	4.22e-05	3e-05	2.67e-05	3.28e-05	3.18e-05	2.74e-05	3.45e-05
meta_135	0.000185882	0.000169579	0.000197949	0.000324134	0.000148209	0.000278245	0.000233052	0.000250947	0.000374213	0.000130287	0.000153468	0.000202777	0.000181916	0.000133588	0.000265864
meta_136	0.00510865	0.00470395	0.00556723	0.00478349	0.00481113	0.0044229	0.00573833	0.0061606	0.00589676	0.00574792	0.00583233	0.00457994	0.00538323	0.00578997	0.00485067
meta_137	0.00133048	0.00110108	0.00126955	0.00146699	0.00178417	0.00147637	0.00186891	0.0020473	0.00208761	0.000922227	0.00118051	0.00103312	0.00161227	0.00202648	0.00176476
meta_138	5.83e-06	5.05e-06	5.42e-06	2.68e-05	2.59e-05	2.33e-05	7.5e-05	6.4e-05	9.65e-05	3.86e-05	7.57e-05	9.16e-05	4.17e-05	3.34e-05	5.88e-06
meta_139	0.000175434	0.000323427	0.000295614	0.000232625	0.000526903	0.000524446	0.000550437	0.000360376	0.000472722	0.000736962	0.000703464	0.000188205	0.000378361	0.000278843	0.000155928
meta_140	4.35e-05	3.66e-05	4.5e-05	5.12e-05	4.55e-05	5.27e-05	5.88e-05	5.03e-05	5.17e-05	2.3e-05	2.23e-05	2.13e-05	4.03e-05	5.2e-05	2.91e-05
meta_141	0.000113217	8.14e-05	8.79e-05	0.000121392	0.000114195	0.000117647	0.000194443	0.000260406	0.00024714	0.000114238	0.000158069	0.000181162	0.000223661	0.000251959	0.000179615
meta_142	0.00242078	0.00220051	0.00256788	0.00128186	0.00140313	0.00116789	0.00135268	0.00146189	0.00135555	0.00160521	0.00152139	0.00157188	0.00118976	0.00116557	0.00121776
meta_143	0.00165846	0.00144186	0.00157161	0.00102134	0.00101049	0.00086544	0.00110033	0.00115196	0.00125975	0.00137911	0.00138691	0.00113409	0.00105678	0.000914999	0.00100196
meta_144	4.67e-05	3.93e-05	2.11e-05	7.04e-05	5.37e-05	5.13e-05	5.48e-05	5.98e-05	6.59e-05	5.87e-05	8.44e-05	0.00011944	0.000116848	0.000122094	6.4e-05
meta_145	0.0032552	0.00419172	0.00512386	0.00926488	0.00840167	0.00428286	0.00235827	0.00370179	0.00199373	0.00652431	0.00495794	0.00862282	0.00598764	0.00305144	0.00384654
meta_146	0.00111318	0.00138369	0.00141858	0.00146771	0.00156943	0.00157063	0.00119719	0.0011674	0.000707435	0.00076273	0.000743186	0.000812275	0.000679806	0.000484966	0.000984731
meta_147	0.00361803	0.00328929	0.00407102	0.00453635	0.0045005	0.0048067	0.00381182	0.00370561	0.00398941	0.00231423	0.00218999	0.00271859	0.00214976	0.00217373	0.00292766
meta_148	0.000601185	0.000609826	0.000456476	0.000160323	0.00023566	0.000126992	6.64e-05	9.23e-05	0.000110392	7.95e-05	7.23e-05	6.09e-05	9.87e-05	0.000115362	0.000105005
meta_149	0.0046284	0.00477211	0.00506664	0.00334655	0.00280863	0.00304558	0.00425574	0.00205339	0.00442139	0.0036201	0.00368916	0.00347308	0.00433279	0.00439617	0.00234314
meta_150	0.000260159	0.000184374	0.000237627	0.000352513	0.000136583	0.000342289	0.000186972	0.000182569	0.000245233	0.000191162	0.000241008	0.000213349	0.000158575	0.000110114	0.000249796
meta_151	0.00155213	0.00138851	0.00142323	0.00140084	0.0014649	0.00144049	0.00151571	0.00163842	0.00152676	0.00148056	0.00156788	0.00139603	0.00137872	0.00148985	0.00157097
meta_152	0.00029771	0.000294654	0.000248886	0.000274252	0.000309389	0.000414702	0.000418829	0.000385326	0.000388998	0.000132099	0.000179405	0.000160453	8.41e-05	9.83e-05	6.6e-05
meta_153	0.000219279	0.000201677	0.000248943	0.000156648	0.000211144	0.000251056	0.000255152	0.000263412	0.000289862	9.46e-05	9.27e-05	8.4e-05	0.000165374	0.000141356	0.000122781
meta_154	5.87e-05	4.65e-05	3.53e-05	8.9e-05	7.26e-05	5.89e-05	5.22e-05	5.19e-05	4.3e-05	4.9e-05	6.62e-05	7.26e-05	5.87e-05	6.92e-05	7.04e-05
meta_155	0.000296558	0.000294864	0.000351919	6.25e-05	0.000113199	7.42e-05	4.04e-05	4.56e-05	3.94e-05	2.11e-05	3.91e-05	3.33e-05	3.23e-05	1.67e-05	2.94e-05
meta_156	0.000560422	0.000309443	0.00039469	0.000315223	0.000334542	0.000297887	0.000572559	0.000497557	0.00047926	0.000372226	0.000378875	0.000367915	0.00044395	0.000529534	0.000452963
meta_157	0.000210216	0.000192308	0.000221894	0.000203824	0.000210469	0.000195871	0.000234115	0.000226228	0.000256491	0.000119284	0.000131575	0.000174916	0.000174456	0.000178784	0.000190768
meta_158	0.000294967	0.000279035	0.000311646	0.000236445	0.000208627	0.000224844	0.000205443	0.000188257	0.000202089	0.000172482	0.000163429	0.000129619	0.000220317	0.000231935	0.00016956
meta_159	0.000267143	2.82e-05	2.82e-05	4.84e-05	5.43e-05	5.26e-05	9.04e-05	2.44e-05	4.43e-05	5.57e-05	0.000139543	2.7e-05	6.39e-05	5.3e-05	6.61e-05
meta_160	6.56e-05	5.19e-05	5.32e-05	9.33e-05	7.02e-05	8.15e-05	9.66e-05	9.79e-05	0.000100333	0.000157288	0.000121906	0.000163386	0.00015125	0.000143237	0.000116041
meta_161	0.0038291	0.00371313	0.00397379	0.00328307	0.00306381	0.00318086	0.00306404	0.00306027	0.00313746	0.00247138	0.0025414	0.00279919	0.00536692	0.0055268	0.00283845
meta_162	0.00101603	0.000787987	0.000856686	0.00122946	0.000915495	0.00112955	0.000859634	0.000849706	0.00102706	0.00121104	0.00119812	0.0014688	0.000914702	0.00123303	0.00144606
meta_163	0.000184117	0.000173751	0.000191929	8.7e-05	0.000102635	8.02e-05	9.56e-05	0.000122724	8.42e-05	6.09e-05	7.3e-05	0.000101261	6.58e-05	6.38e-05	6.27e-05
meta_164	0.00104039	0.000968691	0.00106957	0.00140276	0.00118409	0.00125779	0.00140089	0.00191636	0.00143274	0.00206603	0.00213604	0.00128843	0.00143746	0.00112803	0.00128164
meta_165	0.000337155	0.00038097	0.000410174	0.000274189	0.000263348	0.000254422	0.000546554	0.000397187	0.00063535	0.000361989	0.000392548	0.00032789	0.000376731	0.000585411	0.000325922
meta_166	0.000278561	0.000225821	0.000302111	0.000185809	0.000254309	0.000201124	0.000143186	0.000115112	0.000164927	0.000136327	8.77e-05	0.000173219	0.000464443	0.000566585	0.000449986
meta_167	0.000146446	0.000129904	0.000111495	0.000256842	0.000140138	0.000171118	0.00013345	0.000162699	0.000225006	8.82e-05	0.00013504	8.02e-05	0.000143874	8.99e-05	0.000121063
meta_168	0.000754837	0.000665331	0.000822416	0.00054895	0.000571667	0.000541386	0.00054551	0.000575114	0.00052441	0.000400282	0.000429959	0.000459327	0.000623538	0.000676703	0.000450119
meta_169	8.85e-05	7.32e-05	8.59e-05	0.000105698	0.000109405	9.47e-05	0.000130838	0.00013378	0.000125513	6.98e-05	7.74e-05	6.52e-05	0.000116757	0.000123942	0.000107832
meta_170	0.00264108	0.00394837	0.00443697	0.00409105	0.00398068	0.00246443	0.00310099	0.00351581	0.00477535	0.00457106	0.00283114	0.00381941	0.00247866	0.00342729	0.00419106
meta_171	0.000629551	0.000491088	0.00067074	0.000230146	0.0003907	0.000225664	0.000547474	0.000509418	0.000421394	0.000187361	0.000246579	0.00035509	0.000478442	0.000507149	0.000347304
meta_172	0.00151945	0.000983927	0.00136271	0.00207137	0.000834426	0.00215461	0.00111724	0.00109371	0.0015325	0.00118545	0.00160893	0.00128792	0.000885439	0.000575645	0.0014968
meta_173	0.000328208	0.000279957	0.000230692	0.0002597	0.000246989	0.000276422	0.000285163	0.000272252	0.00031124	0.000287605	0.000275076	0.000230402	0.000226864	0.000228911	0.000282336
meta_174	0.000161469	0.000104554	0.000118985	9.22e-05	0.000118714	0.000101995	0.00020847	0.000196645	0.000178488	0.000125523	0.000168615	0.000100837	0.000138806	0.000177581	0.00011609
meta_175	7.19e-05	8.93e-05	8.63e-05	3.51e-05	3.5e-05	2.04e-05	7.28e-05	8.95e-05	5.28e-05	2.15e-05	4.73e-05	3.18e-05	3.09e-05	3.4e-05	3.32e-05
meta_176	0.00352372	0.00309153	0.00391559	0.000259242	0.00037459	0.0002649	4.35e-05	3.73e-05	3.02e-05	3.13e-05	3.76e-05	1.66e-05	5.12e-05	1.81e-05	6.98e-05
meta_177	0.000372678	9.52e-05	0.00016254	0.000552308	4.57e-05	0.000304446	0.000934065	0.000425631	0.00104629	0.000883472	0.00187594	0.000529454	0.000457794	0.000737664	0.000158838
meta_178	0.000790331	0.000737408	0.000826744	0.00086936	0.000793175	0.000726635	0.000609719	0.00069185	0.000714941	0.000833923	0.000711009	0.000560205	0.000653974	0.000673964	0.000536096
meta_179	0.000672387	0.000428964	0.000474984	0.00073511	0.000698651	0.00110342	0.00194758	0.00246942	0.00225791	0.00105848	0.00107047	0.000871674	0.00126869	0.0014613	0.00177864
meta_180	0.00259879	0.00156993	0.00172446	0.000944245	0.00126537	0.00120826	0.00220679	0.00171554	0.00235541	0.000973931	0.00134648	0.00153715	0.00260341	0.00268169	0.00242031
meta_181	0.000106601	6.72e-05	5.95e-05	5.12e-05	6.15e-05	7.23e-05	9.64e-05	8.58e-05	7.41e-05	3.4e-05	3.3e-05	1.5e-05	5.44e-05	5.21e-05	9.19e-05
meta_182	0.000239764	0.000263976	0.000276123	0.000223653	0.000200197	0.000201177	0.000218268	0.000209446	0.000247789	0.000191337	0.000251489	0.000206413	0.000296932	0.000289987	0.000209632
meta_183	0.000178703	0.000140786	0.000157975	0.000182713	0.000165918	0.000207389	0.000117738	0.000150899	0.000218742	0.000246198	0.000266383	0.000323164	0.000212315	0.000186186	0.000194363
meta_184	0.00109099	0.000906673	0.000834667	0.00122039	0.00104031	0.000964184	0.00113461	0.00153708	0.00107127	0.00219572	0.0020637	0.00129984	0.00165803	0.00150487	0.00169023
meta_185	0.000195942	0.000178593	0.000213918	4.87e-05	6.99e-05	6.01e-05	6.31e-05	7.96e-05	7.61e-05	5.73e-05	6.41e-05	3.51e-05	7.07e-05	8.22e-05	6.68e-05
meta_186	0.00093538	0.000846454	0.000994676	0.000690798	0.000658681	0.000665935	0.000732138	0.000715484	0.000643406	0.000711482	0.000725053	0.000587439	0.000581705	0.000629936	0.00060575
meta_187	0.000175116	0.000146304	0.000167973	0.00013424	9.83e-05	0.000137577	0.000130473	0.000120319	0.000130032	9.84e-05	0.000116819	0.000155981	8.96e-05	9.81e-05	9.89e-05
meta_188	0.00045094	0.000396123	0.000614165	0.000350247	0.00032591	0.000344362	0.000367693	0.000285308	0.000304995	0.00029811	0.000246787	0.00023365	0.000347938	0.000374222	0.000220222
meta_189	0.000691178	0.000562955	0.000654589	0.000435575	0.000622705	0.000465313	0.000567759	0.000671553	0.000431924	0.000616897	0.000486224	0.000446702	0.000549053	0.000570172	0.000355066
meta_190	0.000106663	0.000123515	0.000133428	9.01e-05	8.17e-05	6.52e-05	7.89e-05	6.67e-05	7.99e-05	2.33e-05	2.49e-05	3.59e-05	3.52e-05	2.36e-05	4.99e-05
meta_191	0.000324313	0.000281435	0.000206105	0.000226445	0.000291006	0.000278409	0.000245276	0.000186883	0.000220209	0.000313943	0.000243508	0.000305564	0.000190521	0.000197934	0.000314141
meta_192	0.00015966	0.00010404	0.000118163	0.00014094	8.73e-05	0.000176891	0.000104294	7.96e-05	0.000127889	9.83e-05	0.000103039	0.000100027	8.89e-05	9.35e-05	0.000107915
meta_193	0.0258487	0.0226536	0.0263903	0.0241607	0.0245055	0.0225532	0.0299575	0.0317619	0.031334	0.02884	0.0293825	0.0214376	0.0278843	0.0289172	0.0248061
meta_194	0.000134895	0.000105014	4.32e-05	0.00061667	0.000585234	0.000604814	0.000635116	0.000700784	0.000728745	0.000290931	0.000360002	0.000510171	0.000705439	0.000731494	0.000748176
meta_195	0.000219547	0.000230042	0.000218603	0.000210217	0.000263978	0.000268554	0.000298471	0.000272491	0.000323885	0.000247659	0.000225435	0.000313093	0.000282682	0.000272222	0.000327121
meta_196	0.000197475	0.000379061	0.000386029	0.000486354	0.00101812	0.000632192	0.000604104	0.000256899	0.000552982	0.00067408	0.00067539	0.000209182	0.000460884	0.000175824	9.49e-05
meta_197	9.77e-05	6.73e-05	6.3e-05	6.58e-05	6.77e-05	6.83e-05	7.49e-05	7.21e-05	7.63e-05	6.34e-05	7.06e-05	4.89e-05	8.72e-05	7.83e-05	0.000110566
meta_198	0.00116319	0.00103234	0.00101369	0.00100401	0.00114629	0.00136078	0.00107673	0.000813539	0.00103773	0.0014851	0.00129266	0.00137804	0.000906393	0.00123961	0.00132016
meta_199	8.2e-05	6.77e-05	0.000100595	9.24e-05	8.82e-05	8.37e-05	8.08e-05	7.27e-05	7.58e-05	8.79e-05	2.86e-05	4.87e-05	7.72e-05	6.89e-05	5.87e-05
meta_200	0.000821989	0.000869617	0.000837624	0.00119821	0.000890668	0.000894899	0.00064194	0.000813744	0.000799786	0.00109782	0.00111664	0.00129982	0.000818216	0.000982229	0.000807469
meta_201	0.000288689	0.000205783	0.000266682	0.000325325	0.000143391	0.000358548	0.000223152	0.000204386	0.000344421	0.000190514	0.0002208	0.00019819	0.000153008	0.000111275	0.000236804
meta_202	0.000233172	0.000113715	9.17e-05	0.000252643	0.000112904	0.000122198	0.000777418	0.000767936	0.000888621	0.0013579	0.00134202	0.000331409	0.00106478	0.0010606	0.000649461
meta_203	0.0680361	0.0741145	0.0601952	0.102636	0.0808543	0.0820635	0.0606206	0.0634299	0.0690372	0.107879	0.110425	0.139106	0.0780208	0.0910853	0.0884658
meta_204	0.00103754	0.00103532	0.00112687	0.00111195	0.000992994	0.00103703	0.00117193	0.00122215	0.00119003	0.00121975	0.00124409	0.00106849	0.00104387	0.0011233	0.0011822
meta_205	0.00103239	0.000841551	0.000861045	0.000870907	0.000790117	0.000843442	0.000889187	0.000921516	0.000898236	0.000939748	0.000888406	0.000806016	0.000747595	0.000835491	0.000860445
meta_206	0.000419512	0.000444699	0.000425222	0.000484707	0.000347653	0.000406436	0.000391172	0.000526421	0.000414292	0.00055872	0.000547563	0.000426659	0.0007092	0.000696002	0.000593041
meta_207	3.82e-05	8.56e-05	8.72e-05	9.82e-05	9.38e-05	0.000112358	4.67e-05	5.36e-05	6.26e-05	8.65e-05	8.14e-05	0.000109394	4.93e-05	5.17e-05	2.16e-05
meta_208	0.000482365	0.000384894	0.000484691	0.000326397	0.000334455	0.000342611	0.000297903	0.000314098	0.000303593	0.000302577	0.000329366	0.000231011	0.00029281	0.000276526	0.00031242
meta_209	0.000110634	7.75e-05	7.97e-05	5.35e-05	6.07e-05	5.26e-05	7.36e-05	7.15e-05	9.2e-05	4.37e-05	4.7e-05	3.11e-05	5.09e-05	6.84e-05	4.56e-05
meta_210	5.96e-05	6.92e-05	7.41e-05	3.45e-05	3.28e-05	4.29e-05	3.55e-05	3.23e-05	3.67e-05	3.15e-05	3.35e-05	2.06e-05	2.69e-05	3.93e-05	2.47e-05
meta_211	6.55e-05	5.65e-05	5.68e-05	0.000144917	9.43e-05	9.22e-05	0.000158742	0.000174785	0.000147467	0.0003337	0.000295202	0.000158769	0.000178989	0.000167284	0.000120464
meta_212	0.000255753	0.000139902	0.000217587	0.000318368	8.82e-05	0.00029324	0.0001856	0.00019415	0.000271479	0.000111764	0.000162574	9.96e-05	9.91e-05	6.65e-05	0.000181013
meta_213	0.00123429	0.00118943	0.000956999	0.00104954	0.00147071	0.00139647	0.000970794	0.00094025	0.000831702	0.000893978	0.00099675	0.000789582	0.000778703	0.00104351	0.00117909
meta_214	0.000335801	0.000291806	0.000362939	0.000242879	0.0002512	0.000267373	0.000192968	0.000182424	0.000138694	0.000123614	0.000116637	0.000117276	0.000131225	0.000134323	0.000126306
meta_215	0.00163145	0.00095247	0.00114753	0.000603314	0.000709511	0.00067142	0.00153176	0.00147796	0.00171818	0.000654463	0.000916145	0.000797974	0.00187036	0.00188291	0.00141961
meta_216	0.0001902	0.000140703	0.000375569	0.000240927	0.000210085	0.000229578	0.000452172	0.000646245	0.000449365	0.000325373	0.000247991	0.000299023	0.000288894	0.000400465	0.000495289
meta_217	0.00121823	0.000700044	0.00103835	0.00127434	0.000508501	0.00128167	0.000828004	0.000842262	0.00132221	0.000552306	0.000828735	0.000466997	0.000687999	0.000433519	0.000984005
meta_218	0.000319675	0.000265929	0.000296247	0.000236241	0.000168444	0.000149871	0.000135148	0.000143763	0.000100505	0.000162647	0.000191239	1.71e-05	6.11e-05	2.94e-05	0.000284958
meta_219	0.000820536	0.00067762	0.000661535	0.000833654	0.000429376	0.000689858	0.000276965	0.000281146	0.00037347	0.000347015	0.000381444	0.00058102	0.000310539	0.000279973	0.000399459
meta_220	0.000129403	0.000125639	0.000137718	0.000132102	0.000146959	0.000109149	0.000152508	0.000165193	0.000170968	0.000129413	0.000137474	0.000121487	0.000136814	0.000139529	0.000181338
meta_221	9.98e-05	0.000108359	9.94e-05	0.000109695	4.84e-05	9.54e-05	5.05e-05	5.46e-05	4.61e-05	4.68e-05	5.67e-05	7.2e-05	4.16e-05	3.56e-05	5.03e-05
meta_222	5.8e-05	5.36e-05	4.06e-05	0.000257436	0.000230573	0.000250936	0.000288881	0.000305367	0.000286976	0.000123266	0.000135865	0.000175326	0.000187007	0.000195051	0.000195616
meta_223	2.1e-05	7.74e-05	5.38e-05	4.91e-05	0.000254939	0.000263623	0.000185053	9.3e-05	0.000243813	0.000129403	0.000101127	3.68e-05	0.000139742	6.92e-05	2.62e-05
meta_224	9.79e-05	4.91e-05	5.74e-05	0.000104606	8.72e-05	9.58e-05	0.000136694	0.000154961	0.000123152	0.000314184	0.00032371	0.00017638	0.000214304	0.000171639	0.000244962
meta_225	0.00271302	0.00249138	0.00227702	0.00281494	0.00176793	0.00302188	0.00213074	0.00170095	0.00316696	0.00179939	0.00194552	0.00361106	0.00261922	0.0026491	0.00336726
meta_226	0.00050198	0.000542222	0.000623016	0.00133852	0.00113897	0.0002384	0.000533891	0.000261134	0.000388441	0.000737484	0.000369819	0.000827395	0.000867609	0.000358534	0.000537753
meta_227	0.00020372	0.00014143	0.000200591	0.000280326	0.000106897	0.000262798	0.000146969	0.000160754	0.000240076	0.000122346	0.000166559	0.000133763	0.000122341	6.8e-05	0.000174678
meta_228	9.35e-05	9.31e-05	9.81e-05	0.000194398	0.000203313	0.000202218	0.000712538	0.000712342	0.000690428	3.16e-05	2.59e-05	3.22e-05	5.75e-05	7.39e-05	4.6e-05
meta_229	9.15e-05	6.92e-05	8.16e-05	4.88e-05	3.77e-05	3.29e-05	3.85e-05	2.73e-05	3.96e-05	8.59e-05	7.19e-05	6.81e-05	4.02e-05	4.04e-05	5.11e-05
meta_230	0.00185841	0.00243047	0.00250957	0.00270815	0.00480008	0.00444851	0.00346017	0.00331987	0.00310664	0.00380275	0.00329354	0.00114881	0.00294018	0.00142213	0.00211921
meta_231	6.64e-05	5.91e-05	1.92e-05	0.000268097	0.00020402	0.00020567	0.000271638	0.000275966	0.000260642	0.000140045	0.000155097	0.000208866	0.00024768	0.000237818	0.000263989
meta_232	0.000206675	0.00017946	0.000169362	0.000355411	0.000174485	0.000365334	0.000287985	0.000217122	0.000357689	0.000301443	0.000295747	0.000299726	0.000234715	0.000198365	0.000404653
meta_233	7.2e-05	0.000174162	8.94e-05	0.000363161	0.000126901	0.000270046	0.000260062	0.00028427	0.00040991	0.000266069	0.000298711	0.000271469	0.00017811	0.000167473	0.000236939
meta_234	0.00921394	0.00832294	0.00983775	0.00880085	0.00875323	0.00805171	0.0107934	0.0114167	0.0112002	0.0102779	0.0104583	0.00806142	0.00961616	0.0104554	0.00887555
meta_235	0.000195163	0.000227635	0.000183502	0.000230215	0.000205207	0.000244051	0.000251731	0.000260338	0.000264682	0.000109937	0.000105643	0.000147739	9.44e-05	9.91e-05	0.000157804
meta_236	7.03e-05	5.42e-05	3.68e-05	0.000139958	6.23e-05	0.000120758	8.67e-05	0.000108862	0.000133859	7.46e-05	0.000100285	9.25e-05	8e-05	7.96e-05	0.000100166
meta_237	0.000115168	9.52e-05	0.000124031	5.19e-05	4.18e-05	5.93e-05	6.98e-05	5.43e-05	6.59e-05	5.11e-05	4.52e-05	3.26e-05	3.44e-05	3.76e-05	4.37e-05
meta_238	0.00287966	0.00205506	0.00268177	0.00357825	0.00138738	0.00348952	0.00247131	0.00252014	0.00360614	0.00166232	0.00233054	0.00183834	0.00168489	0.000967467	0.0023202
meta_239	0.000261846	0.000200552	0.000224411	0.000256293	0.000166246	0.000268074	0.000184726	0.000149439	0.000239634	0.000154713	0.000169003	0.000183041	0.000181663	0.000170408	0.000168711
meta_240	0.000105477	9.31e-05	9.82e-05	7.15e-05	6.91e-05	8.02e-05	0.000123211	0.000120296	0.000142879	6.45e-05	7.21e-05	8.85e-05	7.93e-05	9.78e-05	8.81e-05
meta_241	0.000365316	0.000207781	0.000256538	0.000287673	0.000144434	0.000285504	0.000359051	0.000311575	0.000421737	0.000228185	0.000251996	0.000259899	0.000215846	0.000239737	0.000165961
meta_242	0.000684032	0.000619396	0.000660005	0.000242139	0.00025543	0.000223433	0.000225949	0.000245374	0.000225207	0.00012652	0.000107746	0.000166087	0.00010864	0.000128254	0.000102384
meta_243	0.000519291	0.000465024	0.000489417	0.000525163	0.000501731	0.000485482	0.000619903	0.000555877	0.00059905	0.000580413	0.000560724	0.000486264	0.00051189	0.000534238	0.000548476
meta_244	0.000456628	0.000414989	0.000459488	0.000423754	0.000436204	0.000409828	0.000454263	0.000511108	0.000481117	0.0004831	0.000492673	0.000433897	0.000432372	0.000408176	0.000448492
meta_245	0.0012692	0.00173164	0.00099907	0.000250784	0.000128184	0.000239947	0.000148555	0.000100923	0.000119827	0.000178599	0.000199362	9.47e-05	0.000162141	7.1e-05	0.000258643
meta_246	0.000137386	7.77e-05	9.8e-05	5.28e-05	5.2e-05	4.4e-05	0.000108528	0.000104683	0.000107212	4.29e-05	6.38e-05	7.11e-05	0.000139461	0.000122669	9.5e-05
meta_247	0.000214502	0.000202694	0.000174147	0.000113577	9.52e-05	0.000100402	0.000112807	0.000148924	9.91e-05	9.52e-05	0.000130108	7.59e-05	0.000107186	0.000139174	7.07e-05
meta_248	9.39e-05	0.000112723	8.86e-05	0.000102073	0.000127332	9.53e-05	7.42e-05	8.65e-05	8.16e-05	0.000211549	0.00016834	0.000210169	0.000106426	0.0001162	0.00011168
meta_249	6.79e-05	5.04e-05	4.93e-05	5.85e-05	4.85e-05	5.48e-05	7.58e-05	6.28e-05	7.54e-05	6.01e-05	4.58e-05	4.64e-05	5.13e-05	4.9e-05	8.36e-05
meta_250	0.00112333	0.000718767	0.000809484	0.000423431	0.000473521	0.000485968	0.000686584	0.00063756	0.000661316	0.000443885	0.00020252	0.000211215	0.000453456	0.000596646	0.000457794
meta_251	0.000505793	0.000368773	0.000424942	0.000490759	0.000278665	0.000501185	0.000280799	0.000265335	0.000384827	0.000220623	0.000237759	0.000266106	0.000245899	0.000221713	0.000272932
meta_252	9.85e-06	7.62e-06	9.83e-06	0.000114942	0.000119377	0.000100652	0.000164879	0.000183234	0.000150597	3.98e-05	2.29e-05	1.01e-05	6.21e-05	1.82e-05	1.45e-05
meta_253	0.000111315	6.36e-05	8.93e-05	0.000121777	9.18e-05	6.66e-05	7.49e-05	0.000102843	0.000126466	5.35e-05	5.05e-05	5.63e-05	0.000126978	0.000102464	0.000126866
meta_254	2.5e-05	1.99e-05	2.25e-05	0.000103833	8.34e-05	9.11e-05	0.000110426	0.000126478	0.000102779	5.55e-05	5.19e-05	7.22e-05	6.58e-05	8.13e-05	5.36e-05
meta_255	0.000106618	9.32e-05	9.65e-05	0.000163114	0.000122819	0.000121767	0.00019123	0.000107778	0.000142565	0.000141343	0.000133735	0.000154249	0.000103368	0.000155397	0.000151816
meta_256	0.000119089	0.000106246	0.000108568	9.94e-05	7.38e-05	0.000157619	9.27e-05	9.33e-05	0.000169891	5.75e-05	6.55e-05	0.000115453	0.000133545	0.000121434	0.000148417
meta_257	1.66e-05	1.86e-05	2.58e-05	4.22e-05	2.9e-05	3.75e-05	0.000104359	0.000148696	0.000113317	0.000176487	0.000178759	5.61e-05	0.000105399	7.84e-05	5.61e-05
meta_258	0.00302852	0.00246475	0.0023838	0.00491124	0.00245915	0.00518506	0.00386062	0.00299334	0.00528224	0.0039975	0.00421217	0.00406464	0.00325711	0.0028267	0.00562809
meta_259	0.00069896	0.000560155	0.00124352	0.000962082	0.000411123	0.000744064	0.00092102	0.0009397	0.00131924	0.000778097	0.000769845	0.00069477	0.000644735	0.00058421	0.000786749
meta_260	0.000225158	0.000168195	0.000215082	0.000146438	9.61e-05	0.000169973	0.000219987	0.000217405	0.0004546	8.53e-05	0.000122621	0.000103487	0.000145323	0.000118051	0.000310986
meta_261	0.000158365	0.000116443	0.000151654	1.96e-05	5.36e-05	3.2e-05	5.4e-05	4.4e-05	5.9e-05	1.01e-05	3.93e-05	3.91e-05	3.73e-05	2.34e-05	4.9e-05
meta_262	6.55e-05	5.77e-05	6.09e-05	0.000203248	9.72e-05	0.000197253	0.000148889	0.000145522	0.000265729	0.000152381	0.000146818	0.000146417	0.000116148	9.4e-05	0.000155568
meta_263	0.000128683	9.76e-05	0.000105833	0.000125536	0.000102316	0.00014305	0.00010562	6.9e-05	0.000135478	7.94e-05	8.19e-05	9.76e-05	8.09e-05	7.93e-05	0.0001136
meta_264	0.000402787	0.000378809	0.000299168	0.00197376	0.000688928	0.00164568	0.00124117	0.0013166	0.00197903	0.000838033	0.00111663	0.00112002	0.00100471	0.000826987	0.00112056
meta_265	0.000151264	9.62e-05	0.000130252	0.000150873	0.000147062	0.000168475	0.000158584	0.000206797	0.000167028	0.000117365	0.000100819	0.000221536	0.000113701	0.000119572	8.95e-05
meta_266	4.27e-05	2.3e-05	2.62e-05	3.74e-05	4.37e-05	4.04e-05	5.66e-05	2.22e-05	4.05e-05	5.18e-05	2.46e-05	4.67e-05	3.1e-05	5.18e-05	3.83e-05
meta_267	0.000534645	0.000439898	0.000442487	0.000384206	0.000507439	0.000526561	0.000605322	0.000674612	0.000758755	0.000366767	0.000418286	0.000350318	0.000467654	0.000582672	0.000567578
meta_268	0.000276993	0.000191391	0.000247239	0.000374214	0.000168811	0.000444735	0.000267909	0.000300255	0.000284242	0.000193704	0.000305789	4.38e-05	0.000168217	0.000180277	0.000209188
meta_269	0.000203267	0.000194689	0.00022244	8.54e-05	8.82e-05	8.95e-05	6.34e-05	6.21e-05	5.72e-05	7.83e-05	7.26e-05	5.79e-05	6.47e-05	7.26e-05	4.87e-05
meta_270	0.0022511	0.00322743	0.00241196	0.0034652	0.00205737	0.00321854	0.00392442	0.00296033	0.00289187	0.00384253	0.00240437	0.00331624	0.0023562	0.00237232	0.00355712
meta_271	0.000195835	0.000131758	0.000151685	0.000191469	0.000117821	0.000189751	0.000128313	0.000128058	0.000204747	0.000103802	0.000123809	0.00012659	0.000132606	0.000123531	0.00011944
meta_272	0.000530771	0.000494621	0.000479348	0.000221446	0.000194419	0.00022496	0.000306984	0.000282608	0.00029037	0.000146165	7.69e-05	0.000107609	0.000274785	0.000242079	0.000290263
meta_273	0.000276813	0.000177804	0.000201497	0.000494633	0.000229749	0.000528485	0.000371584	0.00035617	0.000556121	0.000290632	0.000370219	0.000317836	0.000291454	0.00022594	0.000485943
meta_274	0.00028192	0.000248537	0.000297161	0.00013263	0.000143906	0.000117712	0.000167052	0.000137733	0.000157281	0.000169732	0.000159267	0.000119386	0.000122493	0.00011386	0.000128357
meta_275	0.00545633	0.0053531	0.00531337	0.00778818	0.00686653	0.00620851	0.00460477	0.00579512	0.00569906	0.00960185	0.00719852	0.0101858	0.00692447	0.00760162	0.00744426
meta_276	0.0169361	0.0160042	0.0145331	0.0201746	0.0173928	0.0196103	0.0155703	0.0142718	0.0163607	0.0224931	0.0221934	0.025008	0.0172597	0.022862	0.0215663
meta_277	0.00134195	0.00130272	0.00143436	0.00136612	0.00128716	0.00131902	0.00154892	0.00158535	0.00157155	0.00156924	0.00156279	0.00137247	0.00129189	0.00149906	0.00148172
meta_278	0.00107883	0.000916975	0.00100891	0.000997885	0.00110415	0.00104009	0.00117658	0.0011005	0.000997154	0.00114874	0.00111056	0.00101004	0.000961168	0.000943911	0.00115813
meta_279	2.52e-05	3.13e-05	3.62e-05	3.41e-05	3.49e-05	3.32e-05	8.97e-05	0.000109274	8.57e-05	3.5e-05	3.04e-05	2.26e-05	3.15e-05	3.96e-05	3.86e-05
meta_280	0.000379055	0.000404184	0.000370862	0.000136424	0.000150365	0.000301681	0.000211445	0.000237292	0.000200666	9.22e-05	9.07e-05	0.000100729	0.000228678	8.68e-05	0.000152729
meta_281	5.62e-05	4.56e-05	5.64e-05	8.57e-05	3.2e-05	7.3e-05	4.76e-05	4.7e-05	7.77e-05	3.82e-05	4.16e-05	4.27e-05	4.01e-05	3.38e-05	7.27e-05
meta_282	0.000123499	8.95e-05	0.000127145	0.000167484	0.000121811	0.000201358	0.000264149	0.000318555	0.000177155	0.000156673	0.000150163	0.00022919	0.000111871	0.000138981	9.06e-05
meta_283	0.000160866	0.000136035	0.000132674	0.000276155	0.000116966	0.000221972	0.000282923	0.000279992	0.000500433	0.000189348	0.000243774	0.000259349	0.000201299	0.000188897	0.000242848
meta_284	0.000123401	9.14e-05	0.000101427	7.13e-05	0.000102593	9.79e-05	0.000254801	0.000203202	0.000215421	5.13e-05	6.24e-05	8.14e-05	5.62e-05	9.04e-05	8.46e-05
meta_285	0.000383572	0.000637094	0.000397825	0.00030686	0.00124616	0.00190219	0.000771531	0.000337196	0.000866838	0.00225029	0.000944836	0.000635478	0.00103101	0.00129963	0.000140137
meta_286	0.000703663	0.00061213	0.0005469	0.000559668	0.000436064	0.000793828	0.000602594	0.000496409	0.000952639	0.000339685	0.000424432	0.000622759	0.000631895	0.000740284	0.000912867
meta_287	0.000696202	0.000697557	0.000537325	0.00291414	0.001105	0.00264304	0.00203212	0.00198352	0.0038924	0.00198828	0.00229664	0.00188039	0.00152776	0.00117998	0.0020778
meta_288	0.000114649	0.000129986	0.000121136	8.48e-05	0.000105379	8.89e-05	9.55e-05	9.12e-05	0.000104061	4.41e-05	6.96e-05	3.05e-05	8.06e-05	7.2e-05	5.95e-05
meta_289	0.000433607	0.000362952	0.00048563	0.000136274	0.000217892	0.000130853	0.000116509	0.000121973	9.47e-05	0.000203638	0.000192359	9.89e-05	0.000148839	0.00012812	0.000139668
meta_290	0.000158628	0.000140642	0.000162256	0.000116519	8.91e-05	9.75e-05	0.000100842	0.000130016	0.000103907	5.99e-05	4.85e-05	0.000130978	8.05e-05	4.47e-05	5.21e-05
meta_291	0.00129134	0.00105144	0.00107702	0.0023943	0.000996341	0.00246683	0.00188718	0.00173938	0.00315402	0.00186336	0.00195402	0.00180359	0.00150163	0.0013233	0.00269473
meta_292	0.000547039	0.00047308	0.000461713	0.00116121	0.000381424	0.00106474	0.000951864	0.000978926	0.00185572	0.00126664	0.00178117	0.000850041	0.000811122	0.000589444	0.00132363
meta_293	0.000145021	0.000142732	0.000175177	0.000115294	0.000208717	9.37e-05	8.61e-05	9e-05	0.000138564	0.000148573	0.000181984	0.000146675	0.000261056	0.00013914	0.00012499
meta_294	0.000547292	0.000628744	0.000818097	0.000211608	0.000228852	0.000204309	0.00013646	0.000144767	0.000184377	0.000231295	0.000233339	0.000177032	0.000124607	0.000112305	0.000189331
meta_295	0.00377264	0.00332552	0.00393981	0.00338678	0.00352959	0.00321472	0.00408543	0.00421457	0.00425709	0.00409877	0.00402613	0.00326847	0.00357622	0.00398579	0.00359094
meta_296	5.76e-05	5.45e-05	5.89e-05	7.04e-05	5.07e-05	6.02e-05	5.36e-05	5.51e-05	5.97e-05	6.99e-05	4.88e-05	4.52e-05	5.45e-05	5.34e-05	3.99e-05
meta_297	3.89e-05	4.67e-05	3.85e-05	0.000185549	7.22e-05	0.000160752	0.000123586	0.000144293	0.000202209	0.000106724	0.000123425	0.000122091	0.000109933	7.88e-05	0.000125792
meta_298	0.000141081	0.000122699	0.000145035	9.1e-05	6.27e-05	6.44e-05	5.78e-05	7.44e-05	6.85e-05	0.000227549	0.000205936	0.000112943	0.000133316	0.000139449	0.00012568
meta_299	3.45e-05	5.56e-05	6.29e-05	4.58e-05	4.21e-05	4e-05	3.91e-05	8.07e-05	3.85e-05	4.19e-05	5.46e-05	3.3e-05	7.27e-05	5.05e-05	1.07e-05
meta_300	0.000117221	0.000159642	0.000223359	0.00011487	0.000143473	0.000112665	0.000108086	0.000246054	0.000143148	7.75e-05	0.000120772	8.98e-05	9.25e-05	6.5e-05	7.45e-05
meta_301	0.000368099	0.000199175	4.66e-05	0.000221164	6.41e-05	0.000110383	0.000135851	0.000168811	0.00019603	0.000160574	0.00048208	0.000225537	9.25e-05	0.000159175	0.000156696
meta_302	3.44e-05	3.21e-05	2.66e-05	7.99e-05	4.25e-05	8.9e-05	7.22e-05	6.07e-05	0.000103594	4.69e-05	7.07e-05	4.88e-05	4.22e-05	3.7e-05	6.6e-05
meta_303	0.00349462	0.00318366	0.00324824	0.00602792	0.00283641	0.00542496	0.00547964	0.00485168	0.0082397	0.00404726	0.00528869	0.0048061	0.00364017	0.00400225	0.00378161
meta_304	0.000137749	9.47e-05	0.000128703	0.000139897	0.000108422	0.000103158	9.88e-05	7.97e-05	0.000127152	9.27e-05	8.42e-05	4.8e-05	0.000111908	0.000111247	5.53e-05
meta_305	0.000266038	0.000398898	0.00046899	0.000333173	0.000266612	0.000278716	0.000343173	0.000457123	0.000468687	0.000234999	0.000206449	0.000258577	0.000313	0.000257648	0.000357178
meta_306	0.000689951	6.78e-05	5.91e-05	0.00042721	0.000178654	0.000220689	0.000293444	0.000362029	0.000286147	0.000883022	0.00106011	0.000704389	0.000201106	0.000339839	0.000309516
meta_307	0.000343937	0.000251192	0.000313681	0.00110551	0.000343157	0.000872715	0.000377656	0.000323907	0.000500943	0.000571559	0.000836783	0.000471649	0.000624418	0.000386942	0.00126619
meta_308	0.000571305	0.000541943	0.000551674	0.000557629	0.000504036	0.000498939	0.000649539	0.000597506	0.000617177	0.000624198	0.000614232	0.000514779	0.000519098	0.000572837	0.000640038
meta_309	0.000471784	0.000419278	0.000413194	0.000413567	0.000455395	0.000446549	0.000498973	0.000534766	0.000475899	0.000463382	0.000503342	0.000449906	0.00041396	0.000470542	0.000498814
meta_310	7.01e-05	6.08e-05	6.73e-05	0.000119832	6.59e-05	0.000126989	9.04e-05	7.29e-05	0.000102091	9.93e-05	9.95e-05	8.3e-05	6.73e-05	7.1e-05	0.000104152
meta_311	0.000147924	0.000142373	0.000143329	0.000590798	0.000262786	0.000620841	0.000440446	0.000410319	0.000694984	0.000185308	0.000241608	0.000250937	0.000261777	0.000218152	0.000315714
meta_312	0.000836777	0.000733169	0.00096459	0.00028595	0.0003461	0.000284063	0.000259687	0.000266659	0.000281245	0.000368303	0.000342677	0.000245834	0.000194799	0.000192729	0.000240243
meta_313	0.00029993	0.000257837	0.000319382	0.00014146	0.000137859	0.000129057	0.000191623	0.000200072	0.000187418	0.000114383	0.000101563	0.000126063	0.0001	0.000111187	0.000111182
meta_314	0.000234572	0.000200868	0.000200293	0.000545736	0.000421154	0.000332217	0.000314118	0.000427516	0.000317595	0.000526584	0.000594599	0.000255311	0.000915703	0.000912909	0.000397241
meta_315	0.000403282	0.000337123	0.000213103	0.000787047	0.000708087	0.000595913	0.000378262	0.000381696	0.00063734	0.00071399	0.000767095	0.000763077	0.00103118	0.000952122	0.00119778
meta_316	0.000456312	0.000413604	0.000470847	0.000209303	0.000242842	0.000226695	0.000192154	0.000231535	0.000202612	0.000328841	0.000303374	0.00033468	0.000172222	0.000169277	0.000195115
meta_317	7.12e-05	6.73e-05	6.22e-05	0.00027292	0.000106818	0.00023238	0.000200205	0.000151302	0.000316399	0.000186739	0.000214474	0.000173427	0.000154011	0.00011156	0.000195553
meta_318	0.000102412	6.81e-05	4.94e-05	8.31e-05	8.78e-05	0.000106162	5.76e-05	4.46e-05	6.65e-05	7.27e-05	6.09e-05	7.63e-05	0.000106094	6.28e-05	7.17e-05
meta_319	0.00491613	0.00427472	0.00509889	0.00453985	0.00468952	0.0043899	0.00585394	0.00602249	0.00617783	0.00537716	0.00562889	0.00409599	0.00542144	0.00566863	0.00481951
meta_320	8.6e-05	5.91e-05	6.04e-05	0.000104192	5.87e-05	5.19e-05	0.000103318	5.71e-05	0.000152377	9.33e-05	9.55e-05	7.92e-05	8.86e-05	9.62e-05	0.000122027
meta_321	0.00342248	0.00360047	0.00376707	0.00683664	0.00277981	0.00598571	0.0048476	0.00476333	0.00796232	0.00700433	0.00743276	0.00566581	0.00488606	0.00336845	0.00716132
meta_322	0.00100952	0.00108951	0.00109561	0.00112979	0.0012563	0.00113506	0.00063	0.000852543	0.000658288	0.0010664	0.00100798	0.000493728	0.00108423	0.000934316	0.000533399
meta_323	0.000585038	5.69e-05	5.21e-05	0.000393419	9.45e-05	0.000122346	0.000187866	0.000135408	0.000301363	0.000164014	0.000728532	0.000267114	0.000189653	0.000324156	0.000226141
meta_324	0.000276186	0.000235886	0.00024525	0.000491931	0.000230365	0.000469528	0.000388497	0.000402879	0.000591143	0.000415513	0.000434447	0.000353982	0.000344627	0.000298915	0.000482289
meta_325	8.96e-05	7.37e-05	7.17e-05	0.000242385	0.000108622	0.000243097	0.000139227	0.00013562	0.000212897	9.51e-05	0.000114558	0.000122293	0.000144565	0.000115764	0.000297735
meta_326	0.00017144	0.00016825	0.000215411	0.000184955	0.00014191	0.000124434	0.000127622	0.000170407	0.000118179	0.000157651	0.000150996	0.000164818	0.000135068	0.000117996	9.87e-05
meta_327	0.000172363	0.00014567	0.000151254	0.000425988	0.000426963	0.00044401	0.000102705	8.26e-05	4.4e-05	2.51e-05	2.12e-05	1.63e-05	1.72e-05	1.38e-05	2.09e-05
meta_328	0.000103657	0.000162598	0.000127114	0.000140774	0.000190091	0.000103781	0.00015007	0.000150998	0.000125915	0.000318702	0.000228781	0.000202815	0.000193926	0.000156815	0.000171058
meta_329	0.000597082	0.000596874	0.000762019	0.000229692	0.000355329	0.000219524	0.00031083	0.000294656	0.00029657	0.000230557	0.000246967	0.000241292	0.000298074	0.000290828	0.000245821
meta_330	3.85e-05	4.16e-05	3.62e-05	4.12e-05	4.6e-05	2.49e-05	4.31e-05	3.06e-05	5.36e-05	5.57e-05	4.37e-05	3.21e-05	3.5e-05	6.13e-05	4.29e-05
meta_331	0.000130674	0.000125826	0.000125864	7.95e-05	5.85e-05	5.99e-05	0.00014667	0.000137235	0.000167276	5.88e-05	5.4e-05	4.97e-05	4.81e-05	6.21e-05	6.52e-05
meta_332	5.77e-05	4.08e-05	4.6e-05	3.23e-05	4.09e-05	4.43e-05	9.6e-05	7.38e-05	0.000107496	3.58e-05	4.52e-05	4.09e-05	3.51e-05	6.2e-05	4.49e-05
meta_333	0.00029361	0.00021073	0.000213691	0.000126866	0.00017206	0.000145376	0.000530293	0.000466732	0.000527308	8.95e-05	0.000149901	0.000230373	8.91e-05	0.000184788	0.000168156
meta_334	4.26e-05	4.83e-05	7.77e-05	2.92e-05	2.37e-05	2.36e-05	3.77e-05	3.24e-05	3.72e-05	1.44e-05	1.55e-05	1.53e-05	1.18e-05	1.61e-05	2.29e-05
meta_335	0.000874952	0.000806226	0.000839635	0.00192047	0.000924321	0.00185998	0.00109055	0.00113383	0.00198414	0.0015534	0.00167774	0.00133544	0.00126894	0.000842608	0.0017936
meta_336	0.000289212	0.000192635	0.000234533	0.000129874	0.000139682	0.000128889	0.000305663	0.000377187	0.000392471	0.0001666	0.000224909	0.000112702	0.000364791	0.000387263	0.000206429
meta_337	0.00254901	0.00252493	0.00221836	0.00310621	0.00274053	0.00304331	0.0023933	0.00227345	0.002567	0.00372156	0.0036796	0.0039883	0.00273502	0.00362609	0.00329318
meta_338	8.46e-05	7.74e-05	7.53e-05	0.000103379	8.33e-05	0.000108268	6.88e-05	9.81e-05	6.2e-05	8.56e-05	6.98e-05	0.000116744	0.000101371	8.15e-05	7.41e-05
meta_339	0.000472666	0.000370561	0.00046598	0.000320967	0.000365597	0.000369818	0.00121701	0.00106198	0.00109293	0.00024459	0.000208049	0.000319309	0.000244484	0.000396218	0.000355531
meta_340	0.00126687	0.00108652	0.00116768	0.00267783	0.00103789	0.00220153	0.00206535	0.00203486	0.00369507	0.00208201	0.00243621	0.0024088	0.00177157	0.00168797	0.00316829
meta_341	0.000833293	0.000646563	0.000821788	0.00171681	0.000641134	0.00166521	0.000917445	0.000941157	0.00168445	0.000610659	0.000858358	0.000842934	0.000685093	0.000464234	0.00150624
meta_342	0.00117964	0.00118607	0.00128896	0.000463994	0.000565731	0.000465879	0.000432544	0.000569332	0.00040778	0.00100032	0.000926153	0.00111298	0.000413545	0.000419597	0.000454286
meta_343	0.000390266	0.000431437	0.000341255	5.16e-05	0.000107089	2.22e-05	0.000123108	6.17e-05	9.24e-05	3.52e-05	0.000151509	1.54e-05	0.000100208	2.04e-05	9.8e-05
meta_344	0.00018989	0.000145127	0.000156333	0.000200938	0.000145239	0.000216257	0.000171201	0.000197374	0.000293396	0.00012853	0.000165413	0.000119803	0.000196906	0.000148237	0.00026807
meta_345	0.000625302	0.000434947	0.000428734	0.00159861	0.000789188	0.00165209	0.00100365	0.000901776	0.00140866	0.000613388	0.000703333	0.00074968	0.000917358	0.000813758	0.0019867
meta_346	0.000150443	0.000125924	0.000181093	8.85e-05	7.69e-05	9.01e-05	8.42e-05	8.15e-05	8.77e-05	8.79e-05	7.6e-05	5.58e-05	5.35e-05	5.31e-05	3.48e-05
meta_347	0.00850684	0.0075376	0.00884078	0.00810031	0.00790368	0.00771526	0.0098432	0.0105573	0.0106794	0.00943201	0.00974483	0.00710732	0.00899919	0.00951816	0.00822979
meta_348	8.72e-05	7.86e-05	8.81e-05	0.000154825	8.35e-05	0.000172105	0.000135712	0.000175582	0.000226332	0.000149527	0.000170865	0.000129541	0.000137427	0.00011443	0.00019646
meta_349	0.000319078	0.000277132	0.000344858	0.000103955	0.000191632	0.000116095	0.000277011	0.000245032	0.000190046	8.06e-05	0.000118016	0.000154857	0.000238387	0.000258279	0.000178982
meta_350	0.00116977	0.000701718	0.00046261	0.000505497	0.000764509	0.000676263	0.000113078	0.000446979	0.000317617	0.000846165	0.000892902	0.000777484	0.000803966	0.000711551	0.00080461
meta_351	0.000316179	0.000253419	0.00028477	0.000262358	0.000289271	0.000346021	0.000455882	0.000408448	0.000487109	0.00021951	0.000218364	0.000209984	0.000297493	0.000416871	0.000385899
meta_352	0.00011453	9.17e-05	0.000113148	7.29e-05	9.86e-05	7.96e-05	0.000113337	8.04e-05	0.000101241	6.06e-05	6.37e-05	5.81e-05	7.88e-05	0.000101819	9.63e-05
meta_353	0.000110711	0.000293984	0.000219318	0.000104506	0.000117482	0.000146928	8.47e-05	7.08e-05	0.000136896	0.000116794	0.000102524	0.000134154	0.000139445	9.99e-05	0.000110966
meta_354	9.08e-05	0.000107812	9.94e-05	0.000107301	0.000107243	9.67e-05	9.46e-05	0.000123306	9.57e-05	0.000177503	0.000185938	8.53e-05	0.000174383	0.000161465	9.6e-05
meta_355	0.000485356	0.000463343	0.000493129	0.000146606	0.000108327	0.000115795	0.00016987	0.000168697	0.000185193	0.000183256	8.27e-05	0.000107382	0.000131717	0.000145926	0.000164944
meta_356	0.000144331	0.000114962	0.000133918	0.000133309	0.00012684	0.000114818	0.000218848	0.000201839	0.000231687	0.00011953	0.000149324	0.000124517	0.00020325	0.000193227	0.000255291
meta_357	0.000354475	0.000322959	0.000326746	0.000316399	0.000299935	0.000331455	0.000365961	0.000377552	0.000362829	0.000326904	0.000341685	0.000297067	0.000344485	0.000284885	0.000332008
meta_358	0.000107904	0.00010033	0.00010199	0.00018694	9.94e-05	0.000184827	0.000124553	0.000125904	0.000181232	0.0001409	0.000161483	0.000148751	0.000116241	9.05e-05	0.000166694
meta_359	0.000103119	5.17e-05	7.35e-05	0.000127948	0.000108616	9.36e-05	0.000205835	0.000341331	0.000225533	0.000165744	0.000140098	0.000184877	0.000135734	0.000153752	0.000214136
meta_360	9.94e-05	0.000128311	0.000114373	0.000129841	0.000183481	0.000178209	0.000126277	0.000124104	0.000123303	0.000193918	0.000146835	0.000174342	0.000142199	0.000139947	0.000174715
meta_361	9.52e-05	7.43e-05	8.41e-05	6.83e-05	7.37e-05	8.88e-05	0.000216546	0.000214952	0.000224076	4.83e-05	4.23e-05	7.72e-05	5.64e-05	8.31e-05	8.6e-05
meta_362	6.14e-05	4.98e-05	5.22e-05	0.000266012	9.38e-05	0.000234105	0.000184666	0.000192778	0.000311105	0.000155445	0.000199019	0.000153026	0.000142363	0.000119102	0.000286839
meta_363	0.0122378	0.00925696	0.00814818	0.00837455	0.0133907	0.00985372	0.0126025	0.00958222	0.00912437	0.0122851	0.010002	0.0110319	0.0109953	0.00987582	0.0119876
meta_364	0.000467995	0.000344928	0.000346213	0.00120894	0.000658717	0.00126943	0.000709059	0.000688639	0.00105564	0.000420686	0.000528375	0.000596238	0.000702624	0.000610504	0.0015712
meta_365	0.00045622	0.000382764	0.000491849	0.000406781	0.000439713	0.000413118	0.000507645	0.000557031	0.000571789	0.000492459	0.000497221	0.000392952	0.000501024	0.000520348	0.000462955
meta_366	0.000195267	0.000165059	0.000244529	1.45e-05	5.28e-05	3.11e-05	2.42e-05	1.75e-05	2.3e-05	1.42e-05	1.47e-05	8.9e-06	2.17e-05	1.43e-05	1.8e-05
meta_367	2.83e-05	8.3e-05	5.26e-05	8.2e-05	9.17e-05	9.81e-05	0.000112383	0.000146123	0.000108206	7.6e-05	2.63e-05	7.75e-05	8.52e-05	8.98e-05	9.33e-05
meta_368	6.29e-05	5.41e-05	6.55e-05	4.66e-05	4.76e-05	3.88e-05	6.1e-05	6.34e-05	4.44e-05	4.22e-05	4.46e-05	4.59e-05	5.39e-05	5.86e-05	5.17e-05
meta_369	0.000389077	0.000300555	0.0003014	0.000215981	0.000236262	0.000336366	0.000416765	0.000367796	0.000416108	0.000238756	0.000242358	0.00024232	0.000269702	0.000272956	0.000530898
meta_370	0.000215687	0.000172464	0.000171107	6.22e-05	5.78e-05	5.27e-05	1.72e-05	1.27e-05	1.56e-05	1.07e-05	9.22e-06	4.62e-06	3.6e-06	4.65e-06	7.91e-06
meta_371	8.88e-05	0.000174188	8.99e-05	0.000171967	0.000192243	0.000101645	0.000157217	0.000133209	0.000109573	0.000319441	0.000308392	0.000274165	0.00026975	0.000155623	0.000148522
meta_372	0.000823419	0.000776422	0.000756305	0.000789513	0.000839829	0.00096214	0.00158712	0.00132489	0.00152843	0.00104627	0.00109442	0.000936048	0.00110799	0.00119933	0.00147492
meta_373	0.00237216	0.00190038	0.00211923	0.0020297	0.00234934	0.00192445	0.00208222	0.0022197	0.00206352	0.00307036	0.00292907	0.00249366	0.00275312	0.00295526	0.00257296
meta_374	0.000185784	0.000184817	0.000136766	0.000193581	0.000270631	0.000255525	8.29e-05	7.94e-05	6.02e-05	7.21e-05	9.79e-05	7.55e-05	9.36e-05	6.8e-05	0.000114842
meta_375	0.000612897	0.000508747	0.000524694	0.000523539	0.000556912	0.000555183	0.000639019	0.000598518	0.000604295	0.00056697	0.000584634	0.000515632	0.00049747	0.000533256	0.000594603
meta_376	0.000166246	0.000144283	0.000198948	2.09e-05	4.63e-05	3.25e-05	4.81e-05	3.99e-05	4.82e-05	1.88e-05	2.03e-05	2.43e-05	2.4e-05	2.33e-05	3.11e-05
meta_377	0.00711541	0.0060799	0.00479763	0.00481258	0.00812656	0.00688426	0.00713144	0.00575671	0.00485029	0.00723414	0.00572526	0.00648809	0.00728016	0.0054759	0.00680428
meta_378	0.000316874	0.000268013	0.000208213	0.000286439	0.000247993	0.000463786	0.00022585	0.000207923	0.000316751	0.000386792	0.000337026	0.000398593	0.000260434	0.000396876	0.00047353
meta_379	0.000139784	9.61e-05	0.000119234	8.23e-05	7.39e-05	9.14e-05	7.99e-05	6.17e-05	8.78e-05	5.39e-05	6.19e-05	7.42e-05	9.8e-05	8.56e-05	7.32e-05
meta_380	0.0001065	0.000132246	7.15e-05	0.00012291	0.000150921	0.000181725	9.87e-05	9.77e-05	8.37e-05	0.000103947	0.00011198	0.000200882	0.000124877	0.000106696	0.000153393
meta_381	0.000296155	0.000263356	0.000253579	0.000303467	0.000415253	0.000362103	0.00038628	0.000369589	0.000318965	0.000454091	0.000384744	0.000447234	0.000396743	0.000383179	0.000458818
meta_382	0.0002098	0.000212064	0.000222956	0.000243002	0.00016827	0.000159759	0.00023433	0.000156795	0.000161881	0.000102609	0.000115391	0.000140827	0.000134792	0.000147469	0.000132929
meta_383	0.000699648	0.000596016	0.000619568	0.000163994	0.000128844	0.000163702	0.000120274	0.000121282	0.000153371	0.000237912	0.000171658	0.000159988	7.6e-05	8.57e-05	0.000155715
meta_384	7.85e-05	0.000795597	0.000826444	6.43e-05	6.43e-05	0.000276655	0.000207668	6.46e-05	5.74e-05	0.000265769	0.000260621	0.000244859	0.000155965	2.8e-05	0.000228297
meta_385	0.000145677	9.63e-05	0.000104439	0.00032784	0.000174918	0.000362428	0.000230836	0.000233358	0.000377415	0.000128474	0.000156359	0.000157978	0.000226124	0.000195492	0.000455325
meta_386	0.000232406	0.000174813	0.000187664	0.000190667	0.000206461	0.000247452	0.000261674	0.000266206	0.000326613	0.000159688	0.000154818	0.000113583	0.000222443	0.00023059	0.000259074
meta_387	0.00185457	0.00171648	0.00193078	0.00175856	0.00174498	0.00167753	0.0021877	0.00224208	0.00222973	0.00207729	0.0021585	0.00157737	0.00188557	0.00198886	0.00191103
meta_388	0.00687612	0.00627183	0.00437504	0.00457071	0.00933133	0.00717086	0.00629235	0.00483157	0.00433989	0.00701668	0.00627269	0.00788193	0.00646585	0.00541849	0.00705538
meta_389	0.000622555	0.00057042	0.000644585	0.00011821	0.000125973	0.000140362	7.68e-05	8.75e-05	6.78e-05	6.03e-05	2.11e-05	6.68e-05	5.2e-05	7.36e-05	7.57e-05
meta_390	0.000166929	0.000199631	5.96e-05	0.000201121	8.16e-05	7.14e-05	6.55e-05	5.44e-05	0.000115103	0.000137224	0.000211898	5.78e-05	0.000301481	0.000149484	6.9e-05
meta_391	0.00050365	0.000364089	0.000225176	0.000301963	0.000405308	0.000409594	0.000318201	0.000294668	0.000251523	0.000446378	0.000460687	0.000366456	0.000414929	0.000450174	0.000463245
meta_392	0.000125102	0.000100515	0.000104218	5.27e-05	7.56e-05	0.000115943	6.75e-05	9.25e-05	0.000100457	0.000148702	0.00011266	9.83e-05	0.000114357	0.000106109	0.00012156
meta_393	0.000500882	0.000446997	0.000460129	0.000634557	0.000668736	0.000744109	0.00152452	0.00111254	0.00130668	0.000474087	0.000489059	0.000528995	0.000686492	0.000731493	0.00100178
meta_394	0.000240823	0.000259447	0.000207462	0.000228355	0.000250152	0.000368617	0.000247898	0.000353471	0.00019998	0.000271062	0.000268187	0.000395667	0.000408228	0.000289535	0.000331567
meta_395	0.000261296	0.000267347	0.000285625	0.000286089	0.00027483	0.00028443	0.000309346	0.000323875	0.000337239	0.000353383	0.000300937	0.000300675	0.000278971	0.000285367	0.000341431
meta_396	0.000226733	0.000204276	0.000199094	0.00019938	0.000213968	0.000225589	0.000214881	0.000249753	0.000225674	0.000225658	0.000225964	0.000188118	0.000198578	0.000217106	0.000214036
meta_397	0.00119823	0.00102186	0.0011317	0.00321754	0.00361447	0.00382644	0.000600873	0.000559669	0.000441726	0.000130435	0.000124868	0.000137527	0.000128302	0.000102137	0.000151934
meta_398	0.00111386	0.00118334	0.00103111	0.00108735	0.00111493	0.00125458	0.00195514	0.00174987	0.00174818	0.0010094	0.00102858	0.00111573	0.00126542	0.00137239	0.00200551
meta_399	0.000361147	0.000454231	0.000350943	0.000397357	0.000387822	0.000422019	0.000791892	0.000685926	0.000664262	0.000690845	0.000719398	0.000524317	0.000671645	0.00066281	0.000713085
meta_400	0.000315517	0.000495783	0.000295809	0.000937226	0.00153151	0.00156749	0.000983731	0.000682876	0.000913369	0.00162428	0.00262805	0.000985709	0.00123877	0.000818041	0.00104545
meta_401	0.0002001	0.000152877	0.0001017	0.000207334	0.000273466	0.000187163	0.000191348	0.000239978	0.000192526	0.000128297	0.000114781	0.000150898	0.000125145	0.000137784	0.000172542
meta_402	0.000364375	0.000339426	0.000451214	0.000238922	0.00027459	0.000259566	4.17e-05	4.05e-05	4.41e-05	2.24e-05	1.62e-05	1.62e-05	1.61e-05	1.23e-05	1.02e-05
meta_403	0.00571173	0.0052303	0.00396444	0.00402261	0.00676517	0.00556252	0.00546917	0.00446955	0.00410056	0.00608388	0.00489903	0.00549209	0.00547117	0.00481116	0.00554834
meta_404	0.0101437	0.00853894	0.0104843	0.00913198	0.00964707	0.00913377	0.0121047	0.0124176	0.0131593	0.011133	0.0112748	0.00818402	0.0109608	0.0120057	0.009749
meta_405	3.14e-05	2.51e-05	3.23e-05	8.62e-05	4.53e-05	9.35e-05	4.87e-05	6.64e-05	8.09e-05	3.55e-05	4.61e-05	4.9e-05	4.7e-05	4.54e-05	0.000102367
meta_406	0.000951573	0.000759971	0.000730201	0.000634192	8.88e-05	0.000104306	0.00087656	2.64e-05	3.2e-05	7.43e-05	4.83e-05	9.23e-05	4.25e-05	0.000808028	6.87e-05
meta_407	0.000266453	0.000225732	0.000175149	6.39e-05	0.000147826	0.000168747	0.000111444	8.04e-05	9.75e-05	0.000184392	0.000163473	0.000198893	0.000129682	0.000150786	0.000129029
meta_408	0.000228275	0.000161184	0.000163552	0.000171285	0.00032655	0.000245067	0.000207517	0.000214099	0.000170355	0.000303886	0.000261489	0.000259103	0.000185345	0.000231242	0.000292208
meta_409	0.000399499	0.000407499	0.000274838	0.000432081	0.000457291	0.000610082	0.000351106	0.000257349	0.000343909	0.00048543	0.000422139	0.000553048	0.000516031	0.000377667	0.00052417
meta_410	0.000297273	0.000248964	0.000283779	7.24e-05	6.37e-05	8.16e-05	3.36e-05	3.54e-05	3.37e-05	3.88e-05	5.96e-05	4.66e-05	1.65e-05	3.5e-05	4.08e-05
meta_411	0.000825081	0.000673117	0.000821071	0.000735004	0.000732726	0.000780671	0.000908229	0.000966395	0.000961962	0.000854	0.000850479	0.000673736	0.000848299	0.000965607	0.000804267
meta_412	6.84e-05	7.04e-05	6.81e-05	0.000130092	7.46e-05	0.000104937	0.000118317	0.000112128	0.000168462	8.74e-05	0.000107438	0.000106495	6.93e-05	7.2e-05	9.27e-05
meta_413	0.000129671	0.000146048	0.000108621	0.00011415	0.00019797	0.000191063	0.000104512	7.93e-05	9.13e-05	0.00014886	0.000157737	7.02e-05	0.000120922	7.56e-05	8.73e-05
meta_414	8.44e-05	0.000370188	7.12e-05	0.00053038	0.000251939	0.000118146	0.000363608	0.000309403	0.000132161	0.000351664	0.000466602	0.000448745	0.00050351	0.000228674	0.000183219
meta_415	0.000236528	0.0002686	0.000197334	0.000217271	0.000404051	0.00037067	0.000218944	0.000150925	0.000177244	0.000295207	0.00031273	0.000334697	0.0003238	0.000263374	0.000289378
meta_416	0.000320513	0.000252733	0.000268468	0.000251999	0.000291247	0.000225773	0.000273667	0.000328374	0.000276667	0.000286961	0.00031046	0.000284396	0.000270098	0.000256574	0.000287587
meta_417	0.000109246	0.000127196	8.78e-05	0.000193496	0.00020873	0.000225295	0.000396905	0.00037687	0.000403477	0.000175118	0.00017575	0.000298752	0.000393877	0.000415181	0.00063291
meta_418	0.000169106	0.000136832	0.000143018	0.000143192	7.6e-05	0.000197618	0.000159973	0.000130676	3.92e-05	0.000191636	0.000217853	0.000141624	0.00019781	2.95e-05	3.48e-05
meta_419	0.000245609	0.000117829	0.000159849	0.000135897	0.000166415	0.000159872	0.000131987	0.000113745	0.000117209	0.000185469	0.000181235	0.000187028	0.000178767	0.00019978	0.000196673
meta_420	5.98e-05	4.25e-05	2.38e-05	4.48e-05	6.15e-05	7.71e-05	5.06e-05	2.35e-05	4.61e-05	6.5e-05	4.9e-05	5.64e-05	4.87e-05	5.52e-05	6.21e-05
meta_421	0.000123598	7.47e-05	7.73e-05	0.000170918	0.000115689	0.000172775	0.000209647	0.000182229	0.000314764	6e-05	5.79e-05	5.26e-05	2.52e-05	3.03e-05	2.26e-05
meta_422	0.000346763	0.000321871	0.000424028	3.33e-05	8.16e-05	5.01e-05	3.78e-05	3.18e-05	2.58e-05	2.16e-05	3.23e-05	2.34e-05	3.93e-05	2.23e-05	2.03e-05
meta_423	3.6e-05	8.89e-05	5.12e-05	3.96e-05	6.26e-05	8.87e-05	7.47e-05	4.47e-05	3.83e-05	7.11e-05	7.84e-05	6.27e-05	7.26e-05	5.65e-05	6.38e-05
meta_424	3.08e-05	1.22e-05	1.48e-05	2.53e-05	2.63e-05	1.88e-05	4.49e-05	4.47e-05	4.7e-05	5.49e-05	7.06e-05	4.79e-05	9.12e-05	0.000117576	7.28e-05
meta_425	0.000641234	0.000540883	0.000540067	0.000331932	0.000417726	0.000366284	0.000639078	0.000607741	0.00055652	0.000331111	0.000392474	0.000291089	0.000472146	0.000582888	0.000541777
meta_426	3.85e-05	3.35e-05	5.03e-05	0.000109736	0.000140081	0.000138451	1.43e-05	1.86e-05	1.86e-05	5.86e-06	1.03e-05	6.81e-06	1.06e-05	5.33e-06	1.2e-05
meta_427	8.45e-05	0.00010457	8.99e-05	0.00018072	7.82e-05	0.000169838	0.000138636	0.000131186	0.000222399	0.000198504	0.000176438	0.000142935	0.000131192	9.7e-05	0.000197922
meta_428	6.73e-05	3.86e-05	5.71e-05	5.72e-05	5.62e-05	4.88e-05	3.64e-05	2.38e-05	5.42e-05	4.72e-05	3.26e-05	2.11e-05	4.06e-05	4.86e-05	2e-05
meta_429	0.000143102	0.00014567	0.000156784	0.000146273	0.000122206	0.00013268	0.00022365	0.000114905	0.000202327	0.000139459	0.000160913	0.000187379	0.000110577	0.000116682	0.000175044
meta_430	0.00900808	0.00759447	0.00902029	0.00836748	0.00843345	0.00807472	0.0103559	0.0107264	0.0112123	0.00954852	0.00997493	0.00727563	0.00954238	0.0100733	0.00878744
meta_431	0.000435964	0.00038865	0.000489643	0.000163623	0.000110138	0.000196746	7.22e-05	7.97e-05	0.000121068	1.85e-05	0.000140847	0.000121681	5.92e-05	8.06e-05	0.000122721
meta_432	9.12e-05	9.25e-05	7.25e-05	8.45e-05	7.37e-05	7.6e-05	0.000169677	0.000161978	0.000191074	0.000114804	0.000111468	0.000120882	9.42e-05	8.05e-05	0.000122027
meta_433	0.00138151	0.00105977	0.000955246	0.00101016	0.00139623	0.00125707	0.00147928	0.00119146	0.00114907	0.00138097	0.00104964	0.00121784	0.00124985	0.00125111	0.00121787
meta_434	0.00141016	0.00130323	0.00141894	0.00129645	0.00134578	0.001346	0.00163095	0.000954251	0.0015907	0.00162089	0.00152925	0.00122421	0.000965987	0.000878281	0.00145441
meta_435	7.84e-05	5.89e-05	7.01e-05	4.63e-05	4.72e-05	4.3e-05	2.7e-05	1.74e-05	2.97e-05	2.93e-05	2.11e-05	1.98e-05	0.000147282	0.000159513	0.000139287
meta_436	0.000247118	0.000245896	0.000189497	0.000124368	0.000236431	0.000255456	0.000117099	7.44e-05	0.00014425	0.000174906	0.000148678	0.000116542	0.000137218	7.75e-05	0.000103552
meta_437	0.000661312	0.000521653	0.000573913	0.000420109	0.000449204	0.00062649	0.000739007	0.000730711	0.000852492	0.000562967	0.000468575	0.00132503	0.000517985	0.000489821	0.000367052
meta_438	0.000703191	0.000857936	0.0010218	0.00114863	0.00123271	0.00090836	0.00218705	0.00242846	0.00222588	0.00107958	0.00164724	0.00156862	0.00113618	0.00135643	0.00102781
meta_439	5.8e-05	4.29e-05	5.14e-05	6.76e-05	3.46e-05	3.13e-05	0.00066428	0.000601746	0.000605177	4.44e-05	4.67e-05	4.62e-05	0.000482918	0.000680355	0.000444104
meta_440	0.000546429	0.000538638	0.000620518	0.000626262	0.000529663	0.00056737	0.000646858	0.000632882	0.000716379	0.00066253	0.00064883	0.000562609	0.000564831	0.000611068	0.00064364
meta_441	0.000138129	8.87e-05	9.73e-05	4.5e-05	4.75e-05	3.01e-05	4.06e-05	4.29e-05	3.99e-05	5.56e-05	4.95e-05	4.02e-05	4.95e-05	5.49e-05	3.67e-05
meta_442	0.00125723	0.00108497	0.00105721	0.000771992	0.000672781	0.000742128	0.000949148	0.000763072	0.000630148	0.000580703	0.000504592	0.000626627	0.000629838	0.000737504	0.000851616
meta_443	0.000345652	0.000415589	0.000279917	0.000386286	0.000352883	0.00054363	0.000412357	0.000532658	0.000347738	0.000466474	0.000443809	0.000566738	0.00053027	0.000409021	0.000449368
meta_444	0.000621859	0.000565488	0.000659622	0.000597058	0.000644545	0.000688299	0.000291379	0.00035339	0.000258848	0.000382517	0.000471971	0.000153917	0.000609807	0.000422481	0.000190222
meta_445	3.72e-05	3.19e-05	2.6e-05	4.32e-05	2.76e-05	4.54e-05	7.67e-05	7.13e-05	0.00020348	3.27e-05	3.98e-05	3.62e-05	3.76e-05	5.46e-05	3.53e-05
meta_446	0.000712138	0.000603765	0.000721116	0.000580739	0.000664676	0.000606786	0.000852098	0.000842279	0.000891012	0.000792567	0.000733982	0.00052483	0.000734747	0.000825432	0.000661455
meta_447	3.86e-05	3.99e-05	5.64e-05	3.78e-05	6.68e-05	6.02e-05	7.48e-05	5.51e-05	5.08e-05	4.63e-05	7.08e-05	1.28e-05	4.9e-05	5.56e-05	3.5e-05
meta_448	0.00112772	0.000414181	0.000532247	0.000514141	0.000373467	0.000795546	0.000590526	0.000472144	0.000626759	0.000525629	0.000394052	0.000322377	0.000677007	0.000862508	0.000848214
meta_449	0.000246933	0.000133448	0.00021697	0.000199466	0.00023498	0.000274986	0.000296725	0.000329957	0.000374653	0.000189104	0.0002155	0.000167176	0.000247087	0.000282209	0.000251307
meta_450	0.000125139	6.86e-05	0.000106248	7.72e-05	6.92e-05	6.36e-05	5.15e-05	4.61e-05	5.1e-05	5.06e-05	3.38e-05	3.14e-05	0.000225287	0.00025524	0.00021759
meta_451	0.00120883	0.00130957	0.00125976	0.000906812	0.0012105	0.00104611	0.00235002	0.00212239	0.00216617	0.000663083	0.000691481	0.000482666	0.00122403	0.00142501	0.000997225
meta_452	3.41e-05	4.28e-05	4.2e-05	5.4e-05	5.26e-05	5.47e-05	6.18e-05	6.76e-05	5.17e-05	6.44e-05	5.69e-05	7.52e-05	4.12e-05	3.09e-05	5.22e-05
meta_453	0.000428871	0.000371949	0.000404243	0.000501271	0.000529323	0.000400298	0.00079366	0.00107063	0.000833433	0.000393334	0.000375092	0.000598707	0.000603757	0.000539314	0.00039791
meta_454	0.0014741	0.00135932	0.00131983	0.000855682	0.000890684	0.0010336	0.00126368	0.00115481	0.00120663	0.000643106	0.000647206	0.000701396	0.000698931	0.000839753	0.00115
meta_455	0.000733106	0.000629876	0.000687198	0.00021331	0.000353967	0.00044665	0.000663181	0.000568021	0.000539058	0.000372378	0.000350589	0.000457687	0.000414041	0.000481804	0.000550614
meta_456	0.000544745	0.000551823	0.00047986	0.000574846	0.00060479	0.000830897	0.000458958	0.000401617	0.000426281	0.000697267	0.000631673	0.000743631	0.000658048	0.000625574	0.000719182
meta_457	0.00110232	0.00106947	0.00119297	0.00113647	0.00108956	0.00113226	0.00128844	0.000906061	0.00134392	0.00128276	0.00130742	0.000995762	0.000754944	0.00119228	0.00121146
meta_458	3.61e-05	9.9e-05	3.99e-05	0.000135448	0.000104731	0.000133031	5.17e-05	6.79e-05	8.03e-05	0.000234281	0.000304917	0.000251585	6.92e-05	5.16e-05	0.000191976
meta_459	5.77e-05	5.84e-05	6.47e-05	5.33e-05	6.75e-05	5.28e-05	9.41e-05	8.1e-05	0.000107697	7.24e-05	8.71e-05	7.87e-05	6.71e-05	6.66e-05	8.54e-05
meta_460	0.00048342	0.000639171	0.000329566	0.000283503	0.000438995	0.0004997	0.000287873	0.000232761	0.000247358	5.68e-05	5.39e-05	9.6e-05	7.94e-05	6.21e-05	1.37e-05
meta_461	0.000571277	0.000452245	0.000517038	0.000451694	0.000501845	0.000473204	0.000525769	0.000526452	0.000505459	0.000530398	0.000509746	0.000456174	0.000417449	0.000480108	0.000550819
meta_462	0.000120172	0.00011232	4.44e-05	8.54e-05	0.000109506	0.000114139	0.000106241	9.51e-05	7.84e-05	0.000136537	0.000103458	0.000154851	8.44e-05	8.88e-05	9.36e-05
meta_463	0.000175716	0.000632892	0.0001252	0.000950721	0.000405421	0.000221153	0.000559158	0.000660122	0.000188101	0.000382462	0.000646442	0.000742498	0.000409301	0.000368317	0.000341933
meta_464	3.04e-05	4.17e-06	4.85e-06	6.07e-06	1.06e-05	6.85e-06	3.01e-05	2.6e-05	4.7e-05	1.07e-05	2.49e-05	9.87e-06	9.5e-05	8.74e-05	4.83e-05
meta_465	6.59e-05	6.83e-05	3.16e-05	5.54e-05	8.52e-05	0.00012381	4.97e-05	3.49e-05	2.94e-05	7.21e-05	5.88e-05	0.00010919	5.76e-05	7.18e-05	9.24e-05
meta_466	0.000288763	0.000201557	0.000225212	0.000265269	0.000260828	0.000242778	0.000179819	0.000209053	0.000190588	0.000250584	0.000202564	0.000133786	0.00027662	0.000196691	0.000137358
meta_467	0.000248128	0.000199173	0.000236989	0.000110692	9.86e-05	0.000100991	0.000198756	0.000250135	0.000205858	0.000111416	0.000106419	0.000119485	9.1e-06	7.94e-05	6.81e-05
meta_468	0.000798867	0.000860978	0.000890301	0.000570224	0.000560405	0.000769178	0.000867911	0.000738471	0.000916259	0.000599355	0.000579228	0.000570766	0.000636422	0.000665486	0.000804431
meta_469	0.000960667	0.00128384	0.00114533	0.000753103	0.000789399	0.000686416	0.000886472	0.000284778	0.000864751	0.000755805	0.000685808	0.000767301	0.000684122	0.000626614	0.000840929
meta_470	0.000295614	0.000310738	0.000211257	0.000238165	0.000401979	0.000390974	0.000241779	0.000271056	0.000190857	0.000307727	0.000258159	0.000630594	0.000362779	0.000282899	0.000298976
meta_471	0.00172129	0.00145021	0.0015912	0.000573023	0.00160004	0.000510456	0.00197861	0.000105457	0.00212971	0.00185082	0.000689127	0.00151279	0.00160221	0.000684014	0.0017705
meta_472	0.00183983	0.00167541	0.00192855	0.00165628	0.00182116	0.0016828	0.00223967	0.00226143	0.0024407	0.00213863	0.00214772	0.00143972	0.00201411	0.00222099	0.00173188
meta_473	0.000409094	0.000341068	0.000452405	0.000397968	0.000437104	0.000390297	0.00051314	0.00054772	0.00053432	0.000490751	0.000447156	0.000326364	0.000474501	0.000492275	0.000400084
meta_474	0.000173267	0.000117883	9.64e-05	0.000122708	0.000183514	0.000127224	0.000117361	0.000105638	0.000138172	0.000163619	9.98e-05	0.000100939	0.000141185	0.000127033	0.000120779
meta_475	0.000848593	0.00189652	0.0021826	0.000996264	0.00112183	0.00130272	0.00275549	0.00624422	0.00278332	0.00145163	0.00116847	0.00298009	0.00175969	0.00177399	0.00127031
meta_476	0.00031097	0.000222271	0.00030016	8.9e-05	0.000163422	8.74e-05	0.000235304	0.000209912	0.000178594	6.4e-05	8.23e-05	0.000133993	0.00021353	0.000236812	0.000138453
meta_477	0.0011044	0.000882382	0.000792764	0.00079444	0.000975702	0.000851172	0.00157121	0.00134237	0.00133395	0.000627939	0.000660984	0.000647346	0.000779575	0.0010299	0.000780907
meta_478	0.00054775	0.000766578	0.000395931	0.000335137	0.00053494	0.000587446	0.000347199	0.000261857	0.00024033	1.21e-05	5.87e-05	0.000122258	9.56e-05	0.000103107	7.52e-05
meta_479	0.000119069	0.0001459	0.000121315	0.000143738	0.000165803	0.000156766	0.000100527	0.000135794	0.000108895	0.000151484	0.000155812	0.000208719	0.000335443	0.000160522	0.000161299
meta_480	6.1e-05	3.9e-05	4.97e-05	4.76e-05	5.21e-05	6.69e-05	3.85e-05	3.18e-05	3.17e-05	4.05e-05	3.59e-05	2.96e-05	3.89e-05	4.83e-05	3.02e-05
meta_481	0.000646955	0.000660716	0.000855908	0.000817538	0.000702106	0.000522028	0.0010168	0.00113601	0.00128921	0.0011454	0.00105909	0.000868373	0.00106317	0.00100663	0.000986788
meta_482	0.00041116	0.000345527	0.000338809	0.000318419	0.000342358	0.000345936	0.000378166	0.000367655	0.000347776	0.000236507	0.000299774	0.000329563	0.000277898	0.000284791	0.000522694
meta_483	0.000443187	0.000472905	0.000385981	0.0004412	0.000430476	0.000606007	0.000455365	0.000571828	0.000415357	0.00049985	0.000473941	0.000711834	0.00061585	0.000451398	0.000524742
meta_484	0.00801639	0.00669111	0.00777719	0.00697473	0.00741097	0.00713795	0.00965096	0.00943853	0.0104304	0.008442	0.0088309	0.00620249	0.00873358	0.00934783	0.00772762
meta_485	0.00295603	0.00188718	0.00191127	0.00341803	0.00300006	0.00333766	0.0111479	0.013973	0.0123274	0.00552358	0.00488721	0.00432763	0.00677355	0.0069237	0.00894296
meta_486	0.000105168	9.16e-05	9.65e-05	9.43e-05	9.15e-05	8.06e-05	0.000202599	0.000232294	0.000200222	5.8e-05	5.85e-05	8.95e-05	8.51e-05	9.93e-05	0.000137072
meta_487	0.00051256	0.000461205	0.000394689	0.000323606	0.000307847	0.000517728	0.000567678	0.000602748	0.000727849	0.000440723	0.000332916	0.000987319	0.00040464	0.000393725	0.000258616
meta_488	0.00141045	0.001359	0.00139171	0.00159381	0.00155315	0.00162678	0.0037508	0.00383631	0.00397079	0.00108628	0.00109324	0.00207991	0.00215591	0.00193088	0.00163671
meta_489	0.00031762	0.000269491	0.000349932	0.000283933	0.000302196	0.000311297	0.000397991	0.000336635	0.000400923	0.000373969	0.000390605	0.000262425	0.000330245	0.000361755	0.000284682
meta_490	0.100403	0.0900839	0.0895329	0.0954942	0.0981538	0.108137	0.0920641	0.0905289	0.0958618	0.0352655	0.0353812	0.030701	0.0726438	0.0855707	0.0748944
meta_491	6.79e-05	4.83e-05	7.9e-05	7.19e-05	8.17e-05	8.1e-05	0.000152408	0.000163555	0.000184804	6.86e-05	4.94e-05	3.79e-05	8.57e-05	8.75e-05	0.0001011
meta_492	0.00149084	0.0013424	0.00150285	0.00139301	0.0014416	0.00143954	0.0017351	0.00184005	0.00187803	0.00167878	0.00168859	0.00130028	0.0016044	0.00177146	0.00149106
meta_493	0.000253871	0.000110008	9.28e-05	0.000167965	0.000129139	0.000192121	0.000366285	0.000403048	0.000522622	0.00011886	0.000121661	0.000263699	0.000158524	0.000162621	0.000244048
meta_494	0.000359149	0.00032359	0.000279241	0.000280668	0.000308261	0.000290534	0.000289531	0.00027641	0.000307702	0.000175819	0.000165498	0.000213161	0.000248464	0.000220938	0.00027152
meta_495	0.000359082	0.000308143	0.000346507	0.000321298	0.000304638	0.000344456	0.000452274	0.00041094	0.000422724	0.000385328	0.000332469	0.000281375	0.000351667	0.000329492	0.000271658
meta_496	0.0358009	0.0368635	0.0310677	0.0258557	0.0260069	0.0306558	0.0494434	0.0421615	0.0461611	0.0238993	0.0267212	0.0311152	0.023502	0.0307901	0.0378737
meta_497	0.00055916	0.000791787	0.000513782	0.00058884	0.00059707	0.000963221	0.000563493	0.000534898	0.0006272	0.000813366	0.000618609	0.000841372	0.000773151	0.000532041	0.000709226
meta_498	0.000436355	0.000401895	0.000329818	0.000234348	0.000277753	0.000286163	0.000161978	0.000269101	0.000371743	0.000240961	0.000287728	0.000299605	0.00031592	0.000233781	0.000229359
meta_499	0.000198022	0.000264476	0.000203392	0.000164888	0.000318626	0.000264349	0.000208681	0.00014399	0.000172351	2.35e-05	4.01e-05	6.81e-05	4.74e-05	4.21e-05	2.85e-05
meta_500	0.000179689	0.000633046	0.000180744	0.000889535	0.000336042	0.000264345	0.000702165	0.000892464	0.00017021	0.000518197	0.000615845	0.00103356	0.000307706	0.000340021	0.000406549
meta_501	7.28e-05	7.38e-05	3.76e-05	6.07e-05	7.22e-05	9.41e-05	2.93e-05	2.43e-05	2.82e-05	3.3e-05	6.99e-05	7.23e-05	4.55e-05	5.56e-05	5.86e-05
meta_502	5.1e-05	2.88e-05	2.28e-05	4.42e-05	6.23e-05	7.47e-05	0.000190237	0.000182382	0.000138972	0.00010889	0.000101364	6.84e-05	8.84e-05	0.000115792	0.000142155
meta_503	4.1e-05	3.63e-05	0.000115445	3.08e-05	2.74e-05	5.63e-05	4.81e-05	5.09e-05	7.28e-05	2.34e-05	4.04e-05	0.0001	4.49e-05	3.23e-05	4.96e-05
meta_504	0.000607829	0.00059467	0.000541769	0.000444456	0.000466866	0.000546465	0.000780936	0.000594677	0.000692056	0.000492561	0.000481571	0.000571506	0.000404278	0.000218772	0.000689375
meta_505	0.000300309	0.000410959	0.000303595	0.000333021	0.00031255	0.000400381	0.000264511	0.000294495	0.000271661	0.00031267	0.000310509	0.000565754	0.000399119	0.000281755	0.000420964
meta_506	0.00239789	0.00220729	0.00263664	0.00235467	0.00230892	0.00228704	0.00287717	0.00290386	0.0030107	0.00271803	0.00274066	0.00206346	0.00253923	0.00273089	0.00245804
meta_507	0.0037046	0.00331607	0.00323633	0.00248198	0.00267566	0.00271165	0.00196194	0.00173541	0.00199325	0.00154602	0.00190977	0.00106368	0.00171311	0.00216943	0.00193677
meta_508	0.000292191	0.000232485	0.000233176	0.000386427	0.00033291	0.000464853	0.000433062	0.000384277	0.000449072	0.000366721	0.00034725	0.000285358	0.000326453	0.000454929	0.000322159
meta_509	0.000215248	0.000237474	0.000144511	0.000221407	0.000142288	0.000202315	0.000151794	0.000158861	0.000160708	0.000247711	0.000156371	0.000222265	0.000475124	0.000181939	0.000210723
meta_510	5.73e-05	5.3e-05	2.55e-05	5.51e-05	6.54e-05	7.06e-05	4.53e-05	3.57e-05	3.68e-05	4.43e-05	5.72e-05	7.82e-05	6.42e-05	5.94e-05	5.67e-05
meta_511	0.000364512	0.000306795	0.000338055	0.000325207	0.000351545	0.000332947	0.000405927	0.000356757	0.000390478	0.000405462	0.000394604	0.000358964	0.000305732	0.00031782	0.000395979
meta_512	0.000111673	8.65e-05	0.000108706	9.19e-05	8.69e-05	8.47e-05	0.000134311	0.000166916	0.000110098	6.47e-05	5.44e-05	0.000123745	8.87e-05	7.93e-05	7.47e-05
meta_513	0.000334412	0.000306341	0.000260853	0.000269469	0.00025061	0.000326803	0.000459198	0.000396766	0.000539594	0.000346621	0.00022369	0.000617773	0.000262585	0.000243483	0.000228727
meta_514	0.000918571	0.000930327	0.000849107	0.000748377	0.000872015	0.00093298	0.000952372	0.000818378	0.000854911	0.000663623	0.000655475	0.000763523	0.000658415	0.000892409	0.000968951
meta_515	9.88e-05	0.000108995	6.05e-05	1.44e-05	4.81e-05	5.92e-05	1.28e-05	2.09e-05	2.73e-05	1.4e-05	2.81e-05	2.8e-05	2.87e-05	3.19e-05	3.02e-05
meta_516	0.000732731	0.000533289	0.000662116	4.6e-05	4.38e-05	4.26e-05	3.24e-05	3.77e-05	5.03e-05	2.91e-05	2.3e-05	1.36e-05	2.31e-05	2.95e-05	2.94e-05
meta_517	4.81e-05	3.02e-05	2.23e-05	4.01e-05	3.65e-05	8.53e-05	2.43e-05	4.34e-05	1.75e-05	3.34e-05	3.63e-05	2.62e-05	3.73e-05	3.85e-05	2.44e-05
meta_518	0.00041867	0.00045019	0.000374503	0.000443324	0.000400768	0.000658547	0.000437621	0.000527348	0.000462072	0.000607829	0.000459493	0.000712908	0.000633223	0.000557011	0.000546946
meta_519	0.000160677	5.25e-05	3.29e-05	0.000197611	0.000169073	0.000210111	0.000232453	0.000186366	0.000286385	0.000203113	0.000233278	0.000188454	0.00042046	0.000444656	0.000609961
meta_520	0.000359421	0.000358736	0.000237021	0.000412431	0.000378584	0.000558966	0.000192883	0.000197016	0.000153008	0.000410628	0.00050878	0.000933929	0.0003155	0.000458154	0.000527231
meta_521	0.00042643	0.000345573	0.000167549	0.000489472	0.000671399	0.000462577	0.00077456	0.000650526	0.000863501	0.000936892	0.00100361	0.000670381	0.000708503	0.00079467	0.000853665
meta_522	0.00445285	0.00384844	0.00469017	0.00419549	0.00429329	0.00407793	0.00532752	0.00531375	0.0055937	0.00493548	0.00521984	0.00367849	0.00465593	0.00541958	0.00453563
meta_523	0.000334366	0.000345011	0.00040578	0.000342365	0.000349752	0.000347592	0.000419722	0.000475026	0.000429823	0.000391715	0.000405442	0.00028872	0.000394948	0.000425085	0.000326757
meta_524	0.00057993	0.000562513	0.000405106	0.000331721	0.000353877	0.000412352	0.000524897	0.000468341	0.000451858	0.000455617	0.000646032	0.000557382	0.000358624	0.000418833	0.000597925
meta_525	0.000129757	0.000108679	5.8e-05	0.000173342	0.000223072	0.000130276	0.000226723	0.000211769	0.000254849	0.000288003	0.000328698	0.000269221	0.000224988	0.000227914	0.00023616
meta_526	0.00715723	0.0061266	0.00607368	0.00316539	0.00337363	0.00406027	0.00511248	0.00429903	0.00536985	0.00608858	0.00588704	0.00314027	0.00474981	0.00554688	0.0041794
meta_527	0.000174021	0.000132031	0.000138081	0.00015151	0.000192254	0.00016594	0.000181134	0.000128056	0.000103668	0.000144509	8.54e-05	0.000162443	0.000197818	0.000164191	0.000156902
meta_528	0.000607127	0.000606395	0.000472069	0.000578093	0.000675975	0.000828747	0.000535792	0.000479727	0.000613097	0.00069662	0.000664274	0.000906973	0.000815112	0.000603782	0.000815385
meta_529	0.00043198	0.000400178	0.000413979	0.000450357	0.000409351	0.000441528	0.000468786	0.0004417	0.000470428	0.000500434	0.000447174	0.000426956	0.000372335	0.000464199	0.000458122
meta_530	0.000375298	0.000300614	0.000331642	0.000344693	0.00033124	0.00030044	0.000356244	0.000399824	0.000348946	0.000370355	0.000346448	0.000324603	0.000306856	0.00033959	0.000360506
meta_531	4.12e-05	3.12e-05	3.29e-05	4.35e-05	4.26e-05	5.1e-05	2.07e-05	2.56e-05	2.97e-05	2.55e-05	3.15e-05	9.92e-06	3.6e-05	2.85e-05	1.1e-05
meta_532	0.000190119	0.000148632	0.000116743	0.000197443	0.000101112	0.000196654	7.79e-05	9.34e-05	0.000275224	0.000110095	0.000106335	0.000317548	0.000197745	0.000189734	0.000237863
meta_533	0.000295034	0.000248672	0.000248284	0.000349041	0.000391025	0.000334992	0.000174707	0.000243782	0.000177366	0.000138773	0.000164114	0.00011448	0.00036052	0.000358525	0.00022639
meta_534	9.91e-05	0.0001	7.81e-05	7.3e-05	9.56e-05	9.33e-05	9.19e-05	8.69e-05	7.36e-05	4.42e-05	6.24e-05	6.9e-05	0.000105937	6.99e-05	7.59e-05
meta_535	0.000165786	0.000500039	0.000189684	0.000763866	0.000315733	0.000209241	0.000861987	0.00100726	0.000158001	0.000588063	0.000562384	0.0013324	0.000328036	0.00031554	0.000428262
meta_536	0.000218774	0.000169599	0.000178608	0.000152203	0.000219085	0.000234227	0.000263118	0.000261613	0.000308821	0.000168382	0.000177897	0.000155625	0.000190223	0.00026469	0.000230177
meta_537	6.63e-05	5.57e-05	5.21e-05	3.63e-05	6.24e-05	8.65e-05	4.79e-05	5.44e-05	4.85e-05	7.27e-05	4.21e-05	4.47e-05	9.58e-05	8.81e-05	1.99e-05
meta_538	9.93e-05	6.77e-05	6.36e-05	3.29e-05	3.83e-05	2.95e-05	2.71e-05	5.06e-05	6.84e-05	8.57e-05	8.87e-05	4.76e-05	5.72e-05	7.09e-05	8.67e-05
meta_539	0.000285784	0.000269582	0.000263843	0.000285636	0.000299795	0.000416514	0.000244793	0.000283084	0.000258139	0.000321096	0.000271797	0.000518735	0.000367165	0.000342252	0.000327103
meta_540	4.32e-05	4.93e-05	3.15e-05	0.000440974	0.00042211	0.000407315	0.000564401	0.000575383	0.000431296	0.000110132	6.27e-05	8.18e-05	0.000213663	7.42e-05	7.4e-05
meta_541	0.000187576	0.000139713	0.000189995	0.000164007	0.000170815	0.0002244	7.48e-05	0.000100824	7.18e-05	0.000157418	0.000133035	4.24e-05	0.000180563	0.000103338	4.7e-05
meta_542	0.000150617	0.000148363	8.54e-05	0.00017392	0.000132553	0.000143786	7.69e-05	0.000113704	5.57e-05	8.38e-05	7.98e-05	0.000203623	0.000118854	0.000128569	0.00010583
meta_543	0.000146565	0.000475442	0.00055019	0.000504668	0.000484435	0.00048754	0.000568029	0.000592256	0.000618387	0.000579218	0.000598182	0.000493335	0.000330259	0.000371012	0.000540205
meta_544	0.000175713	0.000186042	0.000143744	0.000172901	0.00012407	0.000206537	0.000117412	0.000123636	0.000139393	0.000157449	0.000173028	0.000220788	0.00055847	0.000194732	0.000174602
meta_545	0.000167584	0.000148207	0.00013958	0.000137923	0.000139747	0.000145102	0.000165697	0.000162408	0.000147861	0.000144785	0.000160781	0.000144213	0.000127882	0.000155264	0.000163372
meta_546	0.000282887	0.000219132	0.000288117	0.000248706	0.000260312	0.000244499	0.000299239	0.00035112	0.000262025	0.000330052	0.000359603	0.000213095	0.000291061	0.000322476	0.000248821
meta_547	0.00436995	0.00359811	0.00419299	0.00387455	0.00419074	0.00390234	0.00536395	0.00516412	0.00578449	0.00467862	0.0049003	0.00326187	0.00484148	0.00523341	0.00426451
meta_548	3.39e-05	2.45e-05	7.99e-06	1.86e-05	1.44e-05	2.26e-05	0.000117471	9.42e-05	0.000212925	1.85e-05	2.1e-05	1.93e-05	0.000121179	9.71e-05	0.000223699
meta_549	5.07e-05	7.02e-05	4.94e-05	5.12e-05	5.06e-05	6.18e-05	3.04e-05	5.94e-05	4.8e-05	6.46e-05	4.75e-05	8.58e-05	4.8e-05	4.13e-05	4.5e-05
meta_550	0.0026658	0.00172821	0.00342915	0.00325629	0.00191458	0.00205919	0.00263696	0.00110366	0.00145526	0.00386302	0.00375448	0.00317353	0.00222848	0.00350902	0.0022078
meta_551	7.91e-05	7.16e-05	7.81e-05	6.27e-05	6.77e-05	7.35e-05	9.56e-05	8.88e-05	0.000114412	6.62e-05	6.05e-05	5e-05	6.77e-05	7.4e-05	6.5e-05
meta_552	6.25e-05	6.36e-05	5.47e-05	4.91e-05	4.25e-05	3.95e-05	8.92e-05	7.65e-05	9.04e-05	5.8e-05	5.13e-05	8.73e-05	4.33e-05	4.18e-05	3.63e-05
meta_553	0.00039862	0.000441123	0.00052978	0.000543073	0.00040454	0.000382299	0.000623132	0.000701013	0.000490542	0.000690146	0.000557751	0.000560413	0.000589211	0.000567356	0.000607619
meta_554	0.000415212	0.000366123	0.000437194	0.000381965	0.000378399	0.000353536	0.000490248	0.000507	0.00048772	0.000429172	0.000435008	0.000345029	0.000454116	0.000441876	0.000396501
meta_555	0.000305666	0.000352939	0.00036121	2.89e-05	3.8e-05	3.94e-05	3.63e-05	2.28e-05	2.93e-05	3.09e-05	3.52e-05	2.87e-05	2.79e-05	2.45e-05	3.82e-05
meta_556	2.48e-05	2.87e-05	1.35e-05	3.13e-05	3.37e-05	3.07e-05	1.74e-05	1.73e-05	1.65e-05	3.37e-05	4.55e-05	9.26e-06	3.51e-05	2.28e-05	9.4e-06
meta_557	0.000487489	0.000506198	0.0004193	0.000556802	0.000654265	0.000755791	0.000483395	0.00046997	0.000524163	0.000753259	0.000689546	0.000784258	0.000672423	0.000589274	0.0006672
meta_558	0.000184189	0.000172041	0.000175558	0.000229446	0.00011837	0.000216127	0.000208051	0.00017943	0.000331341	0.000159577	0.00019596	0.000196312	0.00018782	0.000166	0.000310881
meta_559	3.24e-05	2.66e-05	3.48e-05	7.26e-05	6.26e-05	5.91e-05	0.000104668	8.56e-05	7.28e-05	2.72e-05	1.85e-05	2.02e-05	3.81e-05	1.49e-05	1.95e-05
meta_560	7.64e-05	9.09e-05	0.00013422	0.000445451	0.000206032	0.000199214	0.000671179	0.000964881	0.000114496	0.000430405	0.000383717	0.00137886	0.000289563	0.000262953	0.000338897
meta_561	9.29e-05	9.34e-05	5.9e-05	4.41e-05	6.63e-05	6.11e-05	2.74e-05	1.62e-05	1.4e-05	3.43e-05	3.64e-05	4.9e-05	4.1e-05	2.42e-05	1.61e-05
meta_562	0.0001525	0.000141304	0.000141745	0.000139823	0.00014977	0.00016433	0.000209859	0.000179327	0.000208091	0.000137585	0.000121741	0.000104827	0.000139909	0.000132553	0.00014063
meta_563	6.22e-05	6.98e-05	5.08e-05	4.96e-05	5.04e-05	3.89e-05	7.16e-05	8.24e-05	1.56e-05	4.44e-05	4.88e-05	0.000133395	2.44e-05	3.82e-05	3.23e-05
meta_564	0.00156298	0.00132584	0.00170515	0.0014696	0.00144987	0.00138413	0.00187194	0.00198743	0.00185954	0.00175277	0.0017471	0.00128953	0.00170449	0.0018047	0.00147221
meta_565	2.17e-05	1.66e-05	2.66e-05	3.34e-05	1.85e-05	4.13e-05	8.11e-05	6.08e-05	0.000158846	1.75e-05	1.95e-05	1.93e-05	7.72e-05	7.16e-05	0.000167923
meta_566	0.000108077	9.79e-05	5.65e-05	4.62e-05	6.74e-05	7.37e-05	2.86e-05	2.55e-05	1.73e-05	2.63e-05	3.27e-05	6.11e-05	3.53e-05	2.21e-05	1.89e-05
meta_567	0.000192237	0.000168442	0.000202948	5.99e-05	0.000104212	5.22e-05	0.000149067	0.000133858	0.000107431	3.74e-05	4.88e-05	8.15e-05	0.000146382	0.000142864	8.74e-05
meta_568	1.95e-05	1.3e-05	8.68e-06	1.93e-05	1.16e-05	2.25e-05	0.000126243	0.000104352	0.000218658	9.75e-06	1.34e-05	1.74e-05	0.000152945	0.000126411	0.000360524
meta_569	0.000453255	0.000417232	0.000319873	0.000538054	0.00046633	0.000592868	0.000384283	0.000322979	0.000568477	0.000639492	0.000638147	0.000672291	0.00047595	0.000702753	0.000653066
meta_570	0.000224987	0.000268506	0.00016494	0.000257469	0.000321953	0.000358683	0.000223195	0.0002392	0.000204051	0.000310255	0.000245187	0.000460334	0.000322372	0.000270806	0.000279808
meta_571	0.000858444	0.000671991	0.000803314	0.000784428	0.000721295	0.000742523	0.000935619	0.000688229	0.000902434	0.000836249	0.00092631	0.000740416	0.000799281	0.00059395	0.000863321
meta_572	5.66e-05	4.61e-05	3.34e-05	6.89e-05	7.61e-05	0.00010973	3.31e-05	5.93e-05	1.57e-05	5.91e-05	5.37e-05	4.96e-05	4.81e-05	3.95e-05	3.88e-05
meta_573	0.00036594	0.000342064	0.000340933	0.000365406	0.000344897	0.000333624	0.000400155	0.000383847	0.000395339	0.000394269	0.000405216	0.000350097	0.000336594	0.000374159	0.000416805
meta_574	0.000212565	0.00016691	0.00023043	0.000189278	0.000237622	0.000215102	0.000281838	0.000286338	0.000287783	0.000255111	0.000300398	0.000168308	0.00028045	0.000244063	0.000233736
meta_575	0.000136222	0.000235235	0.000186937	0.000127438	0.000116394	0.000173142	0.000116144	9.99e-05	0.000108614	0.000218274	0.000151523	0.000193976	0.000521203	0.000153594	0.000132784
meta_576	5.89e-05	8.28e-05	7.31e-05	3.46e-05	3.07e-05	5.41e-05	8.11e-05	4.28e-05	0.000113893	2.21e-05	3.29e-05	2e-05	3.35e-05	6.14e-05	7.1e-05
meta_577	9.52e-05	5.67e-05	7.04e-05	7.89e-05	6.38e-05	7.23e-05	8.42e-05	8.4e-05	0.000104957	7.5e-05	5.06e-05	4.51e-05	5.13e-05	8.83e-05	6.76e-05
meta_578	0.000386857	0.00034807	0.000336893	0.000640738	0.000360973	0.000749369	0.000682605	0.000615846	0.00118481	0.000294986	0.000333939	0.000353793	0.00053703	0.000395252	0.000583456
meta_579	0.000110851	0.000105665	0.000100559	0.000139823	8.09e-05	0.000152597	0.000147018	0.000149695	0.000211849	0.000117461	0.000116832	0.000141657	0.000136657	0.000101522	0.00021781
meta_580	0.000203742	0.000269889	0.000198333	0.000321459	0.000317206	0.000404211	0.000270918	0.00039257	0.000301042	0.000418677	0.000351455	0.000475387	0.000410507	0.000359518	0.000358339
meta_581	0.00448038	0.00386296	0.00449074	0.00413052	0.00421608	0.00406273	0.00525946	0.00536575	0.00569757	0.00487248	0.0050344	0.00379083	0.00480155	0.00521976	0.00435341
meta_582	0.000362028	0.000295871	0.000356363	0.000321376	0.000305343	0.00033877	0.000448153	0.000435566	0.000458052	0.000405094	0.000452364	0.000265185	0.000390213	0.000454174	0.000360092
meta_583	0.00033179	0.000288926	0.000360666	9.55e-05	0.000155314	0.000103102	0.000168048	0.000143838	0.0001518	5.77e-05	5.95e-05	8.32e-05	6.12e-05	6.87e-05	8.83e-05
meta_584	0.00012261	0.000153415	6.23e-05	8.09e-05	9.78e-05	0.000104601	4.16e-05	2.31e-05	1.62e-05	3.64e-05	4.58e-05	5.89e-05	4.53e-05	4.45e-05	3.08e-05
meta_585	0.000298614	0.000415588	0.000317263	0.000339579	0.000285273	0.000300972	0.000394271	0.000367873	0.000381282	0.000379398	0.000317404	0.000424688	0.000293717	0.000281496	0.000303788
meta_586	7.68e-05	7.48e-05	4.82e-05	4.92e-05	4.69e-05	5.8e-05	4.97e-05	4.74e-05	4.24e-05	4.57e-05	3.93e-05	5.01e-05	6.44e-05	5.96e-05	4.18e-05
meta_587	0.000113614	0.000133447	6.7e-05	6.78e-05	0.000109505	0.000102852	3.27e-05	1.81e-05	1.76e-05	4.33e-05	5.1e-05	0.000132236	4e-05	3.69e-05	4.51e-05
meta_588	6.19e-05	4.84e-05	6.09e-05	3.92e-05	4.53e-05	6.47e-05	6.96e-05	8.04e-05	7.15e-05	5.47e-05	4.1e-05	0.000109587	5.15e-05	3.75e-05	3.58e-05
meta_589	5.34e-05	0.000118602	6.97e-05	6.68e-05	0.000107105	8.83e-05	8.38e-05	6.33e-05	6.99e-05	9.25e-05	7.53e-05	6.97e-05	8.77e-05	5.85e-05	8.53e-05
meta_590	0.000323761	0.000368203	0.000327197	0.000404531	0.000475692	0.000553485	0.000332717	0.000383821	0.000386799	0.000552898	0.0005197	0.000621644	0.000499828	0.000446655	0.000534633
meta_591	0.000712248	0.000991579	0.000558742	0.000708643	0.0011635	0.00103021	0.000338806	0.000278501	0.000217965	0.000592382	0.000586253	0.00133893	0.000680974	0.000428065	0.000757087
meta_592	0.000257024	0.00027412	0.000213945	0.000519274	0.000274275	0.000576569	0.000399641	0.000390053	0.000653598	0.000288631	0.000297268	0.000381401	0.000377637	0.000267615	0.000371384
meta_593	8.4e-05	7.46e-05	8.95e-05	3.25e-05	2.37e-05	3.51e-05	2.9e-05	2.37e-05	2.45e-05	2.43e-05	2.8e-05	2.15e-05	2.57e-05	2.45e-05	2.91e-05
meta_594	0.000127377	0.000161479	0.000104321	6.51e-05	0.000111753	0.000115472	4e-05	2.67e-05	1.51e-05	3.42e-05	3.45e-05	3.66e-05	2.23e-05	7.11e-05	3.26e-05
meta_595	3.78e-05	2.92e-05	3.9e-05	4.5e-05	3.5e-05	4.68e-05	7.69e-05	6.48e-05	7.17e-05	1.66e-05	1.25e-05	1.95e-05	9.69e-06	6.71e-06	9.24e-06
meta_596	0.000481983	0.000429584	0.000482565	0.000485344	0.000454223	0.000495915	0.000571412	0.000556138	0.000559131	0.000574987	0.000547091	0.000432817	0.000327187	0.000624145	0.000506807
meta_597	0.000308607	0.0002763	0.000173564	0.00018109	0.000200483	0.000248534	0.000139298	0.000192576	0.000139258	0.000222525	0.000191912	0.000356476	0.00025787	0.000189997	0.000236777
meta_598	0.00010691	0.000125191	0.000135756	0.000177932	0.000265045	0.000360264	8.25e-05	7.53e-05	0.000113564	0.000183058	0.000208234	0.000272193	0.000226311	0.000179523	0.000203657
meta_599	0.000288351	0.00026894	0.000145286	0.000240835	6.33e-05	0.000454319	0.000135004	0.00013277	0.000119793	3.46e-05	0.000262957	7.42e-05	3.63e-05	2.57e-05	3.58e-05
meta_600	0.000102359	0.000115504	8.1e-05	8e-05	8.83e-05	0.000105885	0.000101372	8.12e-05	6.15e-05	8.79e-05	0.000124626	0.000134566	0.000102924	0.000130852	0.00015578
meta_601	0.000155856	0.000131331	0.000118877	0.000122189	0.000141023	0.000148341	0.000183641	0.000179498	0.000232807	9.41e-05	0.000113297	0.00010722	0.000123291	0.000164653	0.000184576
meta_602	0.000141575	0.000101372	9.4e-05	0.000104446	0.000132468	0.000111563	0.000118096	0.000129974	0.000115723	0.000126975	0.000111769	0.000111433	0.000100918	9.89e-05	0.000132993
meta_603	0.000149434	0.000159639	0.000167413	0.000140169	0.000137553	0.000146624	0.000173841	0.000169051	0.0001517	0.000178483	0.000181638	0.000155902	0.000136372	0.000157087	0.000158686
meta_604	0.0001203	0.000101485	0.000122006	0.000104633	0.000124426	0.000122958	8.08e-05	0.00010922	9.7e-05	0.000138874	0.000124913	0.000166707	0.000435682	0.000124423	0.000118778
meta_605	0.00249061	0.00202378	0.00260041	0.00217809	0.00240585	0.00220805	0.00302172	0.00296944	0.00336003	0.00274133	0.00293558	0.00181083	0.0028731	0.00307497	0.00228016
meta_606	9.74e-05	6.93e-05	0.000109109	5.72e-05	5.76e-05	6.24e-05	9.83e-05	8.67e-05	0.000102773	2.45e-05	2.41e-05	3.02e-05	4.59e-05	5.16e-05	4.46e-05
meta_607	0.00119067	0.00162225	0.000882295	0.0011493	0.00171153	0.0017438	0.000599405	0.000462527	0.000348458	0.00101846	0.000991175	0.00216249	0.00100403	0.000782425	0.00109547
meta_608	0.00010506	7.57e-05	0.000137201	3.67e-05	4.42e-05	4.21e-05	6.42e-05	4.79e-05	7.34e-05	2.42e-05	2.18e-05	3.04e-05	2.52e-05	3.44e-05	3.03e-05
meta_609	0.000104016	0.000105625	0.000106527	0.00010336	3.2e-05	0.000146432	9.35e-05	5.95e-05	4.54e-05	0.000103023	5.15e-05	0.000115366	5.52e-05	9.22e-05	9.96e-05
meta_610	0.000459384	0.000433754	0.00047979	0.000459128	0.000475452	0.000460677	0.000592623	0.00049481	0.000589173	0.000527329	0.000562689	0.000407732	0.000561325	0.000549216	0.000539662
meta_611	7.8e-05	6.28e-05	8.81e-05	2e-05	3.9e-05	2.48e-05	4.13e-05	2.75e-05	3.69e-05	1.12e-05	9.76e-06	1.34e-05	1.97e-05	2.24e-05	2.71e-05
meta_612	0.000152982	0.000170201	0.000137729	0.00016193	8.75e-05	0.000161842	0.000102325	0.000117015	0.0002012	0.000172648	0.000162582	0.000158431	0.000126738	9.29e-05	0.000140553
meta_613	8.15e-05	6.33e-05	9.69e-05	0.00011252	6.98e-05	0.000106222	0.000133897	0.000125487	0.000134434	0.000108977	0.000109133	7.98e-05	9.95e-05	0.00013963	0.000104467
meta_614	0.000163072	0.000231179	0.000147876	0.000191674	0.000205108	0.000273259	0.000189795	0.000283515	0.000211245	0.00029806	0.000226265	0.000359889	0.000324412	0.00026137	0.000249984
meta_615	0.000103089	7.71e-05	0.000113662	6.78e-05	9.47e-05	0.000106445	0.000107032	0.000135928	6.42e-05	9.72e-05	0.000111337	8.36e-05	5.84e-05	0.000106649	9.93e-05
meta_616	3.98e-05	3.28e-05	3.5e-05	2.11e-05	2.48e-05	2.09e-05	1.25e-05	9.58e-06	1.03e-05	1.12e-05	9.08e-06	6.27e-06	8.03e-05	9.47e-05	7.66e-05
meta_617	8.89e-05	8.85e-05	8.75e-05	4.69e-05	4.94e-05	5.39e-05	0.000112417	0.000100411	8.44e-05	1.07e-05	1.83e-05	7.88e-05	3.09e-05	4.83e-05	3.8e-05
meta_618	8.18e-05	9.59e-05	9.9e-05	8.5e-05	9.37e-05	9.98e-05	0.000105164	8.32e-05	7.58e-05	0.000108248	9.69e-05	8.21e-05	8.39e-05	9.65e-05	0.000102885
meta_619	7.05e-05	6.66e-05	6.13e-05	7.33e-05	4.42e-05	6.8e-05	6.77e-05	8.06e-05	7.2e-05	8.25e-05	0.000103804	7.43e-05	4.92e-05	4e-05	7.36e-05
meta_620	0.000243329	0.000255289	0.000160006	5.58e-05	6.8e-05	7.65e-05	3.65e-05	3.27e-05	2.77e-05	4.48e-05	2.22e-05	5.87e-05	3.18e-05	7.18e-05	6.85e-05
meta_621	0.000106971	9.16e-05	7.16e-05	0.000111119	0.000135874	0.000186048	7.2e-05	0.000121353	3.11e-05	0.00011013	0.000114434	6.04e-05	7.38e-05	5.3e-05	6.62e-05
meta_622	0.000253357	0.00025887	0.00019822	0.000247083	0.0003105	0.000340514	0.000196505	0.000219537	0.000194502	0.000375768	0.00029381	0.000407426	0.000326965	0.000303924	0.000283033
meta_623	0.00413379	0.00362131	0.00427339	0.0037292	0.0040937	0.00381545	0.0052446	0.00513091	0.00555711	0.00469409	0.00492309	0.00319117	0.00480703	0.00506815	0.00396877
meta_624	2.31e-05	2.21e-05	2.46e-05	3.11e-05	3.48e-05	2.56e-05	2.16e-05	1.59e-05	1.37e-05	1.26e-05	8.2e-06	6.22e-06	2.89e-05	3.47e-05	2.82e-05
meta_625	0.000275708	0.000215646	0.00027241	0.000221962	0.000238049	0.000235905	0.00031787	0.000317278	0.000352789	0.000288524	0.00029585	0.000179671	0.000326012	0.000317874	0.00025022
meta_626	0.000256633	9.74e-06	0.00021018	0.000207761	0.000348158	0.000488561	0.000446534	0.000244948	0.000291352	0.000308849	0.000354439	0.00073032	0.000310157	0.00055365	0.000545678
meta_627	0.000485427	0.000441571	0.000537008	0.000437868	0.000449163	0.000430386	0.000569927	0.000569692	0.000547299	0.000565895	0.000540077	0.000398746	0.000480864	0.00049786	0.000454801
meta_628	7.99e-05	7.28e-05	7.88e-05	4.12e-05	4.99e-05	4.4e-05	2.32e-05	1.77e-05	1.92e-05	2.24e-05	1.83e-05	1.29e-05	0.000189348	0.000204605	0.000175699
meta_629	3.67e-05	7.83e-05	7.89e-05	6.96e-05	4.36e-05	6.99e-05	0.000315046	0.000529564	5.22e-05	0.000118992	0.000123602	0.00096711	0.000119051	9.05e-05	9.79e-05
meta_630	0.00026721	0.000302726	0.000210699	0.000260649	0.000470415	0.00037897	0.000177478	0.00012716	9.62e-05	0.000271455	0.000306468	0.000508208	0.000320572	0.000218819	0.000324526
meta_631	6.96e-05	7.19e-05	8.21e-05	2.72e-05	4.07e-05	3.63e-05	6.05e-05	5.11e-05	6.01e-05	1.83e-05	1.9e-05	9.3e-05	2.7e-05	2.62e-05	2.42e-05
meta_632	0.0062161	0.00538885	0.00618111	0.00572532	0.00915208	0.00625517	0.00426648	0.00454866	0.00524408	0.00752674	0.00691902	0.00939433	0.00669121	0.0071773	0.00726014
meta_633	0.000215132	0.000129858	0.000143807	0.000136293	0.000110363	0.000214804	0.000156029	0.000139885	0.000171633	0.000164356	0.000112912	0.000182362	0.000146338	0.000187736	0.000133118
meta_634	0.000110263	0.000117291	0.000100063	0.000111964	0.000123666	0.000153302	0.000118316	0.000137945	7.84e-05	0.000143186	0.000117243	0.000251072	0.000166474	0.00014217	0.00011559
meta_635	0.000262499	0.000234188	0.000252486	0.000236588	0.000257481	0.000231246	0.00029563	0.000268384	0.000252939	0.000260793	0.000269831	0.000256611	0.000248967	0.00021855	0.000313205
meta_636	9.08e-05	7.68e-05	6.06e-05	1.75e-05	4.43e-05	3.6e-05	1.19e-05	6.43e-06	5.81e-06	1.42e-05	2.45e-05	2.99e-05	2.17e-05	1.29e-05	1.66e-05
meta_637	2.8e-05	2.25e-05	1.36e-05	3.71e-05	2.86e-05	3.5e-05	2.22e-05	1.9e-05	5.1e-05	3e-05	3.26e-05	3.91e-05	4.45e-05	6.62e-05	9.59e-05
meta_638	0.000136602	0.000128427	0.000102994	8.85e-05	7.6e-05	8.43e-05	6.76e-05	8.54e-05	4.6e-05	0.000103135	8.22e-05	0.000166161	0.000328553	0.000152171	7.37e-05
meta_639	0.00339898	0.0028856	0.00330287	0.00294059	0.0032054	0.00300053	0.00404581	0.0040704	0.00416225	0.00367014	0.00359541	0.00252241	0.00367362	0.00383208	0.0032093
meta_640	0.000367813	0.000268081	0.000335237	0.000290555	0.00029816	0.00029025	0.000396315	0.000393934	0.000412258	0.000364198	0.000356463	0.000241503	0.000346329	0.00043337	0.000315355
meta_641	0.000795315	0.000715228	0.000872269	0.000178356	0.000285338	0.000253875	0.000310863	0.000243168	0.000329229	9.93e-05	0.000113977	0.000119399	0.000173623	0.000184923	0.000184322
meta_642	0.00043731	0.000636095	0.000398608	0.000354609	0.000448114	0.000325424	0.000235495	0.000220596	0.000151299	0.00027449	0.000305714	0.000377769	0.00028158	0.000297769	0.000278644
meta_643	0.00104156	0.000874572	0.000983116	0.000922307	0.000978703	0.000920905	0.00118059	0.00110457	0.00114001	0.00112297	0.00109436	0.0008484	0.000971677	0.00106155	0.00100145
meta_644	0.000295535	0.000388486	0.000336748	0.000438502	0.000450098	0.000407173	0.000502379	0.000360197	0.000356439	0.000345228	0.000336868	0.000406056	0.000312891	0.000383859	0.000324021
meta_645	0.000105964	0.000225043	6.74e-05	8.97e-05	0.000157139	0.000143474	4.24e-05	3.71e-05	3.46e-05	9.77e-05	8.39e-05	0.000128642	8.75e-05	6.65e-05	7.89e-05
meta_646	0.000145694	0.000139493	0.000124217	0.000116655	0.000137089	0.000133071	0.000124076	0.000159273	0.000109736	0.000141026	0.00013614	0.000122336	0.000120381	0.000157964	0.000132685
meta_647	0.000789155	0.000726939	0.000881781	0.000718559	0.000771963	0.000791124	0.00108809	0.000967893	0.00103875	0.000851721	0.000892988	0.000617954	0.000953306	0.000982052	0.000819742
meta_648	5.12e-05	6.02e-05	2.36e-05	9.98e-06	2.59e-05	2.06e-05	1.24e-05	1.09e-05	1.02e-05	1.26e-05	4.85e-05	5.3e-05	2.2e-05	2.42e-05	1.34e-05
meta_649	0.000380031	0.000509856	0.00039978	0.000340372	0.000430821	0.000302717	0.000212549	0.000219803	0.000173405	0.00018626	0.000226655	0.000218071	0.000345508	0.000203851	0.000248501
meta_650	0.000152167	0.000141051	0.000161456	4.19e-05	5.85e-05	4.86e-05	6.5e-05	5.09e-05	5.71e-05	2.21e-05	3.14e-05	2.56e-05	4.11e-05	4.12e-05	4.31e-05
meta_651	5.17e-05	3.52e-05	5.39e-05	1.46e-05	2.21e-05	1.51e-05	3.16e-05	3.24e-05	3.12e-05	1.5e-05	1.59e-05	2.23e-05	3.44e-05	3.48e-05	2.23e-05
meta_652	4.7e-05	4.3e-05	5.13e-05	2.12e-05	2.96e-05	2.24e-05	3.42e-05	2.52e-05	2.46e-05	1.11e-05	9.95e-06	1.46e-05	1.34e-05	1.51e-05	1.87e-05
meta_653	0.00042401	0.000615301	0.000461639	0.000370703	0.000460876	0.000343887	0.000138934	0.0002041	0.00015589	0.000304927	0.000280362	0.000332963	0.000341637	0.000323909	0.000295621
meta_654	0.000262949	0.000230507	0.000240486	0.000227889	0.000239281	0.00023669	0.000213989	0.000296166	0.000206356	0.000279503	0.000305951	0.000216816	0.000166027	0.00018024	0.000257993
meta_655	0.00512438	0.0195038	0.00485897	0.0043458	0.00587042	0.00436086	0.00215933	0.00214379	0.00119027	0.00358658	0.00383523	0.0040312	0.00281711	0.00251698	0.00319078
meta_656	0.000144625	0.000104708	0.000122321	0.000180215	0.000180357	0.0001812	0.000225503	0.000225117	0.000194275	0.000180288	0.000198993	0.000138094	0.000129508	0.000134583	0.000132188
meta_657	0.000128677	9.8e-05	8.5e-05	0.000135057	0.000143975	0.000155276	0.000174428	0.000180676	0.000139422	0.000157693	0.000167574	0.000125946	0.000123905	0.000112596	0.000134042
meta_658	0.0168525	0.0245944	0.0165126	0.0160003	0.0220439	0.0176355	0.0121115	0.0118191	0.0100678	0.0126642	0.0120259	0.0170541	0.0148952	0.014488	0.0161837
meta_659	0.00156816	0.00131306	0.00160919	0.00132865	0.00144771	0.00147881	0.00197555	0.00200414	0.00211407	0.00175069	0.00184498	0.00116793	0.00181521	0.00183413	0.00151305
meta_660	0.00110971	0.00131335	0.00128441	0.00193539	0.00197509	0.00197501	0.00246355	0.00291383	0.00198532	0.0019012	0.0016154	0.00163864	0.00147721	0.00101147	0.00168399
meta_661	9.76e-05	0.000115305	7.7e-05	5.8e-05	0.000118404	9.71e-05	3.36e-05	2.58e-05	2.15e-05	5.39e-05	5.41e-05	8.54e-05	5.47e-05	4.17e-05	5.66e-05
meta_662	0.000611405	0.000686857	0.000509726	0.000533049	0.000648531	0.000753361	0.000418766	0.00034558	0.000292676	0.000501783	0.000541188	0.000738758	0.000580459	0.000462291	0.000660266
meta_663	0.00116655	0.00212463	0.00134403	0.00145068	0.00177439	0.00136657	0.000686128	0.00118873	0.000426792	0.00062879	0.00144493	0.000210693	0.00149299	0.00137448	0.00194456
meta_664	0.000217443	0.000193583	0.000271102	4.93e-05	0.00010741	7.53e-05	0.000118194	9.43e-05	0.000114219	2.95e-05	2.72e-05	3.83e-05	5.58e-05	4.9e-05	5.69e-05
meta_665	1.79e-05	2.01e-05	1.24e-05	7.59e-05	5.38e-05	7.82e-05	8.5e-05	8.35e-05	7.73e-05	7.12e-05	8.76e-05	5.68e-05	4e-05	6.73e-05	6.3e-05
meta_666	5.79e-05	5.09e-05	5.68e-05	3.78e-05	4.74e-05	3.4e-05	5.48e-05	4.55e-05	4.91e-05	3.11e-05	3.84e-05	5.23e-05	4.86e-05	4.93e-05	3.68e-05
meta_667	0.000296353	0.00032879	0.000325398	0.000522458	0.000514922	0.0005123	0.000538163	0.000732344	0.000515672	0.000508079	0.000411753	0.000448766	0.000330993	0.000212072	0.00040131
meta_668	0.000302569	0.000270304	0.000297992	0.000279037	0.000293392	0.000292021	0.000440563	0.000342069	0.000402241	0.000309924	0.000353822	0.000258143	0.000293733	0.000340501	0.00029547
meta_669	1.84e-05	1.86e-05	2.41e-05	4.4e-05	3.51e-05	3.78e-05	3.28e-05	6.15e-05	6.17e-05	6.37e-05	3.43e-05	3.48e-05	2.67e-05	1.48e-05	2.96e-05
meta_670	6.87e-05	7.72e-05	4.29e-05	8.83e-05	0.000103064	0.000123395	4.47e-05	9.56e-05	2.64e-05	7.91e-05	7.52e-05	7.21e-05	5.42e-05	5.29e-05	4.86e-05
meta_671	0.0242498	0.0295835	0.0239678	0.0484873	0.0328947	0.0315046	0.0202182	0.0224109	0.0161267	0.0304251	0.0314867	0.0378642	0.0239078	0.0253133	0.033608
meta_672	0.0481076	0.0313701	0.0278587	0.0376414	0.0369402	0.0601316	0.0298576	0.0420925	0.0177313	0.0370383	0.0416594	0.0605275	0.0365645	0.0390488	0.0568316
meta_673	0.00278024	0.00224868	0.00288686	0.00239156	0.00272967	0.00258796	0.0033781	0.00341862	0.00365577	0.00309677	0.00319708	0.00201115	0.00317435	0.00334406	0.00256124
meta_674	0.000173688	0.000152431	0.000209932	0.000135174	0.000178861	0.000174264	0.000226652	0.000220022	0.00026808	0.000187129	0.000220414	0.000117987	0.000238934	0.000248651	0.000139776
meta_675	0.00253899	0.00682914	0.0231301	0.0094166	0.00883889	0.008354	0.00595693	0.00939899	0.00189357	0.00999138	0.00561848	0.00649703	0.00799127	0.00546724	0.00439059
meta_676	0.000476625	0.000390565	0.00045375	0.000394991	0.000493961	0.000424527	0.000543911	0.000544192	0.000574503	0.000545181	0.000523144	0.000362657	0.000509461	0.000550115	0.000453018
meta_677	0.00233655	0.00202002	0.00139336	0.00159538	0.00351	0.00250713	0.00259403	0.00174526	0.00147341	0.00289552	0.00205581	0.00246624	0.0028219	0.00201009	0.00253851
meta_678	0.00031584	0.000315082	0.000318353	0.000299591	0.00028707	0.000318455	0.000350644	0.000241807	0.000367986	0.000394346	0.000233635	0.000272871	0.000312693	0.000371411	0.000354544
meta_679	6.14e-05	4.89e-05	2.23e-05	8.49e-05	0.000102304	8.16e-05	8.37e-05	5.2e-05	6.75e-05	0.000132701	0.000115763	0.000117381	0.000121964	0.00010491	0.000135755
meta_680	0.000119239	9.85e-05	9.71e-05	9.5e-05	0.000145774	0.000123405	0.000150424	0.000178403	0.000162607	0.000140462	0.000163459	8.26e-05	0.000146603	0.000157955	0.000113903
meta_681	0.0201985	0.0158464	0.0166102	0.00140333	0.0016732	0.00153457	0.00089156	0.000973079	0.000664697	0.00133589	0.00147362	0.00174343	0.00118004	0.000997773	0.00115911
meta_682	0.000139705	0.000167607	0.000130242	0.000110546	0.000104705	0.000120641	0.000146292	0.000126609	0.000159876	0.000153658	6.44e-05	0.000126411	0.000121792	0.0001467	0.000128311
meta_683	0.000163721	0.000167624	0.000163706	0.000154092	0.000159211	0.000160293	0.000170422	0.000189059	0.000195061	0.000192878	0.000168974	0.000174352	0.000140165	0.000189121	0.000226407
meta_684	0.00171512	0.00164839	0.00150334	0.00124438	0.00122289	0.00123214	0.000898264	0.000801665	0.000687763	0.00109991	0.00103461	0.000991996	0.000929099	0.000941971	0.00121903
meta_685	5.95e-05	7.6e-05	9.05e-05	1.74e-05	4.11e-05	3.64e-05	3.54e-05	2.87e-05	4.34e-05	8.97e-06	1.11e-05	1.38e-05	1.92e-05	2.17e-05	2.69e-05
meta_686	0.00953825	0.0111962	0.00809995	0.00628283	0.00703892	0.00768883	0.00465723	0.00494751	0.00380865	0.00929455	0.0104564	0.00760251	0.00583229	0.00513831	0.0059966
meta_687	0.00923072	0.0477387	0.0571063	0.0114323	0.0501965	0.0220801	0.0140022	0.00805927	0.00911091	0.0333235	0.0320519	0.0346262	0.0577293	0.00949137	0.00815985
meta_688	0.00230848	0.00199482	0.00248042	0.00222853	0.00237798	0.0022212	0.00298637	0.00287181	0.00320602	0.00276633	0.00287195	0.00181504	0.00266706	0.00284226	0.00235532
meta_689	0.000303727	0.00022	0.000252374	0.000275272	0.000257976	0.000272437	0.000342751	0.000324431	0.000330769	0.000277001	0.000325217	0.000201468	0.000313908	0.000322265	0.00025747
meta_690	0.00540104	0.00719638	0.00519073	0.0067812	0.00908167	0.00911846	0.00777887	0.0055071	0.0037989	0.00824385	0.009066	0.0134879	0.00713089	0.00697014	0.00908698
meta_691	0.000802899	0.000734301	0.000862428	0.000753426	0.000804897	0.000763678	0.000974072	0.000937809	0.000999198	0.00088974	0.000957977	0.000711071	0.000833659	0.00092722	0.00084079
meta_692	3.36e-05	2.64e-05	1.92e-05	8.99e-05	4.95e-05	5.4e-05	5.12e-05	8.33e-05	6.28e-05	0.000148757	0.000120195	7.3e-05	8.15e-05	6.41e-05	9.42e-05
meta_693	0.00113429	0.00104354	0.000638286	0.000771707	0.00167276	0.00143001	0.00120757	0.000835004	0.000648022	0.00142655	0.000945086	0.00144331	0.0013136	0.000926546	0.0012966
meta_694	2.08e-05	1.74e-05	1.87e-05	3.16e-05	3.4e-05	3.44e-05	1.25e-05	1.9e-05	1.03e-05	1.93e-05	3.01e-05	3.86e-06	3.02e-05	2.63e-05	4.56e-06
meta_695	0.000605892	0.000547472	0.000631291	0.000531927	0.000609259	0.000623584	0.000760957	0.000755851	0.000781302	0.000692703	0.000779108	0.00050924	0.000664591	0.00074087	0.000594127
meta_696	6.35e-05	3.09e-05	3.7e-05	5.13e-05	0.000128547	8.43e-05	4.71e-05	5.58e-05	3.77e-05	8.54e-05	8.95e-05	6.68e-05	9.62e-05	7.35e-05	9.01e-05
meta_697	0.000308361	0.000282352	0.000312884	0.000301038	0.000344362	0.000296919	0.000440473	0.000407881	0.000473729	0.000370157	0.000388468	0.000213724	0.000405453	0.000441785	0.000310515
meta_698	0.000110596	0.000121945	0.000100311	9.48e-06	1.2e-05	1.81e-05	1e-05	1.06e-05	1.33e-05	1.12e-05	9.82e-06	1.09e-05	8.69e-06	4.88e-06	1.12e-05
meta_699	0.000163756	0.000150678	9.02e-05	0.00063133	0.0002703	0.000337259	0.000310735	0.000445138	0.000379446	0.000794046	0.000727704	0.000443686	0.000464836	0.000460302	0.000681765
meta_700	9.4e-05	9.07e-05	0.000109893	9.91e-05	9.37e-05	8.44e-05	0.000125275	8.59e-05	7.18e-05	0.000102106	0.000117639	9.48e-05	7.52e-05	8.49e-05	0.000112837
meta_701	0.00103292	0.000888393	0.00104055	0.000972607	0.00104289	0.000976778	0.00123908	0.00122268	0.00134366	0.00117852	0.00128005	0.000813441	0.00114065	0.0012343	0.00100942
meta_702	0.000196712	0.000177078	0.000209657	0.000192856	0.000187623	0.000184012	0.000266905	0.000267005	0.000233538	0.000210332	0.000199704	0.000166938	0.000220581	0.000244388	0.000196431
meta_703	0.00180948	0.00424558	0.00248205	0.00212073	0.00277985	0.00183362	0.001095	0.00157598	0.00118611	0.00093737	0.00392607	0.00546208	0.00252076	0.00124128	0.00184107
meta_704	3.86e-05	3.6e-05	4.19e-05	0.000312231	0.000404654	0.000325366	8.16e-06	6.25e-06	1.74e-06	1.95e-06	8.25e-07	1.09e-06	3.57e-07	0	1.14e-06
meta_705	0.000143984	0.000183359	0.000140686	0.000196993	0.000202025	0.000211346	0.000226853	0.000176211	0.000245108	0.000208881	0.000255987	0.000176848	0.00012928	0.000253203	0.00023021
meta_706	0.00123522	0.00114692	0.000473122	0.00222019	0.00200928	0.00137319	0.00232338	0.00265685	0.00211371	0.00416111	0.0046501	0.00248337	0.00228849	0.00284128	0.0030409
meta_707	0.000957747	0.000756044	0.00101132	0.000848281	0.0009258	0.000875124	0.0012195	0.00121321	0.00137054	0.00112693	0.00119122	0.00070378	0.0011316	0.00122217	0.000879684
meta_708	6.99e-05	6.9e-05	9.18e-05	1.56e-05	2.51e-05	2.24e-05	1.88e-05	1.62e-05	1.58e-05	8.74e-06	8.64e-06	9.41e-06	9.85e-06	7.8e-06	1e-05
meta_709	0.000274376	0.00023665	0.000351724	0.000263682	0.000259745	0.000269965	0.000408323	0.000359548	0.000379727	0.000331273	0.000359483	0.000225587	0.000310577	0.000358427	0.000279502
meta_710	0.000672042	0.000652529	0.000317156	0.000419135	0.0012564	0.000882627	0.000628988	0.00037562	0.000265054	0.000686781	0.000527957	0.000706161	0.000718519	0.000428395	0.000761089
meta_711	0.000515249	0.000409892	0.000445179	2.89e-05	0.000469387	2.49e-05	5.24e-05	0.000637837	0.000723644	5.11e-05	0.000646781	3.74e-05	0.000586678	0.000650326	0.000477273
meta_712	0.000122895	9.64e-05	0.000150246	9.78e-05	0.000134464	0.000131103	0.000156457	0.000130363	0.000178712	0.000146526	0.000155092	9.15e-05	0.000160575	0.000182153	0.000120805
meta_713	3.66e-05	1.33e-05	9.28e-06	2.07e-05	5.36e-05	4.29e-05	2.98e-05	1.53e-05	1.32e-05	5.84e-05	3.65e-05	5.39e-05	5.09e-05	3.36e-05	6.55e-05
meta_714	9.35e-05	8.48e-05	3.95e-05	0.000191526	0.000125336	0.000108472	0.00015173	0.000171091	0.000176692	0.000224687	0.000306007	0.000181326	0.000134519	0.000196046	0.00020431
meta_715	0.000267042	0.000207035	0.00026673	0.000255389	0.000229859	0.000240772	0.000275277	0.000298848	0.000261621	0.000274456	0.000239333	0.000210874	0.000214358	0.000264995	0.000236944
meta_716	4.17e-05	4.47e-05	5.98e-05	1.11e-05	2.05e-05	1.5e-05	1.07e-05	9.78e-06	1.17e-05	6.94e-06	5.79e-06	4.52e-06	7.71e-06	5.85e-06	5.41e-06
meta_717	0.000187727	0.000198929	0.000218755	0.000167168	0.000199032	0.000209607	0.000259571	0.00023858	0.000267055	0.000247167	0.00026482	0.000141382	0.000237095	0.000252861	0.000203628
meta_718	4.77e-05	4.4e-05	6.53e-05	1.04e-05	2.12e-05	1.51e-05	1.63e-05	1.18e-05	1.32e-05	7.08e-06	7.02e-06	6.35e-06	7.51e-06	5.02e-06	7.86e-06
meta_719	0.00161429	0.00133213	0.00156439	0.00139475	0.00149537	0.00140495	0.00189034	0.00194919	0.00208692	0.00174047	0.00189463	0.00115828	0.00172901	0.00188851	0.00144184
meta_720	0.000106908	0.000105421	0.000126213	9.98e-05	0.000169974	0.000122113	0.000178717	0.000143121	0.000183737	0.000137672	0.00015758	8.62e-05	0.000170096	0.000200339	0.000126881
meta_721	0.000116117	0.00010792	0.000134935	0.000105474	0.000106043	0.00010218	0.000129177	0.00012669	0.000139407	0.000130097	0.000146304	8.95e-05	0.000136064	0.000150605	0.000102887
meta_722	0.000442524	0.000376482	0.000418639	0.000411282	0.000432323	0.000426887	0.000491424	0.000500718	0.000591963	0.000495842	0.000530491	0.000345129	0.000460198	0.000529552	0.000419312
meta_723	0.000175105	0.000156215	0.000160905	0.000141279	0.000164939	0.000185428	0.000249211	0.000218514	0.000274519	0.000178749	0.00018591	0.000131149	0.000178815	0.000171667	0.000195837
meta_724	4.11e-05	2.92e-05	4.71e-05	1.04e-05	2.34e-05	1.05e-05	3.3e-05	3.01e-05	2.51e-05	1.2e-05	1.48e-05	1.92e-05	2.94e-05	2.5e-05	1.94e-05
meta_725	6.2e-05	7.7e-05	3.62e-05	7.08e-06	1.37e-05	7.65e-06	7.79e-07	1.34e-06	3.39e-06	1.26e-05	1.61e-05	1.96e-05	1.22e-05	5.9e-06	2.1e-06
meta_726	9.26e-05	0.000152394	0.000128764	0.000148587	0.000169986	0.000161757	0.000204281	0.000138843	0.000155626	0.000109388	0.000111492	8.48e-05	0.000164761	0.000143462	0.000117966
meta_727	7.43e-05	6.22e-05	8.78e-05	7.82e-05	7.91e-05	7.48e-05	0.00010801	0.000118278	0.000132923	9.75e-05	0.000114239	6.06e-05	0.000115765	0.000116567	7.89e-05
meta_728	9.91e-05	8.03e-05	4.07e-05	1.07e-05	1.79e-05	2.11e-05	4.73e-06	2.91e-06	4.55e-07	1.01e-05	2.33e-05	3.12e-05	1.2e-05	5.08e-06	8.72e-06
meta_729	8.57e-05	0.000152335	0.000149055	0.000100074	0.000131299	8.11e-05	0.000168711	0.000198873	0.000120048	0.000156582	0.000147634	0.000148164	0.000137298	0.000106725	0.000135867
meta_730	7.81e-05	6.74e-05	7.15e-05	6.34e-05	7.11e-05	6.47e-05	8.91e-05	8.64e-05	9.41e-05	7.35e-05	4.11e-05	7.25e-05	6.21e-05	7.23e-05	6.18e-05
meta_731	0.000104506	0.000133797	6.53e-05	1.14e-05	2.41e-05	8.21e-06	3e-06	1.75e-06	3.6e-06	1.19e-05	7.58e-06	1.55e-05	1.23e-05	6.39e-06	8.02e-06
meta_732	0.00127694	0.00100325	0.00118737	0.0010897	0.00117977	0.00113465	0.00155287	0.00144061	0.00155679	0.00131934	0.00144726	0.000891935	0.00137228	0.00157061	0.00111724
meta_733	0.000189363	0.000153647	0.000228088	0.000151469	0.000180073	0.00019297	0.000293116	0.000248109	0.00027968	0.000219221	0.000298262	0.000135563	0.000240928	0.000297581	0.000197113
meta_734	0.000386058	0.000596426	0.000288057	0.000267438	0.000336179	0.000337544	0.000211989	0.000165977	0.000128783	0.000481187	0.000559561	0.000373235	0.000471034	0.00023227	0.000336363
meta_735	0.00059241	0.000530519	0.000649031	0.000566708	0.00054373	0.000544311	0.000734125	0.000641384	0.000687023	0.000632509	0.000637192	0.000481407	0.000613191	0.000621263	0.000598952
meta_736	2.42e-05	2.16e-05	2.09e-05	2.92e-05	3.38e-05	2.84e-05	2.68e-05	2.91e-05	2.53e-05	2.37e-05	3.39e-05	2.64e-05	2.22e-05	2.45e-05	2.48e-05
meta_737	9.05e-05	0.000136234	4.89e-05	8.81e-06	2.92e-05	8.32e-06	2.73e-06	1.14e-06	1.51e-06	9.75e-06	5.36e-06	1.28e-05	7.98e-06	1.19e-05	7.79e-06
meta_738	2.45e-05	1.64e-05	1.46e-05	1.71e-05	1.69e-05	2.64e-05	1.1e-05	9.83e-06	2.58e-05	7.26e-06	1.04e-05	3.96e-05	2.16e-05	2.02e-05	2.6e-05
meta_739	0.000163891	0.000262039	0.000196711	0.000160032	0.000159225	0.000246942	0.000171933	0.000209982	0.000279248	9.35e-05	0.000197034	0.000238304	0.000154719	0.000194988	0.000184853
meta_740	7.79e-05	9.04e-05	0.000125915	9.98e-05	0.000108078	9.58e-05	0.000119683	0.000114745	0.000125519	0.000119236	0.000126626	0.000110625	9.96e-05	0.000101292	0.000109059
meta_741	0.000468534	0.000393244	0.00042697	0.000399122	0.000426316	0.000396996	0.000599564	0.00052224	0.00060519	0.000493892	0.000502812	0.000350981	0.000520555	0.000573464	0.000433507
meta_742	0.00019691	0.000168834	0.000213836	0.000197547	0.000210456	0.000185256	0.000265078	0.00026006	0.000291792	0.000242628	0.000273286	0.000160931	0.000256603	0.000279486	0.00019152
meta_743	9.91e-06	2.99e-05	2.17e-05	6.18e-05	3.02e-05	1.44e-05	2.83e-05	5.15e-05	1.88e-05	8.02e-05	5.64e-05	3.25e-05	1.22e-05	1.44e-05	6.2e-05
meta_744	8.13e-05	7.44e-05	7.66e-05	6.81e-05	8.2e-05	6.63e-05	6.29e-05	7.96e-05	6.82e-05	6.76e-05	9.11e-05	6.89e-05	6.05e-05	7.85e-05	7.65e-05
meta_745	0.000178743	0.000304114	0.000227897	0.000276028	0.000320562	0.000299644	0.000203688	0.000275186	0.000129269	0.000332539	0.00041817	0.000224179	0.000396449	0.000388649	0.000376682
meta_746	0.000489253	0.000436714	0.000552222	0.000462941	0.00050471	0.00045302	0.000608272	0.000610785	0.000676509	0.000555843	0.000610354	0.000392227	0.000551144	0.000663389	0.000467727
meta_747	0.000148552	0.000126875	0.000200327	0.00013929	0.000166079	0.000141084	0.000203574	0.000187826	0.000218735	0.000213874	0.000218238	0.000156342	0.000188909	0.000254789	0.000148906
meta_748	4.48e-05	3.63e-05	3.9e-05	4.61e-05	4.2e-05	4.7e-05	7.8e-05	8.36e-05	7.91e-05	5.71e-05	7.34e-05	5.19e-05	7.99e-05	4.94e-05	8.09e-05
meta_749	9.03e-05	0.000141528	0.000128798	0.000100423	6.26e-05	0.00016784	0.000153105	0.000104284	0.000117346	0.000158284	0.000160848	0.000118069	0.000146837	0.000146021	0.000139136
meta_750	5.11e-05	3.8e-05	6.14e-05	6.32e-05	4.44e-05	4.79e-05	6.5e-05	5.52e-05	6.73e-05	6.9e-05	7.74e-05	6.14e-05	4.81e-05	5.72e-05	6.89e-05
meta_751	2.63e-05	3.01e-05	2.46e-05	3.92e-05	4.74e-05	5.96e-05	2.75e-05	3.44e-05	1.6e-05	3.04e-05	3.12e-05	3.11e-05	2.67e-05	1.27e-05	2.44e-05
meta_752	0.000113654	0.000166461	0.000106337	0.000176339	0.000322665	0.000319842	9.36e-05	8.11e-05	5.89e-05	0.000210084	0.000202412	0.000280431	0.000229174	0.000208639	0.000302031
meta_753	3.46e-05	3.66e-05	3.35e-05	1.57e-05	2.17e-05	2.13e-05	1.04e-05	8.33e-06	9.68e-06	9.58e-06	7.68e-06	4.6e-06	0.000104777	0.000113161	9.13e-05
meta_754	0.000140241	0.000108429	0.000154361	0.000151403	0.000159137	0.000135119	0.000185331	0.000172326	0.000187295	0.000153146	0.000150506	0.000103694	0.000155344	0.000219694	0.000157035
meta_755	0.000788019	0.000622351	0.000806726	0.000644474	0.000755472	0.000740112	0.00103033	0.000910434	0.00104655	0.000826827	0.000965086	0.000585928	0.000870423	0.000960817	0.000668717
meta_756	8.31e-05	5.79e-05	9.97e-05	7.92e-05	8.33e-05	9.3e-05	0.000138477	8.95e-05	0.000111604	0.000101541	0.000124173	7.29e-05	0.00012237	0.000125848	7.17e-05
meta_757	0.000175273	0.00039416	0.000395858	0.000299821	0.000658742	0.000443243	0.000301288	0.000178869	0.000326296	0.000401959	0.000436349	0.000120167	0.000417183	0.000241254	9.87e-05
meta_758	4.99e-05	9.54e-05	3.49e-05	7.27e-06	1.6e-05	6.49e-06	3.46e-06	1.83e-06	8.42e-07	9.1e-06	4.7e-06	1.35e-05	9.82e-06	2.62e-06	5.4e-06
meta_759	0.000484404	0.000408876	0.000474409	0.000415062	0.000442438	0.00041412	0.000559464	0.000555307	0.000574614	0.000491649	0.000543264	0.000359695	0.000515195	0.00053247	0.000436868
meta_760	0.00035871	0.000323893	0.000381293	0.000351247	0.000386546	0.000367112	0.000464913	0.000497935	0.000539052	0.000459616	0.000447176	0.000315138	0.000445588	0.000470222	0.000391473
meta_761	0.000107961	8.13e-05	0.000110855	8.55e-05	8.41e-05	8.87e-05	9.64e-05	0.000107084	0.000130038	9.43e-05	0.000112266	5.55e-05	0.000116923	0.000123703	9.62e-05
meta_762	9.48e-05	0.000144285	0.000125834	0.000153256	0.000157776	0.000140006	0.000167566	7.58e-05	5.3e-05	0.000190704	0.000128027	0.000136227	0.000182113	0.000173353	0.000166627
meta_763	0.000108763	0.000101631	0.00013656	2.19e-05	6.32e-05	4.81e-05	0.000190689	0.000129243	0.000182362	0.000137818	0.000147046	0.000122895	0.000136406	0.000106524	0.000117249
meta_764	7.21e-05	8.77e-05	3.69e-05	4.05e-06	1.78e-05	1.09e-05	1.34e-06	1.01e-06	6.02e-07	1.06e-05	5.2e-06	8.7e-06	1.01e-05	7.16e-06	7.53e-06
meta_765	0.000126221	0.000110499	0.000105705	0.000174511	0.000119058	0.000113477	0.00011093	0.000118811	9.95e-05	0.000133945	0.000143726	0.000115225	0.000106819	0.00011462	0.000112778
meta_766	0.000451402	0.000354745	0.000447951	0.000375304	0.000445869	0.000482605	0.000585931	0.000550911	0.000614777	0.000471571	0.000573058	0.000313464	0.000585564	0.000566564	0.000432942
meta_767	0.000141303	9.44e-05	0.000143204	0.00011645	0.000137524	0.000139311	0.000181267	0.000190361	0.000190123	0.000170954	0.000203473	0.00010071	0.0001744	0.000195164	0.000119436
meta_768	0.000141691	0.0002067	0.000214439	0.000128501	0.000367445	0.000175308	0.000258844	0.000185251	0.000100927	0.000284169	0.000182236	5.77e-05	0.000199701	8.4e-05	3.63e-05
meta_769	0.000334731	0.000321753	0.000366438	0.000298781	0.000325318	0.000321707	0.000384359	0.000389143	0.000409263	0.000328237	0.000448042	0.000280933	0.00037416	0.000352433	0.000328158
meta_770	0.000110438	0.000202411	0.000217748	0.000181714	0.000194409	0.000207043	0.000257727	0.000172332	0.000257476	0.000221821	0.000117417	0.000183489	0.000197662	0.000240499	0.000217627
meta_771	0.000311191	0.000248196	0.000304141	0.000257634	0.000307953	0.000235903	0.000396594	0.000380911	0.000452044	0.00031607	0.000461862	0.000210965	0.000339465	0.000410219	0.000297386
meta_772	0.000147798	0.00012038	0.000161966	0.000129956	0.000149969	8.06e-05	0.000193924	0.000185006	0.000203841	0.000181268	0.000206266	0.000102943	0.000178886	0.000196189	0.000154468
meta_773	0.000118257	7.99e-05	7.26e-05	0.000155203	0.000155394	0.000135968	8.73e-05	5.69e-05	5.19e-05	9.41e-05	6.99e-05	0.000114919	0.000121484	0.000135154	0.00012032
meta_774	9.95e-05	0.000136978	5.05e-05	3.41e-06	1.29e-05	4.4e-06	1.25e-06	6e-07	4.5e-07	4.07e-06	8.13e-07	9.46e-06	8.21e-06	5.45e-06	4.59e-06
meta_775	0.000246115	0.000272954	0.000185928	0.000134361	0.000161106	0.000138896	0.000173571	0.000163773	0.000165681	7.17e-05	8.88e-05	6.6e-05	0.000121327	7.87e-05	0.000161208
meta_776	6.3e-05	9.72e-05	5e-05	5.52e-06	2.02e-05	1.1e-05	4.06e-06	2.09e-06	5.34e-07	7.4e-06	4.34e-06	1.55e-05	9.06e-06	9.89e-06	5.23e-06
meta_777	7.07e-05	8.81e-05	3.88e-05	4.12e-06	1.48e-05	7.75e-06	1.35e-06	1.14e-06	7.67e-07	6.45e-06	5.93e-06	1.32e-05	1.55e-05	6.37e-06	7.47e-06
meta_778	0.00036901	0.00033765	0.000380102	0.000351325	0.000414338	0.00036663	0.000519501	0.000489577	0.000554011	0.000450612	0.000445963	0.000316609	0.000438835	0.00048274	0.000373204
meta_779	0.000128572	0.000115622	0.000157406	0.000112267	0.000108623	0.000121427	0.000172229	0.000169059	0.00023601	0.000147947	0.000148185	9.79e-05	0.000151688	0.000163753	0.000109059
meta_780	0.000221434	0.000156921	0.000139381	9.35e-05	0.000131234	7.47e-05	0.000206987	0.000225857	0.0002709	6.76e-05	6.1e-05	8.6e-05	0.000108864	0.000199337	0.000110629
meta_781	1.65e-05	2.2e-05	1.4e-05	3.24e-05	3.27e-05	2.87e-05	1.49e-05	2.49e-05	1.21e-05	2.28e-05	1.79e-05	2.19e-05	1.48e-05	2.01e-05	1.94e-05
meta_782	9.28e-05	7.23e-05	5.06e-05	2.56e-06	1.41e-05	8.11e-06	2.48e-06	1.26e-07	1.09e-06	7.61e-06	1.4e-05	1.52e-05	1.35e-05	7.37e-06	5.93e-06
meta_783	0.000155362	0.000137226	0.000150851	0.000114928	0.000145874	0.000108081	0.000163634	0.000172489	0.000151559	0.000151336	0.000192716	0.000108714	9.16e-05	0.000147474	0.000103561
meta_784	0.000299588	0.000254229	0.000346571	0.000295889	0.000344216	0.000293343	0.000426767	0.000413726	0.000488486	0.000358155	0.000399409	0.000237435	0.000382095	0.000408167	0.000270836
meta_785	4.13e-05	3.61e-05	4.79e-05	1.32e-05	2.64e-05	1.42e-05	3.1e-05	3.41e-05	2.44e-05	1.09e-05	1.35e-05	1.91e-05	3.57e-05	3.05e-05	1.99e-05
meta_786	0.000839273	0.00100619	0.000868851	0.00054436	0.000630934	0.0007026	0.00101036	0.000908594	0.000937978	0.000360233	0.000404207	0.000573347	0.000463316	0.000484989	0.000787604
meta_787	0.000218296	0.000169379	0.000227273	0.000175323	0.000193733	0.00017616	0.000257307	0.000222663	0.000245933	0.000205098	0.000220563	0.0001528	0.000209926	0.000236826	0.000172251
meta_788	5.91e-05	6e-05	5.78e-05	4.86e-05	8.35e-05	5.64e-05	0.00011567	7.81e-05	9.26e-05	8e-05	9.02e-05	5.88e-05	7.92e-05	7.46e-05	7e-05
meta_789	0.000250873	0.000170642	0.000290696	0.000214609	0.000240833	0.000214532	0.000349828	0.000287505	0.000358188	0.000259661	0.000293747	0.00015715	0.000300501	0.000299026	0.000246628
meta_790	0.000119888	0.000104345	0.000141666	0.00010869	0.000122922	0.000143467	0.000188927	0.000154875	0.000189689	0.000157952	0.000173637	0.000109826	0.000138805	0.000166623	0.000121403
meta_791	6.89e-05	5.69e-05	4.79e-05	4.99e-05	6.58e-05	4.74e-05	5.39e-05	4.84e-05	5.37e-05	6.23e-05	5.95e-05	5.14e-05	4.47e-05	4.57e-05	6.4e-05
meta_792	8.42e-05	6.38e-05	6.71e-05	7.11e-05	7.3e-05	6.66e-05	9.99e-05	0.000102675	0.000119749	7.94e-05	6.56e-05	0.000132143	8.42e-05	8.09e-05	5.87e-05
meta_793	9.5e-05	9.33e-05	6.46e-05	8.32e-05	0.000125782	5.74e-05	0.000121892	0.000128179	9.02e-05	0.000146405	0.000136896	7.17e-05	0.000118684	0.000122366	0.000108439
meta_794	6.78e-05	0.000101343	0.000135762	0.000127673	0.000134703	0.0001199	0.000186698	0.000296624	0.000151403	0.000201619	0.000274915	0.000222863	0.000152827	0.00022693	0.000268536
meta_795	0.000342851	0.000313539	0.000362394	0.000310006	0.000323888	0.000337172	0.00044012	0.000417983	0.000423642	0.000363314	0.00042809	0.000269931	0.000356147	0.000388853	0.000334332
meta_796	0.001886	0.0020586	0.00179429	0.00171163	0.00198989	0.0025366	0.00178667	0.00159857	0.00169829	0.000767176	0.000749656	0.000665315	0.00123679	0.0013951	0.00148311
meta_797	0.000183568	0.000188227	0.000180387	0.000155938	0.000183604	0.000176907	0.000151866	0.000247399	0.000156662	0.000192361	0.000257155	0.000186059	0.000180717	0.000149264	0.000196711
meta_798	0.000111243	9.65e-05	0.000114924	0.000106848	0.000128241	0.000104519	0.000172443	0.000178205	0.000174873	0.000119818	0.000229348	7.3e-05	0.000157403	0.00018452	0.000106044
meta_799	0.000632374	0.000627518	0.000542061	0.000439905	0.000486645	0.000610207	0.000724851	0.000622708	0.000614024	0.000267759	0.000272978	0.000296409	0.000406869	0.000449948	0.000545871
meta_800	0.000129118	0.000129023	0.000132158	0.000125892	7.7e-05	0.000118866	0.000162785	0.000108979	0.000140741	0.000142868	0.000105094	0.000130656	0.000150423	0.00010606	0.000148855
meta_801	3.59e-05	2.46e-05	2.88e-05	2.83e-05	1.32e-05	3.23e-05	3.26e-05	4.51e-05	3.77e-05	2.37e-05	2.25e-05	0.00012636	3.17e-05	3.3e-05	1.58e-05
meta_802	0.000108563	7.82e-05	8.47e-05	7.49e-05	8.11e-05	9.82e-05	8.65e-05	8.1e-05	7.48e-05	8.85e-05	0.000106324	8.01e-05	8e-05	8.05e-05	0.000101893
meta_803	0.000130307	0.000124556	8.9e-05	0.000124914	0.0001108	0.000144025	0.000148975	0.000264149	0.000147019	0.000165361	0.000135043	0.000108695	0.000158854	0.000270289	0.000107473
meta_804	0.000289781	0.000249391	0.000289123	0.000240559	0.00027145	0.000232764	0.000377328	0.000356072	0.000416519	0.000339335	0.000365168	0.000193236	0.000359363	0.000378124	0.000256942
meta_805	1.3e-06	4.52e-05	1.65e-05	7.18e-05	2.44e-05	7.81e-06	1.85e-05	4.66e-05	1.22e-05	6.91e-05	4.31e-05	3.08e-05	2.39e-05	2.82e-05	4.71e-05
meta_806	8.96e-05	7.39e-05	0.000122655	8.21e-05	0.000104079	8.64e-05	0.000103009	0.000109614	0.000143168	9.68e-05	0.00015339	7.62e-05	0.000117781	0.000159386	5.61e-05
meta_807	0.000266284	0.000302732	0.000173775	0.000369194	0.000312016	0.000413888	0.00012963	0.000151439	7.66e-05	0.000478954	0.000542178	0.000548019	0.000355764	0.000263341	0.000364182
meta_808	3.84e-05	5.94e-05	3.26e-05	8.55e-07	6.4e-06	5.87e-06	0	7.08e-07	9.02e-07	0	2.13e-06	1.04e-05	3.98e-06	2.53e-06	3.45e-06
meta_809	0.00019195	0.000173964	0.000210758	0.000158302	0.000198442	0.000163969	0.000243772	0.000245358	0.000205909	0.000231018	0.000218984	0.000135204	0.000204716	0.00020794	0.000175461
meta_810	7.44e-05	3.87e-05	8.36e-05	6.16e-05	7.68e-05	6.42e-05	0.000101353	7.99e-05	9.12e-05	6.99e-05	9.65e-05	5.97e-05	8.91e-05	0.000103396	7.25e-05
meta_811	0.000720599	0.000668934	0.000569876	0.000771185	0.00084055	0.00106022	0.000725604	0.000625803	0.000870723	0.000416169	0.000360907	0.000268429	0.000600827	0.000799887	0.000613774
meta_812	1.63e-05	2.13e-05	2.21e-05	1.57e-05	2.71e-05	1.79e-05	1.81e-05	2.98e-05	1.37e-05	1.76e-05	4.53e-05	2.07e-05	2.19e-05	5.17e-05	1.94e-05
meta_813	9.48e-05	0.000141541	0.000142039	0.000140293	4.37e-05	0.000136152	0.00015869	0.000144666	0.000172946	0.000159247	0.00015991	0.000123054	8.55e-05	0.000107351	0.000153139
meta_814	7.16e-05	6.99e-05	9.81e-05	8.8e-05	7.51e-05	8.87e-05	0.000132093	0.000115523	0.000112723	0.000104241	7.42e-05	6.58e-05	0.000123861	0.00010243	9.43e-05
meta_815	4.69e-05	4.81e-05	4.05e-05	3.91e-05	5.02e-05	4.07e-05	5.77e-05	4.52e-05	4.24e-05	5.18e-05	4.98e-05	3.64e-05	4.44e-05	5.92e-05	4.44e-05
meta_816	0.000372712	0.00028715	0.00035515	0.000194246	0.000333271	0.000292788	0.000415357	0.000410813	0.000411986	0.000329322	0.000384325	0.000233089	0.000388582	0.000408002	0.000279502
meta_817	0.000107988	9.19e-05	0.000120849	8.51e-05	0.000121447	0.000107651	0.000130759	0.000116379	0.00010638	0.00010184	0.000129183	9.46e-05	0.000129305	0.00014662	8.09e-05
meta_818	5.34e-05	4.23e-05	6.98e-05	1.05e-05	2.69e-05	1.47e-05	3e-05	2.93e-05	3.22e-05	1.18e-05	1.41e-05	1.38e-05	1.47e-05	1.63e-05	2.02e-05
meta_819	8.2e-05	8.98e-05	8.02e-05	6.62e-05	6.49e-05	9.59e-05	6.57e-05	0.00012793	0.000129644	7.92e-05	6.18e-05	0.000279632	7.23e-05	7.53e-05	3.07e-05
meta_820	0.000161649	0.000177328	0.0001686	0.000165653	0.00015615	0.000164608	0.000182829	0.000207771	0.00024141	0.000208825	0.000231487	0.000138355	0.000193283	0.000213488	0.000178154
meta_821	0.000337137	0.00028757	0.000255863	0.000408251	0.000402292	0.000609707	0.000348482	0.00033923	0.000406237	0.000320323	0.000308572	0.000207349	0.000406474	0.000423089	0.000387779
meta_822	0.00015505	0.000119797	0.000178127	0.000127733	0.000128333	0.000153385	0.000182654	0.000185389	0.000233099	0.0001891	0.000213531	8.24e-05	0.000209388	0.000215879	0.000124063
meta_823	0.000191557	0.0001591	0.000157794	0.000165773	0.000152729	0.000200627	0.000214049	0.000146984	0.000192657	0.0001343	0.000130771	0.000142168	0.000122194	0.000188028	0.00014479
meta_824	8.98e-05	0.000116543	0.000162062	3.79e-05	0.000271362	0.00024938	0.000276475	0.000231158	0.000277927	0.000355732	0.000101947	0	0.000111944	4.46e-05	7.31e-06
meta_825	0.000209584	0.000155062	0.000222095	0.000172868	0.000196569	0.000189163	0.000194754	0.00022024	0.000262618	0.000200341	0.000244012	0.000164041	0.000202782	0.000265485	0.000208677
meta_826	5.27e-05	5.47e-05	8.13e-05	6.69e-05	6.99e-05	9.09e-05	6.81e-05	6.49e-05	7.68e-05	6.56e-05	9.79e-05	5.83e-05	7.68e-05	8.78e-05	6.43e-05
meta_827	7.07e-05	5.24e-05	7.33e-05	6.58e-05	5.09e-05	5.84e-05	6.93e-05	7.37e-05	0.000121268	7.29e-05	7.35e-05	4.1e-05	7.86e-05	9.29e-05	5.15e-05
meta_828	5.74e-05	3.51e-05	4.34e-05	4.57e-05	4.09e-05	4.31e-05	4.77e-05	6.49e-05	4.29e-05	4.13e-05	4.35e-05	3.95e-05	4.17e-05	4.65e-05	5.57e-05
meta_829	0.000105237	6.96e-05	0.000109444	9.16e-05	7.66e-05	9.32e-05	0.000142382	0.000122836	0.000152496	0.000107992	0.000145269	7.82e-05	0.000124002	0.000126264	8.19e-05
meta_830	0.000118077	9.72e-05	0.000125796	0.00013621	0.000117563	0.00013616	0.000265147	0.000273105	0.000273734	0.000196894	0.000235567	0.000139384	0.000180717	0.000157569	0.00017254
meta_831	0.000152595	0.000121184	0.000137163	0.000145016	0.000178674	0.000136604	0.00019285	0.000200141	0.000203859	0.000155524	0.000190881	0.000114737	0.000147569	0.0002002	0.000120982
meta_832	6.09e-05	4.92e-05	8.13e-05	7.42e-05	7.58e-05	5.39e-05	8.82e-05	8.97e-05	0.000111782	6.99e-05	8.14e-05	4.8e-05	9.68e-05	8.93e-05	7e-05
meta_833	0.000155636	0.00011312	0.000174422	0.000133253	0.000142058	0.000135622	0.000191287	0.000202448	0.000155866	0.000157499	0.000207081	0.000114601	0.000115793	0.000138758	0.000141911
meta_834	0.000189842	0.000145805	0.000199492	0.000153177	0.000208125	0.000189269	0.000259652	0.00022018	0.000284804	0.000206367	0.000230971	0.000142026	0.000219828	0.000254923	0.000161296
meta_835	1.43e-05	2.13e-05	3.05e-05	1.34e-05	1.88e-05	1.39e-05	2.84e-05	1.46e-05	2.78e-05	4.64e-05	1.66e-05	5.02e-05	1.58e-05	2.19e-05	1.21e-05
meta_836	0.000246024	0.000235979	0.000267121	0.000216292	0.000278758	0.000227372	0.000322666	0.000343622	0.000372354	0.000290591	0.000334916	0.000198918	0.00029753	0.000322626	0.00023139
meta_837	0.000100099	7.35e-05	6.73e-05	7.86e-05	0.000117549	7.81e-05	0.000134462	0.000108507	0.000127548	9.7e-05	0.00011115	6.44e-05	0.000116654	0.000115968	8.75e-05
meta_838	0.000160312	0.000123283	0.000129835	0.000114373	0.000124139	0.000143629	0.000191971	0.000155947	0.000185995	0.000151088	0.000186504	0.000111086	0.00012492	0.00016616	0.000135477
meta_839	5.78e-05	6.55e-05	9.78e-05	4.89e-05	9.03e-05	6.68e-05	8.89e-05	8.65e-05	0.000130293	8.41e-05	9.19e-05	4.54e-05	0.000116789	0.000105399	6.32e-05
meta_840	7.68e-05	5.11e-05	7.62e-05	5.47e-05	5.08e-05	5.17e-05	8.12e-05	8.52e-05	8.96e-05	6.5e-05	0.000118215	6.65e-05	0.000104554	8.4e-05	7.49e-05
meta_841	6.75e-05	4.41e-05	8.11e-05	7.17e-05	8.12e-05	6.53e-05	0.0001243	9.91e-05	0.000108744	9.26e-05	0.000126435	4.98e-05	0.000111161	0.000119588	6.54e-05
meta_842	9.59e-05	8.09e-05	9.11e-05	7.11e-05	8.45e-05	8.39e-05	0.000118046	0.000104521	0.000100865	7.66e-05	0.000111489	6.4e-05	0.000105086	0.000133925	8.14e-05
meta_843	7.71e-05	5.21e-05	8.85e-05	6.37e-05	8.51e-05	8.92e-05	0.000114523	0.000150209	0.000133681	0.000102133	0.000112002	4.91e-05	0.00013009	0.000125469	7.12e-05
meta_844	0.00241286	0.00133072	0.00145928	0.00243306	0.00230549	0.00155815	0.00291166	0.000894968	0.00102603	0.00106712	0.00267713	0.00230633	0.000902358	0.00251565	0.00266748
meta_845	8.14e-05	5.76e-05	7.35e-05	5.52e-05	6.62e-05	5.88e-05	9.48e-05	9.42e-05	7.1e-05	8.15e-05	8.59e-05	5.51e-05	9.75e-05	0.000108164	5.16e-05
meta_846	4.69e-05	8.93e-05	4.05e-05	0.000117669	0.000243004	0.000258965	7.3e-05	5.64e-05	3.99e-05	0.000195967	0.000138948	0.000321522	0.00015479	0.000160881	0.000178686
meta_847	0.00233863	0.00211083	0.00253401	0.00361937	0.00232821	0.00255489	0.00183831	0.00165092	0.00338104	0.0017716	0.0028302	0.00355134	0.0025858	0.00410005	0.00428937
meta_848	2.54e-05	2.34e-05	1.43e-05	4.14e-05	9.91e-05	8.71e-05	2.09e-05	1.79e-05	1.33e-05	7.21e-05	5.1e-05	9.37e-05	6.35e-05	5.28e-05	6.44e-05
meta_849	8.97e-05	7.04e-05	0.000104492	7.39e-05	8.42e-05	7.6e-05	0.000136375	0.000111657	0.000104274	0.00010021	0.000117163	6.26e-05	0.000121702	0.000119544	7.41e-05
