# Supplementary material for: Metabolomic Profiling of Female Mink Serum during Early to Mid-Pregnancy to Reveal Metabolite Changes
Source: Genes (Basel). 2023 Sep 4;14(9):1759. doi: 10.3390/genes14091759 (PMC10531253; doi:10.3390/genes14091759)
Supplement: Supplementary file 1 [file genes-14-01759-s001.zip › supplementary file 2A -neg-D1_vs_D8.xlsx]

## Sheet: supplementary file 6A -neg-D1_v
#ID	MS2 name	MS2 score	MS1 name	MS1 ppm	type	mzmed	rtmed	QC01neg.QC01	QC02neg.QC02	QC03neg.QC03	D1.1neg.D1.1	D1.2neg.D1.2	D1.3neg.D1.3	D8.1neg.D8.1	D8.2neg.D8.2	D8.3neg.D8.3	Fold_change	log2FC	P_value	VIP	regulated
meta_1					Unmapped	88.0428	337.608	0.000319949	0.000314866	0.000392998	0.000396145	0.000454591	0.000447897	0.000330734	0.000362517	0.00027742	0.747456	-0.419939	0.0275331	1.18327	down
meta_2					Unmapped	89.027	225.006	0.0156012	0.015906	0.0154163	0.0141751	0.0122265	0.014358	0.0170054	0.0157323	0.0177467	1.23859	0.308697	0.0236178	1.18748	up
meta_3	Dihydroxyacetone	1			MS2 forward	89.0259	298.245	0.00150918	0.00152323	0.00103629	0.000574431	0.000892738	0.000885822	0.00104508	0.00113341	0.00112101	1.40226	0.487751	0.0866321	1.12822	unchanged
meta_4	Phenol	0.9874			MS2 forward	93.0363	130.031	9.15e-05	7.67e-05	0.000115826	0.000291348	0.000409158	0.000450431	2.69e-05	4.96e-05	2.81e-05	0.0908676	-3.46009	0.0163437	1.30857	down
meta_5					Unmapped	103.042	239.993	0.000260448	0.000286467	0.000270465	0.000292816	0.000312811	0.000373771	0.000374908	0.000449885	0.000339395	1.18868	0.249359	0.209924	0.82383	unchanged
meta_6	2-hydroxy-butanoic acid	0.9132			MS2 forward	103.041	198.685	0.000753836	0.000732156	0.000896115	0.000469187	0.000447004	0.000415981	0.000711374	0.000521292	0.000527142	1.32101	0.401639	0.142966	0.999091	unchanged
meta_7	Glyceric acid	0.6667			MS2 reverse	105.021	296.06	0.000205404	0.000183187	0.000208453	0.000171191	0.000197204	0.00018539	0.000150503	0.000187642	0.000169446	0.916586	-0.125658	0.311832	0.67659	unchanged
meta_8	Uracil	0.998			MS2 forward	111.021	92.863	0.000647475	0.00065766	0.000751713	0.00136981	0.0012902	0.0014053	0.000686646	0.000482122	0.000505686	0.411888	-1.27967	0.00157287	1.34079	down
meta_9	Creatinine	0.9041			MS2 forward	112.053	167.766	0.000155325	0.000150113	0.000147707	0.000151881	0.000181966	0.000182564	0.000137112	0.000153033	0.00012531	0.804506	-0.313826	0.0629721	1.07499	unchanged
meta_10			cis-Acetylacrylate;Norfuraneol;Pteridine	20.2215710133021;20.2215710133021;10.6025585487644	MS1 mz matched	113.025	297.544	0.000671101	0.000591469	0.000671855	0.000550128	0.000627155	0.000599213	0.000749908	0.000879856	0.00083984	1.39015	0.475245	0.0115667	1.2753	up
meta_11	L-Proline	0.9986			MS2 forward	114.057	302.377	0.000703117	0.000728235	0.000831889	0.00121957	0.00114712	0.00129828	0.00080021	0.000891102	0.000727689	0.660033	-0.59939	0.00303078	1.30026	down
meta_12			Methylacetoacetic acid;Alpha-ketoisovaleric acid;Acetoxyacetone;Ethyl pyruvate;Glutarate semialdehyde;2-Methylacetoacetic acid;Levulinic acid;2-Oxovaleric acid;3-Methyl-2-oxobutanoic acid;3-Methyl-2-oxobutyric acid;3-Methyl-2-oxobutanoate;2-Oxo-3-methylbutanoate;2-Oxoisovalerate;2-Oxoisopentanoate;alpha-Ketovaline;2-Ketovaline;2-Keto-3-methylbutyric acid;3-Oxopentanoic acid;3-Oxopentanoate;5-Oxop…	-11.5823417625047;-11.5823417625047;-11.5823417625047;-11.5823417625047;-11.5823417625047;-11.5823417625047;-11.5823417625047;-11.5823417625047;-11.2023287056271;-11.2023287056271;-11.2023287056271;-11.2023287056271	MS1 mz matched	115.041	33.318	0.00588328	0.00575588	0.00514944	0.000932817	0.00334703	0.00228598	0.00319694	0.00992636	0.00943562	3.43581	1.78065	0.122158	1.0458	unchanged
meta_13					Unmapped	116.036	243.803	9.12e-05	9.5e-05	8.71e-05	6.82e-05	8.67e-05	8.56e-05	6.95e-05	0.000163573	0.000169558	1.67464	0.743853	0.234379	0.876394	unchanged
meta_14	L-Valine	0.9718			MS2 forward	116.073	290.282	0.00138592	0.00138149	0.00161586	0.00215965	0.00231442	0.00255834	0.00128383	0.00156308	0.00147318	0.614312	-0.702956	0.00443575	1.29363	down
meta_15	L-Threonine	0.925			MS2 forward	118.052	341.46	0.0003256	0.000350905	0.000390725	0.000497834	0.000512211	0.000612996	0.000318465	0.000403787	0.000307565	0.634498	-0.656312	0.0148018	1.22479	down
meta_16			Benzoic acid;4-Hydroxybenzaldehyde;3-(2-Furanyl)-2-propenal;2-Hydroxybenzaldehyde;Benzoate;Benzoic acid;Benzenecarboxylic acid;Phenylformic acid;Dracylic acid;Aromatic acid;Aromatic carboxylic acid;4-Hydroxybenzaldehyde;p-Hydroxybenzaldehyde;3-Hydroxybenzaldehyde;Salicylaldehyde;o-Hydroxybenzaldehyde;2-Hydroxybenzaldehyde;Tropolone	10.0019027542147;10.0019027542147;10.0019027542147;10.0019027542147;9.83309952405507;9.83309952405507;9.83309952405507;9.83309952405507;9.83309952405507;9.83309952405507	MS1 mz matched	121.031	40.526	0.00356239	0.00348052	0.00343606	0.011016	0.00870264	0.0101223	0.000806127	0.000945835	0.000622329	0.0795647	-3.65173	0.00470805	1.34698	down
meta_17	Taurine	0.9997			MS2 forward	124.009	286.745	0.00183297	0.00184706	0.00223142	0.00244573	0.00257067	0.0026188	0.00165596	0.00219623	0.00167289	0.723633	-0.46667	0.0487063	1.20102	down
meta_18	Thymine	0.7301			MS2 reverse	125.036	88.173	0.000119274	0.000140928	0.000137683	0.00036274	0.000433244	0.000407897	8.03e-05	6.74e-05	7.44e-05	0.184495	-2.43835	0.00311051	1.34842	down
meta_19	5-Amino-4-carbamoylimidazole (AICA)	0.8292			MS2 reverse	126.057	124.04	0.000130409	0.000112608	0.000131795	0.000182011	0.000256889	0.000338909	7.42e-05	6.65e-05	5.81e-05	0.255649	-1.96776	0.0495961	1.22769	down
meta_20	Dihydrothymine	0.8918			MS2 forward	127.052	360.715	0.000114728	0.000128011	0.000137616	0.000116244	0.000117777	0.000135177	0.000122986	0.000115333	9.75e-05	0.909609	-0.136681	0.317543	0.684337	unchanged
meta_21					Unmapped	127.052	330.914	5.36e-05	5.14e-05	4.59e-05	4.32e-05	2.68e-05	2.26e-05	3.97e-05	2.98e-05	3.15e-05	1.09118	0.125893	0.714699	0.25448	unchanged
meta_22	L-Pyroglutamic acid	0.993			MS2 forward	128.037	284.935	0.00193266	0.00234662	0.00203931	0.00215935	0.00174817	0.00187351	0.00235342	0.00236909	0.00207228	1.17536	0.2331	0.0986683	0.992243	unchanged
meta_23	Mesaconic acid	0.9862			MS2 forward	129.02	416.8	4.42e-05	4.75e-05	5.44e-05	6.98e-05	6.62e-05	7.32e-05	4.71e-05	5.02e-05	4.46e-05	0.678796	-0.55895	0.00121379	1.32609	down
meta_24	ketoisocaproic acid	0.8729			MS2 forward	129.057	47.429	0.0260421	0.0260202	0.026052	0.0287521	0.032919	0.0310735	0.0504601	0.0551228	0.0270726	1.43033	0.516349	0.263753	0.816637	unchanged
meta_25	N-Acetyl-L-alanine	0.9998			MS2 forward	130.051	246.552	0.000146352	0.000161339	0.000136512	0.000144243	0.000185681	0.000139298	0.000140669	0.000149011	0.000148274	0.933362	-0.0994917	0.553836	0.440374	unchanged
meta_26			Trans-3-hydroxy-L-proline;3-Hydroxy-L-proline;5-Amino-2-oxopentanoic acid;4-Hydroxyproline;Propionylglycine;L-Glutamic gamma-semialdehyde;N-Acetyl-L-alanine;cis-4-Hydroxy-D-proline;5-Aminolevulinic acid;4-Hydroxy-2-pyrrolidinecarboxylic acid;4-Hydroxy-L-proline;5-Aminolevulite;5-Amino-4-oxopentanoate;5-Amino-4-oxovaleric acid;cis-4-Hydroxy-L-proline;L-Allohydroxyproline;N-Acetyl-beta-alanine;5-Am…	-24.7462496123692;-24.7462496123692;-24.7462496123692;-24.7462496123692;-24.7462496123692;-24.7462496123692;-24.7462496123692;-24.7462496123692;-24.7462496123692;-24.7462496123692;-24.7462496123692;-24.416633220909;-24.416633220909;-24.416633220909;-24.416633220909;-24.416633220909;-24.416633220909;-24.416633220909;-24.416633220909;-24.416633220909;-24.416633220909;-24.416633220909;-24.4166332209…	MS1 mz matched	130.052	358.858	0.000197651	0.000203759	0.000200742	0.000227978	0.000199138	0.000225361	0.000323989	0.000157633	0.000310523	1.21406	0.279839	0.476013	0.531174	unchanged
meta_27			Trans-3-hydroxy-L-proline;3-Hydroxy-L-proline;5-Amino-2-oxopentanoic acid;4-Hydroxyproline;Propionylglycine;L-Glutamic gamma-semialdehyde;N-Acetyl-L-alanine;cis-4-Hydroxy-D-proline;5-Aminolevulinic acid;4-Hydroxy-2-pyrrolidinecarboxylic acid;4-Hydroxy-L-proline;5-Aminolevulite;5-Amino-4-oxopentanoate;5-Amino-4-oxovaleric acid;cis-4-Hydroxy-L-proline;L-Allohydroxyproline;N-Acetyl-beta-alanine;5-Am…	-24.7462496123692;-24.7462496123692;-24.7462496123692;-24.7462496123692;-24.7462496123692;-24.7462496123692;-24.7462496123692;-24.7462496123692;-24.7462496123692;-24.7462496123692;-24.7462496123692;-24.416633220909;-24.416633220909;-24.416633220909;-24.416633220909;-24.416633220909;-24.416633220909;-24.416633220909;-24.416633220909;-24.416633220909;-24.416633220909;-24.416633220909;-24.4166332209…	MS1 mz matched	130.052	336.303	0.000201745	0.000224143	0.000288398	0.000254048	0.000288742	0.000333809	0.000179036	0.000241462	0.000274251	0.79255	-0.335427	0.172188	0.859999	unchanged
meta_28	L-Leucine	0.9965			MS2 forward	130.089	254.192	0.00337524	0.00349676	0.00481775	0.00482564	0.00568292	0.00509889	0.00382282	0.00436021	0.00379815	0.767657	-0.381465	0.0213723	1.20441	down
meta_29	Ethylmalonic acid	0.9865			MS2 forward	131.036	356.234	4.34e-05	5.19e-05	5.22e-05	5.16e-05	5.18e-05	5.28e-05	4.59e-05	6.28e-05	6.8e-05	1.13155	0.178296	0.412956	0.634315	unchanged
meta_30	Hydroxyisocaproic acid	0.9895			MS2 forward	131.072	122.797	0.00271029	0.00372772	0.00239131	0.00548993	0.00629534	0.00568294	0.0022884	0.00388527	0.00443131	0.607102	-0.719988	0.0563904	1.15709	unchanged
meta_31	L-Threonate	0.9911			MS2 forward	135.031	320.973	0.00102669	0.00121576	0.00114668	0.00114191	0.000954465	0.00173703	0.000929977	0.00099052	0.000878082	0.73005	-0.453933	0.280166	0.797179	unchanged
meta_32	Hypoxanthine	0.9857			MS2 forward	135.032	167.218	0.000145765	0.000123977	0.00013341	4.75e-05	4.05e-05	2.86e-05	6.75e-05	7.28e-05	6.41e-05	1.75283	0.809685	0.0195652	1.25414	up
meta_33	2-Methylbenzoic acid	0.9491			MS2 forward	135.045	39.248	0.000170088	0.000148519	0.000154435	0.000189517	0.000177349	0.000172669	0.000267592	0.000169951	0.000183973	1.15195	0.204077	0.465512	0.535628	unchanged
meta_34					Unmapped	136.008	89.232	0.00216463	0.0020158	0.00218372	0.00101726	0.00288781	0.00325438	0.00074585	0.00308878	0.00285753	0.934732	-0.0973748	0.885798	0.0864734	unchanged
meta_35	4-Nitrophenol	0.9846			MS2 forward	138.02	39.093	0.000268311	0.000289019	0.000281259	0.000203521	0.000156937	0.000203107	0.00030441	0.000237763	0.000253135	1.41121	0.49693	0.0417274	1.12842	up
meta_36			Benzoic acid;4-Hydroxybenzaldehyde;3-(2-Furanyl)-2-propenal;2-Hydroxybenzaldehyde;Benzoate;Benzoic acid;Benzenecarboxylic acid;Phenylformic acid;Dracylic acid;Aromatic acid;Aromatic carboxylic acid;4-Hydroxybenzaldehyde;p-Hydroxybenzaldehyde;3-Hydroxybenzaldehyde;Salicylaldehyde;o-Hydroxybenzaldehyde;2-Hydroxybenzaldehyde;Tropolone	10.0019027542147;10.0019027542147;10.0019027542147;10.0019027542147;9.83309952405507;9.83309952405507;9.83309952405507;9.83309952405507;9.83309952405507;9.83309952405507	MS1 mz matched	138.056	41.903	0.000864011	0.000787327	0.000738834	0.00100359	0.000903951	0.00104192	0.000994949	0.000817859	0.000869613	0.909463	-0.136914	0.256984	0.765713	unchanged
meta_37	2-Oxoadipic acid	0.9681			MS2 forward	141.018	370.872	0.0414751	0.0381808	0.0410616	0.0373939	0.0386444	0.0387971	0.0433822	0.0424588	0.0439479	1.13022	0.176599	0.00131217	1.3219	up
meta_38	Pyruvaldehyde	0.719			MS2 reverse	143.035	297.77	0.000245124	0.000248235	0.000246755	0.000215764	0.000261102	0.000241318	0.000304448	0.000320594	0.000311187	1.30361	0.382509	0.021228	1.27465	up
meta_39	Caprylic acid	0.9509			MS2 reverse	143.108	51.02	0.000796674	0.00062994	0.000704793	0.000224211	0.000366306	0.00030963	0.00107204	0.000690752	0.000887083	2.94383	1.55769	0.022818	1.25898	up
meta_40	Isobutyrylglycine	0.6509			MS2 reverse	144.067	202.061	0.000343245	0.00033486	0.000395507	0.000285225	0.000507362	0.000456262	0.000225533	0.000505561	0.000625396	1.08619	0.119279	0.808431	0.196063	unchanged
meta_41					Unmapped	144.992	37.772	0.000396262	0.000372779	0.00035784	0.000463753	0.000424381	0.000417648	0.000556327	0.000529084	0.000562014	1.26164	0.335299	0.00420524	1.29704	up
meta_42	alpha-ketoglutarate	0.7336			MS2 forward	145.015	320.362	0.000220164	0.000229726	0.000239379	3.02e-05	6.31e-05	4.93e-05	0.000107067	0.000487206	0.000447028	7.30217	2.86833	0.130063	1.06825	unchanged
meta_43	Cyanuric acid	0.8919			MS2 forward	145.037	96.5955	0.000299691	0.000299526	0.000300106	0.000307451	0.000474946	0.000489251	0.000192038	0.000821934	0.00115258	1.70373	0.768701	0.401321	0.641472	unchanged
meta_44	L-Lysine	0.9879			MS2 forward	145.099	511.685	7.57e-05	9.47e-05	0.00010166	0.000119198	0.000123397	0.000136891	0.000108108	0.000103647	7.58e-05	0.757741	-0.400223	0.0740833	1.09526	unchanged
meta_45	L-Glutamate	0.989			MS2 forward	146.046	380.156	0.000284069	0.00027245	0.000303034	0.000392701	0.000346631	0.000383439	0.000237989	0.000259878	0.000219875	0.63926	-0.645526	0.00203899	1.31539	down
meta_46			2-Oxo-4-methylthiobutanoic acid;4-Methylthio-2-oxobutanoic acid;4-Methylthio-2-oxobutanoate;2-Keto-4-methylthiobutyric acid;2-Oxo-4-methylthiobutanoate;2-Oxo-4-methylthiobutanoic acid	-9.5582056036615;-9.45821966573052	MS1 mz matched	147.012	78.825	0.00188045	0.00183676	0.00178222	0.00722879	0.00619708	0.0111456	0.0016391	0.000985088	0.000971927	0.146353	-2.77247	0.0409459	1.24736	down
meta_47	D-(+)-3-Phenyllactic acid	0.6841			MS2 reverse	147.045	109.921	0.000308177	0.000248039	0.00023151	0.000580866	0.000302705	0.000461007	0.000350333	0.000293661	0.00030748	0.707637	-0.498918	0.242373	0.85609	unchanged
meta_48	DL-3-Phenyllactic acid	0.7379			MS2 forward	147.045	247.1	0.000128971	0.000135683	0.000125819	8.08e-05	7.68e-05	5.11e-05	0.000144866	0.000130095	0.000135114	1.96471	0.974319	0.0086645	1.29806	up
meta_49	L-Methionine	0.9061			MS2 forward	148.044	273.394	0.000209034	0.0002215	0.000218266	0.000126426	0.000122319	0.000109906	0.000294558	0.00024734	0.000202889	2.07664	1.05425	0.0359088	1.24879	up
meta_50	D-Ribose	0.9935			MS2 forward	149.046	297.779	0.000369433	0.000409138	0.00043208	0.000372381	0.000411075	0.000362948	0.000445198	0.000503072	0.000468374	1.23573	0.305362	0.0162829	1.22335	up
meta_51	Xanthine	0.992			MS2 forward	151.026	208.685	0.000301035	0.000366216	0.000325426	0.000184939	9.89e-05	4.6e-05	0.000208898	0.000233217	0.000203302	1.95676	0.968468	0.115292	1.06292	unchanged
meta_52	2-Hydroxyphenylacetic acid	0.9941			MS2 forward	151.04	44.849	0.000651541	0.000613414	0.000557108	0.000918592	0.000949391	0.000909477	0.000577731	0.000551412	0.000645099	0.6388	-0.646563	0.002459	1.33695	down
meta_53	Ribitol	0.9598			MS2 forward	151.061	242.574	9.37e-05	9.17e-05	0.000101527	0.000107683	0.000106981	0.000119034	0.000110769	0.000114867	0.000117031	1.02688	0.0382646	0.540806	0.454208	unchanged
meta_54			Dimefox	-0.840543	MS1 mz matched	153.067	195.484	8.52e-05	9.87e-05	9.72e-05	6.87e-05	0.000129439	0.000119318	5.52e-05	0.000137042	0.000164977	1.12508	0.170022	0.748943	0.252195	unchanged
meta_55			Methylacetoacetic acid;Alpha-ketoisovaleric acid;Acetoxyacetone;Ethyl pyruvate;Glutarate semialdehyde;2-Methylacetoacetic acid;Levulinic acid;2-Oxovaleric acid;3-Methyl-2-oxobutanoic acid;3-Methyl-2-oxobutyric acid;3-Methyl-2-oxobutanoate;2-Oxo-3-methylbutanoate;2-Oxoisovalerate;2-Oxoisopentanoate;alpha-Ketovaline;2-Ketovaline;2-Keto-3-methylbutyric acid;3-Oxopentanoic acid;3-Oxopentanoate;5-Oxop…	-11.5823417625047;-11.5823417625047;-11.5823417625047;-11.5823417625047;-11.5823417625047;-11.5823417625047;-11.5823417625047;-11.5823417625047;-11.2023287056271;-11.2023287056271;-11.2023287056271;-11.2023287056271	MS1 mz matched	156.067	31.5055	0.00287351	0.00286497	0.00282673	0.000517022	0.00251428	0.00131497	0.000845495	0.00534993	0.00480637	2.53132	1.33989	0.25509	0.811096	unchanged
meta_56					Unmapped	156.991	347.68	0.00151541	0.00151541	0.00151629	0.00148168	0.00155879	0.0016019	0.00160236	0.00159806	0.00164131	1.04294	0.0606601	0.190627	0.907362	unchanged
meta_57	Allantoin	0.9785			MS2 forward	157.037	180.663	0.00148475	0.00144613	0.00148015	0.00174887	0.00195431	0.00185466	0.00165489	0.00172692	0.00162995	0.901748	-0.149204	0.072901	1.09593	unchanged
meta_58			Heptyl acetate;Propyl hexanoate;3-Methylbutyl 2-methylpropanoate;3-Heptyl acetate;Isoamyl butyrate;Methyl caprylate;3-Octyl formate;Butyl 3-methylbutanoate;Pelargonic acid;Butyl 2-methylbutanoate;xi-2-Ethylheptanoic acid;Hexyl propionate;5-Methylhexyl acetate;Butyl pentanoate;Octyl formate;1-Hydroxy-3-nonanone;1-Methylbutyl butanoate;Isopropyl hexanoate;4-Methyloctanoic acid;2-Methylpropyl 3-meth…	2.02490750314496;2.02490750314496;2.02490750314496;2.02490750314496;2.02490750314496;2.02490750314496;2.02490750314496;2.02490750314496;2.02490750314496;2.02490750314496;2.02490750314496;2.02490750314496;2.02490750314496;2.02490750314496;2.02490750314496;2.02490750314496;2.02490750314496;2.02490750314496;2.02490750314496;2.02490750314496;2.02490750314496;2.02490750314496;2.02490750314496;2.024907…	MS1 mz matched	157.123	50.366	0.0012005	0.00117297	0.00122868	0.000379623	0.000431323	0.000478185	0.00144527	0.000990009	0.00123731	2.84889	1.5104	0.0222546	1.2855	up
meta_59					Unmapped	158.083	319.213	0.000100304	9.55e-05	9.67e-05	0.000110234	7.88e-05	9.89e-05	0.00015797	6.58e-05	0.000162254	1.34086	0.423156	0.410149	0.601799	unchanged
meta_60	Pimelic acid	0.9667			MS2 reverse	159.066	350.746	3.1e-05	2.34e-05	2.94e-05	4.76e-05	4.37e-05	6.5e-05	2.2e-05	3.36e-05	2.01e-05	0.484562	-1.04525	0.0334475	1.17509	down
meta_61			2,4-Dichlorotoluene;Benzal chloride	-11.8569073176122;-11.8569073176122	MS1 mz matched	160.027	28.895	0.000651589	0.000751201	0.000688782	0.000170542	0.00061995	0.000260112	0.000196953	0.00180693	0.00275747	4.53201	2.18015	0.23724	0.871766	unchanged
meta_62			Purine;Purine;Purine base	-4.96569595848402;-4.99818399307832	MS1 mz matched	160.062	264.39	0.000374217	0.000256997	0.000353713	0.000262595	0.000316567	0.000334174	0.000278794	0.000385537	0.00033006	1.08875	0.122667	0.51652	0.473603	unchanged
meta_63	3-Hydorxy-3-methylglutaric acid	0.7561			MS2 reverse	161.046	297.73	0.000836404	0.000724213	0.000777038	0.000632025	0.000704195	0.000696877	0.000873571	0.000970293	0.00108973	1.44292	0.528991	0.0290969	1.25051	up
meta_64			P-Dichlorobenzene;m-Dichlorobenzene;1,4-Dichlorobenzene;p-Dichlorobenzene;1,2-Dichlorobenzene;o-Dichlorobenzene;1,3-Dichlorobenzene;meta-Dichlorobenzene	-20.407885607096;-20.407885607096;-20.407885607096;-20.407885607096;-20.407885607096	MS1 mz matched	163.018	88.977	0.00487461	0.00346878	0.00370417	0.00150834	0.00473087	0.00322641	0.00121435	0.00564396	0.00517263	1.27102	0.345981	0.642335	0.351639	unchanged
meta_65	Phenylpyruvate	0.997			MS2 forward	163.04	45.863	0.00747684	0.00708917	0.00692704	0.0255164	0.0186905	0.0202406	0.00403382	0.00287447	0.00266692	0.148574	-2.75075	0.0101127	1.32846	down
meta_66	L-Iditol	0.8046			MS2 forward	163.061	206.69	0.000543341	0.000588426	0.000591195	0.000610003	0.000549255	0.000572199	0.000630551	0.000606744	0.00059671	1.05923	0.083011	0.186944	0.862432	unchanged
meta_67	Formylanthranilic acid	0.8846			MS2 forward	164.035	73.1405	0.000276326	0.000306642	0.000274863	0.000684559	0.000713796	0.000768683	0.000180775	0.000175918	0.000174579	0.24516	-2.0282	0.00193735	1.35435	down
meta_68	L-Phenylalanine	0.9975			MS2 forward	164.072	247.219	0.00230224	0.00225307	0.00219753	0.00119951	0.0012076	0.00119016	0.00237679	0.00253484	0.0024502	2.04651	1.03317	0.00117566	1.35757	up
meta_69			Phthalic acid;Benzoquinoneacetic acid;3,4-Methylenedioxybenzoic acid;Terephthalic acid;Phthalate;o-Phthalic acid;1,2-Benzenedicarboxylic acid;4-Hydroxyphenylglyoxylate;4-Hydroxybenzoylformate;4-Hydroxyphenylglyoxylic acid;2-(4-Hydroxyphenyl)-2-oxoacetate;Terephthalate;Terephthalic acid;1,4-Benzenedicarboxylic acid;3-Formylsalicylic acid;2-Hydroxyisophthalaldehydic acid;4-Formylsalicylic acid;4-Fo…	-9.68941070704023;-9.68941070704023;-9.68941070704023;-9.68941070704023;-9.63700997307824;-9.63700997307824;-9.63700997307824;-9.63700997307824;-9.63700997307824	MS1 mz matched	165.022	27.497	0.00209809	0.00214003	0.00219672	0.00104082	0.00151026	0.00123697	0.000819115	0.00098596	0.00108024	0.761687	-0.392729	0.145205	0.933136	unchanged
meta_70	1,2-Benzenedicarboxylic acid	0.9499			MS2 forward	165.019	279.126	6.88e-05	7.29e-05	7.79e-05	7.87e-05	8.52e-05	9.46e-05	8.9e-05	8.5e-05	8.02e-05	0.98316	-0.0245013	0.800236	0.186664	unchanged
meta_71	Phenyllactic acid	0.9574			MS2 forward	165.056	109.77	0.00243009	0.00216443	0.00227021	0.00355529	0.00328932	0.0043375	0.00234963	0.00227216	0.00255571	0.641874	-0.639639	0.0433402	1.22118	down
meta_72			Ethyl 1-(methylthio)ethyl disulfide;1-(Ethylthio)ethyl methyl disulfide;Ethyl (ethylthio)methyl disulfide;Methyl 1-(methylthio)propyl disulfide;1,2-Dinitrobenzene;o-Dinitrobenzene	19.0845655198909;19.0845655198909;19.0845655198909;19.0845655198909;-22.5042570071597	MS1 mz matched	167.013	259.512	8.1e-05	6.98e-05	8.58e-05	0.000144172	0.00015388	0.000196161	6.73e-05	7.17e-05	6.02e-05	0.403048	-1.31098	0.0214956	1.28998	down
meta_73	Uric acid	0.9758			MS2 forward	167.022	312.747	0.000384904	0.000433524	0.000621462	0.00115776	0.00100739	0.00154129	0.000593459	0.000605529	0.000477333	0.452273	-1.14474	0.0436149	1.22466	down
meta_74	3-Hydroxymandelic acid	0.9265			MS2 forward	167.035	197.631	0.000109696	0.000101464	0.000157214	0.000414739	0.000469156	0.000526048	2.5e-05	6.68e-05	3.84e-05	0.0923319	-3.43703	0.00229301	1.34136	down
meta_75			L-2,3-Dihydrodipicolinate;2-Furoylglycine;L-2,3-Dihydrodipicolite;Dihydrodipicolinic acid;Dihydrodipicolite;2,3-Dihydrodipicolite;(S)-2,3-Dihydropyridine-2,6-dicarboxylate;3,5-Dihydroxyanthranilate;3,5-Dihydroxyanthranilic acid;3-Methylpyrrole-2,4-dicarboxylic acid;2-Methoxy-5-nitrophenol;5-Nitroguaiacol;2-Methoxy-4-nitrophenol;4-Nitroguaiacol;4-Methyl-5-nitrocatechol	-14.8351690350634;-14.8351690350634;-14.7896176883693;-14.7896176883693;-14.7896176883693;-14.7896176883693;-14.7896176883693;-14.7896176883693	MS1 mz matched	168.028	380.063	0.000109556	0.000128851	0.000143767	0.000187329	0.000172099	0.000194684	9.52e-05	0.000122139	9.71e-05	0.567312	-0.817785	0.00240996	1.31143	down
meta_76			Diethylthiophosphate;Diethylthiophosphoric acid;DETP	4.81541068627586;4.52955503789391	MS1 mz matched	169.017	39.215	0.000234048	0.000256345	0.000223935	0.000181558	0.000213823	0.00020161	0.00022791	0.000190889	0.000218819	1.06805	0.0949821	0.406891	0.573086	unchanged
meta_77			(-)-3-Cyanomethyl-3-hydroxy-1H-indol-2(3H)-one;Sodium hexafluorosilicate	-24.3408200830965;-7.97636867835799	MS1 mz matched	169.041	35.9195	0.000375015	0.000374355	0.000403165	0.000756407	0.00118758	0.000973761	0.000225989	0.000231576	4.09e-05	0.170824	-2.54942	0.0107224	1.28464	down
meta_78			D-Glyceraldehyde 3-phosphate;Dihydroxyacetone phosphate;Imetit	24.0800480778101;24.0800480778101;-4.14553229228892	MS1 mz matched	169.062	245.582	0.000129197	0.000120466	0.000126212	8.87e-05	0.000165548	0.000127716	7e-05	0.000177804	0.000190369	1.14728	0.198217	0.698115	0.300147	unchanged
meta_79					Unmapped	172.991	25.441	0.00362867	0.00464237	0.00248731	0.0127338	0.0116472	0.00687008	0.00543124	0.00499867	0.00716507	0.563021	-0.828739	0.114326	1.04133	unchanged
meta_80	cis-Aconitate	0.9731			MS2 forward	173.009	416.907	6.28e-05	7.86e-05	8.3e-05	0.000117844	0.000109383	0.000131357	6.11e-05	7.42e-05	6.47e-05	0.557657	-0.842551	0.00420904	1.30758	down
meta_81	L-Arginine	0.9281			MS2 forward	173.105	506.078	0.000206349	0.000225355	0.000225992	0.000228683	0.000251688	0.000294024	0.000262173	0.000261858	0.000235445	0.980734	-0.0280663	0.829632	0.157978	unchanged
meta_82	Indoleacetic acid	0.915			MS2 forward	174.056	135.478	0.000619326	0.000458312	0.000724363	0.000707639	0.000906921	0.000834484	0.000438175	0.000622699	0.000424847	0.606653	-0.721056	0.0208573	1.19354	down
meta_83	L-Citrulline	0.9896			MS2 forward	174.088	379.803	6.61e-05	8.22e-05	8.1e-05	8.02e-05	7.32e-05	8.18e-05	7.66e-05	9.02e-05	6.65e-05	0.991218	-0.0127254	0.932189	0.0674664	unchanged
meta_84	5,6,7,8-tetrahydro-2-Naphthoic Acid	0.9005			MS2 reverse	175.072	315.393	4.69e-05	5.92e-05	3.93e-05	2.09e-05	1.81e-05	1.4e-05	9.25e-05	6.18e-05	6.69e-05	4.17341	2.06123	0.0235197	1.28026	up
meta_85	N-Formylmethionine	0.91			MS2 forward	176.038	196.758	4.5e-05	4.46e-05	5.54e-05	2.27e-05	3.56e-05	3.09e-05	2.6e-05	5.36e-05	5.91e-05	1.55552	0.637395	0.24377	0.834742	unchanged
meta_86	Indole	0.9997			MS2 reverse	176.072	109.765	0.000726528	0.000669081	0.000806428	0.000223457	0.000400791	0.000186815	0.000197303	0.000716544	0.00122603	2.63837	1.39965	0.272	0.813441	unchanged
meta_87			N'-nitrosonornicotine;N'-Nitrosonornicotine;NNN	14.4542150075338;14.521978065279	MS1 mz matched	176.093	265.428	0.000269961	0.000235943	0.0002633	0.000248407	0.000262863	0.000280898	0.000250606	0.000271748	0.000300989	1.03936	0.0556892	0.587038	0.40546	unchanged
meta_88	Cyclohexylsulfamate	0.6697			MS2 forward	178.053	44.42	0.000102259	0.000102904	0.000110047	0.000214486	0.000520731	0.000318717	0.000181894	0.000172142	0.00020898	0.534205	-0.904536	0.208841	0.905122	unchanged
meta_89	Aspirin	0.9815			MS2 reverse	179.035	41.862	0.00146433	0.00140928	0.00122442	0.000368171	0.00160638	0.000885434	0.000693073	0.00318964	0.00303947	2.42036	1.27522	0.230953	0.840728	unchanged
meta_90	myo-Inositol	0.9143			MS2 forward	179.056	383.983	0.000558472	0.000581774	0.000516214	0.00054044	0.000453713	0.000438927	0.000527574	0.000558496	0.000541805	1.13593	0.183871	0.16943	0.951209	unchanged
meta_91	D-Fructose	0.9505			MS2 forward	179.056	297.711	0.0128776	0.0116641	0.0120152	0.00997452	0.0118865	0.0114928	0.0136024	0.0154294	0.0151792	1.32551	0.406553	0.0114141	1.24713	up
meta_92	L-Sorbose	0.8327			MS2 forward	179.056	264.301	0.000316752	0.000280648	0.000275616	0.00025133	0.000257254	0.000220347	0.000336899	0.00024983	0.000334962	1.26444	0.338502	0.142171	0.976739	unchanged
meta_93	Hydroxyphenyllactic acid	0.9582			MS2 forward	181.05	195.676	5.42e-05	4.95e-05	6.71e-05	7.62e-05	8.49e-05	7.39e-05	6.66e-05	7.24e-05	6.04e-05	0.848429	-0.237134	0.0696376	1.05554	unchanged
meta_94	D-Sorbitol	0.7785			MS2 forward	181.071	291.538	0.000177155	0.000177649	0.000157605	0.000149875	0.000158663	0.000152716	0.000167529	0.000195742	0.00021324	1.24988	0.321789	0.0970233	1.12099	unchanged
meta_95	Saccharin	0.8626			MS2 forward	181.992	31.471	0.000232853	0.000282418	0.000293018	0.000622971	0.000385459	0.000511814	0.000674959	0.000494716	0.000571577	1.14538	0.195822	0.444206	0.520932	unchanged
meta_96			p-Hydroxyphenylacetothiohydroximate	-18.167	MS1 mz matched	182.032	275.722	0.000620621	0.000634735	0.000721136	0.000685371	0.000694449	0.000734453	0.000662231	0.000666784	0.000608837	0.916558	-0.125703	0.0727148	1.05769	unchanged
meta_97	4-Pyridoxic acid	0.9955			MS2 forward	182.046	42.5125	0.00834251	0.00818984	0.00816998	0.00934906	0.00882036	0.0098847	0.00879357	0.00788534	0.00929679	0.925914	-0.11105	0.254984	0.759533	unchanged
meta_98	L-Glutamine	0.8615			MS2 reverse	183.016	249.179	7.39e-05	8.72e-05	7.39e-05	9.11e-05	9.91e-05	0.000107431	7.41e-05	7.9e-05	8.31e-05	0.793582	-0.333549	0.0296718	1.19775	down
meta_99			1-Naphthaleneacetic acid;Biphenyl-2,3-diol;2,3-Dihydroxybiphenyl;3-Phenylcatechol;2,2'-Dihydroxybiphenyl;(+/-)-trans-Acephthene-1,2-diol;Eutypine;4-Hydroxy-3-(3-methyl-3-butene-1-ynyl)benzaldehyde;Chimaphylin;Chimaphilin;1-phthylacetic acid;A;4,4'-Dihydroxybiphenyl;4,4'-Biphenyldiol;3,5-Dihydroxybiphenyl;3,5-Biphenyldiol;5-Phenylresorcinol;5-Methyl-1-phthoate	20.2587139508705;20.1490744518894;20.1490744518894;20.1490744518894;20.1490744518894;20.1490744518894;20.1490744518894;20.1490744518894;20.1490744518894;20.1490744518894	MS1 mz matched	185.072	146.614	0.000490086	0.000447382	0.000481902	0.000524038	0.000560765	0.000555595	0.000746034	0.000718484	0.000699402	1.31914	0.399601	0.000682771	1.332	up
meta_100			3-Fumarylpyruvate;Calligonine;Elaeagnine;Tetrahydroharman;Paraquat;1,1'-Dimethyl-4,4'-bipyridinium	-5.758684367925;11.4348225323664;11.4348225323664	MS1 mz matched	185.118	49.0825	0.000524158	0.000412881	0.000487354	0.000254015	0.000329594	0.00039952	0.000553694	0.000547545	0.000155802	1.27861	0.354577	0.566456	0.419155	unchanged
meta_101			Pydanon;Hexahydro-4-hydroxy-3,6-dioxopyridazine-4-acetic acid	-7.97795	MS1 mz matched	187.042	225.289	0.0133473	0.0127661	0.0147497	0.0110026	0.0109313	0.0111528	0.014259	0.012983	0.0125018	1.2012	0.264475	0.0495717	1.22153	up
meta_102	4-Methoxyphenylacetic acid	0.9725			MS2 reverse	187.041	33.929	0.000383987	0.000344672	0.000330302	0.000352014	0.000234248	0.000155976	0.00217128	0.000285766	0.00157353	5.4303	2.44103	0.186428	0.94515	unchanged
meta_103	Azelaic acid	0.9968			MS2 forward	187.097	327.803	0.000177722	0.000166803	0.000203889	0.00028095	0.000285354	0.000341653	0.000154021	0.000208562	0.000158879	0.574325	-0.80006	0.00819432	1.25763	down
meta_104	3-Hydroxycapric acid	0.9993			MS2 reverse	187.134	110.212	0.000203228	0.000185363	0.000156344	0.000217118	0.000191033	0.000347705	0.000529901	0.000174477	0.000240708	1.25035	0.322336	0.63682	0.335412	unchanged
meta_105	Kynurenic acid	0.9999			MS2 reverse	188.035	192.398	8.08e-05	9.43e-05	6.87e-05	0.000118584	0.00013206	0.000225995	5.96e-05	8.85e-05	5.53e-05	0.426672	-1.2288	0.103755	1.07144	unchanged
meta_106	3-Indolepropionic acid	0.6546			MS2 forward	188.071	109.214	0.000475549	0.000458227	0.000456391	0.00192121	0.00166537	0.00215807	0.000108171	0.000175332	0.00016124	0.0774186	-3.69118	0.00562367	1.34267	down
meta_107					Unmapped	188.939	379.115	0.000852214	0.000851701	0.000837474	0.000728248	0.000690154	0.000683279	0.000705784	0.000817641	0.00135058	1.36748	0.451518	0.324735	0.747714	unchanged
meta_108					Unmapped	188.939	362.178	0.000491449	0.000506844	0.000462831	0.000397351	0.000417132	0.000430502	0.000492328	0.000446424	0.000487093	1.14527	0.195689	0.0322196	1.17772	up
meta_109			Nitroxoline;4-Nitroquinoline N-oxide;4-Nitroquinoline 1-oxide;Nitrochin	12.8795400586283;13.1010777854929	MS1 mz matched	189.04	234.425	0.000287765	0.000288506	0.000314601	0.000257057	0.000266381	0.000229985	0.000344644	0.000280996	0.000265867	1.18327	0.242785	0.187687	0.880974	unchanged
meta_110			4-Hydroxyphthalide;Phenylglyoxylic acid;(E)-8-Hydroxy-2-octene-4,6-diynoic acid;3,4-Methylenedioxybenzaldehyde;1,4-Benzodioxin-2(3H)-one;alpha-Oxo-benzeneacetic acid;Benzoylformate;Benzoylformic acid;Phenylglyoxylic acid;Phenylglyoxylate;2-Oxo-2-phenylacetate;2-Carboxybenzaldehyde;Phthalaldehydic acid;o-Formylbenzoic acid;2-Formylbenzoic acid;2-Formylbenzoate;Piperol	-24.6221308249452;-24.6221308249452;-24.6221308249452;-24.6221308249452;-24.6221308249452;-24.6614548792631;-24.6614548792631;-24.6614548792631	MS1 mz matched	190.05	31.3765	0.0030164	0.00297996	0.00252187	0.0011738	0.00559234	0.00323205	0.00048338	0.00149675	0.00136786	0.334859	-1.57837	0.220133	0.867049	unchanged
meta_111	5-Hydroxyindoleacetate	0.9737			MS2 forward	190.051	251.099	0.000111261	0.000128525	0.000126196	0.000171304	0.000166892	0.000179848	0.000113799	0.000154012	0.000118525	0.745761	-0.423215	0.0640035	1.16161	unchanged
meta_112					Unmapped	194.927	406.716	0.000548979	0.00079631	0.000896754	0.000789742	0.000787541	0.000765462	0.000917478	0.000792532	0.000630811	0.999179	-0.00118466	0.994551	0.0203171	unchanged
meta_113	Galactonic acid	0.8609			MS2 forward	195.051	343.632	0.000254242	0.000219183	0.000243402	0.000349728	0.000275259	0.000354453	0.000251117	0.000302088	0.00021142	0.780676	-0.357205	0.122783	0.954193	unchanged
meta_114	IS	0.8605			MS2 forward	198.032	231.487	0.00180194	0.00177657	0.00179769	0.00162524	0.00190659	0.00181875	0.00166708	0.0016871	0.00138152	0.885082	-0.176117	0.189401	0.847269	unchanged
meta_115	p-CHLOROPHENYLALANINE	0.7953			MS2 forward	198.032	265.863	0.000356853	0.000346475	0.000388477	0.000335983	0.000320412	0.000353595	0.000432203	0.000363055	0.000356498	1.14036	0.189495	0.180753	0.902994	unchanged
meta_116			1-(Methylthio)-1-hexanethiol;Butyl propyl disulfide;Butyl isopropyl disulfide;L-Rhamnose;6-Deoxy-L-mannose;L-Mannomethylose;L-Rhamnopyranose;2-Deoxy-D-glucose;2-Deoxy-D-arabino-hexose;D-arabino-2-Deoxyhexose;L-Rhamnulose;6-Deoxy-L-fructose;6-Deoxy-D-galactose;D-Fucose;6-Deoxy-L-galactose;L-Fucose;D-Rhamnose;6-Deoxy-D-mannose;D-Mannomethylose;L-Fuculose;6-Deoxy-L-tagatose;beta-D-Fucose;beta-L-Rham…	-2.08387500104639;-2.08387500104639;-2.08387500104639;3.04750759584062;3.04750759584062;3.04750759584062;3.04750759584062;3.04750759584062;3.04750759584062;3.04750759584062;3.04750759584062;3.04750759584062;3.04750759584062;3.04750759584062;3.04750759584062;3.04750759584062;3.04750759584062;3.04750759584062;3.04750759584062;3.04750759584062;3.04750759584062;3.04750759584062;3.04750759584062;3.047…	MS1 mz matched	199.038	206.69	0.000714123	0.00076843	0.000686973	0.00077428	0.000674602	0.000727415	0.000778376	0.000757468	0.00081305	1.07931	0.110107	0.175567	0.889475	unchanged
meta_117			2-Hexenoylcholine;Tegafur	23.8693013816457;13.6475974323068	MS1 mz matched	199.17	47.787	0.000197858	0.000208171	0.000202318	8.2e-05	7.89e-05	5.4e-05	0.000183039	0.000277061	0.000155405	2.86376	1.51791	0.0611773	1.18328	unchanged
meta_118			Chlorphenesin;4-Chloro-3,5-dimethoxybenzyl alcohol;Chlorphenesin	6.57346147667619;6.57346147667619;6.43437898584443	MS1 mz matched	201.038	225.242	0.000758357	0.000666221	0.000492618	0.000587808	0.000509242	0.000550455	0.000797236	0.000666907	0.00043557	1.15308	0.205498	0.512337	0.478076	unchanged
meta_119			Piperazine phosphate	-14.3513	MS1 mz matched	201.057	239.559	0.000386731	0.000417032	0.000367881	0.000412527	0.000425243	0.000501009	0.000467625	0.000441389	0.000390334	0.970547	-0.04313	0.732393	0.251117	unchanged
meta_120	Sebacic acid	0.7763			MS2 forward	201.113	306.496	5.03e-05	5.48e-05	5.64e-05	3.03e-05	5.7e-05	6.02e-05	4.99e-05	5.12e-05	4.91e-05	1.01913	0.0273393	0.93012	0.0766345	unchanged
meta_121	1-Methylxanthine	0.7806			MS2 forward	203.001	27.4255	0.000596785	0.000526135	0.000499241	0.000715733	0.0007665	0.000614815	0.000587606	0.000535464	0.000573265	0.808916	-0.305938	0.082619	1.11266	unchanged
meta_122					Unmapped	203.032	29.434	0.000708269	0.000942106	0.000833093	0.000901866	0.00047976	0.000390591	0.000170011	0.0022065	0.002683	2.85491	1.51344	0.289285	0.788684	unchanged
meta_123	L-Tryptophan	0.9981			MS2 forward	203.082	248.247	0.00339026	0.00371855	0.00373597	0.00422864	0.00425554	0.0047944	0.00356941	0.00441894	0.00350483	0.865543	-0.208323	0.175403	0.881013	unchanged
meta_124	Indolelactic acid	0.9694			MS2 forward	204.066	140.013	0.000533883	0.000419774	0.000481567	0.000478641	0.000554028	0.000535223	0.000654378	0.000513287	0.000602034	1.12871	0.174678	0.244703	0.78855	unchanged
meta_125			Etidronic acid;Etidronic acid;1-Hydroxyethylidene-1,1-diphosphonic acid;Ethane-1-hydroxy-1,1-bisphosphote	16.8681053634915;16.9923946896461	MS1 mz matched	204.97	363.686	0.000852561	0.000828614	0.000894556	0.000710574	0.000722329	0.000766011	0.000765588	0.000875437	0.000878096	1.14562	0.196129	0.0849783	1.09138	unchanged
meta_126					Unmapped	204.981	38.539	0.000689489	0.000678427	0.000689128	0.000453511	0.000413533	0.000424492	0.000943793	0.000788781	0.000895043	2.03449	1.02467	0.00725829	1.32839	up
meta_127			Carbamazepine iminoquinone;2H-Dibenz[b,f]azepin-2-one	-8.67442777085538;-8.60730077598573	MS1 mz matched	206.067	206.808	0.00011432	9.84e-05	9.28e-05	0.000107537	8.4e-05	9.16e-05	0.000112412	0.000122883	0.000124839	1.27159	0.346634	0.0451625	1.15671	up
meta_128	N-Carbamylglutamate	0.8954			MS2 reverse	206.082	285.301	6.71e-05	6.99e-05	5.66e-05	3.01e-05	3.01e-05	2.4e-05	0.00012533	4.7e-05	9.01e-05	3.11569	1.63955	0.118767	1.07313	unchanged
meta_129			Miglitol;N-Ethylglycocyamine;Miglitol;2-Deoxy-2-dimethylamino-alpha-D-Glucose	20.8936601073573;20.7618437869248;20.7618437869248;20.7618437869248	MS1 mz matched	206.103	358.903	4.58e-05	4.01e-05	4.21e-05	4.22e-05	3.58e-05	3.98e-05	8.07e-05	2.79e-05	6.44e-05	1.46734	0.553207	0.359963	0.677975	unchanged
meta_130			Stipitatote	-21.1581	MS1 mz matched	206.996	28.122	0.00433126	0.00436656	0.00388826	0.00252755	0.00385979	0.0034532	0.00578237	0.00608006	0.00645027	1.86094	0.896035	0.00836175	1.30359	up
meta_131	D-Arabinono-1,4-lactone	0.8828			MS2 reverse	207.051	295.127	9.18e-05	0.000105006	9.51e-05	0.000142978	6.63e-05	5.74e-05	0.00013338	0.000117082	0.000148495	1.49595	0.581059	0.241204	0.823476	unchanged
meta_132	L-Kynurenine	0.9973			MS2 forward	207.077	251.095	7.75e-05	8.91e-05	9.93e-05	0.000123399	0.000118595	0.000129661	9.47e-05	0.000109437	8.31e-05	0.77282	-0.371795	0.0501223	1.17403	unchanged
meta_133	(R)-mevalonic acid 5-Phosphate	0.658			MS2 reverse	209.118	49.133	0.00120304	0.00130576	0.00109061	0.000461219	0.000583531	0.000467349	0.000837869	0.000859922	0.000792254	1.64675	0.719619	0.00560074	1.31311	up
meta_134	N1-Methyl-2-pyridone-5-carboxamide	0.9897			MS2 reverse	211.072	88.26	9.39e-05	0.000128358	9.89e-05	0.000112946	0.00011445	0.000114583	0.000127589	0.000121695	0.000124562	1.09319	0.128538	0.0176491	1.28716	up
meta_135			3-[[5-Methyl-2-(1-methylethyl)cyclohexyl]oxy]-1,2-propanediol;	3.49844179040396;	MS1 mz matched	211.17	39.914	0.000237052	0.000189122	0.00025081	0.000212358	0.000207448	0.000253705	0.00022814	0.000229395	0.00021759	1.0024	0.00345171	0.974557	0.0243812	unchanged
meta_136	Indoxyl sulfate	0.8875			MS2 forward	212.002	27.4935	0.0326838	0.033737	0.0305288	0.0319461	0.0297486	0.0279995	0.0327452	0.0310555	0.0327583	1.07654	0.106398	0.172689	0.902089	unchanged
meta_137	sn-Glycerol 3-phosphoethanolamine	0.9946			MS2 forward	214.048	383.539	2.86e-05	2.76e-05	3.13e-05	3.85e-05	2.3e-05	2.33e-05	1.5e-05	1.8e-05	1.54e-05	0.570705	-0.809183	0.137401	1.03669	unchanged
meta_138			Tyramine-O-sulfate;	16.3895392637625;	MS1 mz matched	216.044	44.515	0.000201261	0.000193006	0.000146526	2.68e-05	0.000272875	4.82e-05	9.67e-05	0.000363339	0.000350377	2.33	1.22033	0.259079	0.761052	unchanged
meta_139					Unmapped	216.909	406.716	0.000139506	0.000199613	0.000232406	0.000195526	0.000241991	0.000215325	0.000256989	0.000214803	0.000192481	1.01751	0.025041	0.878404	0.10361	unchanged
meta_140			Tyrosol 4-sulfate;4,4'-Biphenyldithiol;4,4'-Dimercaptobiphenyl;4,4'-Thiobiphenyl	-4.10090785137855;7.33869547347553	MS1 mz matched	217.017	28.775	0.00342992	0.00329917	0.00303481	0.00222273	0.00216892	0.00208757	0.00260355	0.0025328	0.00315734	1.28004	0.356193	0.0868155	1.13686	unchanged
meta_141	Pantothenate	0.9924			MS2 forward	218.103	261.521	0.000651278	0.000794184	0.000672556	0.000941309	0.000947627	0.00094835	0.0011109	0.000917581	0.000857103	1.01702	0.0243494	0.852924	0.126785	unchanged
meta_142	L-Carnitine	0.802			MS2 forward	220.118	345.476	7.39e-05	9.21e-05	8.6e-05	8.11e-05	7.63e-05	7.18e-05	8.91e-05	7.48e-05	8.82e-05	1.09937	0.136677	0.244255	0.781732	unchanged
meta_143			Fenclorim	2.26661	MS1 mz matched	222.991	45.826	0.0053627	0.00547118	0.00479082	0.00374119	0.00405232	0.00397492	0.0053792	0.00609079	0.00608762	1.49192	0.577175	0.00759748	1.31998	up
meta_144			Radium-224	-2.50468	MS1 mz matched	223.02	371.091	0.00708726	0.00684532	0.00676475	0.0063175	0.0064712	0.00670489	0.00754719	0.00671122	0.00749581	1.11597	0.158294	0.0925193	1.07244	unchanged
meta_145	D-Quinovose	0.9879			MS2 forward	223.082	206.69	0.00171013	0.00182315	0.00181127	0.0018282	0.00170528	0.00182067	0.00196792	0.00183304	0.00179281	1.04476	0.0631651	0.299004	0.688313	unchanged
meta_146	L-Carnosine	0.9979			MS2 forward	225.099	410.74	0.000495752	0.0005032	0.000433109	0.000440622	0.000348906	0.000368392	0.000582769	0.000724467	0.000641211	1.68271	0.750789	0.00862479	1.27398	up
meta_147	Myristoleic acid	0.9999			MS2 reverse	225.185	46.485	0.000123453	0.000151482	0.000177867	7.92e-05	0.000114858	9e-05	0.000168451	0.000175969	0.000149294	1.73795	0.797387	0.00749757	1.27332	up
meta_148					Unmapped	226.027	172.209	0.000173936	0.000177368	0.000173195	6.99e-05	0.000161823	0.000141255	8.84e-05	0.000240194	0.000296777	1.6768	0.745706	0.311341	0.730267	unchanged
meta_149			Selenocysteine;5-Nitro-ortho-anisidine;2-Methoxy-5-nitroaniline	5.95060993737788;-14.8762150150169	MS1 mz matched	227.064	362.863	0.00025788	0.000258927	0.000292999	0.000247024	0.000228551	0.000262908	0.000316023	0.000346051	0.000321081	1.33132	0.412856	0.00393627	1.29166	up
meta_150	2'-Deoxyuridine	0.8377			MS2 forward	227.067	117.988	0.00023386	0.000244046	0.000281836	0.00025799	0.000260365	0.000285131	0.000155207	0.000278183	0.000400441	1.03777	0.0534805	0.899885	0.111728	unchanged
meta_151			Pemirolast;Tetradecanoic acid;Tetradecanoate;Myristic acid	3.94373430449159;9.20209509801269	MS1 mz matched	227.201	46.4785	0.000679819	0.000646788	0.000734437	0.000410285	0.000390763	0.000394739	0.000568523	0.000697077	0.000708841	1.65116	0.723484	0.0269537	1.28897	up
meta_152			Coriandrin;2',4'-Dihydroxy-2-biphenylcarboxylic acid;Wyeronic acid;2,4,6-Trihydroxybenzophenone;Phenyl(2,4,6-trihydroxyphenyl)-methanone;2-Hydroxy-4-(1-oxo-1,3-dihydro-2H-inden-2-ylidene)-but-2-enoic acid;2-Hydroxy-4-(2-oxo-1,3-dihydro-2H-inden-1-ylidene)but-2-enoic acid;Visgin;Bis-noryangonin;2,3-Dihydroxy-2'-carboxybiphenyl;4-Hydroxyphenyl-4-hydroxybenzoate	16.1976609256435;16.1976609256435;16.1976609256435;16.2359127855318;16.2359127855318;16.2359127855318;16.2359127855318;16.2359127855318;16.2359127855318;16.2359127855318	MS1 mz matched	229.062	146.614	0.00168988	0.00151969	0.00168523	0.00175271	0.0018254	0.00190422	0.00259429	0.00239348	0.00240467	1.34841	0.431261	0.00217537	1.31884	up
meta_153			Thiaburimamide	8.69316	MS1 mz matched	229.061	170.341	0.00044012	0.000430263	0.000415814	0.000493849	0.000466908	0.000503465	0.000705719	0.000607669	0.000646799	1.33872	0.420857	0.0180801	1.27156	up
meta_154			Ribose 1-phosphate;D-Arabinose 5-phosphate;Beta-L-arabinose 1-phosphate;Xylulose 5-phosphate;D-Xylulose 1-phosphate;D-Ribulose 5-phosphate;D-Ribose 5-phosphate;D-Ribose 5-phosphate;Ribose 5-phosphate;D-Ribulose 5-phosphate;D-Xylulose 5-phosphate;alpha-D-Ribose 1-phosphate;Ribose 1-phosphate;D-Ribose 1-phosphate;L-Ribulose 5-phosphate;D-Arabinose 5-phosphate;L-Xylulose 5-phosphate;alpha-D-Ribose 5…	-10.8743738858723;-10.8743738858723;-10.8743738858723;-10.8743738858723;-10.8743738858723;-10.8743738858723;-10.8743738858723;-10.8743738858723;-10.8743738858723;-10.8743738858723;-10.8743738858723;-10.8743738858723;-10.8743738858723;-10.8743738858723;-10.8743738858723;-10.8743738858723;-10.8743738858723;-10.8743738858723;-10.8743738858723;-10.8743738858723;-10.8743738858723	MS1 mz matched	229.107	38.4675	0.000227597	0.000220427	0.000176979	0.000330272	0.000310171	0.000324302	0.000216907	0.000199578	0.000252069	0.692984	-0.529106	0.0142186	1.28882	down
meta_155			Ibudilast;Camoensine	8.9414395290978;8.99879596023506	MS1 mz matched	229.144	278.894	6.81e-05	6.26e-05	7.54e-05	6.54e-05	7.06e-05	5.78e-05	4.79e-05	5.41e-05	5.25e-05	0.797624	-0.32622	0.0531914	1.14391	unchanged
meta_156			Suberylglycine;Isovalerylglutamic acid;4-Bromophenylthiourea;N-p-Bromophenylthiourea	5.74313589450081;5.74313589450081;-3.89420062662645	MS1 mz matched	230.103	321.146	7.35e-05	8.63e-05	7.37e-05	9.13e-05	8.06e-05	8.8e-05	9.02e-05	8.46e-05	7.98e-05	0.979446	-0.0299616	0.704522	0.287773	unchanged
meta_157			Thorium;Thorium-232	12.6703352027477;12.4979475353875	MS1 mz matched	231.033	26.9165	0.00297665	0.00270737	0.00209685	0.00261562	0.00251122	0.00246705	0.00343076	0.00354726	0.00278985	1.28628	0.363207	0.0866292	1.12899	unchanged
meta_158					Unmapped	231.077	191.483	0.000164077	0.000176908	0.000158431	9.02e-05	0.000145636	0.000143599	0.000107606	0.000284202	0.000272536	1.75075	0.807976	0.232576	0.859234	unchanged
meta_159			Fenchyl acetate;Dihydrocarveol acetate;Allyl 3-cyclohexylpropionate;cis-3-Hexenyl cis-3-hexenoate;alpha-Terpineol acetate;Isopulegol acetate;Yuzu lactone;Geranyl acetate;(Z)-4-Hydroxy-6-dodecenoic acid lactone;cis-3-Hexenyl trans-2-hexenoate;(3R,3aR,7aS)-3-Butylhexahydro-1(3H)-isobenzofuranone;Ethyl 2Z,4E-decadienoic acid;cis-3-Hexenyl trans-4-hexenoate;p-Menth-1-en-9-ol acetate;(S)-Santolina ace…	13.6127961270047;13.6127961270047;13.6127961270047;13.6127961270047;13.6127961270047;13.6127961270047;13.6127961270047;13.6127961270047;13.6127961270047;13.6127961270047;13.6127961270047;13.6127961270047;13.6127961270047;13.6127961270047;13.6127961270047;13.6127961270047;13.6127961270047;13.6127961270047;13.6127961270047;13.6127961270047;13.6127961270047;13.6127961270047;13.7652354390797;13.76523…	MS1 mz matched	231.123	43.2005	0.00044523	0.000401456	0.00043226	0.00098714	0.000885197	0.00102929	0.000323358	0.000282395	0.000337485	0.325072	-1.62117	0.00159092	1.34768	down
meta_160					Unmapped	231.991	211.518	0.000233712	0.00025136	0.000274767	0.000617888	0.000639877	0.000768197	0.000142182	0.000194057	0.000159326	0.244607	-2.03146	0.00463452	1.33427	down
meta_161					Unmapped	233.012	30	0.00146874	0.00166037	0.00144398	0.00194912	0.00148954	0.00160768	0.0019871	0.00133489	0.00161036	0.977411	-0.0329633	0.879535	0.125904	unchanged
meta_162					Unmapped	234.973	28.3445	0.000770959	0.000873089	0.000738966	0.0017349	0.00166364	0.00171158	0.00129081	0.00109513	0.00127666	0.716734	-0.480491	0.0104291	1.31371	down
meta_163	3-Hydroxyisovaleric acid	0.7573			MS2 reverse	235.118	280.172	2.94e-05	2.85e-05	3.27e-05	5.3e-05	4.99e-05	5.67e-05	3.06e-05	3.51e-05	2.69e-05	0.57988	-0.786174	0.00214903	1.3128	down
meta_164			Ketamine;Ketamine	-0.0641101231897123;0.112192735242018	MS1 mz matched	236.092	153.558	0.000115764	0.000128468	0.000122747	0.000114323	0.000116782	0.00013115	0.000176565	0.000162884	0.000180642	1.4357	0.521757	0.00218812	1.30884	up
meta_165					Unmapped	236.861	347.82	0.00184667	0.00188313	0.00174568	0.00179343	0.00177147	0.00178447	0.00190518	0.00195398	0.00197814	1.09121	0.125933	0.0116451	1.31494	up
meta_166	Purine	0.9683			MS2 reverse	239.077	383.997	0.000360005	0.000368635	0.000350896	0.000353263	0.000288234	0.000269275	0.000340868	0.000357577	0.000345422	1.14613	0.196776	0.220074	0.87899	unchanged
meta_167	L-Anserine	0.9665			MS2 forward	239.114	403.385	4.94e-05	6.47e-05	4.77e-05	5.02e-05	5.12e-05	9.25e-05	4.52e-05	0.000129142	4.21e-05	1.11626	0.158675	0.828614	0.165207	unchanged
meta_168	D-glucosamine 6-phosphate	0.8489			MS2 forward	240.033	29.437	0.00486255	0.00496887	0.00478098	0.0029609	0.00218459	0.00229345	0.00242249	0.00227925	0.00240527	0.955379	-0.0658546	0.695329	0.308063	unchanged
meta_169					Unmapped	240.042	153.077	0.000604226	0.000638615	0.000619859	0.00055277	0.000561152	0.000620324	0.00058769	0.000603233	0.000674343	1.07555	0.105073	0.272791	0.744199	unchanged
meta_170					Unmapped	240.043	174.663	0.000311461	0.00031913	0.000333941	0.000275715	0.000273084	0.000294472	0.000312138	0.000329402	0.000385824	1.21831	0.284881	0.099714	1.09234	unchanged
meta_171	Thymidine	0.8339			MS2 forward	241.082	107.605	0.000119481	0.000135301	0.000183826	0.000155557	0.000164068	0.00015545	0.000178188	0.000170771	0.00023028	1.21926	0.286001	0.202566	0.926767	unchanged
meta_172					Unmapped	241.217	45.833	0.000347884	0.000312066	0.000318341	0.000178708	0.000259417	0.000183304	0.000247967	0.000339817	0.000302138	1.43206	0.518088	0.0747187	1.05301	unchanged
meta_173	L-homocysteic acid	0.9301			MS2 reverse	242.04	174.898	0.000112907	0.000116022	9.44e-05	0.000118818	9.5e-05	0.000113062	0.000110133	0.000145034	0.000124057	1.16026	0.214448	0.240219	0.784964	unchanged
meta_174	Cytidine	0.964			MS2 forward	242.077	236.145	0.000138621	0.000149748	0.000157196	0.000158131	0.000141398	0.000142816	0.000184498	0.000189943	0.000182237	1.25847	0.331671	0.00990158	1.29834	up
meta_175					Unmapped	242.175	123.436	0.000443167	0.000352835	0.00039074	0.000753182	0.000113381	0.000174401	0.000595367	0.000131922	0.000149987	0.842753	-0.246818	0.841261	0.162152	unchanged
meta_176			Bromobenzene-2,3-dihydrodiol;Bromobenzene-3,4-dihydrodiol;5,6-Indolequinone-2-carboxylic acid	-15.70491511486;-15.70491511486;-9.94650351597282	MS1 mz matched	243.007	38.4675	0.000165379	0.000180408	0.000162395	0.000179271	0.000163086	0.000206178	0.000206674	0.000196396	0.000210898	1.11929	0.162581	0.218508	0.863087	unchanged
meta_177	Pseudouridine	0.9908			MS2 forward	243.062	238.378	0.00035288	0.000396577	0.000336049	0.000368515	0.000382288	0.000400137	0.000347106	0.00034204	0.000324527	0.880735	-0.18322	0.0187018	1.21793	down
meta_178			Verruculotoxin;Agyrine;Rhombifoline;(1R)-3-(3-Butenyl)-1,2,3,4,5,6-hexahydro-1,5-methano-8H-pyrido[1,2-a][1,4]diazocin-8-one;Sophoramine;Thermospine;(-)-Thermopsine;Tinctorine;Tsukushimine A	8.0693781393172;8.0693781393172;8.0693781393172;8.0693781393172;8.0693781393172;8.0693781393172;8.0693781393172	MS1 mz matched	243.16	259.596	6.45e-05	8.91e-05	8.58e-05	0.000139478	0.000143243	0.000187577	7.39e-05	7.85e-05	6.62e-05	0.464833	-1.10522	0.0271202	1.27153	down
meta_179					Unmapped	246.007	32.6805	0.00277398	0.00273029	0.00264374	0.00391201	0.00318874	0.00365629	0.00298334	0.00203556	0.00237997	0.687816	-0.539906	0.0358042	1.16288	down
meta_180					Unmapped	246.98	365.823	0.00662556	0.00457813	0.00694453	0.00385575	0.00428858	0.00402589	0.00452405	0.00441058	0.00441737	1.0971	0.133701	0.0786811	1.13458	unchanged
meta_181			1-Hydroxy-6-methoxypyrene;1-Hydroxy-6-methoxypyrene;6-Methoxy-1-pyrenol;1-Methoxypyrene-6,7-oxide;7,8-Dihydropyrene-8-carboxylate;1,2-Dihydropyrene-1-carboxylate;7,8-Dihydropyrene-7-carboxylate;1,2-Dihydropyrene-2-carboxylate	17.2135432133385;17.3328598372269;17.3328598372269;17.3328598372269;17.3328598372269	MS1 mz matched	247.081	410.728	4.12e-05	3.44e-05	2.71e-05	3.24e-05	2.95e-05	3.06e-05	4.43e-05	5.27e-05	4.57e-05	1.54307	0.625802	0.0161431	1.2941	up
meta_182			2-Amino-4-hydroxy-6-pteridinecarboxylic acid;	-1.44825179117348;	MS1 mz matched	247.166	265.428	7.3e-05	4.81e-05	6.38e-05	0.000107649	9.94e-05	0.000106509	6.2e-05	8.09e-05	7.35e-05	0.690214	-0.534883	0.0145877	1.27089	down
meta_183	Adenosine	0.9994			MS2 reverse	248.079	46.5055	0.0015109	0.0015858	0.0015055	0.000496264	0.000789435	0.000755221	0.00151212	0.00146843	0.00181916	2.35174	1.23373	0.00341661	1.30224	up
meta_184			5-(2'-Carboxyethyl)-4,6-Dihydroxypicolinate;5-(2'-Carboxyethyl)-4,6-dihydroxypicolite;5-(beta-Carboxyethyl)-4,6-dihydroxypicolite;Stizolobate;Stizolobic acid;Stizolobite;Stizolobinic acid	-12.7657195529119;-12.7657195529119;-12.7657195529119;-12.7657195529119	MS1 mz matched	248.15	297.931	9.1e-05	8.46e-05	7.77e-05	8.88e-05	7.34e-05	9.87e-05	0.000153797	8.53e-05	0.000138633	1.44826	0.534325	0.193328	0.895181	unchanged
meta_185			4-Chloro-5-sulfamoylanthranilic acid;Oxidized Photinus luciferin	7.26493745722079;-15.1159799845356	MS1 mz matched	248.983	22.719	0.00272882	0.00289758	0.00287365	0.00232307	0.00275026	0.00225868	0.00185504	0.00302302	0.00322578	1.10527	0.144399	0.617623	0.386686	unchanged
meta_186			Hydroxymethoxyphenylcarboxylic acid-O-sulphate;3,4-Dihydroxyphenylglycol O-sulfate;	-22.8922517929684;-22.8922517929684;	MS1 mz matched	249.006	35.919	0.000714325	0.000760067	0.000817161	0.000991628	0.000856269	0.000982191	0.000801224	0.000697838	0.000738337	0.790576	-0.339024	0.0251099	1.20478	down
meta_187			(E)-2-Propenyl [3-(2-propenylthio)-2-propenyl] sulfate;1,1-Dichloro-2,2-diphenylethane;1-(o-Chlorophenyl)-1-(p-chlorophenyl)ethane;1-Chloro-2-[1-(4-chlorophenyl)ethyl]benzene	-9.39994603587547;-2.39969667830585;-2.39969667830585	MS1 mz matched	249.021	286.434	0.000179729	0.000158214	0.000185498	0.000250301	0.000243066	0.000281508	0.00013189	0.000197335	0.000132282	0.595589	-0.74761	0.0230178	1.22727	down
meta_188			Diflunisal;2-Hydroxy-6-oxo-6-(2-hydroxyphenoxy)-hexa-2,4-dienoate	8.08977133017065;-6.10563504483119	MS1 mz matched	249.046	362.662	0.00026078	0.000250388	0.000196427	0.000195957	0.000221091	0.000214331	0.000220292	0.000283737	0.000258379	1.20753	0.272059	0.127755	1.01575	unchanged
meta_189			Feminosulf;para-Dimethylaminoazobenzenediazo sodium sulfote	-16.7487	MS1 mz matched	250.03	379.664	8.37e-05	0.000104648	0.000115796	0.000151756	0.000154847	0.000151494	8.46e-05	9.95e-05	8.5e-05	0.58721	-0.768052	0.00440746	1.34247	down
meta_190	Muramic acid	0.9948			MS2 reverse	250.093	359.16	0.000833779	0.000756409	0.000791115	0.000799329	0.000703154	0.000768055	0.00164461	0.000549149	0.00123497	1.51009	0.594638	0.350328	0.69232	unchanged
meta_191					Unmapped	252.892	347.68	0.000369004	0.00036723	0.000362705	0.000384367	0.000372708	0.000389528	0.000371627	0.000394643	0.00040212	1.019	0.0271554	0.535392	0.458517	unchanged
meta_192			Thorium;Thorium-232	12.6703352027477;12.4979475353875	MS1 mz matched	253.017	26.8345	0.00484937	0.00556985	0.00547505	0.000869785	0.000791569	0.000620723	0.0179875	0.00196186	0.00157989	9.43406	3.23788	0.35722	0.680738	unchanged
meta_193			Galactosylglycerol;(2R)-1-O-beta-D-Galactopyranosylglycerol;3-beta-D-Galactosyl-sn-glycerol;Galactosylglycerol;2-O-(alpha-D-Glucopyranosyl)glycerol;2-O-alpha-D-Glucosylglycerol	-0.659582406341915;-0.659582406341915;-0.787091076695883;-0.787091076695883	MS1 mz matched	253.093	307.529	5.27e-05	4.52e-05	5.57e-05	7.7e-05	7.78e-05	8.4e-05	4.2e-05	6.55e-05	6.43e-05	0.719359	-0.475216	0.0896986	1.09941	unchanged
meta_194	cis-9-Palmitoleic acid	1			MS2 forward	253.217	45.7965	0.00333109	0.00363174	0.00354285	0.00304927	0.003141	0.00307105	0.00326938	0.00392618	0.0034127	1.14544	0.195898	0.150737	1.01859	unchanged
meta_195			Clausine L;Methyl 6-methoxy-9H-carbazole-3-carboxylate;Ketorolac;Mukonine;Pranoprofen;1-Hydroxy-3-methoxy-10-methylacridone;1,6-Dimethoxy-9H-carbazole-3-carboxaldehyde;Ketorolac;3-Methoxy-8,9-methylenedioxy-3,4-dihydrophenthridine;3-Methoxy-3,4-dihydro-[1,3]-dioxolo-[4,5-j]-phenthridine;(E)-1-Methoxy-4-[2-(4-nitrophenyl)ethenyl]benzene;(E)-Methoxy-4'-nitrostilbene;alpha-(p-Methoxyphenyl)-4-pyridi…	-17.8106085463935;-17.8106085463935;-17.8106085463935;-17.8106085463935;-17.8106085463935;-17.8106085463935;-17.8106085463935;-17.6408672249499;-17.6408672249499;-17.6408672249499;-17.6408672249499	MS1 mz matched	254.077	133.411	0.000534641	0.000518645	0.000609437	0.000270837	0.00028852	0.000300119	0.000362188	0.000399834	0.00033107	1.27181	0.346885	0.0433124	1.18963	up
meta_196			Ascorbic acid-2-sulfate;Pyrrolnitrin	-23.0576401646575;9.37571050303971	MS1 mz matched	254.981	44.514	0.00657077	0.00601118	0.00623968	0.00716441	0.0071523	0.00696501	0.0066077	0.00670319	0.00623833	0.918591	-0.122505	0.038394	1.20174	down
meta_197	Palmitic acid	0.9968			MS2 forward	255.233	45.747	0.0195595	0.0217699	0.0221456	0.0116052	0.0117517	0.0117379	0.0206778	0.0202369	0.0200633	1.73752	0.797029	0.000212244	1.35853	up
meta_198	5-Methylcytidine	0.6337			MS2 reverse	256.093	222.217	8.49e-05	7.5e-05	6.09e-05	3.27e-05	6.87e-05	5.4e-05	6.84e-05	6.75e-05	7.44e-05	1.35327	0.436451	0.217967	0.894737	unchanged
meta_199	2'-O-Methyluridine	0.9184			MS2 forward	257.077	93.306	0.000446605	0.000433424	0.000448156	0.000676233	0.000648649	0.000713028	0.000757546	0.000582974	0.000588132	0.946387	-0.0794976	0.597758	0.407361	unchanged
meta_200					Unmapped	259.035	28.136	0.00157486	0.00163131	0.00252636	0.00206111	0.00164027	0.00209736	0.00149864	0.00225938	0.00172573	0.94568	-0.0805754	0.719259	0.256336	unchanged
meta_201			5-Fluorouridine;5-Fluorouridine	18.6434323019314;18.6980009548213	MS1 mz matched	261.058	383.708	7.2e-05	7.24e-05	6.71e-05	7.12e-05	6.01e-05	5.69e-05	6.5e-05	7.22e-05	7.24e-05	1.11328	0.154817	0.24346	0.791573	unchanged
meta_202			5,8-Dihydro-6-(4-methyl-3-pentenyl)-1,2,3,4-tetrathiocin;	-7.17084588399297;	MS1 mz matched	263.012	370.216	0.00639267	0.00553667	0.00624196	0.00527576	0.00580466	0.00605266	0.00675218	0.00639406	0.00586061	1.10937	0.149735	0.146262	0.908021	unchanged
meta_203	3-Methoxy-4-Hydroxyphenylglycol Sulfate	0.9522			MS2 forward	263.022	41.87	0.00362861	0.00393876	0.00368658	0.00488302	0.00470918	0.00504113	0.00326299	0.00261844	0.00297542	0.605252	-0.724393	0.00277079	1.33147	down
meta_204			Acetyl-N-formyl-5-methoxykynurenamine;di-Hydroxymelatonin;Alpha-N-Phenylacetyl-L-glutamine;Phenylacetylglutamine;alpha-N-Phenylacetyl-L-glutamine;N2-(2-Phenylacetyl)-L-glutamine;Formyl-N-acetyl-5-methoxykynuremine	7.54606944506188;7.54606944506188;7.54606944506188;7.57257365278065;7.57257365278065	MS1 mz matched	263.103	211.962	2.22e-05	2.15e-05	2.55e-05	3.26e-05	3.26e-05	3.9e-05	2.4e-05	2.71e-05	2.98e-05	0.775331	-0.367116	0.0489981	1.10796	down
meta_205			Nitecapone;	-18.016768109285;	MS1 mz matched	264.054	328.978	6.56e-05	7.3e-05	8.42e-05	0.000115386	0.000105679	0.000148165	6.75e-05	7.65e-05	6.06e-05	0.554064	-0.851876	0.0384128	1.21765	down
meta_206					Unmapped	266.087	377.853	0.000264607	0.000249306	0.00023812	0.000218699	0.000189438	0.000203058	0.000294139	0.000173669	0.000310536	1.27348	0.348775	0.324881	0.724159	unchanged
meta_207	Inosine	0.9979			MS2 forward	267.073	214.14	0.00166859	0.00171477	0.00140114	0.000368886	0.000278283	0.000114012	0.00209251	0.0019725	0.00232053	8.38899	3.0685	0.000210514	1.34834	up
meta_208	2'-Deoxy-D-ribose	0.603			MS2 reverse	267.108	153.732	0.00015169	0.000154246	0.000132731	5.76e-05	7.04e-05	6.88e-05	8.85e-05	8.79e-05	0.000121723	1.51597	0.600244	0.0800986	1.12131	unchanged
meta_209			Histidinyl-Hydroxyproline;Acetylcarnosine;Hydroxyprolyl-Histidine;Pentostatin;Dexrazoxane;Lysergic acid;N-Butyl-beta-carboline-3-carboxylate;N,N'-Diacetylbenzidine;4,4'-Diacetylbenzidine	20.9292836931167;20.9292836931167;20.9292836931167;20.9292836931167;20.9292836931167;5.84250704541083;5.84250704541083;5.84250704541083	MS1 mz matched	267.123	264.39	0.000111917	0.000103865	0.000114692	0.00012311	0.000125068	0.000139775	0.000126587	0.000132548	0.000118959	0.974587	-0.0371371	0.645029	0.329388	unchanged
meta_210			Glycerylphosphorylethanolamine;sn-glycero-3-Phosphoethanolamine;Rimantadine hydrochloride	20.9164666044387;20.9164666044387;8.83129028394368	MS1 mz matched	267.142	108.959	0.00104895	0.000702798	0.000743763	0.00161524	0.00127193	0.000832063	0.000597001	0.000900589	0.000641544	0.575155	-0.797976	0.132177	0.997657	unchanged
meta_211					Unmapped	268.943	30.086	0.00017791	0.000206325	0.000185108	0.000358815	0.000292327	0.000286658	0.000390607	0.000276653	0.000347072	1.08161	0.113176	0.566611	0.395778	unchanged
meta_212			Dimethoate	1.74673	MS1 mz matched	269.012	26.7945	0.0108043	0.0153104	0.0119839	0.000222315	0.000268333	0.000209985	0.0187043	0.015412	0.0222744	80.4855	6.33066	0.0111985	1.33124	up
meta_213			Leflunomide;A771726;Leflunomide	13.6839382209284;13.6839382209284;13.6839382209284	MS1 mz matched	269.211	47.7835	0.000517717	0.000543363	0.000518116	0.000396707	0.000342015	0.00044404	0.000547505	0.000450056	0.000597656	1.34872	0.431593	0.0666802	1.08158	unchanged
meta_214			(R)-Higenamine;(卤)-Tembamide;Normorphine;(E,E)-Trichostachine;Norhydromorphone;(S)-Norcoclaurine;6,7-Dihydroxy-(1S)-[(4-hydroxyphenyl)methyl]-1,2,3,4-tetrahydroisoquinoline;(R,S)-Norcoclaurine;Norcoclaurine;6,7-Dihydroxy-1-[(4-hydroxyphenyl)methyl]-1,2,3,4-tetrahydroisoquinoline;Higemine;(R)-Norcoclaurine;6,7-Dihydroxy-(1R)-[(4-hydroxyphenyl)methyl]-1,2,3,4-tetrahydroisoquinoline;(+)-Demethylcocl…	-15.5616954679341;-15.5616954679341;-15.5616954679341;-15.5616954679341;-15.5616954679341;-15.4016217123955;-15.4016217123955;-15.4016217123955;-15.4016217123955;-15.4016217123955;-15.4016217123955;-15.4016217123955;-15.4016217123955;-15.4016217123955	MS1 mz matched	270.117	28.4135	0.000316373	0.000367077	0.000382449	0.000546196	0.000704811	0.000565217	0.000140879	0.000324376	0.000203001	0.367937	-1.44247	0.00659119	1.26573	down
meta_215			Bupranolol;	-0.591589602271751;	MS1 mz matched	270.134	277.713	4.86e-05	4.53e-05	4.98e-05	4.39e-05	4.94e-05	5.47e-05	2.78e-05	2.11e-05	3.13e-05	0.542132	-0.883283	0.00633642	1.26895	down
meta_216					Unmapped	270.941	363.19	0.00080944	0.000773264	0.000797046	0.000637806	0.00067232	0.000690334	0.000791405	0.000720074	0.000786377	1.14866	0.199958	0.0289622	1.18792	up
meta_217	5,2'-O-dimethyluridine	0.6017			MS2 forward	271.092	73.853	9.84e-05	0.000113162	8.27e-05	0.000107064	0.000116459	8.11e-05	9.75e-05	7.97e-05	7.14e-05	0.81632	-0.292793	0.233454	0.798062	unchanged
meta_218			beta-Obscurine	6.23721	MS1 mz matched	271.191	216.952	0.000204086	0.000233546	0.000238433	0.000400374	0.000425372	0.000452621	0.000179383	0.000229348	0.000191767	0.469738	-1.09007	0.000446258	1.33482	down
meta_219			Pyridine N-oxide glucuronide;(Z)-4-(2-Hydroxy-5-sulfotophenyl)-2-oxo-3-butenoate	-16.5748697616144;-16.2075411607343	MS1 mz matched	271.227	47.1445	0.00106005	0.00104017	0.0010276	0.000583992	0.000574976	0.000570056	0.000875551	0.000988052	0.000995451	1.65357	0.72558	0.00982188	1.33508	up
meta_220	16-Hydroxypalmitic acid	0.7039			MS2 forward	271.227	68.112	0.000256725	0.000290844	0.000256252	0.000247172	0.000226087	0.000207652	0.000200056	0.000206773	0.000264668	0.986175	-0.0200842	0.901792	0.0842368	unchanged
meta_221	5-Hydroxymethylcytidine	0.9751			MS2 forward	272.088	277.064	0.000445458	0.000404113	0.000407076	0.000215235	0.000100816	6.87e-05	0.000280183	0.000100424	0.000119938	1.30081	0.379406	0.623179	0.33409	unchanged
meta_222			L-Thyronine;1,6-Dihydro-1-(3-methoxyphenethyl)-6-oxonicotinic acid	6.92786251112726;6.95715600242478	MS1 mz matched	272.095	43.868	0.000277936	0.000286224	0.000262532	0.000312356	0.00034176	0.000326811	0.000265834	0.000217263	0.000275496	0.773343	-0.37082	0.0369348	1.19736	down
meta_223			Isoferulic acid 3-sulfate;Ferulic acid 4-sulfate;6-Phospho-2-dehydro-D-glucote;2-Dehydro-D-glucote 6-phosphate;1-Phospho-alpha-D-galacturote;D-Galacturote 1-phosphate;D-Glucurote 1-phosphate;1-Phospho-alpha-D-glucurote;3-Dehydro-L-gulote 6-phosphate	-2.64000412457341;-2.64000412457341;18.2475758095371;18.2475758095371;18.2475758095371;18.2475758095371	MS1 mz matched	273.007	361.643	0.000134113	0.000114221	9.68e-05	0.000103838	0.000110526	0.000117555	0.000108884	0.000139416	0.000140281	1.17071	0.227386	0.200968	0.896534	unchanged
meta_224			4-Ketoifosfamide;4-Ketocyclophosphamide;4-Ketocyclophosphamide;4-Ketoifosfamide	8.31921906069895;8.31921906069895;8.26155521035825;8.26155521035825	MS1 mz matched	273.006	199.606	0.000136559	0.000158825	0.000182126	0.000145599	0.000174416	0.000209873	0.000197387	0.000205386	0.000177505	1.0951	0.131058	0.474336	0.522413	unchanged
meta_225					Unmapped	273.156	289.897	5.57e-05	4.95e-05	7.15e-05	0.00012472	0.000121605	0.000162158	3.13e-05	5.24e-05	5.26e-05	0.333931	-1.58238	0.00809938	1.28996	down
meta_226			S-aminomethyldihydrolipoamide;3-Dimethylallyl-4-hydroxymandelic acid	1.25073218077774;-12.2826760477338	MS1 mz matched	276.126	43.183	0.00123437	0.00129206	0.00129689	0.000769658	0.000899808	0.000780737	0.00124671	0.00114689	0.00130175	1.50818	0.592811	0.00258688	1.30572	up
meta_227	all cis-(6,9,12)-Linolenic acid	0.9986			MS2 forward	277.216	45.175	0.0018152	0.0017741	0.00185397	0.00191463	0.00169778	0.00169256	0.00224285	0.00211491	0.0020851	1.21449	0.280355	0.0168646	1.22766	up
meta_228			Homoclausenamide;Murrayamine A;z-Clausenamide;Cycloclausenamide;Heptaphylline;Koenine;N-Methyl-N-(2-phenylethenyl)-3-phenyl-2-oxiranecarboxamide;(E,E)-N-4-Methoxystyrylcinnamide;(R)-Roemerine;	-7.20069256431852;-7.20069256431852;-7.20069256431852;-7.20069256431852;-7.20069256431852;-7.20069256431852;-7.20069256431852;-7.20069256431852;-7.20069256431852;	MS1 mz matched	278.124	319.3	0.000967158	0.00091399	0.000843428	0.000972756	0.000725835	0.000955837	0.00160647	0.000601388	0.0015644	1.42112	0.507028	0.374487	0.65131	unchanged
meta_229					Unmapped	279.043	46.485	0.000806701	0.000809179	0.000878972	0.000377237	0.000446316	0.000409735	0.000914655	0.000799124	0.000939073	2.15104	1.10503	0.00280357	1.3341	up
meta_230	Sulfamethoxypyridazine	0.9832			MS2 reverse	279.052	321.033	3.07e-05	3.6e-05	3.14e-05	3.92e-05	2.61e-05	0.000133977	0.000222436	7.97e-05	0.000202655	2.53335	1.34104	0.14875	0.911576	unchanged
meta_231			10-Hydroxymyristic acid methyl ester;Ethyl 3-hydroxytridecanoate;	-1.9161992412537;-1.9161992412537;	MS1 mz matched	279.195	50.427	0.00730345	0.00752765	0.006692	0.0393317	0.0376277	0.0394698	0.000413444	0.032393	0.000458649	0.285711	-1.80737	0.120915	1.07541	unchanged
meta_232	Linoleic acid	0.9998			MS2 forward	279.233	44.8245	0.0361175	0.0370633	0.0381828	0.0368755	0.0355322	0.0406195	0.0357801	0.0294611	0.0320936	0.861163	-0.215642	0.0953795	1.01172	unchanged
meta_233			N2-(gamma-Glutamyl)-4-carboxyphenylhydrazine;Annolobine;Anolobine;Balsoxine;2-Phenyl-5-(3,4-dimethoxyphenyl)oxazole;Oxoassoanine;Dihydropratosine;Michelalbine	6.09104542799027;-8.2431772875421;-8.2431772875421;-8.2431772875421;-8.2431772875421	MS1 mz matched	280.103	361.652	0.00046532	0.000617667	0.00073187	0.000632297	0.000671234	0.00064461	0.000782048	0.000466661	0.000566734	0.931885	-0.101777	0.682322	0.324416	unchanged
meta_234			L-alpha-Aspartyl-L-hydroxyproline ;Aspartyl-Hydroxyproline;5,6-Dihydrouridine;(-)-Columbianetin;(R)-Columbianetin;Decursinol;Marmesin;(+)-Marmesin;Nodakenetin;(-)-Marmesin;Torachrysone;(+)-Columbianetin;(S)-Columbianetin	-4.82028202641344;-4.82028202641344;-4.82028202641344;-21.1305494105474;-21.1305494105474;-21.1305494105474;-21.1305494105474;-21.1305494105474;-21.1305494105474	MS1 mz matched	281.053	168.43	0.000130127	0.000127652	0.000100145	0.000131818	0.000134351	0.000125872	0.000114741	0.000128759	0.000129601	0.951689	-0.0714383	0.329095	0.67162	unchanged
meta_235			1-Methylinosine;8-Oxocoformycin	5.13406019844692;5.20354034991582	MS1 mz matched	281.098	261.144	0.000112395	0.000138396	0.000135093	0.000139395	0.00014938	0.000146112	0.000167567	0.000135569	0.000117232	0.966618	-0.0489824	0.775555	0.22994	unchanged
meta_236	Oleic acid	0.9999			MS2 forward	281.248	44.478	0.0183105	0.019268	0.0187428	0.0176718	0.0177905	0.0174551	0.0248447	0.0211901	0.022799	1.30078	0.379375	0.0365168	1.2584	up
meta_237	Guanosine	0.9994			MS2 forward	282.083	255.367	0.000208739	0.000178887	0.000171578	4.04e-05	4.71e-05	3.37e-05	0.000325891	0.000292701	0.000320592	7.74741	2.95371	0.000412538	1.35552	up
meta_238			Phenindamine;desmethylcyclobenzaprine;Phenindamine	8.61721203639943;8.61721203639943;8.42421917067464	MS1 mz matched	282.134	285.03	8.55e-05	8.27e-05	7.74e-05	5.5e-05	5.92e-05	5.46e-05	0.000139231	8.42e-05	0.0001254	2.06638	1.0471	0.0671834	1.18656	unchanged
meta_239			Melanostatin;Pencozole	18.927821718975;20.8304962659536	MS1 mz matched	283.19	201.411	7.73e-05	7.83e-05	7.88e-05	7.04e-05	7.37e-05	7.76e-05	8.65e-05	7.71e-05	9.34e-05	1.15931	0.213263	0.115554	1.02517	unchanged
meta_240	Stearic acid	0.9998			MS2 forward	283.263	43.4765	0.00600382	0.00622352	0.0061541	0.00321828	0.00329308	0.0037134	0.00637217	0.00614604	0.00656642	1.86651	0.900344	0.000160025	1.34928	up
meta_241			4-phenylbutanic acid-O-sulphate;CGP 52608	18.2584415003453;-1.22927997388173	MS1 mz matched	284.063	360.135	3.45e-05	4.11e-05	5.27e-05	5.95e-05	6.25e-05	7e-05	3.96e-05	3.92e-05	3.43e-05	0.588738	-0.764302	0.00465197	1.31298	down
meta_242					Unmapped	285.206	199.96	0.000107295	9.84e-05	0.000113058	0.000106987	0.00011992	0.000124234	0.000107176	0.000124648	0.000117135	0.993784	-0.00899527	0.924825	0.0531127	unchanged
meta_243			Tricetanidin;Nifurtimox	14.2181532938848;7.12226396378596	MS1 mz matched	286.06	342.901	0.00356335	0.00362344	0.00387591	0.00317757	0.00334394	0.00344419	0.0044727	0.00297934	0.00443238	1.19253	0.254029	0.321956	0.732785	unchanged
meta_244	Deoxycytidine	0.8855			MS2 forward	286.103	203.428	3.27e-05	4.1e-05	4.2e-05	3.43e-05	3.2e-05	3.65e-05	4.52e-05	4.3e-05	4.37e-05	1.28209	0.358493	0.00726259	1.30097	up
meta_245			Ethylene brassylate;(10S)-Juvenile hormone III acid diol	18.1014276304941;18.1358493553583	MS1 mz matched	286.214	45.539	0.000359272	0.000350584	0.000401691	0.000307701	0.00023882	0.000222506	0.000325035	0.000409682	0.000337842	1.3947	0.479951	0.0525528	1.09606	unchanged
meta_246	Hexadecanedioic acid	0.7092			MS2 reverse	286.221	108.917	0.000117978	9.33e-05	0.000101819	0.000112998	0.000132019	0.000110363	0.000114108	0.000153434	0.000182135	1.26534	0.33952	0.247461	0.831541	unchanged
meta_247			1,6-phthalenedisulfonic acid;2,6-phthalenedisulfonic acid	13.1955349088309;13.1955349088309	MS1 mz matched	286.973	364.4	0.00161111	0.00168465	0.00164101	0.00136357	0.00146809	0.00150568	0.00166773	0.00166667	0.001697	1.16002	0.214147	0.0269687	1.27669	up
meta_248			Orotidine;Dihydrokaempferol;Aromadendrin;(+)-Dihydrokaempferol;(+)-Aromadendrin;Fustin;2,3-Dihydrofisetin;Eriodictyol;Okanin;Micromelin;3,5-Dimethoxy-1,6-dihydroxyxanthone;Gentiacaulein;2,8-Dihydroxy-1,6-dimethoxyxanthone;2-O-Methylswertianin;1,8-Dihydroxy-2,6-dimethoxyxanthone;Swerchirin;5-O-Methylbellidifolin;3,5-Dimethoxy-1,8-dihydroxyxanthone;(+-)-Dalbergioidin;2-Hydroxy-2,3-dihydrogenistein;…	-8.2441339710878;-22.2499630289563;-22.2499630289563;-22.2499630289563;-22.2499630289563;-22.2499630289563;-22.2499630289563;-22.2499630289563;-22.2499630289563;-22.2499630289563;-22.2499630289563;-22.2499630289563;-22.2499630289563;-22.2499630289563;-22.2499630289563	MS1 mz matched	287.057	234.479	8.19e-05	7.1e-05	8.65e-05	5.62e-05	6.71e-05	5.95e-05	7.99e-05	7.59e-05	7.05e-05	1.2382	0.30824	0.0276665	1.17361	up
meta_249	N-Tris[hydroxymethyl]methyl-2-aminoethanesulfonic acid [TES]	0.8032			MS2 reverse	288.076	265.669	8.62e-05	6.42e-05	6.42e-05	8.41e-05	8.87e-05	9.35e-05	5.32e-05	7.71e-05	7.55e-05	0.773009	-0.371443	0.107893	1.04586	unchanged
meta_250	(-)-Naringenin	0.8082			MS2 reverse	288.09	42.965	0.000541146	0.000540008	0.000491742	0.00043242	0.000445927	0.000413553	0.000594581	0.00057912	0.000627269	1.39405	0.479279	0.00112734	1.33497	up
meta_251	D-Ribose 5-phosphate	0.7765			MS2 reverse	289.038	37.888	0.000175192	0.000190179	0.000173853	0.000268214	0.000255419	0.000275724	0.000279463	0.000192392	0.000224074	0.870611	-0.199901	0.306734	0.760395	unchanged
meta_252			4-Ketoifosfamide;4-Ketocyclophosphamide;L-Idurote 2-sulfate	-14.9056172354037;-14.9056172354037;1.82482084817008	MS1 mz matched	290.019	340.827	9.35e-05	9.4e-05	0.0001001	0.000147119	0.000153025	0.000158801	7.5e-05	0.000116871	0.000101728	0.639749	-0.644423	0.0379684	1.22946	down
meta_253			(S)-Edulinine;C20915;Tabtoxin biosynthesis intermediate 5	-17.0470552946846;-3.10843812143459	MS1 mz matched	290.142	42.513	0.00119852	0.00122184	0.00119214	0.000921095	0.000890588	0.000883657	0.00108705	0.000909984	0.00103959	1.12662	0.172	0.159373	0.978297	unchanged
meta_254					Unmapped	291.958	27.033	0.000198225	0.000237555	0.000179198	0.000204937	0.000160548	0.000219626	0.000190628	0.000225115	0.000210751	1.07073	0.0985918	0.544862	0.438498	unchanged
meta_255			Citreovirone;Melosatin B	-11.7270410685211;-6.9512481338706	MS1 mz matched	292.14	297.861	0.0018043	0.00185503	0.00177084	0.00185214	0.0015257	0.00175769	0.00349341	0.00129944	0.00298932	1.51536	0.599656	0.314274	0.740251	unchanged
meta_256					Unmapped	292.827	347.68	0.000226623	0.000242373	0.000218229	0.000227743	0.000218833	0.000235964	0.000239176	0.000249777	0.000273379	1.1169	0.159506	0.101905	1.04599	unchanged
meta_257			5-Carboxy-2'-deoxyuridine;	-12.6833917152791;	MS1 mz matched	293.032	225.332	0.000522305	0.000460869	0.000533097	0.000559816	0.00031798	0.000478531	0.000693318	0.000501812	0.000561995	1.2955	0.373512	0.218634	0.7941	unchanged
meta_258			Rosoxacin;N-Glycosyl-L-asparagine	1.89629092578097;-18.0206952383441	MS1 mz matched	293.098	384.44	0.000166325	0.000153501	0.000145555	0.000178243	0.000168887	0.000162384	0.000218146	0.000138829	0.000220736	1.13385	0.181228	0.488009	0.51826	unchanged
meta_259	gamma-L-Glutamyl-L-phenylalanine	0.9088			MS2 forward	293.113	330.836	4.2e-05	4.52e-05	5.31e-05	5.7e-05	5.27e-05	6.43e-05	4.39e-05	4.42e-05	3.89e-05	0.730115	-0.453804	0.0264629	1.22571	down
meta_260			Nigellidine;Triamiphos	-8.41751105598546;-4.92323613788126	MS1 mz matched	293.134	450.357	5.72e-05	6.53e-05	7.86e-05	8.1e-05	6.11e-05	6.61e-05	9.68e-05	5.87e-05	7.75e-05	1.11901	0.162223	0.55486	0.412374	unchanged
meta_261	Embelin	0.7245			MS2 reverse	293.175	109.43	0.000342858	0.000335961	0.000268023	0.000296239	0.000273248	0.000763587	0.000298126	0.000293893	0.000286784	0.65923	-0.601145	0.443255	0.579881	unchanged
meta_262	9-OxoODE	0.9972			MS2 reverse	293.211	47.77	0.00045493	0.000569049	0.000521516	0.000435035	0.000521619	0.00044515	0.000485218	0.000516931	0.000436138	1.02603	0.0370668	0.753162	0.227943	unchanged
meta_263					Unmapped	294.118	301.555	0.000143584	0.000119413	0.000133392	0.00020792	0.000203263	0.000203789	0.000155035	0.000187649	0.000121178	0.754282	-0.406825	0.118807	1.08364	unchanged
meta_264					Unmapped	294.902	347.447	0.000246867	0.000247128	0.000220745	0.000278445	0.00026237	0.000290084	0.000476086	0.000285336	0.000294252	1.27052	0.345419	0.351006	0.684797	unchanged
meta_265					Unmapped	294.902	378.599	0.000392293	0.000392397	0.000409849	0.000329989	0.000329611	0.000317879	0.00036441	0.000374289	0.000362889	1.12697	0.172447	0.00157119	1.31686	up
meta_266	9(S)-HODE	0.9152			MS2 forward	295.227	48.438	0.00214786	0.00195986	0.00188777	0.00212671	0.00230017	0.00210295	0.00151925	0.00179843	0.00170507	0.7692	-0.378569	0.00974849	1.25355	down
meta_267	13(S)-HODE	0.724			MS2 forward	295.226	109.59	8.18e-05	6.67e-05	6.28e-05	9.26e-05	9.31e-05	9.42e-05	8.66e-05	9.02e-05	0.000103746	1.00247	0.00356017	0.968847	0.0433003	unchanged
meta_268			(+)-Erythraline;(卤)-Clausenamide;(卤)-Aegeline;Lansamide 3;Oripavine;Codeinone;(5alpha)-7,8-Didehydro-4,5-epoxy-3-methoxy-17-methylmorphin-6-one;Neopinone;Oripavine;(-)-Apoglaziovine;Glaziovine;3-Hydroxyestra-1,3,5(10),7-tetraene-16,17-dione 16-oxime;Tuduranine	-8.62970404540632;-8.62970404540632;-8.62970404540632;-8.62970404540632;-8.62970404540632;-8.65157932477239;-8.65157932477239;-8.65157932477239;-8.65157932477239;-8.65157932477239;-8.65157932477239;-8.65157932477239	MS1 mz matched	296.134	290.869	0.000764896	0.000831513	0.00078193	0.000977848	0.00105824	0.00123385	0.000792276	0.00100171	0.000981796	0.84888	-0.236368	0.178777	0.849248	unchanged
meta_269	Nname,cis-9,10-Epoxystearic acid	0.9827			MS2 forward	297.242	48.4345	0.00168816	0.00150525	0.00170931	0.00151746	0.00171236	0.00143646	0.0016255	0.00189343	0.00186875	1.1546	0.20739	0.112175	0.978795	unchanged
meta_270					Unmapped	298.86	347.82	0.00040378	0.000411875	0.00037382	0.000392096	0.000392924	0.000375484	0.000426875	0.000410258	0.000436463	1.09745	0.134154	0.0195673	1.21355	up
meta_271			Thioxanthine monophosphate;Streptidine	-3.8147554740839;0	MS1 mz matched	299.086	338.305	8.25e-05	7.91e-05	8.15e-05	0.000104201	0.00010101	0.000107629	7.32e-05	7.9e-05	7.47e-05	0.725165	-0.463618	0.000395618	1.33788	down
meta_272	Eicosapentaenoic acid	0.9385			MS2 forward	301.216	43.9	0.00608894	0.00606663	0.00638856	0.0136446	0.0120358	0.012521	0.00246609	0.00238739	0.00261814	0.195585	-2.35413	0.00181277	1.35524	down
meta_273			Neuraminic acid;N-(1-Deoxy-1-fructosyl)serine;Neuraminic acid;5-Amino-3,5-dideoxy-D-glycero-D-galacto-2-nonulosonic acid;Miserotoxin	-1.55936782977936;-1.55936782977936;-1.49759224590328;-1.49759224590328	MS1 mz matched	302.065	170.178	0.000139908	0.000106445	8.72e-05	8.23e-06	1.01e-05	5.44e-06	0.000167157	0.000145785	0.000125949	18.4418	4.20491	0.00674451	1.33788	up
meta_274			Gynocardin;Gynocardin;2-Cyclopentene-1-carbonitrile, 1-(beta-D-glucopyranosyloxy)-4,5-dihydroxy-,(1alpha,4alpha,5beta)-	-11.2720279292457;-11.2175902372625	MS1 mz matched	302.085	361.37	5.26e-05	6.17e-05	6.29e-05	8.15e-05	7.02e-05	6.62e-05	8.84e-05	4.7e-05	7.19e-05	0.950762	-0.0728434	0.802023	0.199755	unchanged
meta_275			Sinapinic acid-O-sulphate;5-(3',4',5'-Trihydroxyphenyl)-gamma-valerolactone-4'-O-sulphate;5-(3',4',5'-Trihydroxyphenyl)-gamma-valerolactone-3'-O-sulphate;	8.98181864093538;8.98181864093538;8.98181864093538;	MS1 mz matched	303.028	30.087	0.00021012	0.000213898	0.000185909	0.000112798	0.000189512	0.000191039	0.000200386	0.000446072	0.000621243	2.56958	1.36153	0.163884	0.990022	unchanged
meta_276	Arachidonic Acid (peroxide free)	0.9991			MS2 forward	303.232	43.204	0.0438327	0.0460944	0.0483848	0.0596521	0.0539184	0.0541788	0.030036	0.0266975	0.0249816	0.487126	-1.03763	0.00036471	1.34479	down
meta_277			Cartilagineal	-1.98423	MS1 mz matched	303.978	192.849	0.000556802	0.000549602	0.000556828	0.000516822	0.000491953	0.00052707	0.000534983	0.000575291	0.00061992	1.12654	0.171901	0.102804	1.05832	unchanged
meta_278			2-O-(Z-p-Hydroxycinnamoyl)-(x)-glyceric acid;S-(4-Methylthiobutylthiohydroximoyl)-L-cysteine	10.3620760622677;23.0103760926699	MS1 mz matched	304.069	288.993	6.45e-05	6.18e-05	7.62e-05	7.1e-05	6.34e-05	6.35e-05	8.98e-05	8.54e-05	7.62e-05	1.27071	0.345632	0.0267137	1.19416	up
meta_279					Unmapped	305.022	371.208	0.0163154	0.0172102	0.0177074	0.0163607	0.0170201	0.0180665	0.0196865	0.0189511	0.0203621	1.1468	0.197616	0.0185419	1.21505	up
meta_280			(S)-5-Diphosphomevalonic acid;(R)-Mevalonic acid-5-pyrophosphate;Citrus Red No.2;Citrus Red 2	-10.0237929175253;-10.0237929175253;-7.42739506316003	MS1 mz matched	307.114	381.11	0.00172648	0.00160945	0.00145981	0.00115432	0.001065	0.00100413	0.00227669	0.00112295	0.0023439	1.7818	0.833333	0.166646	0.983457	unchanged
meta_281			Phenylbutazone;Phenylbutazone;DMXB-A;GTS-21;2,4-Dimethoxybenzylidene abaseine	-8.42634794858466;-8.49806508131813;-8.49806508131813	MS1 mz matched	307.15	459.125	0.000214831	0.00020421	0.000211697	0.000284484	0.000513569	0.000278951	0.000358129	0.000401991	0.000281779	0.967405	-0.0478077	0.899715	0.0905394	unchanged
meta_282			Phenylbutazone;Phenylbutazone;DMXB-A;GTS-21;2,4-Dimethoxybenzylidene abaseine	-8.95628040640502;-9.02799750113293;-9.02799750113293	MS1 mz matched	307.15	441.848	0.000213034	0.000160956	0.0001918	0.000213632	0.000152824	0.000219801	0.000277241	0.000128909	0.000252348	1.12322	0.167646	0.668442	0.306595	unchanged
meta_283	11(Z),14(Z)-Eicosadienoic Acid	0.9789			MS2 forward	307.263	42.521	0.000527931	0.000563708	0.00060885	0.000570947	0.00058068	0.000540022	0.000579085	0.000536348	0.000593311	1.01011	0.0145066	0.80134	0.180986	unchanged
meta_284			N-Acetyl-a-neuraminic acid;N-Acetylneuraminic acid;N-Acetylneuramite;N-Acetylneuraminic acid;5-Acetamido-3,5-dideoxy-D-glycero-D-galacto-2-nonulosonic acid;Neu5Ac;O-Acetylneuraminic acid;O-Acetylated sialic acid;N-Acetyl-alpha-neuramite;alpha-Neu5Ac;N-Acetyl-beta-neuramite;beta-Neu5Ac;N-Glycolylmuramic acid;2-Glycolylamido-3-O-[(R)-1-carboxyethyl]-2-deoxy-D-glucopyranose	-3.17431579986394;-3.17431579986394;-3.23513616680476;-3.23513616680476;-3.23513616680476;-3.23513616680476;-3.23513616680476	MS1 mz matched	308.098	421.303	0.000154424	0.000128431	0.000143945	0.000171004	0.000129408	0.000205905	0.000142308	9.82e-05	0.000144942	0.761268	-0.393524	0.216248	0.820227	unchanged
meta_285	N-Acetylneuraminic acid	0.9956			MS2 forward	308.098	358.011	7.54e-05	8.76e-05	0.000116352	0.000178428	0.000172469	0.000213612	4.71e-05	8.13e-05	5.91e-05	0.332049	-1.59053	0.00190905	1.31496	down
meta_286			Ketotifen;Evadol hydrochloride;2-Amino-1,2-bis(p-methoxyphenyl)ethanol hydrochloride;beta-Amino-4-methoxy-alpha-(4-methoxyphenyl)benzeneethanol hydrochloride	-9.40059489087076;8.50497487656009	MS1 mz matched	308.116	48.422	0.000310224	0.000303489	0.000356462	0.000261942	0.000243245	0.000228456	0.000464421	0.000400611	0.000434311	1.77108	0.824632	0.00274411	1.32544	up
meta_287			Koenigine;SB 218655	1.63843483599781;-6.46958164453385	MS1 mz matched	308.134	330.042	5.19e-05	5.02e-05	5.07e-05	3.85e-05	3.3e-05	4.3e-05	9.78e-05	4.06e-05	8.69e-05	1.96662	0.975715	0.166887	0.974777	unchanged
meta_288	2E-Eicosenoic acid	0.9966			MS2 forward	309.279	42.513	0.000751832	0.000870936	0.000872825	0.00089566	0.00092364	0.000882666	0.000803608	0.000798088	0.000819321	0.896021	-0.158396	0.00616369	1.30411	down
meta_289			5-Chloro-1,3-dihydro-1-(4-piperidinyl)-2H-benzimidazol-2-one;N-Feruloylglycine;N-[3-(4-Hydroxy-3-methoxyphenyl)-1-oxo-2-propen-1-yl]glycine	-2.14989063135463;10.3552899999006	MS1 mz matched	310.096	312.106	0.000592332	0.000562324	0.000490039	0.000224892	0.000223076	0.000179158	0.00116896	0.000404679	0.000961557	4.04256	2.01527	0.107597	1.09944	unchanged
meta_290			Lansamide 4;(-)-Thebaine;Lansimide 3;(R)-Pronuciferine;Piperettine;N-[2-Methoxy-2-(4-methoxyphenyl)ethyl]cinnamide;Leonurine;Norboldine	-8.88857768706855;-8.88857768706855;-8.88857768706855;-8.88857768706855;-8.88857768706855;-8.88857768706855;4.10672602540497	MS1 mz matched	310.149	291.595	0.00010792	9.67e-05	9.75e-05	0.000114787	0.000104807	0.000120491	0.000121475	0.000210949	6.38e-05	1.1651	0.220458	0.705307	0.287057	unchanged
meta_291			Didesmethyl doxepin;Prosulfocarb	3.92544108156256;-9.55663580932921	MS1 mz matched	310.15	265.221	0.00010484	8.77e-05	9.42e-05	8.52e-05	7.61e-05	7.3e-05	0.000104093	7e-05	0.000111544	1.21935	0.28611	0.310664	0.733376	unchanged
meta_292	Ticrynafen	0.9999			MS2 reverse	310.933	363.096	0.00038289	0.000372082	0.000362945	0.000315163	0.00035003	0.000319796	0.000369394	0.000349872	0.00036506	1.10085	0.138619	0.0740206	1.08936	unchanged
meta_293					Unmapped	310.933	377.708	0.000376356	0.000378017	0.000369791	0.000301024	0.000300746	0.000287691	0.000369451	0.00036665	0.000333754	1.20281	0.266412	0.0230137	1.25485	up
meta_294			Talbutal;	-5.52256355380938;	MS1 mz matched	311.167	28.2415	0.00271268	0.00280908	0.00256136	0.00149962	0.00157251	0.00161877	0.00210091	0.00167649	0.0016686	1.16097	0.215333	0.215582	0.874976	unchanged
meta_295			Flurprimidol	23.4999	MS1 mz matched	311.294	40.5745	0.000285319	0.000315023	0.000307502	0.000245987	0.00024305	0.000246642	0.000237212	0.000229471	0.000275743	1.00917	0.0131716	0.889712	0.114726	unchanged
meta_296			2-Hydroxyenterolactone;4-Hydroxyenterolactone;2'-Hydroxy-4,4',6'-trimethoxychalcone;beta,2-Dihydroxy-4,6-dimethoxy-3-methylchalcone;5-Hydroxyenterolactone;2'-Hydroxyenterolactone;6-Hydroxyenterolactone;(-)-3,4,9-Trimethoxypterocarpan;7-Hydroxyenterolactone;5,8-Dimethoxychalepensin;4'-Hydroxyenterolactone;p-Hydroxyphenethyl trans-ferulate;2,3,9-Trimethoxypterocarpan;6'-Hydroxyenterolactone;Brugine	1.83467590731183;1.83467590731183;1.83467590731183;1.83467590731183;1.83467590731183;1.83467590731183;1.83467590731183;1.83467590731183;1.83467590731183;1.83467590731183;1.83467590731183;1.83467590731183;1.83467590731183;1.83467590731183;-2.56329789511064	MS1 mz matched	313.112	360.175	6.22e-05	6.96e-05	5.51e-05	6.58e-05	5.68e-05	7.1e-05	5.23e-05	7.24e-05	4.94e-05	0.899052	-0.153523	0.489057	0.493541	unchanged
meta_297			N2-Monodes-methylnizatidine;	-11.5989372714957;	MS1 mz matched	316.094	274.553	6.59e-05	6.02e-05	7.02e-05	4.25e-05	4.6e-05	4.11e-05	9.6e-05	5.2e-05	9.38e-05	1.86541	0.899491	0.11915	1.07531	unchanged
meta_298			Pyro-L-glutaminyl-L-glutamine;5-Methylcytidine;Tolmetin;Ismine	-4.55307145134512;-4.55307145134512;-20.2251840880779;-20.2251840880779	MS1 mz matched	316.114	243.827	0.000188459	0.000174222	0.000174559	9.07e-05	6.85e-05	6.54e-05	0.000133686	0.000122687	0.000142045	1.7739	0.826924	0.00557258	1.28755	up
meta_299			N-(1-Deoxy-1-fructosyl)histidine;Piplartine;Piperlongumine;Crimidine;Haemanthidine;Hemanthidine;9-O-Demethyl-2alpha-hydroxyhomolycorine	-4.26207806900013;-16.8752954265855;-16.8752954265855;-16.8752954265855;-16.8752954265855	MS1 mz matched	316.121	43.223	0.000345741	0.000417796	0.000349549	0.000349803	0.000331693	0.000337735	0.000232841	0.000216011	0.000254468	0.69005	-0.535227	0.00399452	1.3245	down
meta_300			Melilotocarpan A;3-Hydroxy-4,9-dimethoxypterocarpan;5,7-Dihydroxy-4'-methoxy-8-methylflavanone;Methylnissolin;8-Hydroxy-3,9-dimethoxypterocarpan;5,7-Dihydroxy-4'-methoxy-8-methylisoflavanone;3-Hydroxy-2,9-dimethoxypterocarpan;Sativanone;Heliannone B;2',4-Dihydroxy-4',6'-dimethoxychalcone;Homopisatin;4,4'-Dihydroxy-2',6'-dimethoxychalcone;Heliannone A;Farrerol;Coelogin;4-Hydroxyhomopterocarpin;(-)…	10.7510910831851;10.7510910831851;10.7510910831851;10.7510910831851;10.7510910831851;10.7510910831851;10.7510910831851;10.7510910831851;10.7510910831851;10.7510910831851;10.7510910831851;10.7510910831851;10.7510910831851;10.663119402254;10.663119402254;10.663119402254;10.663119402254;10.663119402254;10.663119402254;10.663119402254;10.663119402254	MS1 mz matched	316.115	377.925	0.000199775	0.000185035	0.000204935	0.00017795	0.000129072	0.000130075	0.000143194	0.000119772	0.000190229	1.03683	0.0521775	0.848602	0.137403	unchanged
meta_301			gamma-Glutamyl-S-methylcysteine sulfoxide;	0.33241344544424;	MS1 mz matched	317.032	30.24	0.000587608	0.000553923	0.000476407	0.000556103	0.000409893	0.000412166	0.000833966	0.000625196	0.000625214	1.51243	0.59687	0.056811	1.09338	unchanged
meta_302			Pyrimidine 5'-deoxynucleotide	3.97027	MS1 mz matched	317.072	133.011	0.000100062	0.000106399	0.000125833	7.92e-05	5.78e-05	7.88e-05	9.08e-05	9.18e-05	6.53e-05	1.14909	0.200486	0.394072	0.577183	unchanged
meta_303			Zinc phosphide	-1.93667	MS1 mz matched	317.189	32.683	0.00026799	0.000341812	0.000310367	0.000223367	0.000348321	0.000222457	0.000277792	0.00029191	0.000274873	1.0635	0.0888247	0.72743	0.272318	unchanged
meta_304	5-Oxo-ETE	0.8005			MS2 reverse	317.211	48.424	0.000880807	0.000698995	0.000649335	0.00134827	0.00117459	0.00122151	0.000240854	0.000209721	0.000281085	0.195402	-2.35548	0.000812481	1.35287	down
meta_305	Chloroquine	0.9518			MS2 forward	318.173	41.104	0.0001485	0.000157697	0.000106879	9.09e-05	0.00010932	7.48e-05	0.000150711	0.000117978	0.000138986	1.48255	0.568084	0.0330506	1.15055	up
meta_306			Dehydrorabelomycin;19-Hydroxytetrangulol	23.4324839840535;23.4324839840535	MS1 mz matched	319.066	313.932	3.16e-05	3.5e-05	3.52e-05	4.81e-05	5.22e-05	5.32e-05	4.27e-05	5.32e-05	3.88e-05	0.876677	-0.189883	0.277511	0.769542	unchanged
meta_307			3-p-Coumaroyl-1,5-quinolactone;4-p-Coumaroyl-1,5-quinolactone;7-Hydroxy-6-methoxy-alpha-pyrufuran;4-Coumaroylshikimate;trans-5-O-(4-Coumaroyl)shikimate;alpha-phthyl-beta-D-glucuronide;1-phthyl glucuronide;DHKred-OH;Hydroxylated dihydrokalafungin dihydroquinone	-4.82646104716374;-4.82646104716374;-4.82646104716374;-4.81740112777491;-4.81740112777491;-4.81740112777491	MS1 mz matched	319.088	244.368	3.74e-05	5.25e-05	5.66e-05	2.61e-05	1.38e-05	1.28e-05	3.29e-05	3.63e-05	3.46e-05	1.96946	0.977797	0.0517191	1.20554	unchanged
meta_308	(+-)12-HETE	0.8915			MS2 forward	319.227	49.0715	0.00304842	0.00321949	0.00276421	0.00269176	0.00262626	0.00310064	0.000331318	0.000378305	0.00034688	0.125495	-2.99429	0.00340568	1.35007	down
meta_309	5(S)-HETE	0.825			MS2 forward	319.227	77.6775	0.000206818	0.000177701	0.00016007	0.000622893	0.000617036	0.000594297	3.76e-05	3.35e-05	3.09e-05	0.0556396	-4.16775	0.000119578	1.36001	down
meta_310					Unmapped	320.188	40.5345	7.64e-05	0.00010006	8.14e-05	5.46e-05	7.42e-05	5.32e-05	0.000113584	3.7e-05	0.000228168	2.08047	1.05691	0.359112	0.692714	unchanged
meta_311			Vamidothion	15.6772	MS1 mz matched	323.998	26.476	0.000204164	0.000174865	0.000117524	0.00021373	0.000205727	0.000194029	0.000116885	0.000121532	0.000102534	0.55576	-0.847465	0.000357836	1.34116	down
meta_312			Famphur;Famophos	3.69207	MS1 mz matched	324.015	343.543	0.000324269	0.000293346	0.000297764	0.000248475	0.000237756	0.000259663	0.000345357	0.000253005	0.000413609	1.35672	0.440125	0.195017	0.935468	unchanged
meta_313			Niclosamide;	10.7767791635437;	MS1 mz matched	326.124	285.231	0.00110648	0.00108038	0.000997345	0.000419899	0.000405375	0.000323806	0.00191494	0.000772743	0.00179361	3.89989	1.96343	0.0909241	1.1348	unchanged
meta_314			Histidinyl-Hydroxyproline;Acetylcarnosine;Hydroxyprolyl-Histidine;Pentostatin;Dexrazoxane;Deoxycoformycin;Pentostatin	-0.578105492752101;-0.578105492752101;-0.578105492752101;-0.578105492752101;-0.578105492752101;-0.745942446089394	MS1 mz matched	327.128	206.772	4.52e-05	3.91e-05	3.84e-05	4.87e-05	3.88e-05	3.99e-05	4.18e-05	3.95e-05	4.53e-05	0.994362	-0.00815666	0.950626	0.0518285	unchanged
meta_315	(4Z,7Z,10Z,13Z,16Z,19Z)-4,7,10,13,1 6,19-Docosahexaenoic acid	0.6074			MS2 reverse	327.232	43.5025	0.00863188	0.0088582	0.00884466	0.0140368	0.0125865	0.011738	0.00578825	0.00561307	0.0058471	0.449631	-1.15319	0.00841758	1.33766	down
meta_316			Epoxicozole	24.573	MS1 mz matched	328.081	41.8875	0.000273795	0.000265241	0.000296693	7.66e-05	2.74e-05	7.86e-05	0.00023769	0.000249342	0.00021349	3.83781	1.94028	0.00197857	1.32412	up
meta_317					Unmapped	328.983	367.19	0.00777462	0.00776409	0.00769172	0.00702531	0.00734614	0.00720168	0.00794306	0.0079823	0.00777736	1.09871	0.135817	0.00486287	1.29819	up
meta_318			Clitidine;Chrytidine	-11.8481	MS1 mz matched	329.095	381.055	0.000203511	0.000201827	0.000179853	0.000138861	0.000138036	0.00012329	0.000284316	0.000154912	0.000274918	1.78453	0.835544	0.126568	1.05752	unchanged
meta_319			Aluminum acetoacetate	24.9867	MS1 mz matched	329.232	109.579	0.000571271	0.00056498	0.00043878	0.001697	0.00114971	0.00188188	0.000606012	0.000615281	0.000610066	0.387295	-1.3685	0.048083	1.23975	down
meta_320					Unmapped	329.232	151.703	0.000350115	0.000382408	0.000393776	0.00105383	0.000864114	0.00095722	0.000329064	0.00034486	0.000284825	0.333459	-1.58442	0.00389696	1.34073	down
meta_321	7Z, 10Z, 13Z, 16Z, 19Z-Docosapentaenoic acid	0.9719			MS2 forward	329.247	42.5125	0.00291074	0.00307214	0.0030504	0.00404338	0.00375357	0.00372961	0.00238598	0.00242941	0.00241698	0.627453	-0.672421	0.00439347	1.34797	down
meta_322			Ambelline;(3alpha,11S)-1,2-Didehydro-3,7-dimethoxycrin-11-ol;Pretazettine;Tazettine;Sekisanin;2-O-Acetylpseudolycorine	6.03970502083562;6.03970502083562;6.03970502083562;6.03970502083562	MS1 mz matched	330.137	42.525	0.000755402	0.000832761	0.000781878	0.000796085	0.000750412	0.000803865	0.000613713	0.000405085	0.000576404	0.678705	-0.559144	0.0515345	1.20714	unchanged
meta_323			Parathion;Sulfadimethoxine sodium	-13.8465383217203;10.5404066489816	MS1 mz matched	331.048	363.659	0.000115919	0.000134582	0.000116258	0.00011114	9.36e-05	0.000114833	0.000120007	0.000124394	9e-05	1.04649	0.0655557	0.718887	0.251501	unchanged
meta_324	Adrenic Acid	0.9973			MS2 forward	331.263	41.884	0.00320569	0.00321247	0.0032874	0.00253738	0.00239538	0.00210148	0.00263092	0.00275738	0.00280201	1.16435	0.219523	0.0798732	1.10542	unchanged
meta_325			Irilone;3,8-Dihydroxy-1-methylanthraquinone-2-carboxylic acid;Glyzaglabrin;Aflatoxin P1;3,8-Dihydroxy-9-methoxycoumestan;Isotrifoliol;Trifoliol;Sativol;Quilphos;Phoxim	14.2993871625602;14.2993871625602;14.2993871625602;14.2993871625602;14.2993871625602;14.2993871625602;14.2993871625602;14.2993871625602;-7.04570076366823;-7.04570076366823	MS1 mz matched	333.027	29.4315	0.000494262	0.000415153	0.000611955	0.000619541	0.000512197	0.000567985	0.000734907	0.000568274	0.000478071	1.04797	0.0675919	0.762939	0.206376	unchanged
meta_326			Robenidine;	8.21746064521421;	MS1 mz matched	333.206	152.275	0.000336561	0.000411387	0.000368088	0.000374652	0.00035232	0.000383429	0.000432505	0.000374633	0.000424291	1.10899	0.149253	0.141762	0.953249	unchanged
meta_327	8-iso-Prostaglandin A2	0.8124			MS2 forward	333.206	109.697	0.000300877	0.000293701	0.000270701	0.00126091	0.000532028	0.00102597	9.5e-05	9.87e-05	9.44e-05	0.102229	-3.29012	0.0591335	1.21599	unchanged
meta_328			Caffeoyl aspartic acid;Acetylsulfamethoxazole	2.70512813655408;24.7405043063272	MS1 mz matched	335.083	277.193	2.08e-05	2.09e-05	2.42e-05	1.57e-05	1.26e-05	1.01e-05	1.45e-05	1.33e-05	1.67e-05	1.15853	0.212293	0.353999	0.639635	unchanged
meta_329					Unmapped	335.156	447.281	0.000385075	0.000306711	0.000342968	0.000255588	0.000317353	0.0002507	0.000604885	0.000338912	0.000601709	1.87643	0.907991	0.104685	1.08429	unchanged
meta_330			Fentanyl;2,2-Bis(4-hydroxyphenyl)hexafluoropropane;Bisphenol AF	2.75236318470065;-23.8263136653934	MS1 mz matched	335.221	49.12	0.000372322	0.0004153	0.000387981	0.00074587	0.00070139	0.000701336	0.00017267	0.000151381	0.000175176	0.23235	-2.10563	6.58e-05	1.35851	down
meta_331			6-oxo-famciclovir;Talampanel	4.12056027684476;-7.68843806749817	MS1 mz matched	336.14	386.29	9.45e-05	9.32e-05	8.29e-05	8.28e-05	6.46e-05	7.94e-05	0.000174117	7.63e-05	0.000153688	1.78188	0.833402	0.182116	0.943302	unchanged
meta_332					Unmapped	336.816	347.788	0.00054442	0.000528743	0.000470751	0.000524692	0.000477281	0.000502665	0.000540678	0.000576573	0.000579616	1.12776	0.173457	0.0262795	1.1793	up
meta_333			Nicotine glucuronide;Aziridyl benzoquinone;Benzoquinone aziridine	-5.28289721774049;-5.3231161048598	MS1 mz matched	337.139	198.961	0.000102404	0.000103454	9.66e-05	4.01e-05	3.46e-05	3.64e-05	0.0001399	4.4e-05	0.000101724	2.57206	1.36292	0.171586	0.974249	unchanged
meta_334	Erucic acid	0.9995			MS2 forward	337.31	41.853	0.000590602	0.000613084	0.00060227	0.000539143	0.000652929	0.000526772	0.000418465	0.000399651	0.000398891	0.708038	-0.498101	0.0498808	1.22222	down
meta_335	Norethindrone Acetate	0.999			MS2 forward	339.199	109.236	0.000952099	0.00131256	0.000914609	0.0014472	0.000974091	0.000889345	0.00115745	0.0015104	0.0010062	1.10977	0.150263	0.625386	0.340935	unchanged
meta_336			14,19-Dihydroaspidospermatine;1-(4-Hydroxy-2-methylpyrimid-5-ylmethyl)-3-(beta-hydroxyethyl)-2-methylpyridinium bromide;Oxypyrithiamine bromide;Oxypyrithiamine	1.72920025507553;0.195464287947507	MS1 mz matched	339.216	22.732	0.000302433	0.000323099	0.00032335	0.000312459	0.000360493	0.000221533	0.00038951	0.000376119	0.000342076	1.23837	0.308445	0.216799	0.86154	unchanged
meta_337	Cellobiose	0.8024			MS2 forward	341.107	381.771	0.00052699	0.000444236	0.000444995	0.000471684	0.000420363	0.000431463	0.000358529	0.000407551	0.000382402	0.867754	-0.204641	0.0508093	1.10284	unchanged
meta_338	Sucrose	0.8982			MS2 forward	341.108	356.912	0.00010022	0.000138272	0.000142945	0.000144599	0.000122921	0.000120162	0.000116845	0.000115026	8.1e-05	0.807144	-0.309103	0.159791	0.916398	unchanged
meta_339			3-O-Galloyl-1,4-galactarolactone;5-O-Galloyl-1,4-galactarolactone;2-O-Galloyl-1,4-galactarolactone;Di-n-heptyl phthalate;10beta,14beta-Dihydroxytaxa-4(20),11-dien-5alpha-yl acetate;5alpha-Acetoxy-10beta,14beta-dihydroxytaxadiene	3.48606358923652;3.48606358923652;3.48606358923652;-1.93239008770792;-1.93239008770792	MS1 mz matched	343.226	48.422	0.000780192	0.000789128	0.000757833	0.00145998	0.00140368	0.00164023	0.000210934	0.000266369	0.000225261	0.155991	-2.68047	0.0020801	1.35102	down
meta_340	Maltitol	0.9049			MS2 reverse	344.134	265.488	3.98e-05	4.88e-05	4.72e-05	2.8e-05	2.46e-05	2.69e-05	6.17e-05	3.99e-05	9.98e-05	2.53243	1.34052	0.145895	1.03283	unchanged
meta_341					Unmapped	345.014	370.447	0.0132281	0.0111383	0.0126766	0.0114079	0.011609	0.0123361	0.0137985	0.0128531	0.0136105	1.13886	0.187591	0.015452	1.21931	up
meta_342	Adenosine monophosphate (AMP)	0.9888			MS2 forward	346.054	422.423	0.000401949	0.000418355	0.000270745	0.000311735	0.000231307	0.000143579	0.000627626	0.000509652	0.00050294	2.38882	1.2563	0.00798412	1.25823	up
meta_343			Dide-O-methylsimmondsin;Lead arsete;Lead hydrogen arsete	7.16866877666196;-8.58561604665889	MS1 mz matched	346.124	222.954	7.7e-05	9.23e-05	5.75e-05	0.000103686	7.76e-05	8.41e-05	0.000121259	8.56e-05	8.65e-05	1.10559	0.144818	0.549241	0.410094	unchanged
meta_344			Inosinic acid;Inosine 2'-phosphate;IMP;Inosinic acid;Inosine monophosphate;Inosine 5'-monophosphate;Inosine 5'-phosphate;5'-Inosite;5'-Inosinic acid;5'-Inosine monophosphate;5'-IMP	22.6983646819605;22.6983646819605;22.6980773579394	MS1 mz matched	347.043	31.4385	0.00015752	0.000161434	0.000147501	0.00020442	9.61e-05	0.000173528	0.000225983	0.00013947	0.000181926	1.15459	0.207387	0.583051	0.377668	unchanged
meta_345			PMEG;9-((2-Phosphonylmethoxy)ethyl)guanine	-8.99475	MS1 mz matched	348.069	358.568	2.59e-05	2.82e-05	3.32e-05	3.3e-05	3.21e-05	3.62e-05	5.84e-05	2.12e-05	4.83e-05	1.26157	0.335221	0.510014	0.492768	unchanged
meta_346			Patuletin;4',5,6,7,8-Pentahydroxy-3'-methoxyflavone;Sulfadimethoxine sodium	17.4146784220614;17.4146784220614;10.5404066489816	MS1 mz matched	348.089	377.476	9.49e-05	9.82e-05	9.86e-05	9.6e-05	8.49e-05	0.000101625	0.000139567	9.04e-05	0.000124601	1.255	0.327692	0.235769	0.829942	unchanged
meta_347					Unmapped	349	27.184	0.00022799	0.000158786	0.000155212	0.000179257	0.000224019	0.000135158	0.000366416	0.000206698	0.000205143	1.44541	0.531478	0.274261	0.74908	unchanged
meta_348					Unmapped	350.868	347.532	0.000105815	8.95e-05	9.94e-05	0.000111701	0.000105063	0.00011	0.000109956	0.000117776	0.00012183	1.06977	0.097301	0.14938	0.94239	unchanged
meta_349			N-(Carbethoxyacetyl)-4-chloro-L-tryptophan;4-Methylumbelliferone glucuronide;4-Methylumbelliferyl glucuronide	3.97804379539824;13.0652347168911	MS1 mz matched	351.077	380.87	5.72e-05	4.11e-05	3.84e-05	3.85e-05	3.81e-05	3.4e-05	5.89e-05	3.04e-05	6.56e-05	1.40118	0.486641	0.303402	0.762345	unchanged
meta_350	Prostaglandin E2	0.9525			MS2 forward	351.216	110.226	0.00158426	0.00160959	0.00133421	0.00235604	0.00233471	0.00214873	0.000402822	0.000199184	0.000154854	0.11066	-3.17579	4.25e-05	1.35518	down
meta_351	Prostaglandin H2	0.8766			MS2 forward	351.216	127.381	0.000454783	0.000460838	0.000527246	0.000958258	0.00117802	0.000934016	6.49e-05	6.53e-05	6.27e-05	0.0628256	-3.9925	0.0064794	1.34207	down
meta_352			MG(18:3(6Z,9Z,12Z)/0:0/0:0);MG(18:3(9Z,12Z,15Z)/0:0/0:0);MG(0:0/18:3(9Z,12Z,15Z)/0:0);MG(0:0/18:3(6Z,9Z,12Z)/0:0);Montanol	1.817968342415;1.817968342415;1.817968342415;1.817968342415;1.70328057522033	MS1 mz matched	351.253	45.2705	0.000340328	0.000331179	0.000370106	0.000944254	8.67e-05	0.000935336	0.000431007	0.000316254	0.000670945	0.72126	-0.471409	0.59619	0.396106	unchanged
meta_353					Unmapped	352.184	54.311	0.000948666	0.00103847	0.000738912	0.000289763	0.000547441	0.000379607	0.000620552	0.000730214	0.000891862	1.84304	0.882087	0.0351683	1.15545	up
meta_354			Pipobroman;Pipobroman	-19.3613446911279;-19.4938437593094	MS1 mz matched	352.944	364.557	0.00113456	0.00112371	0.001091	0.00088251	0.000919774	0.000899964	0.00106112	0.00103133	0.00102641	1.15417	0.206859	0.000812871	1.32757	up
meta_355			Rosoxacin;N-Glycosyl-L-asparagine	1.89629092578097;-18.0206952383441	MS1 mz matched	353.109	385.803	1.27e-05	1.52e-05	1.78e-05	3.87e-05	3.76e-05	4.52e-05	7.96e-06	1.34e-05	7.46e-06	0.237135	-2.07622	0.00067302	1.33397	down
meta_356	PGF2a	0.9103			MS2 forward	353.232	163.648	0.000479524	0.000422121	0.000286848	5.9e-05	4.68e-05	5.08e-05	2.65e-05	2.08e-05	2.78e-05	0.479263	-1.06111	0.00551742	1.30311	down
meta_357			Azothoate	5.33685	MS1 mz matched	355.01	362.399	9.25e-05	6.14e-05	6.43e-05	7.63e-05	5.68e-05	6.2e-05	5.73e-05	9.36e-05	7.61e-05	1.16351	0.218489	0.438302	0.556118	unchanged
meta_358			Pantetheine 4'-phosphate;Pantetheine 4'-phosphate;4'-Phosphopantetheine;Phosphopantetheine;D-Pantetheine 4'-phosphate	9.44717789380898;9.33072770345701	MS1 mz matched	357.1	84.1845	0.000869654	0.000960187	0.000910951	0.000787199	0.000652459	0.000790554	0.000592518	0.000526412	0.000607446	0.774086	-0.369434	0.0457137	1.16073	down
meta_359			13,16-Docosadienoic acid;(13Z,16Z)-Docosa-13,16-dienoic acid	3.56821	MS1 mz matched	357.278	41.225	0.000142749	0.00014041	0.000145575	0.00016388	0.000160433	0.000157611	0.000113468	9.19e-05	0.00010133	0.636315	-0.652187	0.00736405	1.33086	down
meta_360					Unmapped	360.084	274.56	0.00091202	0.000852643	0.000879727	0.000593792	0.000594901	0.000537052	0.00150472	0.000630876	0.0013762	2.03494	1.02499	0.159802	0.997868	unchanged
meta_361			2,3-Dihydro-2,3-dihydroxy-4-(4-methoxyphenyl)-1H-phenalen-1-one;Phenolphthalin	-8.93144830394728;-9.05953017279962	MS1 mz matched	360.128	290.959	0.000456037	0.000610708	0.000568354	0.000370537	0.000446653	0.000256	0.000833051	0.000947247	0.00103525	2.62353	1.39151	0.00198878	1.3139	up
meta_362			N-palmitoyl-phosphoethanolamine;Sphingosine 1-phosphate;Sphingosine 1-phosphate;Sphing-4-enine 1-phosphate;S1P	-23.0977683476846;-23.0977683476846;-23.2037649163502	MS1 mz matched	360.22	39.2505	0.000174954	0.000214711	0.000166449	0.00014674	0.000228134	0.000152644	0.000152861	0.000127333	0.000157616	0.829943	-0.268915	0.375161	0.638866	unchanged
meta_363			Olsalazine;Olsalazine	10.3090876936632;10.2630689423896	MS1 mz matched	361.07	248.3	4.85e-05	4.16e-05	3.05e-05	4.12e-05	3.7e-05	3.59e-05	3.11e-05	4.12e-05	4.09e-05	0.993002	-0.0101317	0.94747	0.0390532	unchanged
meta_364			Famphur;Famophos	3.69207	MS1 mz matched	361.97	344.069	6.16e-05	4.69e-05	5.17e-05	5.43e-05	4.15e-05	4.58e-05	6.41e-05	4.33e-05	7.01e-05	1.25368	0.326171	0.279487	0.75086	unchanged
meta_365			Margaroylglycine;Robecoxib	-22.4399889952896;-10.6944191938269	MS1 mz matched	362.235	39.4045	0.000455913	0.000498351	0.00047103	0.000297304	0.000375798	0.000282953	0.000316952	0.000352639	0.000430956	1.15113	0.203055	0.339795	0.661314	unchanged
meta_366					Unmapped	363.325	41.182	0.000133678	0.000110357	0.000130264	0.000102652	0.000135671	7.5e-05	9.44e-05	0.000107776	8.47e-05	0.915736	-0.126997	0.676004	0.309498	unchanged
meta_367			Dihydrozeatin-9-N-glucoside;Dihydrozeatin-7-N-dihydrozeatin;Dihydrozeatin-O-glucoside;Dihydrozeatin-O-glucoside	1.34766780168257;1.34766780168257;1.34766780168257;1.30486807128279	MS1 mz matched	364.171	298.488	3.05e-05	3.25e-05	3.35e-05	1.68e-05	4.2e-05	3.22e-05	2.03e-05	6.21e-05	3.63e-05	1.30238	0.381146	0.561	0.430615	unchanged
meta_368			Diloxanide;Pencycuron	-15.2370736285733;23.7707620844603	MS1 mz matched	365.097	41.8675	0.00021158	0.000202079	0.000226606	0.000345838	0.000243719	0.000277714	0.000296509	0.000204106	0.000196806	0.804158	-0.31445	0.267361	0.751861	unchanged
meta_369			Ampicillin;Cefradine;Ampicillin;Anhydrous ampicillin;Cephradine;Cefradine;(p-Aminobenzyl)penicillin;Penicillin T	-1.79542456553211;-1.79542456553211;-1.71865798024436;-1.71865798024436;-1.71865798024436	MS1 mz matched	365.134	287.614	0.000566563	0.000566291	0.00053256	0.000474923	0.000388829	0.000448188	0.00108907	0.000479345	0.00109263	2.02833	1.02029	0.156174	1.00066	unchanged
meta_370	Nervonic acid	1			MS2 reverse	365.341	41.2035	0.000376957	0.000383061	0.000400717	0.000280441	0.000309738	0.000257528	0.00023055	0.000256913	0.000217603	0.831734	-0.265806	0.0711022	1.06123	unchanged
meta_371			3-O-Caffeoyl-1-O-methylquinic acid;3-O-Feruloylquinic acid;3-O-Caffeoyl-4-O-methylquinic acid;(S)-N-[3-(3,4-Methylenedioxyphenyl)-2-(mercaptomethyl)-1-oxoprolyl]-(S)-alanine;Indolylmethyl-desulfoglucosinolate	-18.905180944852;-18.905180944852;-18.905180944852;-1.15999763111085;-1.15999763111085	MS1 mz matched	367.104	297.031	0.000205702	0.000268315	0.000310516	0.000165916	0.000181239	8.59e-05	0.000297368	0.000307163	0.000295939	2.07932	1.05611	0.0326077	1.27012	up
meta_372			N-Desmethyleletriptan;4,4-Bis[4-(acetyloxy)phenyl]3-hexanone;4,4-Bis(4-hydroxyphenyl)-3-hexanone diacetate	3.21032520379447;-14.5843247436631	MS1 mz matched	367.157	27.494	0.00027825	0.00029972	0.000336314	0.000577162	0.000582764	0.000522626	0.000373726	0.000323181	0.000345046	0.619269	-0.691361	0.00121747	1.32908	down
meta_373					Unmapped	368.975	365.981	0.0026086	0.00397105	0.00374016	0.00331218	0.00351545	0.00347335	0.00275318	0.00256853	0.00253289	0.76251	-0.391172	0.000940919	1.32802	down
meta_374			4-Hydroxy-5-(phenyl)-valeric acid-O-glucuronide;Linusitamarin;Perilloside E;	6.46698023829273;6.46698023829273;6.46698023829273;	MS1 mz matched	369.129	299.76	0.000139918	0.000137478	0.00015343	0.000146992	0.000106901	0.000107821	0.000218013	0.000135676	0.000206059	1.54748	0.629925	0.106737	1.01692	unchanged
meta_375	Androsterone sulfate	0.9977			MS2 forward	369.172	28.3445	0.00140175	0.00125988	0.00114077	0.000614565	0.000665074	0.000699052	0.000678832	0.000595294	0.000737861	1.01683	0.0240746	0.83125	0.161916	unchanged
meta_376	Thromboxane B2	0.9925			MS2 forward	369.227	150.233	0.00227024	0.00229833	0.00216732	0.000289444	0.000329959	0.000340036	0.000145812	0.000158167	0.00017548	0.499728	-1.00078	0.00240725	1.325	down
meta_377			Sinensetin;Isosinensetin;Homoeriodictyol 4'-isobutyrate;Cyclokievitone hydrate;3',4',5',7,8-Pentamethoxyflavone;Auranetin;Sesamolinol;Tangeritin;Oxidihydroartocarpesin;3,4',5,6,8-Pentamethoxyflavone;Sinensetin;5,6,7,3',4'-Pentamethoxyflavone;Tangeretin;5,6,7,8,4'-Pentamethoxyflavone;Sesamolinol;(1'S)-Averantin;1,3,6,8-Tetrahydroxy-[(1S)-2-hydroxyhexyl]-9,10-anthraquinone	-5.57265120896107;-5.57265120896107;-5.57265120896107;-5.57265120896107;-5.57265120896107;-5.57265120896107;-5.57265120896107;-5.57265120896107;-5.57265120896107;-5.57265120896107;-5.56458935789473;-5.56458935789473;-5.56458935789473;-5.56458935789473	MS1 mz matched	371.119	385.629	5.65e-05	5.41e-05	8.27e-05	0.000169536	0.00016344	0.000209242	2.01e-05	5.19e-05	2.45e-05	0.177903	-2.49083	0.00172095	1.3229	down
meta_378			Portulacaxanthin II;Portulacaxanthin II	10.7168613155381;10.7192670418009	MS1 mz matched	373.115	196.325	0.00020117	0.000178323	0.000185721	8.26e-05	8.7e-05	0.000100369	0.000313507	0.000106536	0.000313342	2.71569	1.44132	0.153695	1.01056	unchanged
meta_379					Unmapped	374.772	347.77	0.00018968	0.000197502	0.000180385	0.000181241	0.000178881	0.000192818	0.000185869	0.00020337	0.000217794	1.09783	0.134654	0.180256	0.912751	unchanged
meta_380			(3beta,5alpha)-3-Hydroxypregn-16-en-20-one;1-Phenyl-1,3-pentadecanedione;Kaurenoic acid methyl ester;Pregnenolone;5-(8,11-Pentadecadienyl)-1,3-benzenediol;20a-Dihydroprogesterone;Ethyltestosterone;5-alpha-Pregnan-3,20-dione;5a-Pregnane-3,20-dione;Bolasterone;Calusterone ;Norbolethone;Pregnenolone;5-Pregnen-3beta-ol-20-one;3beta-Hydroxypregn-5-en-20-one;5alpha-Pregne-3,20-dione;5alpha-Dihydroproge…	8.75821522568488;8.75821522568488;8.75821522568488;8.75821522568488;8.75821522568488;8.75821522568488;8.75821522568488;8.75821522568488;8.75821522568488;8.75821522568488;8.75821522568488;8.75821522568488;8.85402931056603;8.85402931056603;8.85402931056603;8.85402931056603;8.85402931056603;8.85402931056603;8.85402931056603;8.85402931056603;8.85402931056603;8.85402931056603;8.85402931056603;8.854029…	MS1 mz matched	375.253	44.503	0.000659321	0.000766403	0.000757576	0.000644188	0.000617708	0.000535642	0.000768545	0.000479498	0.000894252	1.19179	0.253135	0.450888	0.559312	unchanged
meta_381					Unmapped	376.1	389.741	3.01e-05	2.71e-05	3.02e-05	3.24e-05	1.97e-05	1.86e-05	2.28e-05	1.68e-05	1.7e-05	0.799839	-0.322219	0.409708	0.606814	unchanged
meta_382					Unmapped	376.905	377.885	0.000240664	0.000290129	0.000261166	0.000222773	0.000234422	0.000205441	0.000249686	0.00025733	0.000272769	1.17679	0.234858	0.0242974	1.19439	up
meta_383	Sphingosine-1-phosphate	0.9899			MS2 forward	378.24	275.009	8.99e-05	9.91e-05	0.000106547	8.89e-05	8.38e-05	7.24e-05	8.57e-05	8.57e-05	8.94e-05	1.06417	0.0897271	0.39499	0.626676	unchanged
meta_384					Unmapped	378.978	30.096	0.00064789	0.000746471	0.000704082	0.00140241	0.00141147	0.00136539	0.00127586	0.00106561	0.00124013	0.856993	-0.222645	0.0857306	1.13559	unchanged
meta_385			Azelastine;Benthiavalicarb isopropyl	-16.5040585583713;6.03276066628163	MS1 mz matched	380.154	336.342	2.49e-05	3e-05	3.08e-05	3.11e-05	2.68e-05	3.47e-05	4.02e-05	3.73e-05	3.63e-05	1.22894	0.297409	0.0723034	1.09335	unchanged
meta_386			Pyrvinium	-4.75187	MS1 mz matched	381.226	200.254	0.000174422	0.000172445	0.000195282	0.000169527	0.000190188	0.000188852	0.000231646	0.000225838	0.000229747	1.25278	0.325127	0.0155309	1.30573	up
meta_387			Famphur;Famophos	3.69207	MS1 mz matched	384.036	343.543	0.000410119	0.000392559	0.000391178	0.00031694	0.000300404	0.000298912	0.000411335	0.000308409	0.000503903	1.33549	0.417364	0.210183	0.913126	unchanged
meta_388					Unmapped	385.309	40.513	7.7e-05	9.37e-05	8.45e-05	0.000117799	8.86e-05	7.43e-05	6.37e-05	7.21e-05	5.84e-05	0.69175	-0.531677	0.143512	1.00241	unchanged
meta_389					Unmapped	387.024	371.315	0.0190062	0.017461	0.0178791	0.0168698	0.017317	0.0183737	0.0194951	0.0188333	0.0201257	1.11213	0.153324	0.0291519	1.17418	up
meta_390			Edulisin III;MS 3;(R)-Heraclenol 2'-(3-methylbutanoate);8-Hydroxy-4'-methoxypinoresinol;8-Epidiosbulbin E acetate;Alectrol;Orobanchyl acetate;Dihydrosamidin;Visdin;Visdine;Trachelogenin;(-)-Trachelogenin	-3.78227918915801;-3.78227918915801;-3.78227918915801;-3.78227918915801;-3.78227918915801;-3.77429266147674;-3.77429266147674;-3.77429266147674;-3.77429266147674	MS1 mz matched	387.151	383.08	0.000436931	0.000444478	0.00038129	0.000287661	0.000230237	0.000209562	0.000774931	0.000439754	0.000810863	2.78441	1.47737	0.0621296	1.18618	unchanged
meta_391			N-Acetylneuraminate 9-phosphate;N-Acetylneuraminic acid 9-phosphate;N-Acetylneuramite 9-phosphate	2.72678367471472;2.72678367471472;2.72678367471472	MS1 mz matched	388.251	37.913	0.000333537	0.000319512	0.000267444	0.000217218	0.000236206	0.000243225	0.000205189	0.000217121	0.00027701	1.00383	0.00552092	0.972658	0.0404597	unchanged
meta_392			2,3,4,5,6-Penta-O-acetyl-D-glucose;Monotropein;Monotropein	-0.629043328130977;-0.629043328130977;-0.599564950166129	MS1 mz matched	389.116	380.765	0.000265079	0.000284013	0.00023099	0.000190115	0.000174375	0.000178154	0.00035883	0.000186245	0.000373896	1.6935	0.760011	0.171796	0.977093	unchanged
meta_393			11,14,15-THETA;Prostaglandin D1;8-isoprostaglandin PGF2b;13,14-Dihydro-15-keto PGF2a;11,12,15-THETA;Troxilin B3;Prostaglandin H1;Prostaglandin F2b;11,12,15-TriHETRE;8-iso-13,14-dihydro-15-keto-PGF2a;Prostaglandin F2a;11b-PGF2a;11-Epi-PGF2a;8-Isoprostaglandin E1;15-keto-PGF1alpha;(5Z,9E,12S,14Z)-8,11,12-Trihydroxyicosa-5,9,14-trienoate;13,14-Dihydro- lipoxin A4;Prostaglandin E1;Trioxilin A3;8-Isop…	-4.58501902119641;-4.58501902119641;-4.58501902119641;-4.58501902119641;-4.58501902119641;-4.58501902119641;-4.58501902119641;-4.58501902119641;-4.58501902119641;-4.58501902119641;-4.58501902119641;-4.58501902119641;-4.58501902119641;-4.58501902119641;-4.58501902119641;-4.58501902119641;-4.58501902119641;-4.58501902119641;-4.58501902119641;-4.58501902119641;-4.58501902119641;-4.51670418353027;-4.…	MS1 mz matched	389.208	164.408	0.000295404	0.000305708	0.000183929	3.38e-05	2.4e-05	2.72e-05	1.43e-05	1.39e-05	1.8e-05	0.542761	-0.88161	0.0303772	1.22523	down
meta_394			Trospium;Kalihinol A	1.61540933749212;0.261075902982116	MS1 mz matched	391.223	66.928	0.000146913	0.000224198	0.000249937	0.000440906	0.000526988	0.000429611	0.000135761	0.000130867	0.00012838	0.282652	-1.8229	0.00811674	1.33706	down
meta_395			Dipivefrin;Dipivefrin;Dipivefrine	-4.47887106529104;-4.55574898521578	MS1 mz matched	391.224	46.5035	0.00182648	0.00212957	0.00190388	0.00275056	0.00345923	0.00292351	0.000865179	0.000875962	0.00109079	0.310066	-1.68935	0.00554615	1.32773	down
meta_396	Deoxycholic acid	0.9995			MS2 forward	391.284	142.593	0.000755973	0.000814483	0.000550062	0.00112725	0.00168941	0.00127063	0.00066848	0.000975586	0.000953638	0.635555	-0.653911	0.0787607	1.05985	unchanged
meta_397			6-Methylthioguanosine monophosphate;6-Methylthioguanosine monophosphate	12.7125215794938;13.2210291655957	MS1 mz matched	392.316	48.441	0.000288515	0.000227814	0.000198153	0.0001203	0.000108947	0.000100041	0.000314577	0.000312371	0.000293655	2.79574	1.48323	2.72e-05	1.35366	up
meta_398					Unmapped	392.878	347.451	7.98e-05	6.66e-05	6.65e-05	9.11e-05	8.26e-05	8.71e-05	7.46e-05	9.64e-05	9.46e-05	1.01828	0.0261387	0.846136	0.156528	unchanged
meta_399					Unmapped	392.936	364.029	0.000401546	0.000671514	0.000684751	0.000337773	0.000326653	0.000347907	0.000379047	0.000384146	0.000364357	1.11381	0.155507	0.0108572	1.24046	up
meta_400			1-Hydroxypyrene glucuronide;Justicidin A	-9.96459694739207;-10.0841069633319	MS1 mz matched	393.101	385.514	1.59e-05	1.46e-05	2.06e-05	3.68e-05	3.76e-05	4.88e-05	8.58e-06	1.5e-05	8.25e-06	0.258772	-1.95025	0.00531918	1.30402	down
meta_401			(3'x,5'a,9'x,10'b)-O-(3-Hydroxy-6-oxo-7-drimen-11-yl)umbelliferone;(S)-(E)-2'-(3,6-Dimethyl-2-heptenyl)-3',4',7-trihydroxyflavanone;(S)-(E)-8-(3,6-Dimethyl-2-heptenyl)-4',5,7-trihydroxyflavanone;9alpha-Fluoro-11beta,16alpha,17alpha,21-tetrahydroxypregn-4-ene-3,20-dione;9alpha-Fluoro-16alpha-hydroxyhydrocortisone	-14.4295590140637;-14.4295590140637;-14.4295590140637;-17.2715542959701	MS1 mz matched	395.188	26.8365	0.000479136	0.000564471	0.000547433	0.000171959	0.000183873	0.000136812	0.000165817	0.000180451	0.000151813	1.01104	0.0158344	0.918372	0.0724015	unchanged
meta_402					Unmapped	396.005	30.086	0.000307609	0.000287739	0.000294368	0.000461931	0.00047807	0.000506461	0.000518537	0.000463529	0.000477911	1.00934	0.0134174	0.841108	0.13831	unchanged
meta_403			Bismuth Subsalicylate;Bismuth subsalicylate	-8.74836267474441;-8.83979854097065	MS1 mz matched	396.969	369.269	0.000152621	0.00015473	0.000135561	0.000132608	0.000114813	0.000132359	0.000114496	0.000122228	0.000131919	0.970677	-0.0429365	0.657637	0.31198	unchanged
meta_404			Nicotine glucuronide;Aziridyl benzoquinone;Benzoquinone aziridine	-5.28289721774049;-5.3231161048598	MS1 mz matched	397.16	198.994	0.000174443	0.000196616	0.000191665	7.29e-05	5.93e-05	6.68e-05	0.000283644	8.86e-05	0.000209683	2.92407	1.54798	0.153159	1.00788	unchanged
meta_405	Sunitinib	0.9047			MS2 forward	397.204	27.503	0.00941121	0.0100997	0.0100588	0.000291978	0.000320205	0.000256026	0.000587615	0.000543448	0.000629822	2.02818	1.02019	0.000968602	1.33228	up
meta_406			Papaverine;Litebamine;N-Methoxycarbonyl-N-nornuciferine;(S)-Cadine;(S)-Tetrahydroberberine;(13aS)-5,8,13,13a-Tetrahydro-9,10-dimethoxy-6H-benzo[g]-1,3-benzodioxolo[5,6-a]quinolizine;(-)-Cadine;Papaverine;Eschscholtzidine;(5S)-5,6,11,12-Tetrahydro-8,9-dimethoxy-14-methyl-benzo[5,6]cycloocta[1,2-f]-1,3-benzodioxol-5,11-imine;Evoprenine;(R)-Cadine;Dicentrine;Sictine;ntenine	17.5198335245841;17.5198335245841;17.5198335245841;17.3965810115932;17.3965810115932;17.3965810115932;17.3965810115932;17.3965810115932;17.3965810115932;17.3965810115932;17.3965810115932	MS1 mz matched	398.165	261.546	1.56e-05	2.89e-05	2.47e-05	2.29e-05	2.76e-05	2.43e-05	5.24e-05	2.42e-05	2.77e-05	1.39485	0.48011	0.382655	0.642142	unchanged
meta_407					Unmapped	398.816	347.82	0.00028294	0.000268802	0.000232366	0.000263861	0.000265483	0.000258216	0.00027031	0.000290862	0.000301831	1.09579	0.131977	0.105507	1.09451	unchanged
meta_408			Nevskin;Lucidone B;Marinobufagenin;Marinobufagin	-14.4908498352225;-14.4908498352225;-14.5555624961321	MS1 mz matched	399.219	30.1145	0.00316727	0.00293309	0.00296219	0.000116409	0.000116113	0.000105216	0.000224872	0.000187875	0.000222213	1.88004	0.910765	0.00914231	1.31767	up
meta_409					Unmapped	400.866	378.48	0.000193143	0.000220547	0.000215236	0.000177674	0.000179226	0.000137466	0.000187991	0.000198799	0.000234004	1.25574	0.328537	0.0966414	1.00351	unchanged
meta_410					Unmapped	400.96	30.1365	0.000235879	0.000173492	0.000184893	0.000263864	0.000209415	0.000284106	0.000398329	0.000329936	0.000302099	1.36042	0.444056	0.0697733	1.0546	unchanged
meta_411	D-Maltose	0.8757			MS2 forward	401.128	381.269	0.000132133	0.00013945	0.000151786	0.000160992	0.000153311	0.000180718	0.000123318	0.000138994	0.000125728	0.783886	-0.351285	0.0285718	1.19842	down
meta_412	Galactinol	0.752			MS2 forward	401.128	356.893	4.37e-05	6.33e-05	6.75e-05	6.61e-05	5.68e-05	5.72e-05	5.52e-05	5.84e-05	3.3e-05	0.814212	-0.296523	0.297374	0.752411	unchanged
meta_413			CDP;Myxochelin B	-20.8345528160741;-15.6259960022506	MS1 mz matched	402.161	392.81	3.61e-05	4.24e-05	6.11e-05	9.4e-05	8.71e-05	0.000115557	1.67e-05	3.54e-05	2.56e-05	0.261935	-1.93272	0.00369826	1.30892	down
meta_414			Ethion	8.85445	MS1 mz matched	404.969	36.591	2.94e-05	2.68e-05	2.42e-05	4.62e-05	4.43e-05	4.4e-05	2.03e-05	2.86e-05	2.61e-05	0.557568	-0.84278	0.0105059	1.31544	down
meta_415			Proacaciberin	-2.04526	MS1 mz matched	407.171	248.138	0.000107182	0.00013181	0.00012188	0.000154286	0.000184328	0.00018876	0.000121559	0.000133296	9.21e-05	0.657862	-0.604143	0.0218273	1.19464	down
meta_416	Cholic acid	0.9999			MS2 forward	407.278	213.755	0.00120123	0.00121799	0.00104626	0.00083066	0.000877802	0.000956354	0.00325074	0.00335193	0.00360113	3.82908	1.937	0.000594803	1.35649	up
meta_417			(5a,6a,8a,11a)-8-Hydroxy-2-oxo-1(10),3-guaiadien-12,6-olide-15-al 8-(4-hydroxyphenylacetate);Lactupicrin;(-)-cis-Rotenolone;Lactupicrin;12a-Hydroxyrotenone;Sumatrol;Tephrosin;Toxicarol;alpha-Toxicarol	-6.22499989504126;-6.22499989504126;-6.22499989504126;-6.33935132824679;-6.33935132824679;-6.33935132824679;-6.33935132824679;-6.33935132824679	MS1 mz matched	409.132	383.029	4.31e-05	4.3e-05	3.16e-05	2.96e-05	2.28e-05	2.18e-05	6.92e-05	4.19e-05	6.99e-05	2.44236	1.28827	0.0527913	1.19588	unchanged
meta_418	1-Palmitoyl Lysophosphatidic Acid	0.9869			MS2 forward	409.235	245.391	5.52e-05	5.32e-05	7.39e-05	0.000119577	0.00013348	0.000154631	2.25e-05	4.44e-05	1.85e-05	0.209362	-2.25593	0.00145472	1.32064	down
meta_419			epsilon-Tocopherol;(6alpha,22E)-6-Hydroxy-4,7,22-ergostatrien-3-one;Gamma-Tocotrienol;(3beta,22E,24R)-3-Hydroxyergosta-5,8,22-trien-7-one;beta-Tocotrienol;gamma-Tocotrienol;6-Geranylgeranyl-2,3-dimethylbenzene-1,4-diol	3.7029772526568;3.7029772526568;3.7029772526568;3.7029772526568;3.65569673319963;3.65569673319963;3.65569673319963	MS1 mz matched	409.309	39.9015	0.000112035	9.34e-05	7.72e-05	0.000140113	0.00013824	0.000119059	6.41e-05	7.41e-05	7.82e-05	0.544825	-0.876136	0.00317961	1.31452	down
meta_420					Unmapped	410.235	37.2165	0.000142684	0.000127561	0.000120813	9.67e-05	8.6e-05	8.59e-05	0.000110522	0.000110351	0.00015443	1.39755	0.482898	0.128969	1.04255	unchanged
meta_421					Unmapped	410.985	370.271	0.0118524	0.0113133	0.0111176	0.0103116	0.0103958	0.0108667	0.0123117	0.0116695	0.0121438	1.14413	0.194256	0.00436063	1.28674	up
meta_422			N-(Carbethoxyacetyl)-4-chloro-L-tryptophan;4-Methylumbelliferone glucuronide;4-Methylumbelliferyl glucuronide	3.97804379539824;13.0652347168911	MS1 mz matched	411.098	380.733	9.16e-05	8.15e-05	7.83e-05	7.1e-05	6.16e-05	6.05e-05	0.000136621	6.82e-05	0.000131717	1.74186	0.800626	0.159832	0.989682	unchanged
meta_423			dIDP;GF 109203X;Bisindolylmaleimide I	6.06521562447515;-2.18345961412799	MS1 mz matched	411.183	30.085	0.000209175	0.000199129	0.000204692	0.000255345	0.000170585	0.00016966	0.000121096	0.000172442	0.000155503	0.753944	-0.407471	0.224877	0.824366	unchanged
meta_424			O-Carbamoyl-deacetylcephalosporin C	-13.8541	MS1 mz matched	415.094	26.818	0.000194861	0.000190863	0.000165379	0.000214804	0.000194414	0.00018133	0.000205058	0.000230324	0.000201129	1.07783	0.108133	0.315679	0.672918	unchanged
meta_425	Ramipril	0.6764			MS2 reverse	415.224	46.464	0.0043439	0.00524739	0.00454796	0.00869036	0.0115462	0.00822332	0.00223292	0.0017938	0.00260646	0.233071	-2.10116	0.0160101	1.30404	down
meta_426			6,6'-Dibromoindigotin;6,6'-Dibromoindigo;Tyrian purple	4.45303	MS1 mz matched	416.897	377.96	0.000110975	0.000121291	0.00011694	0.000106435	0.000100698	8.8e-05	0.000127017	0.000116888	0.000108327	1.1935	0.255202	0.0681457	1.04957	unchanged
meta_427			Asperlicin E	5.20944	MS1 mz matched	421.14	38.5375	0.000249986	0.000197901	0.000172158	0.000125605	0.000102447	9.96e-05	0.00018409	0.000303709	0.000287008	2.36455	1.24156	0.0517266	1.21564	unchanged
meta_428			Gemcitabine diphosphate;	-15.1844747932763;	MS1 mz matched	421.991	344.17	7.13e-05	7.21e-05	7.14e-05	6.43e-05	4.76e-05	5.49e-05	7.63e-05	5.58e-05	0.000109589	1.44875	0.53481	0.248402	0.825207	unchanged
meta_429			Gerberinol;Justicidin B	-1.89016764681611;-1.92257673620302	MS1 mz matched	423.11	380.858	9.35e-05	0.000112986	9.91e-05	9.25e-05	9.37e-05	8.41e-05	6.89e-05	9e-05	8.83e-05	0.914439	-0.12904	0.380059	0.617207	unchanged
meta_430					Unmapped	425.01	27.355	0.00051958	0.000609686	0.000607753	0.000548573	0.000598489	0.000571163	0.000427498	0.000487109	0.000524348	0.837466	-0.255898	0.061104	1.11447	unchanged
meta_431			IDP;IDP;Inosine 5'-diphosphate;Inosine diphosphate;dXDP	7.42289791651954;7.49369061811608;7.49369061811608	MS1 mz matched	427.017	370.885	0.00822693	0.00812398	0.00769691	0.00727269	0.00727986	0.00746423	0.00855265	0.00804423	0.00866082	1.1472	0.19812	0.0209922	1.27538	up
meta_432					Unmapped	428.17	38.539	0.000439327	0.000322126	0.000318952	0.000285312	0.000211011	0.000189586	0.000274979	0.000519534	0.00041829	1.76817	0.822258	0.117387	1.03027	unchanged
meta_433			8-Acetoxy-4'-methoxypinoresinol;Cubebinone;Sesartemin;Sesartemin	-15.7331143152863;-15.7331143152863;-15.7331143152863;-15.8079685179619	MS1 mz matched	429.152	248.315	3.86e-05	6.28e-05	6.17e-05	6.39e-05	7.08e-05	8.76e-05	7.63e-05	6.22e-05	4.49e-05	0.824931	-0.277654	0.326172	0.675067	unchanged
meta_434					Unmapped	429.299	84.078	0.000224397	0.000194949	0.000167747	0.00013732	0.000126908	0.0001326	0.000298219	0.000318376	0.000327867	2.38003	1.25098	0.000885856	1.35467	up
meta_435			Porrigenin A;Asperagenin;Convallagenin A;Digitogenin;2-Deoxyecdysone	-6.41173094312482;-6.41173094312482;-6.46860973296242;-6.46860973296242;-6.46860973296242	MS1 mz matched	429.299	50.417	0.000892687	0.000749058	0.000670928	0.000432511	0.000385158	0.000361543	0.000943638	0.00129424	0.00114578	2.86942	1.52076	0.0155157	1.31205	up
meta_436			Bensultap	-3.01599	MS1 mz matched	430.025	29.033	0.000317288	0.000345339	0.000248561	0.000130911	0.000247171	0.000148788	0.000222243	0.000186466	0.000215153	1.18409	0.243779	0.469887	0.539714	unchanged
meta_437			Scorzoside;Pteroside D;Pteroside A;Vismione D	16.8995617989254;16.8995617989254;16.8995617989254;-20.2335734464404	MS1 mz matched	431.169	39.122	7.02e-05	0.000105157	7.44e-05	9.35e-05	8.1e-05	7.42e-05	7.47e-05	8.1e-05	6.2e-05	0.875299	-0.192152	0.263083	0.750839	unchanged
meta_438			Peonidin 3-xyloside;Luteolinidin 3-O-glucoside;Pelargonidin 3-galactoside;Petunidin 3-arabinoside;Peonidin 3-arabinoside;Pelargonidin 5-galactoside;Isopeonidin 3-arabinoside;Cyanidin 3-rhamnoside;Isopeonidin 3-xyloside;Pelargonidin 3-O-glucoside;Pelargonidin 3-glucoside;Pelargonidin 3-O-beta-D-glucoside	-8.55941973748421;-8.55941973748421;-8.55941973748421;-8.55941973748421;-8.55941973748421;-8.55941973748421;-8.55941973748421;-8.55941973748421;-8.55941973748421;-8.62429824967314	MS1 mz matched	432.11	54.311	0.00171236	0.00174323	0.00133703	0.00100475	0.000945666	0.000759461	0.00113583	0.00128677	0.00162489	1.49361	0.578801	0.0715625	1.10534	unchanged
meta_439					Unmapped	432.813	347.68	9.87e-05	0.000103101	9.82e-05	0.000112746	0.000102886	0.000113605	0.000104334	0.000123156	0.000122515	1.06308	0.0882466	0.396552	0.608155	unchanged
meta_440			LPA(0:0/18:2(9Z,12Z));LPA(18:2(9Z,12Z)/0:0);Glutathionylspermidine;N1-(gamma-L-Glutamyl-L-cysteinyl-glycyl)-spermidine	-21.5680912869154;-21.5680912869154;6.61928636611604	MS1 mz matched	433.234	243.119	0.000268226	0.000269488	0.000385767	0.000892964	0.000887707	0.00106157	7.81e-05	0.000204577	0.000104028	0.136067	-2.87761	0.00058566	1.34036	down
meta_441			Pahutoxin	-5.96236	MS1 mz matched	435.059	380.481	2.86e-05	3.12e-05	2.76e-05	2.77e-05	2.66e-05	2.18e-05	4.5e-05	2.35e-05	3.75e-05	1.39295	0.478139	0.24976	0.816215	unchanged
meta_442					Unmapped	435.999	31.817	0.000326494	0.000367515	0.000345113	0.000808087	0.000522081	0.000688305	0.000603528	0.000383014	0.00046378	0.718524	-0.476892	0.149994	0.922162	unchanged
meta_443			PE(P-16:0e/0:0);	-21.7265119885203;	MS1 mz matched	436.281	177.423	0.00020922	0.000196364	0.000175115	5.59e-05	5.07e-05	3.75e-05	2.67e-05	3.17e-05	2.07e-05	0.548674	-0.865979	0.0373712	1.1793	down
meta_444			Sertaconazole;	20.5587408913689;	MS1 mz matched	436.772	347.738	0.000331693	0.000327571	0.0002839	0.000301543	0.000292901	0.000306811	0.000323389	0.000336937	0.000358643	1.13061	0.177101	0.0473687	1.19166	up
meta_445			Quinapril;Quipril	-7.10244205916627;-7.16610891226109	MS1 mz matched	437.212	261.046	4.79e-05	7.31e-05	7.53e-05	9.76e-05	0.000123217	0.000132441	0.000122265	0.000125129	8.08e-05	0.929068	-0.106144	0.663631	0.315353	unchanged
meta_446			Eremopetasitenin C1;18-Hydroxycortisol;11-Dihydro-12-norneoquassin;6-beta-hydrocortisol;Isohumulinone A;Eremopetasitenin D1;Sugetriol triacetate;Humulinone;6alpha-Hydroxycortisol;6alpha,11beta,17,21-Tetrahydroxypregn-4-ene-3,20-dione;Nigakilactone A;Quassin	-0.631140467467345;-0.631140467467345;-0.631140467467345;-0.631140467467345;-0.631140467467345;-0.631140467467345;-0.631140467467345;-0.631140467467345;-0.52881485717673;-0.52881485717673	MS1 mz matched	437.209	45.833	0.000140592	0.000198411	0.000143969	0.000171653	0.000264132	0.00021833	0.000124175	0.000124036	8.08e-05	0.503028	-0.99129	0.0360355	1.18548	down
meta_447			[6]-Gingerdiol 3,5-diacetate;4,4-Difluoro-17beta-hydroxyandrost-5-en-3-one propiote	-10.2277658652825;-0.789024563075116	MS1 mz matched	439.224	45.8375	0.00091893	0.000864996	0.00093087	0.00128515	0.0017587	0.00134822	0.00059645	0.000639873	0.000946505	0.496993	-1.0087	0.0191324	1.21	down
meta_448			Momordol;17-[[3-(1-Pyrrolidinyl)propyl]imino]androst-5-en-3beta-ol acetate	-21.4463409912043;0.978107159352081	MS1 mz matched	439.341	109.118	0.000208839	0.000215991	0.000320607	0.000285232	0.00026379	0.000400436	0.000419582	0.000280646	0.000271829	1.0238	0.0339351	0.911991	0.0698247	unchanged
meta_449					Unmapped	442.035	27.261	0.000179033	0.000166962	0.000142757	0.000132257	0.000121006	0.000127285	0.000180106	0.000154083	0.000128497	1.21585	0.281961	0.203343	0.896347	unchanged
meta_450			6-Mercaptopurine ribonucleoside 5'-diphosphate;Bufotalin;3beta,14,16beta-Trihydroxy-5beta-bufa-20,22-dienolide 16-acetate	8.679327677364;8.22912802484269	MS1 mz matched	443.255	213.162	3e-05	3.81e-05	2.76e-05	2.97e-05	3.45e-05	3.66e-05	9.92e-05	0.000101026	0.000110345	3.08303	1.62435	0.000251483	1.35331	up
meta_451			(S)-2,3-Dihydro-3,5-dihydroxy-2-oxo-3-indoleacetic acid 5-glucoside;Zeanoside C;	-17.9064761344428;-17.9064761344428;	MS1 mz matched	444.108	362.558	4.4e-05	3.92e-05	3.82e-05	4.94e-05	4.45e-05	4.56e-05	6.33e-05	4.18e-05	7.25e-05	1.27265	0.347833	0.29747	0.768934	unchanged
meta_452					Unmapped	445.185	38.514	0.000752193	0.000691895	0.000712311	0.000416637	0.000328752	0.000254538	0.000582203	0.00106285	0.000666216	2.31144	1.20879	0.0869823	1.11108	unchanged
meta_453			Neoporrigenin B;12-Ketoporrigenin;Leontogenin;24-Oxo-1alpha,23,25-trihydroxyvitamin D3;Spirotaccagenin;Cepagenin;Taccagenin;3-Dehydro-2-deoxyecdysone	-20.8385229804825;-20.8385229804825;-20.8385229804825;-20.8385229804825;-20.8385229804825;-20.8385229804825;-20.8385229804825;-20.7836287080436	MS1 mz matched	445.294	133.881	0.00036153	0.000352524	0.000400126	0.000480213	0.000445525	0.000561758	0.000672488	0.000630796	0.000649653	1.3129	0.39276	0.0344835	1.22956	up
meta_454			Se-Adenosylselenomethionine;Stylisterol B;Di-n-decyl phthalate;Didecyl phthalate;Didecyl 1,2-Benzenedicarboxylate;Diisodecyl phthalate;3-Dehydroteasterone	-21.3572612806381;-20.4611018158451;-20.4611018158451;-20.4611018158451;-20.4611018158451	MS1 mz matched	445.33	49.087	0.000191856	0.000190815	0.000150362	0.000122028	9.03e-05	0.000142547	0.000207625	0.000254938	0.000200082	1.86701	0.900729	0.0114044	1.24212	up
meta_455			Se-Adenosylselenomethionine;Se-Adenosylselenomethionine	-16.8080434743453;-16.7751647041435	MS1 mz matched	446.074	41.832	0.000335836	0.000323442	0.000300676	0.000542166	0.00045447	0.000543237	0.000312737	0.000211196	0.000283546	0.52438	-0.931315	0.00442327	1.28931	down
meta_456					Unmapped	446.991	27.473	0.000141251	9.94e-05	0.000112163	0.000165839	0.000163442	0.000193155	0.000166621	0.00013635	0.0001487	0.864549	-0.20998	0.14341	0.92023	unchanged
meta_457			Dihydrocycloartomunin;Cycloaltilisin;Artonin T;Dihydroisocycloartomunin;Cajaisoflavone;4-Benzyloxy-2'-hydroxy-3',4',5',6'-tetramethoxychalcone	6.25744370671269;6.25744370671269;6.25744370671269;6.25744370671269;6.25744370671269;6.15348184537513	MS1 mz matched	449.171	38.049	9.2e-05	7.5e-05	6.96e-05	4.38e-05	4.92e-05	4.4e-05	7.41e-05	0.000122368	0.000103999	2.19463	1.13398	0.0584886	1.21317	unchanged
meta_458			Cabergoline;Cabergoline	-23.5141236988582;-23.4576209292951	MS1 mz matched	450.284	213.463	8.08e-05	6.94e-05	5.36e-05	5.06e-05	5.01e-05	5.41e-05	0.000166432	0.000182163	0.000221264	3.68242	1.88065	0.0131957	1.32709	up
meta_459					Unmapped	450.978	366.876	0.00407783	0.00391053	0.00388557	0.00351354	0.00358656	0.0036649	0.00402426	0.00404744	0.00407801	1.12863	0.174572	0.0045016	1.33609	up
meta_460			Catechin 7-glucoside;(+)-Catechin 6-C-glucoside;7-Hydroxybutylidenephthalide 7-(6-malonylglucoside);Catechin 5-glucoside;Epicatechin 3-glucoside;Catechin 3'-glucoside;(+)-Catechin 8-C-glucoside;(-)-Epicatechin 8-C-glucoside;Aspalathin;(-)-epicatechin-3'-O-glucuronide;(-)-Epicatechin 6-C-glucoside;Precarthamin;(-)-Epicatechin 8-C-galactoside;Hycanthone mesylate	11.334746420872;11.334746420872;11.334746420872;11.334746420872;11.334746420872;11.334746420872;11.334746420872;11.334746420872;11.334746420872;11.334746420872;11.334746420872;11.334746420872;11.334746420872;-15.5118723238468	MS1 mz matched	451.137	286.279	7.33e-05	7.42e-05	7.78e-05	4.69e-05	3.43e-05	3.49e-05	0.000122322	5.16e-05	0.000114128	2.48012	1.31041	0.119726	1.06142	unchanged
meta_461			Viniferifuran;Urdamycinone B;Landomycin H	-10.5877979412661;-7.27257376615758;-7.27257376615758	MS1 mz matched	451.45	40.5475	5.73e-05	4.89e-05	4.82e-05	6.12e-05	4.18e-05	3.98e-05	4.66e-05	6.96e-05	5.94e-05	1.23017	0.298858	0.314323	0.679488	unchanged
meta_462	1-Palmitoyl-2-hydroxy-sn-glycero-3-phosphoethanolamine	0.9775			MS2 forward	452.276	186.426	0.000407827	0.00037704	0.000372451	0.000387046	0.000472607	0.000397328	0.000274193	0.000300065	0.000232961	0.642188	-0.638931	0.0133487	1.24226	down
meta_463			5-S-Glutathionyl-aminochrome reduced;	-12.4073873265225;	MS1 mz matched	455.126	276.543	2.45e-05	2.38e-05	2.63e-05	1.43e-05	7.85e-06	5.69e-06	1.5e-05	8.43e-06	9.88e-06	1.19754	0.260072	0.607581	0.35101	unchanged
meta_464			Adenylylselenate;Robustaol A	10.5445189590355;-8.43545506120787	MS1 mz matched	455.165	284.57	1.18e-05	1.66e-05	1.83e-05	7.91e-06	8.99e-06	6.78e-06	4.1e-05	1.26e-05	3.11e-05	3.57804	1.83917	0.133141	1.04661	unchanged
meta_465			O-Demethylpuromycin	-14.4473	MS1 mz matched	456.201	37.823	0.000139453	0.000140857	0.000116916	0.000116079	8.79e-05	7.68e-05	0.000127132	0.000208012	0.000151086	1.73177	0.792246	0.0856073	1.07546	unchanged
meta_466	1-Oleoyl-sn-glycerol 3-phosphate	0.9572			MS2 forward	457.234	239.049	0.000117045	0.000129582	0.000168452	0.000359088	0.000351131	0.000388688	4.59e-05	8.26e-05	5.2e-05	0.164247	-2.60606	4.5e-05	1.3523	down
meta_467			4-trans-Hydroxyglipizide;3-cis-Hydroxyglipizide;	17.3253746009536;17.3253746009536;	MS1 mz matched	460.181	247.319	1.86e-05	1.87e-05	1.8e-05	1.4e-05	1.08e-05	1.43e-05	1.62e-05	1.66e-05	1.48e-05	1.21586	0.281973	0.114394	1.01126	unchanged
meta_468					Unmapped	460.887	378.464	6.92e-05	6.01e-05	7.11e-05	6.11e-05	5.64e-05	5.11e-05	6.46e-05	6.35e-05	7.89e-05	1.22853	0.296937	0.105729	1.01718	unchanged
meta_469					Unmapped	460.995	32.693	0.000136562	0.000124157	0.000143157	0.000306147	0.000245372	0.000273624	0.000248086	0.000193534	0.000223257	0.80577	-0.311559	0.0870958	1.02891	unchanged
meta_470			Lucidenic acid M;3-Dehydroecdysone;Podecdysone B	-12.4112548044592;-12.3266783920585;-12.3266783920585	MS1 mz matched	461.292	37.241	0.000291466	0.000319077	0.000274578	0.000438163	0.000411687	0.000419479	0.000257219	0.000241687	0.000186612	0.540063	-0.888801	0.00630236	1.32801	down
meta_471					Unmapped	461.926	344.191	4.46e-05	3.96e-05	3.52e-05	3.44e-05	2.43e-05	2.8e-05	4.47e-05	3.4e-05	6.36e-05	1.64264	0.716013	0.155137	0.971124	unchanged
meta_472			Adenylsuccinic acid;N(6)-(1,2-dicarboxyethyl)AMP;Gentamicin C2;Gentamicin C2b;Sagamicin;Gentamicin C2a	6.55265108452598;6.55265108452598;-8.98811700220347;-8.98811700220347;-8.98811700220347	MS1 mz matched	462.296	174.207	0.000226856	0.00022841	0.000224624	4.05e-05	2.02e-05	4.63e-05	5.69e-05	4.69e-05	4.68e-05	1.40765	0.493287	0.200178	0.870106	unchanged
meta_473					Unmapped	463.967	370.175	0.000479645	0.000535087	0.000435899	0.000417516	0.00042705	0.000416972	0.00052591	0.000451262	0.000512673	1.18098	0.239979	0.0776326	1.15794	unchanged
meta_474			Cephaeline	16.728	MS1 mz matched	465.283	49.378	0.000199089	0.000247466	0.000197054	0.000181359	9.21e-05	0.000126677	0.000157512	0.000147263	0.000226482	1.32777	0.409008	0.29125	0.706014	unchanged
meta_475			Cholesterol sulfate;Cholesterol sulfate;Cholest-5-en-3beta-ol sulfate	-21.3247928619143;-21.3661806040493	MS1 mz matched	465.302	25.547	0.000547879	0.000654263	0.000387199	0.000359471	0.000366449	0.000266971	0.000303462	0.000358663	0.000497187	1.16761	0.22356	0.459621	0.537049	unchanged
meta_476					Unmapped	469.027	371.478	0.0119153	0.0114789	0.0105456	0.0109303	0.0113824	0.011871	0.012901	0.0125626	0.0133747	1.13617	0.184175	0.013043	1.23807	up
meta_477			(5a,6a,8a,11a)-8-Hydroxy-2-oxo-1(10),3-guaiadien-12,6-olide-15-al 8-(4-hydroxyphenylacetate);Lactupicrin;(-)-cis-Rotenolone;Lactupicrin;12a-Hydroxyrotenone;Sumatrol;Tephrosin;Toxicarol;alpha-Toxicarol	-6.22499989504126;-6.22499989504126;-6.22499989504126;-6.33935132824679;-6.33935132824679;-6.33935132824679;-6.33935132824679;-6.33935132824679	MS1 mz matched	469.153	382.773	5.85e-05	5.46e-05	4.31e-05	3.49e-05	2.81e-05	2.95e-05	0.000100631	5.25e-05	8.49e-05	2.57361	1.36379	0.0728115	1.16617	unchanged
meta_478			Butyl 3-O-caffeoylquinate;Bruceine D	-13.8541839976321;-13.897093727584	MS1 mz matched	469.165	420.668	2.13e-05	1.79e-05	1.78e-05	1.82e-05	1.2e-05	1.35e-05	2.27e-05	1.51e-05	1.86e-05	1.28914	0.366412	0.217662	0.792586	unchanged
meta_479			Limonin;Zapoterin;Limonin;Evodin;Zapoterin;Butyrylmallotochromene;1-Butanone, 1-(6-((3-acetyl-2,4-dihydroxy-6-methoxy-5-methylphenyl)methyl)-5,7-dihydroxy-2,2-dimethyl-2H-1-benzopyran-8-yl)-;Drummondin A;Isobutyrylmallotochromene	16.082933657168;16.082933657168;16.0146628807786;16.0146628807786;16.0146628807786;16.0146628807786;16.0146628807786	MS1 mz matched	469.202	432.715	2.99e-05	3.04e-05	2.46e-05	2.54e-05	1.77e-05	2.23e-05	6.56e-05	1.17e-05	5.48e-05	2.02227	1.01597	0.307953	0.750536	unchanged
meta_480			Puromycin	-7.8343	MS1 mz matched	470.219	27.9005	0.000219561	0.000189622	0.000204386	7.72e-05	6.85e-05	5.62e-05	4.59e-05	4.87e-05	6.53e-05	0.792148	-0.336157	0.178557	0.856453	unchanged
meta_481			Clofazimine;Compound WIN VIII;5-(5-(2,6-Dichloro-4-(4,5-dihydro-2-oxazolyl)phenoxy)pentyl)-3-(hydroxyethyloxymethyleneoxymethyl)isoxazole	-8.34699236729461;2.98930264708324	MS1 mz matched	471.118	380.613	7.57e-05	6.89e-05	5.78e-05	4.38e-05	5.04e-05	6.3e-05	9.1e-05	5.15e-05	9.71e-05	1.52269	0.606622	0.185959	0.905695	unchanged
meta_482			Sempeline A	-7.36805	MS1 mz matched	472.202	297.854	0.000392663	0.000449899	0.000419289	0.000370305	0.000344466	0.000390317	0.000885293	0.000363596	0.0007245	1.78573	0.836513	0.200631	0.922336	unchanged
meta_483			Licorisoflavan A;16alpha,17-Dihydroxypregn-4-ene-3,20-dione cyclic acetal with 2-furyl methyl ketone	14.5486284199225;14.6038500313342	MS1 mz matched	473.217	37.86	0.000244823	0.000227955	0.000231079	0.000131331	0.000121514	0.000109012	0.000189486	0.000362292	0.000218235	2.12795	1.08947	0.123885	1.07036	unchanged
meta_484			Isorhamnetin 4'-O-glucuronide;6-Methoxyluteolin 7-glucuronide;8-Hydroxyluteolin 4'-methyl ether 8-glucuronide;Carmine red;3'-Methoxytricetin 7-glucuronide;Carmine;Carminic acid	-6.90514603977523;-6.90514603977523;-6.90514603977523;-6.90514603977523;-6.90514603977523;-6.90514603977523	MS1 mz matched	473.361	49.097	8.93e-05	0.000107195	0.000105403	5.98e-05	7.44e-05	5.84e-05	0.000105831	0.000123192	0.000121375	1.81947	0.863519	0.00223483	1.31215	up
meta_485			Doronine;4,8-Secosenecion-8,11,16-trione, 15,20-dihydro-12-(acetyloxy)-20-chloro-15-hydroxy-4-methyl-	-1.73944	MS1 mz matched	475.948	366.767	0.000641632	0.000626215	0.000571558	0.000548881	0.000545426	0.000546156	0.00039844	0.00065284	0.000650689	1.03749	0.0531013	0.830805	0.179059	unchanged
meta_486			LysoPE(18:2(9Z,12Z)/0:0);LysoPE(0:0/18:2(9Z,12Z));	-3.22511342423645;-3.22511342423645;	MS1 mz matched	476.276	185.722	0.000927002	0.000905628	0.000927485	0.000828119	0.000810677	0.000915584	0.000846597	0.000895205	0.000794931	0.993092	-0.0100013	0.899028	0.0927677	unchanged
meta_487			CB3717	-17.3833	MS1 mz matched	476.449	367.964	0.000122453	0.000128847	0.000167988	0.000134664	0.000133484	0.000152151	0.000164574	0.0001302	0.000163349	1.08999	0.124319	0.395113	0.599302	unchanged
meta_488			18-Carboxy-dinor-LTE4;Platensimycin;(-)-Platensimycin	-13.8786221852473;-6.34663315652544	MS1 mz matched	478.134	54.9535	0.000349087	0.000344863	0.000283474	0.000208013	0.000178922	0.000135532	0.00023354	0.000245719	0.000323721	1.5369	0.620024	0.0615871	1.08977	unchanged
meta_489			LysoPE(18:0/0:0);LysoPE(0:0/18:0);LysoPC(15:0);	-3.82159909943592;-3.82159909943592;-3.82159909943592;	MS1 mz matched	480.307	179.917	0.0026523	0.00286125	0.00295699	0.00269135	0.00290327	0.00279355	0.00213526	0.00208286	0.00235436	0.783543	-0.351916	0.00548569	1.28357	down
meta_490			(3beta,5alpha,9alpha,14alpha,22E,24R)-3,5,9,14-Tetrahydroxyergosta-7,22-dien-6-one;Polyporusterone E;Polyporusterone D;Polyporusterone G;	-10.5893985017798;-10.5893985017798;-10.5893985017798;-10.5893985017798;	MS1 mz matched	481.297	26.8495	0.00056698	0.000626555	0.000538044	0.000524252	0.000627486	0.0004462	0.000492073	0.000652366	0.000754274	1.18823	0.24881	0.347127	0.659895	unchanged
meta_491			Gemcitabine diphosphate;	-15.1844747932763;	MS1 mz matched	482.012	344.185	5.24e-05	4.75e-05	5.78e-05	3.84e-05	3.36e-05	5.09e-05	4.82e-05	3.94e-05	6.57e-05	1.24724	0.318744	0.345812	0.655504	unchanged
meta_492			hydroxynefazodone;6-O-Glc-paromamine;Kamycin X;Kamycin D	-19.305907029954;-24.9370339892437;-24.9370339892437;-24.9370339892437	MS1 mz matched	484.203	351.433	1.66e-05	1.76e-05	2.13e-05	3.65e-05	3.39e-05	4.05e-05	8.16e-06	1.33e-05	1.24e-05	0.305253	-1.71192	0.000583976	1.33402	down
meta_493					Unmapped	486.215	27.9005	0.000206458	0.000194883	0.000193143	4.21e-05	4.21e-05	1.82e-05	3.37e-05	3.13e-05	3.18e-05	0.94703	-0.0785182	0.841954	0.157547	unchanged
meta_494					Unmapped	487.929	366.208	0.000197046	0.000214838	0.000191475	0.000164529	0.000181517	8.34e-05	0.000231733	0.000201258	0.000225909	1.53429	0.617576	0.117093	1.04497	unchanged
meta_495			6''-O-Acetylgenistin;Betavulgarin glucoside;4''-O-Acetylafzelin;Kaempferol 3-(2''-acetylrhamnoside);Apigenin 7-O-(6''-O-acetylglucoside);3''-O-Acetylafzelin;Apigenin 7-O-(2''-O-acetylglucoside);	20.6457821152915;20.6457821152915;20.6457821152915;20.6457821152915;20.6457821152915;20.6457821152915;20.6457821152915;	MS1 mz matched	490.148	286.678	0.000106988	8.84e-05	0.000100927	8.49e-05	8.12e-05	8.92e-05	0.000168822	7.95e-05	0.000152681	1.57078	0.651477	0.218526	0.893642	unchanged
meta_496					Unmapped	492.988	370.548	0.0102474	0.00999953	0.00910754	0.00845733	0.00874127	0.00953974	0.0107531	0.0105058	0.0108284	1.20005	0.263091	0.0237377	1.27372	up
meta_497	Enterostatin human	0.8547			MS2 forward	495.276	28.421	0.000330496	0.000229766	0.000280632	0.000377955	0.000284944	0.000204051	0.000252965	0.000312158	0.000218198	0.903538	-0.146343	0.658679	0.329199	unchanged
meta_498					Unmapped	495.944	366.451	0.000425431	0.000422357	0.00038742	0.000357514	0.000366925	0.000369395	0.000403504	0.000397452	0.000407007	1.10434	0.143183	0.00148796	1.32463	up
meta_499			Lorazepam glucuronide;	-20.3474085126956;	MS1 mz matched	496.272	108.475	0.000557433	0.000375322	0.000385808	0.000450007	0.000355018	0.000412478	0.000665285	0.000365835	0.000364342	1.14617	0.196818	0.618587	0.357234	unchanged
meta_500			Sertaconazole;	20.5587408913689;	MS1 mz matched	496.792	347.639	6.46e-05	7.13e-05	6.11e-05	6.99e-05	6.36e-05	6.79e-05	6.53e-05	8.19e-05	7.88e-05	1.12243	0.166622	0.241832	0.831961	unchanged
meta_501			Musabalbisiane B;Eucaglobulin;	-1.45812587361514;-1.45812587361514;	MS1 mz matched	497.165	46.473	0.000464536	0.000391835	0.000294979	0.000176352	0.000234859	0.000246767	0.000435596	0.000434981	0.000261542	1.72061	0.782916	0.0981788	1.06693	unchanged
meta_502					Unmapped	497.292	31.377	0.000439863	0.000355996	0.00037636	0.000352782	0.000308273	0.000319118	0.000353751	0.000288266	0.000246252	0.906237	-0.14204	0.440692	0.574991	unchanged
meta_503			Glucocheirolin;Glucocheirolin;3-Methylsufonylpropyl glucosinolate	-12.9208256200143;-12.9832354541417	MS1 mz matched	498.036	35.2775	3.1e-05	3.2e-05	3.59e-05	5.07e-05	5.83e-05	6.94e-05	4.22e-05	4.45e-05	5.19e-05	0.777258	-0.363535	0.11891	0.986704	unchanged
meta_504	Taurochenodeoxycholate	1			MS2 forward	498.288	109.805	0.0121563	0.0144079	0.019911	0.0197802	0.0150606	0.0175422	0.0193036	0.0150016	0.0136931	0.916294	-0.126117	0.539968	0.450361	unchanged
meta_505					Unmapped	499.049	286.434	5.77e-05	5.13e-05	6.44e-05	8.39e-05	9.48e-05	0.000115995	2.76e-05	7.37e-05	4.48e-05	0.495536	-1.01294	0.0452069	1.12756	down
meta_506			Linalool 3,6-oxide primeveroside;Linalool 3,7-oxide beta-primeveroside;Linalool oxide D 3-[apiosyl-(1-&gt;6)-glucoside];	6.9750545210162;6.9750545210162;6.9750545210162;	MS1 mz matched	499.199	39.852	9.51e-05	0.000114651	9.83e-05	6.55e-05	6.11e-05	0.000124685	7.88e-05	0.000101821	7.07e-05	1.00052	0.000744997	0.998596	0.00431168	unchanged
meta_507			Ganolucidic acid A;Ganolucidic acid D;Physalolactone B;Ganoderic acid beta;11-Deoxocucurbitacin I	12.4140092383974;12.4140092383974;12.4140092383974;12.4140092383974;12.3922226410274	MS1 mz matched	499.308	34.67	0.000259794	0.000279983	0.00028789	8.44e-05	0.000185285	0.000143026	0.000208122	0.000202357	0.00018888	1.4521	0.538145	0.162958	0.987046	unchanged
meta_508			Fexofenadine;Fexofedine;4-(1-Hydroxy-4-(4-(hydroxydiphenylmethyl)-1-piperidinyl)butyl)-alpha,alpha-dimethylbenzeneacetic acid;Aflatrem	4.17185406574276;4.1892094344214;4.1892094344214	MS1 mz matched	500.276	182.881	0.000697836	0.000635189	0.000752342	0.000579673	0.000683416	0.000615473	0.000610862	0.000765172	0.000661284	1.08451	0.117042	0.395227	0.603677	unchanged
meta_509			Artonin A;Artonin F;Cycloheterophyllin;Artonin B;Isocycloheterophyllin;Myxothiazol Z	-0.305257384362428;-0.305257384362428;-0.305257384362428;-0.305257384362428;-0.305257384362428;5.97376323185749	MS1 mz matched	501.192	358.721	2.4e-05	1.97e-05	1.99e-05	2.31e-05	1.89e-05	2.05e-05	8.2e-05	9.96e-06	5.49e-05	2.34823	1.23157	0.312619	0.746867	unchanged
meta_510			LysoPE(0:0/20:2(11Z,14Z));LysoPE(20:2(11Z,14Z)/0:0);	-18.9459350124634;-18.9459350124634;	MS1 mz matched	504.307	178.522	0.00187281	0.00181133	0.00187127	0.00180653	0.00192067	0.00163857	0.00192467	0.00204231	0.00210919	1.1324	0.17938	0.0832449	1.05331	unchanged
meta_511					Unmapped	504.968	370.764	0.00103557	0.00105262	0.000988872	0.000950679	0.000878725	0.000966435	0.0011023	0.00105258	0.0011543	1.18361	0.243193	0.012943	1.23279	up
meta_512			dGTP;Adenosine triphosphate;2-hydroxy-dATP;ATP;Adenosine 5'-triphosphate;dGTP;2'-Deoxyguanosine 5'-triphosphate;Deoxyguanosine 5'-triphosphate;Deoxyguanosine triphosphate;2-Hydroxy-dATP;2-Hydroxy-2'-deoxyadenosine 5'-triphosphate	8.55966607586132;8.55966607586132;8.55966607586132;8.55966607586132;8.55966607586132;8.55966607586132	MS1 mz matched	506.185	291.363	7.45e-05	6.25e-05	6.42e-05	2.48e-05	2.82e-05	2.79e-05	0.000122443	6.75e-05	0.000139603	4.07354	2.02628	0.0621795	1.20392	unchanged
meta_513			C.I. Acid Yellow 17;C.I. Pigment Yellow;Gymnodimine;Gymnodimine A;GYM A	11.8267382841939;11.8267382841939;-7.68722987515221	MS1 mz matched	506.323	176.363	0.000893136	0.00087614	0.000853138	0.00079765	0.000856255	0.000798187	0.000770288	0.000888063	0.000836799	1.01756	0.0251128	0.737616	0.258208	unchanged
meta_514					Unmapped	509.019	370.976	0.0051168	0.00491099	0.0049317	0.00481543	0.00476458	0.00481918	0.00545375	0.00465416	0.00557974	1.08948	0.123641	0.276335	0.80652	unchanged
meta_515			Nb-trans-Feruloylserotonin glucoside;	9.4699457662952;	MS1 mz matched	513.192	243.219	1.54e-05	1.52e-05	1.75e-05	3.42e-06	3.55e-06	4.46e-06	7.1e-06	6.79e-06	7.89e-06	1.90476	0.929611	0.00173711	1.31601	up
meta_516			Ganoderic acid C1;Ganoderic acid V1;Ganoderic acid xi;Ganoderenic acid A;Ganoderenic acid B;Ganoderic acid J;Ganosporelactone B;Cucurbitacin I;Stigmatellin A;Stigmatellin	-11.9949121527879;-11.9949121527879;-11.9949121527879;-11.9949121527879;-11.9949121527879;-11.9949121527879;-11.9949121527879;-12.0849375578414;-12.0849375578414	MS1 mz matched	513.287	43.184	0.00045502	0.000455806	0.00040026	0.000352456	0.000393568	0.000364169	0.000498627	0.000396315	0.000449458	1.21096	0.276152	0.103064	1.04774	unchanged
meta_517	Taurocholate	1			MS2 forward	514.283	193.286	0.00816933	0.00747222	0.00635242	0.00604139	0.00690891	0.00683523	0.00670571	0.00723887	0.00571244	0.993505	-0.00940048	0.939787	0.0553689	unchanged
meta_518	Adynerin	0.9488			MS2 forward	515.303	46.482	0.00109402	0.00116848	0.00114358	0.000791406	0.000710682	0.000662232	0.000930321	0.00103451	0.000995115	1.36761	0.451657	0.00612858	1.27846	up
meta_519			Micozole nitrate	-21.7055	MS1 mz matched	519.143	35.9015	0.000138717	0.00013483	9.72e-05	0.000130771	0.000159055	0.000125372	0.000112737	0.000155447	0.000128397	0.955162	-0.0661834	0.722857	0.244395	unchanged
meta_520					Unmapped	522.86	377.315	0.000108578	9.7e-05	7.83e-05	7.86e-05	6.66e-05	6.21e-05	6.76e-05	8.42e-05	7.46e-05	1.09203	0.127012	0.409357	0.569667	unchanged
meta_521			LysoPE(22:6(4Z,7Z,10Z,13Z,16Z,19Z)/0:0);LysoPE(0:0/22:6(4Z,7Z,10Z,13Z,16Z,19Z));Protoverine	8.49195278805088;8.49195278805088;-7.23404692777509	MS1 mz matched	524.276	181.226	0.000341999	0.000350549	0.00037512	0.000398648	0.000428706	0.00043464	0.00022446	0.000288911	0.000256058	0.609693	-0.713846	0.00351631	1.31154	down
meta_522					Unmapped	525.225	27.498	0.000125738	0.000135955	0.000130195	1.76e-05	2.81e-05	1.98e-05	1.28e-05	1.57e-05	1.76e-05	0.705019	-0.504267	0.172071	0.912057	unchanged
meta_523			Cephaeline	16.728	MS1 mz matched	525.305	50.437	0.000169064	0.000175688	0.000152559	7.31e-05	8.88e-05	6.91e-05	0.000195016	0.000134286	0.000205896	2.31741	1.21251	0.0373838	1.23773	up
meta_524					Unmapped	527.408	48.447	7.78e-05	6.2e-05	7.49e-05	3.89e-05	5.01e-05	4.45e-05	7.47e-05	7.93e-05	5.57e-05	1.5711	0.651771	0.0545656	1.15304	unchanged
meta_525					Unmapped	528.284	181.876	0.000886791	0.000939603	0.001029	0.00122077	0.00122235	0.00120239	0.000912709	0.000829329	0.00105155	0.76631	-0.384001	0.0471086	1.23425	down
meta_526			C.I. Acid Yellow 17;C.I. Pigment Yellow;Gymnodimine;Gymnodimine A;GYM A	11.8267382841939;11.8267382841939;-7.68722987515221	MS1 mz matched	528.307	173.673	0.000728392	0.000920993	0.000928717	0.000514477	0.00050692	0.000334184	0.000925732	0.00105	0.00108498	2.25786	1.17496	0.00199489	1.31582	up
meta_527					Unmapped	528.93	366.397	0.000454281	0.000512848	0.000450865	0.000389254	0.000377311	0.000275951	0.00026499	0.000439803	0.000493481	1.14941	0.200889	0.552046	0.442019	unchanged
meta_528			UDP-4-dehydro-6-deoxy-D-glucose;Cymarin;Strophanthidin 3-O-beta-D-cymaroside	20.9744358103937;-0.911912033296054	MS1 mz matched	529.282	45.853	0.000371816	0.000354767	0.000309481	0.000263244	0.00018314	0.000230891	0.000363137	0.000368106	0.000411673	1.68752	0.754905	0.00769344	1.27988	up
meta_529			CDP-4-dehydro-3,6-dideoxy-D-glucose;CDP-3,6-dideoxy-D-erythro-hexos-4-ulose;CDP-4-dehydro-3,6-dideoxy-alpha-D-glucose;CDP-4-dehydro-3,6-dideoxy-D-glucose epimer	16.3748585317433;16.3748585317433	MS1 mz matched	530.3	179.715	0.028999	0.0299909	0.0318211	0.0287628	0.0313128	0.0292492	0.0233375	0.0212667	0.0239406	0.767366	-0.382014	0.00355053	1.29248	down
meta_530			Pyriprole	7.08117	MS1 mz matched	531.229	33.305	5.97e-05	6.02e-05	8.93e-05	5.11e-05	4.37e-05	3.78e-05	6.38e-05	9.7e-05	6.49e-05	1.70062	0.766057	0.0913488	1.09186	unchanged
meta_531			Ganoderic acid G;Ganoderic acid I;Ganoderic acid eta;Cucurbitacin J;Simplexin	-11.504148738263;-11.504148738263;-11.504148738263;-11.4695823961076;-11.4695823961076	MS1 mz matched	531.297	48.113	0.000855496	0.000762174	0.000680177	0.000464055	0.00058863	0.000427799	0.00080738	0.000786129	0.000814661	1.62661	0.701868	0.0212381	1.29699	up
meta_532					Unmapped	532.769	347.68	5.8e-05	5.74e-05	5.64e-05	6.55e-05	5e-05	6.36e-05	5.75e-05	6.96e-05	6.98e-05	1.09945	0.136785	0.405015	0.579391	unchanged
meta_533					Unmapped	533.295	315.675	1.39e-05	1.55e-05	1.67e-05	7.45e-06	1.01e-05	8.73e-06	1.6e-05	1.33e-05	1.45e-05	1.66428	0.734902	0.00585124	1.27374	up
meta_534			1,4-beta-D-Glucan;	0.253283138674486;	MS1 mz matched	535.152	213.804	2.49e-05	3.47e-05	2.28e-05	2.77e-06	1.51e-06	5.09e-07	4.03e-05	5.01e-05	4.3e-05	27.8493	4.79957	0.00319569	1.34837	up
meta_535			Vaccinoside;Salviaflaside methyl ester;	-19.651731092449;-19.651731092449;	MS1 mz matched	535.471	44.724	0.000556119	0.000615373	0.000607009	0.000468824	0.000658797	0.000487051	0.000554398	0.000490138	0.000490147	0.950461	-0.0733006	0.710976	0.275387	unchanged
meta_536					Unmapped	536.728	347.77	0.000179691	0.000169119	0.000159789	0.000165041	0.000156798	0.000163527	0.000176881	0.000186005	0.00019806	1.15572	0.208787	0.0393884	1.20861	up
meta_537					Unmapped	537.329	178.776	0.00128707	0.00108364	0.00115934	0.0010848	0.00109471	0.00102275	0.00083136	0.000912255	0.00101582	0.861718	-0.214713	0.0937423	1.06223	unchanged
meta_538					Unmapped	542.3	178.624	0.000202279	0.000187136	0.00021	0.000252496	0.000269751	0.00025576	0.000132266	0.000129395	0.000160421	0.542516	-0.882262	0.00166369	1.33442	down
meta_539			LysoPC(20:4(8Z,11Z,14Z,17Z));LysoPC(20:4(5Z,8Z,11Z,14Z));	4.18012919140111;4.18012919140111;	MS1 mz matched	542.335	180.529	0.000170676	0.000183629	0.000222189	0.000163621	0.000139988	0.000251374	0.00011146	0.000115149	0.000117101	0.619318	-0.691249	0.172947	0.978001	unchanged
meta_540			CMP-3-deoxy-D-manno-octulosote;CMP-KDO;CMP-beta-KDO	-8.62023	MS1 mz matched	542.369	34.618	6.69e-05	6.39e-05	5.36e-05	0.000221946	0.000195189	0.000140274	1.41e-05	1.76e-05	1.73e-05	0.0879639	-3.50694	0.0193587	1.31018	down
meta_541					Unmapped	544.316	176.786	0.000571659	0.00055462	0.000552422	0.000627439	0.00066517	0.000647777	0.000418154	0.000474302	0.00038389	0.657779	-0.604324	0.00668287	1.3168	down
meta_542			3'-Keto-3'-deoxy-ATP	23.5567	MS1 mz matched	545.197	290.998	6.61e-05	5.91e-05	5.62e-05	4.37e-05	4.28e-05	5.42e-05	0.000122168	5.93e-05	0.000112208	2.08709	1.0615	0.115845	1.06961	unchanged
meta_543					Unmapped	545.97	370.993	0.00134095	0.00129075	0.00124585	0.00125091	0.00130471	0.00127849	0.00145017	0.00125679	0.00149265	1.09533	0.131364	0.231969	0.863042	unchanged
meta_544					Unmapped	546.472	371.036	0.000411964	0.000397683	0.000425954	0.000396841	0.00039687	0.000428954	0.000477836	0.000415549	0.00045762	1.10497	0.144003	0.131151	0.961068	unchanged
meta_545					Unmapped	551.03	371.409	0.0080155	0.00732838	0.00713978	0.00720149	0.00727327	0.00770959	0.00821915	0.00808511	0.00893489	1.1377	0.186121	0.039886	1.16937	up
meta_546			CDP-4-dehydro-3,6-dideoxy-D-glucose;CDP-3,6-dideoxy-D-erythro-hexos-4-ulose;CDP-4-dehydro-3,6-dideoxy-alpha-D-glucose;CDP-4-dehydro-3,6-dideoxy-D-glucose epimer	16.3748585317433;16.3748585317433	MS1 mz matched	552.284	179.899	0.000216153	0.000232788	0.000208358	0.000206803	0.000187146	0.000191757	0.000247611	0.00020262	0.000111984	0.959894	-0.0590529	0.863293	0.146657	unchanged
meta_547			Pateamine;Pateamine A	-23.105	MS1 mz matched	554.3	178.131	0.0236674	0.0220291	0.0240477	0.0227589	0.0230921	0.0228698	0.0279233	0.0265699	0.0273192	1.1905	0.251572	0.00551779	1.33616	up
meta_548					Unmapped	555.287	380.201	5.29e-05	5.01e-05	3.49e-05	2.65e-05	1.59e-05	1.03e-05	4.94e-05	4.25e-05	4.93e-05	2.67764	1.42096	0.0125615	1.27725	up
meta_549			Germanicol cinnamate;	23.0011776669769;	MS1 mz matched	555.441	49.092	0.000207264	0.000183283	0.000201126	0.000153257	0.000142114	0.000154286	0.000276037	0.000253079	0.000226813	1.68113	0.749428	0.0138358	1.30255	up
meta_550					Unmapped	556.314	175.319	0.0129547	0.0134531	0.013237	0.00850261	0.00958664	0.00681303	0.0123041	0.00725394	0.00982599	1.17997	0.238756	0.433723	0.54744	unchanged
meta_551			DG(15:0/18:3(9Z,12Z,15Z)/0:0);DG(15:0/0:0/18:3n3);DG(14:1n5/0:0/18:2n6);DG(18:3(9Z,12Z,15Z)/15:0/0:0);DG(15:0/18:3(6Z,9Z,12Z)/0:0);DG(15:0/0:0/18:3n6);DG(18:3(6Z,9Z,12Z)/15:0/0:0);DG(14:1n5/0:0/20:2n6);	-2.38553121112403;-2.38553121112403;-2.38553121112403;-2.38553121112403;-2.38553121112403;-2.38553121112403;-2.38553121112403;-2.38553121112403;	MS1 mz matched	557.455	49.073	0.000848935	0.000828038	0.000712278	0.000454377	0.000465362	0.000448763	0.000835027	0.00102162	0.000913274	2.02406	1.01725	0.0126162	1.32746	up
meta_552					Unmapped	557.95	369.478	0.00128293	0.00117325	0.00112276	0.00104509	0.00110899	0.00107183	0.0012959	0.00123033	0.00129691	1.18514	0.245052	0.00254863	1.30749	up
meta_553					Unmapped	558.452	370.433	0.000358641	0.000302451	0.000314975	0.000276494	0.000276828	0.00033334	0.000331975	0.000365096	0.000344012	1.17416	0.23163	0.0942798	1.05434	unchanged
meta_554					Unmapped	560.233	46.123	7.01e-05	5.92e-05	5e-05	5.5e-05	5.77e-05	5.66e-05	6.05e-05	6.48e-05	6.5e-05	1.12363	0.168172	0.0241708	1.23311	up
meta_555	Maltotriose	0.9314			MS2 forward	563.181	439.942	9.08e-05	9.69e-05	6.93e-05	6.02e-05	2.65e-05	5e-05	9.76e-05	0.00010936	9.02e-05	2.17484	1.12091	0.0166259	1.24806	up
meta_556					Unmapped	565.36	173.969	0.000587894	0.000572617	0.000476417	0.000461494	0.000493623	0.000389913	0.000380386	0.000479683	0.000510776	1.01919	0.0274254	0.871829	0.12898	unchanged
meta_557					Unmapped	565.966	370.719	0.00133741	0.00123334	0.00126285	0.0010833	0.00119244	0.00121953	0.00138752	0.00124359	0.00141281	1.15697	0.210355	0.0558966	1.0987	unchanged
meta_558					Unmapped	571.286	233.695	4.13e-05	4.68e-05	4.95e-05	4.7e-05	5.18e-05	5.66e-05	1.87e-05	2.1e-05	2.32e-05	0.404112	-1.30717	0.0025802	1.33192	down
meta_559					Unmapped	571.435	109.267	0.000108156	0.000108364	0.000102481	0.000275646	0.000129734	0.000128228	0.000292284	0.000159861	0.000227766	1.27418	0.349565	0.47832	0.483818	unchanged
meta_560			Nb-trans-Feruloylserotonin glucoside;	9.4699457662952;	MS1 mz matched	573.214	243.225	6.95e-06	8.6e-06	8.22e-06	1.81e-06	1.53e-06	1.24e-06	4.38e-06	4.2e-06	3.74e-06	2.68643	1.42569	0.000568698	1.33218	up
meta_561			Mangiferin 6'-gallate;	11.0317125832411;	MS1 mz matched	573.45	108.322	0.000735432	0.000708075	0.000466863	0.00153163	0.000723592	0.000584282	0.000844338	0.00102518	0.000973076	1.00109	0.00156566	0.997562	0.00448881	unchanged
meta_562					Unmapped	576.284	175.649	0.000606645	0.000621401	0.000627681	0.000907831	0.000947031	0.000937334	0.000646786	0.000684888	0.000721848	0.735451	-0.4433	0.00188963	1.33034	down
meta_563			Formamidopyrimidine nucleoside triphosphate;Formamidopyrimidine nucleoside triphosphate	-9.65709459323769;-9.61180862456301	MS1 mz matched	577.947	369.409	0.000637604	0.00057718	0.000592319	0.000536926	0.000592852	0.000591691	0.00067464	0.000652092	0.000660409	1.15433	0.207054	0.0295626	1.24601	up
meta_564			Fumitremorgin A	9.82488	MS1 mz matched	578.3	173.637	0.0111452	0.0124548	0.0121801	0.00838792	0.00831714	0.00829223	0.01318	0.0138042	0.0152796	1.69073	0.757649	0.0113666	1.33238	up
meta_565					Unmapped	578.344	177.839	0.00189703	0.00187135	0.00196986	0.00208893	0.00241973	0.00200796	0.00221378	0.00219681	0.00208245	0.996381	-0.00523005	0.957243	0.0397177	unchanged
meta_566			Urolithin A 3,8-O-diglucuronide;	-9.47543149820118;	MS1 mz matched	579.439	48.105	0.000222036	0.00024731	0.00019426	0.000197027	0.000213348	0.000208898	0.000202166	0.000194212	0.000198965	0.961359	-0.0568529	0.239935	0.805474	unchanged
meta_567			20-Oxo-5-O-beta-mycaminosyltylactone;23-Deoxy-5-O-beta-mycaminosyltylonolide	5.47547	MS1 mz matched	580.36	175.141	0.00104306	0.00110537	0.00119029	0.00108596	0.00113459	0.00117665	0.0010789	0.0011991	0.00118284	1.01873	0.0267713	0.670565	0.322708	unchanged
meta_568					Unmapped	581.455	46.499	0.00043255	0.000436678	0.000404447	0.000634142	0.00051114	0.000562079	0.000334756	0.000378361	0.000356755	0.626623	-0.67433	0.0180432	1.28325	down
meta_569			Hydroxyspirilloxanthin;Monodemethyl spirilloxanthin;Spheroidenone;Spheroiden-2-one;R.g.-Keto I;Thiothece-474	22.5147452899421;22.5147452899421;22.5147452899421;22.5147452899421	MS1 mz matched	581.911	366.216	0.000174202	0.00015474	0.000166073	0.000108039	0.000134099	0.000132582	0.000163963	0.000172463	0.000165033	1.33822	0.420317	0.0286036	1.25889	up
meta_570	1-Stearoyl-sn-glycerol 3-phosphocholine	0.7889			MS2 reverse	582.376	173.969	0.00119442	0.001358	0.00128409	0.00100226	0.00125659	0.00105899	0.000935262	0.000932397	0.000953512	0.850304	-0.233949	0.163881	0.988145	unchanged
meta_571			Bilirubin;4E,15Z-Bilirubin IXa;Bilirubin;(3Z)-Phytochromobilin;15,16-Dihydrobiliverdin;15,16-Dihydrobiliverdin IXalpha;15,16-Dihydrobiliverdin ixa	1.403305223072;1.403305223072;1.37746068335428;1.37746068335428;1.37746068335428	MS1 mz matched	583.264	123.813	0.000124069	0.000118698	0.000121777	7.19e-05	5.04e-05	8.11e-05	0.000213213	0.000141736	0.000152036	2.49215	1.31739	0.0314186	1.22183	up
meta_572			Irinotecan;(3Z)-Phycocyanobilin;(3Z)-Phycoerythrobilin;Irinotecan	20.2378002076725;20.2974999451326;20.2974999451326;20.2974999451326	MS1 mz matched	585.285	297.849	1.99e-05	2.63e-05	3.14e-05	3.21e-05	2.27e-05	2.7e-05	8.04e-05	1.25e-05	7.45e-05	2.04414	1.03149	0.319544	0.736104	unchanged
meta_573			Presqualene diphosphate;All-trans-hexaprenyl diphosphate;Inuline;Anthranoyllycoctonine	20.7617416316764;20.7617416316764;9.55101041174784	MS1 mz matched	585.329	173.637	0.000552629	0.000681368	0.000526906	0.000428815	0.000445424	0.000469929	0.000646221	0.000809655	0.000890039	1.74525	0.803437	0.0399728	1.25387	up
meta_574			Prunin 6''-O-gallate;	-4.43309571945302;	MS1 mz matched	585.487	43.19	0.000603173	0.000557289	0.00055486	0.000660669	0.000601308	0.000607785	0.000369565	0.000351079	0.000358052	0.576917	-0.793565	0.00292636	1.34758	down
meta_575					Unmapped	585.998	30.088	0.0001839	0.000193621	0.000187089	0.000357108	0.000370739	0.000376968	0.000295741	0.000341319	0.000328153	0.873641	-0.194887	0.0582782	1.14016	unchanged
meta_576					Unmapped	589.445	109.597	0.00105746	0.000968193	0.00094753	0.00121674	0.00100839	0.00100637	0.00145286	0.00126132	0.00142832	1.28191	0.358293	0.0310332	1.157	up
meta_577			Feruloyl-beta-sitosterol;Ubiquinone 6;Ubiquinone-6;Coenzyme Q6	19.3716985917282;19.3716985917282;19.3891437392577	MS1 mz matched	589.445	141.779	0.000207045	0.000197816	0.000202282	0.000185975	0.000168145	0.000181748	0.000257558	0.000282042	0.000311639	1.58853	0.667689	0.0138107	1.30116	up
meta_578			Feruloyl-beta-sitosterol;Ubiquinone 6;Ubiquinone-6;Coenzyme Q6	20.3943370251649;20.3943370251649;20.4117821905341	MS1 mz matched	589.446	77.3085	0.000431903	0.000397113	0.000290797	0.000409059	0.000303461	0.000312645	0.000457578	0.000465441	0.000547147	1.43408	0.520123	0.0297397	1.1681	up
meta_579					Unmapped	591.022	370.885	0.00170766	0.00164635	0.0014902	0.00150966	0.00147008	0.00154587	0.00170454	0.00159638	0.00172561	1.11068	0.151447	0.0334134	1.19243	up
meta_580					Unmapped	594.338	199.362	4.39e-05	5.11e-05	4.48e-05	9.89e-05	0.000101121	9.03e-05	2.01e-05	2.33e-05	2.29e-05	0.22835	-2.13068	0.00089459	1.35442	down
meta_581					Unmapped	594.987	371.532	0.000608731	0.000623864	0.000622515	0.000619726	0.000587479	0.000610768	0.000652486	0.000643998	0.000723431	1.11108	0.151964	0.102012	1.0657	unchanged
meta_582					Unmapped	595.191	20.5785	4.17e-05	5.55e-05	3.67e-05	2.55e-05	2.89e-05	2.19e-05	3.74e-05	3.66e-05	5.66e-05	1.71015	0.774126	0.0987737	1.09078	unchanged
meta_583			Pipercyclobutanamide B;Dipiperamide D;Berbamunine;(1S)-1,2,3,4-Tetrahydro-1-[[4-[2-hydroxy-5-[[(1R)-1,2,3,4-tetrahydro-7-hydroxy-6-methoxy-2-methyl-1-isoquinolinyl]methyl]phenoxy]phenyl]methyl]-6-methoxy-2-methyl-7-isoquinolinol;Guattegaumerine;N,N'-Dimethyllindoldhamine;Magnoline	-4.15503473701139;-4.15503473701139;-4.09298450448307;-4.09298450448307;-4.09298450448307	MS1 mz matched	595.286	232.028	5.23e-05	3.44e-05	5.18e-05	4.22e-05	4.35e-05	3.83e-05	5.64e-05	4.15e-05	4.6e-05	1.16054	0.214799	0.269089	0.775376	unchanged
meta_584			Spirilloxanthin;Rhodoviolascin	-23.9748	MS1 mz matched	595.434	49.758	9.53e-05	8.74e-05	8.66e-05	8.12e-05	7.5e-05	0.000103562	8.33e-05	6.87e-05	8.93e-05	0.929142	-0.106029	0.59738	0.376593	unchanged
meta_585			Penitrem E	14.8844	MS1 mz matched	598.334	210.919	7.72e-05	7.68e-05	7.38e-05	1.33e-05	1.21e-05	1.01e-05	1.39e-05	9.72e-06	1.47e-05	1.08099	0.11235	0.62913	0.344038	unchanged
meta_586			Calcium trimetaphosphate;	-11.6644698582798;	MS1 mz matched	599.098	35.895	3.9e-05	7.02e-05	4.93e-05	3.86e-05	4.27e-05	4.11e-05	4.52e-05	5.31e-05	7.33e-05	1.40146	0.486926	0.186691	0.958265	unchanged
meta_587			5-Oxoavermectin ''2a'' aglycone	-19.2889	MS1 mz matched	599.318	229.187	6.38e-05	7.61e-05	6e-05	5.72e-05	6.38e-05	5.41e-05	2.38e-05	3.34e-05	3.01e-05	0.498856	-1.0033	0.00191391	1.30843	down
meta_588			Neocasomorphin (1-5);	16.0357259995397;	MS1 mz matched	602.3	172.703	0.00173408	0.00178866	0.00164991	0.00200446	0.00195803	0.00198142	0.00124266	0.001169	0.0014661	0.652393	-0.616187	0.0147949	1.31428	down
meta_589			Presqualene diphosphate;All-trans-hexaprenyl diphosphate;Inuline;Anthranoyllycoctonine	20.7617416316764;20.7617416316764;9.55101041174784	MS1 mz matched	602.344	173.548	0.0012041	0.00143363	0.00131711	0.000976886	0.00103031	0.00103543	0.00152109	0.00162795	0.00167473	1.58539	0.664841	0.0021344	1.34508	up
meta_590			1-[1,4-Dihydro-4-nonyl-5-(1-oxodecyl)-3-pyridinyl]-1-dodecanone;	-18.0177927540664;	MS1 mz matched	602.91	377.068	5.47e-05	4.57e-05	5.32e-05	4.29e-05	3.58e-05	3.83e-05	5.15e-05	5.26e-05	3.59e-05	1.19694	0.259355	0.288812	0.742803	unchanged
meta_591					Unmapped	604.863	364.788	0.000199299	0.000125952	0.000152504	0.00011416	9.99e-05	0.000202371	0.000191707	0.00015113	7.53e-05	1.00398	0.00572393	0.991158	0.000630184	unchanged
meta_592	UDP-N-acetylglucosamine	0.995			MS2 forward	606.072	410.331	2.05e-05	1.62e-05	1.61e-05	1.81e-05	8.47e-06	3.99e-06	1.83e-05	1.63e-05	1.9e-05	1.75151	0.808598	0.204227	0.90506	unchanged
meta_593			Chrysoeriol 7-O-(6''-malonyl-glucoside);Myricetin 3-(3'',4''-diacetylrhamnoside);	-17.6862162563906;-17.6862162563906;	MS1 mz matched	607.456	109.844	0.000141903	0.000142184	0.000155319	0.000141236	0.000152385	0.000143264	0.000208431	0.000257126	0.00023136	1.59519	0.673732	0.0204132	1.29429	up
meta_594					Unmapped	607.97	371.271	0.000193101	0.000172655	0.000149337	0.000143006	0.000162451	0.000161071	0.000196253	0.000165663	0.000191416	1.18606	0.246182	0.0732569	1.06929	unchanged
meta_595					Unmapped	610.213	27.467	0.00014931	0.000169899	0.00016688	9.23e-06	1.24e-05	6.13e-06	3.49e-06	1.89e-05	3.04e-05	1.89717	0.923847	0.398254	0.641245	unchanged
meta_596					Unmapped	610.933	368.951	0.000555186	0.000600665	0.000594111	0.000510132	0.000526167	0.000512262	0.00065637	0.000563055	0.00065263	1.2089	0.273693	0.0678826	1.17823	unchanged
meta_597			Mulberrofuran P;	11.526556179985;	MS1 mz matched	611.081	343.49	6.55e-05	6.12e-05	7.34e-05	7.29e-05	6.68e-05	6.45e-05	9.13e-05	4.87e-05	8.85e-05	1.11926	0.16255	0.617037	0.37247	unchanged
meta_598			Muricapentocin;Muricatalicin;Annomuricin A;Muricatin B;Muricatin A;Muricatocin B;Annopentocin C;Annopentocin B;Muricatalin;Annopentocin A;Annomuricin-D-one;	-23.0529295899133;-23.0529295899133;-23.0529295899133;-23.0529295899133;-23.0529295899133;-23.0529295899133;-23.0529295899133;-23.0529295899133;-23.0529295899133;-23.0529295899133;-23.0529295899133;	MS1 mz matched	611.435	368.399	0.000205097	0.000168862	0.000228549	0.000193423	0.000181748	0.000178318	0.000218938	0.000179169	0.000201059	1.08253	0.114402	0.31762	0.701295	unchanged
meta_599					Unmapped	614.027	30.087	3.98e-05	4.83e-05	4.74e-05	4.84e-05	5.07e-05	4.75e-05	6.8e-05	6.76e-05	6.79e-05	1.38877	0.473804	0.00228113	1.35366	up
meta_600					Unmapped	614.264	177.294	0.000151374	0.000112748	8.74e-05	0.000111658	6.69e-05	0.000138628	0.000110811	0.000149485	0.000159122	1.32225	0.402999	0.261261	0.759381	unchanged
meta_601					Unmapped	614.328	219.482	0.000179069	0.000156711	0.000174152	0.000119052	0.00013301	0.00010482	0.000181673	8.39e-05	0.000150486	1.16589	0.221427	0.569477	0.417694	unchanged
meta_602					Unmapped	614.984	370.601	0.00393045	0.00388588	0.00421805	0.00408141	0.00395118	0.00409887	0.0040993	0.00432852	0.00455711	1.07035	0.0980859	0.153796	0.977908	unchanged
meta_603			Deserpidine;Deserpidine	24.528293368881;24.5563090001181	MS1 mz matched	615.234	380.37	1.98e-05	2.02e-05	1.97e-05	1.06e-05	9.01e-06	1.07e-05	3.61e-05	7.45e-06	3.26e-05	2.51509	1.33061	0.231836	0.87362	unchanged
meta_604			Calcium trimetaphosphate;	-11.6644698582798;	MS1 mz matched	616.126	35.809	9.77e-05	8.75e-05	8.09e-05	7.21e-05	5.42e-05	6.12e-05	8.04e-05	9.16e-05	9.38e-05	1.41824	0.504099	0.0189392	1.21314	up
meta_605			Lanceotoxin A;Scilliroside;Scillirosidin 3-O-beta-D-glucoside	4.75298948076085;4.75298948076085	MS1 mz matched	619.286	228.083	0.000227305	0.00024723	0.000256567	0.000272616	0.000248939	0.000216397	0.000242848	0.000207319	0.00030615	1.02488	0.0354618	0.864862	0.126694	unchanged
meta_606			Calcium trimetaphosphate;	-11.6644698582798;	MS1 mz matched	621.08	35.852	4.12e-05	3.48e-05	3.04e-05	2.24e-05	1.92e-05	3.65e-05	3.58e-05	4.2e-05	4.65e-05	1.59159	0.670472	0.0821983	1.06849	unchanged
meta_607			Ganoderic acid F;	-6.13313637189453;	MS1 mz matched	622.663	191.655	0.000235337	0.000224149	0.000150196	0.00015855	0.000132189	0.000127099	0.00016989	0.000147582	0.000176791	1.18291	0.242335	0.125299	0.941308	unchanged
meta_608			CE(16:0);Cholesteryl palmitate	13.9186125926586;13.9186125926586	MS1 mz matched	624.064	286.44	2.5e-05	2.44e-05	2.71e-05	4.45e-05	5.04e-05	6.26e-05	1.63e-05	3.94e-05	2.26e-05	0.496645	-1.00971	0.0421288	1.12932	down
meta_609			Presqualene diphosphate;All-trans-hexaprenyl diphosphate;Inuline;Anthranoyllycoctonine	20.7617416316764;20.7617416316764;9.55101041174784	MS1 mz matched	626.344	172.538	0.00018188	0.000222012	0.000230486	0.000260155	0.000241841	0.000262546	0.000164054	0.000173764	0.000182217	0.680193	-0.555984	0.000783434	1.33138	down
meta_610					Unmapped	628.969	371.35	0.000293196	0.000292932	0.000253485	0.000257116	0.000290914	0.000295005	0.000387154	0.000339857	0.00030677	1.22626	0.294266	0.0941391	1.04327	unchanged
meta_611			8-C-Ascorbylepigallocatechin 3-gallate;Myricetin 7-(6''-galloylglucoside);Caldariellaquinol	-14.2559448520038;-14.2559448520038;7.72120434603488	MS1 mz matched	631.471	43.209	0.00077075	0.000799308	0.000804768	0.0014162	0.00119976	0.00117633	0.000401975	0.000340515	0.000417958	0.306003	-1.70838	0.00430442	1.34008	down
meta_612			3'-Sialyllactose;6'-Sialyllactose;	-14.7298305748697;-14.7298305748697;	MS1 mz matched	632.202	414.282	2.37e-05	2.17e-05	1.81e-05	2.07e-05	1.71e-05	1.51e-05	1.89e-05	1.9e-05	1.7e-05	1.03828	0.0541961	0.732439	0.242599	unchanged
meta_613					Unmapped	633.033	371.532	0.00488651	0.00395198	0.00439697	0.00431865	0.00443576	0.00459853	0.00504571	0.00509547	0.00520544	1.14931	0.200764	0.0046043	1.3127	up
meta_614					Unmapped	636.258	173.115	4.75e-05	5.77e-05	4.73e-05	6.87e-05	8.93e-05	5.17e-05	9.95e-05	0.000103046	8.56e-05	1.3738	0.458168	0.122363	0.996713	unchanged
meta_615			Bromofenofos	11.252	MS1 mz matched	636.685	347.68	0.000111667	0.000110406	9.41e-05	9.92e-05	0.000101681	0.000109007	0.000111603	0.000109877	0.000121245	1.106	0.145346	0.0782313	1.04805	unchanged
meta_616			Hexyl heptanoate;	-22.9759238992623;	MS1 mz matched	637.216	380.273	1.63e-05	1.77e-05	1.57e-05	1.48e-05	9.3e-06	9.27e-06	3.44e-05	8.82e-06	2.85e-05	2.14804	1.10302	0.236601	0.844567	unchanged
meta_617					Unmapped	638.329	218.222	0.00040153	0.000414482	0.000389359	0.000224428	0.000219058	0.000234861	0.000494223	0.000293503	0.000502233	1.90162	0.927231	0.0955764	1.12719	unchanged
meta_618					Unmapped	639.953	370.797	0.00135785	0.00134568	0.00128704	0.00123692	0.00116982	0.00122061	0.00150601	0.00125568	0.00156164	1.19187	0.253228	0.126872	1.04472	unchanged
meta_619					Unmapped	640.455	371.091	0.000456599	0.000400089	0.000342626	0.000386618	0.000376855	0.000387883	0.000502511	0.000405935	0.000437239	1.16878	0.225007	0.148581	1.0095	unchanged
meta_620					Unmapped	642.913	367.313	0.000146207	0.000156122	0.000166424	0.000136155	0.000141176	7.67e-05	0.000168676	0.000162542	0.000150502	1.36051	0.444149	0.169587	0.955304	unchanged
meta_621			Cefoperazone;Cefoperazone	21.3748158447314;21.375280868303	MS1 mz matched	644.156	35.8735	2.27e-05	2.7e-05	2.75e-05	1.55e-05	1.32e-05	1e-05	2.15e-05	2.02e-05	3.13e-05	1.8818	0.912117	0.06583	1.12994	unchanged
meta_622					Unmapped	646.875	365.548	0.00030239	0.000332159	0.000310113	0.0002357	0.000269678	0.000262267	0.000254796	0.000452502	0.000298491	1.31023	0.389819	0.3157	0.751008	unchanged
meta_623			LysoPC(24:0);	13.6799651018515;	MS1 mz matched	647.487	49.073	8.25e-05	9.03e-05	0.000100795	9.42e-05	6.85e-05	7.4e-05	6.03e-05	9.66e-05	6.47e-05	0.936419	-0.0947735	0.737703	0.242919	unchanged
meta_624			Mosapride citrate hydrate;AS 4370	-3.0767	MS1 mz matched	649.037	343.541	2.01e-05	2.18e-05	1.6e-05	1.58e-05	1.66e-05	1.94e-05	2.06e-05	1.06e-05	2.49e-05	1.08237	0.114197	0.772286	0.220043	unchanged
meta_625			Uzarigenin 3-[xylosyl-(1-&gt;2)-rhamnoside];Gnididilatin	-19.3538434797401;13.1095756453775	MS1 mz matched	651.333	121.322	0.000102177	8.44e-05	0.000103628	5.05e-05	4.89e-05	6.73e-05	0.000110946	7.19e-05	0.000130523	1.88011	0.910819	0.0922947	1.09229	unchanged
meta_626			PC(14:1(9Z)/14:1(9Z));	19.5874526339536;	MS1 mz matched	654.903	370.46	0.00016516	0.000122791	0.000141752	0.000131624	9.96e-05	0.000144437	0.000180531	7.32e-05	0.00017069	1.1298	0.17607	0.692582	0.28706	unchanged
meta_627			PA(P-16:0e/18:2(9Z,12Z));	-12.5915854802765;	MS1 mz matched	655.47	43.186	0.000347314	0.000302625	0.00026443	0.000566957	0.000395082	0.000335549	0.000145377	0.000114822	0.000164257	0.327111	-1.61215	0.0472556	1.22686	down
meta_628					Unmapped	656.994	371.111	0.00674166	0.00628559	0.0060713	0.00610511	0.00606616	0.00610299	0.00636846	0.00680493	0.00592543	1.04512	0.0636705	0.392161	0.643452	unchanged
meta_629					Unmapped	657.496	371.762	0.000221008	0.000215387	0.000181397	0.000203959	0.000216671	0.000190167	0.000209519	0.000243199	0.000212272	1.08872	0.122638	0.251243	0.771286	unchanged
meta_630			DG(18:4n3/0:0/22:6n3);DG(20:5(5Z,8Z,11Z,14Z,17Z)/20:5(5Z,8Z,11Z,14Z,17Z)/0:0);DG(18:4(6Z,9Z,12Z,15Z)/22:6(4Z,7Z,10Z,13Z,16Z,19Z)/0:0);DG(20:5n3/0:0/20:5n3);DG(22:6(4Z,7Z,10Z,13Z,16Z,19Z)/18:4(6Z,9Z,12Z,15Z)/0:0);	-22.1798330410098;-22.1798330410098;-22.1798330410098;-22.1798330410098;-22.1798330410098;	MS1 mz matched	659.951	370.632	0.000582498	0.000590163	0.000470386	0.000555448	0.000499896	0.000514128	0.0005028	0.000511286	0.000489358	0.95793	-0.0620073	0.318006	0.723645	unchanged
meta_631					Unmapped	660.341	232.791	6.48e-05	5.41e-05	5.88e-05	9.62e-05	8.22e-05	8.3e-05	6.29e-05	6.45e-05	6.33e-05	0.72953	-0.454961	0.0338772	1.27194	down
meta_632					Unmapped	661.039	366.118	8.62e-05	0.000108312	7.87e-05	9.09e-05	4.72e-05	7.33e-05	7.62e-05	9.98e-05	0.000225427	1.89854	0.924887	0.30305	0.757188	unchanged
meta_633					Unmapped	662.329	215.398	0.000348311	0.000329171	0.000281313	0.000157121	0.000159199	0.000142946	0.000367864	0.000206757	0.000471732	2.27832	1.18797	0.12578	1.06864	unchanged
meta_634					Unmapped	663.479	49.743	9.77e-05	0.000102091	8.71e-05	9.17e-05	0.000102173	7.17e-05	6.7e-05	5.62e-05	6.11e-05	0.69435	-0.526265	0.0810846	1.11669	unchanged
meta_635					Unmapped	663.914	367.755	0.00035706	0.000383827	0.000346204	0.000341062	0.000314696	0.000314833	0.000374127	0.000321595	0.000361303	1.08905	0.123074	0.205732	0.838571	unchanged
meta_636			Nicotinic acid adenine dinucleotide;Deamino-D+;Deamido-D+;Deamido-D;Nicotimide hypoxanthine dinucleotide	15.3287152822493;15.3287152822493;15.3287152822493	MS1 mz matched	664.416	367.539	7.8e-05	9.36e-05	9.14e-05	6.82e-05	7.55e-05	9.05e-05	9.6e-05	9.51e-05	4.03e-05	0.987499	-0.0181486	0.963899	0.0421556	unchanged
meta_637					Unmapped	664.629	59.634	0.000142867	0.000155551	0.000125335	0.000106769	8.26e-05	0.000130936	0.000148103	6.16e-05	0.00016198	1.16056	0.214819	0.654957	0.326259	unchanged
meta_638					Unmapped	671.931	369.75	0.000337581	0.000300498	0.000308181	0.000267421	0.000302608	0.000265055	0.000333538	0.000324985	0.000326215	1.17921	0.237819	0.0486969	1.21859	up
meta_639					Unmapped	672.073	27.581	0.000240324	0.000245377	0.000244141	0.00031698	0.000263489	0.000293569	0.000164428	0.000219319	0.000259762	0.736248	-0.441737	0.0897066	1.04395	unchanged
meta_640			Jesaconitine	0.740384	MS1 mz matched	674.319	295.233	4.29e-05	4.74e-05	5.8e-05	5.57e-05	6.64e-05	8.26e-05	3.53e-05	4.28e-05	3.57e-05	0.555938	-0.847003	0.0503582	1.19217	unchanged
meta_641			Jesaconitine	11.7077	MS1 mz matched	674.333	47.785	6.39e-05	5.4e-05	5.67e-05	5.03e-05	5.17e-05	4.15e-05	5.13e-05	3.65e-05	4.46e-05	0.922669	-0.116115	0.529176	0.455224	unchanged
meta_642			(S)-Nerolidol 3-O-[a-L-rhamnopyranosyl-(1-&gt;4)-a-L-rhamnopyranosyl-(1-&gt;6)-b-D-glucopyranoside];(S)-Nerolidol 3-O-[a-L-Rhamnopyranosyl-(1-&gt;4)-a-L-rhamnopyranosyl-(1-&gt;2)-b-D-glucopyranoside];Gingerglycolipid A;	-12.7148425594229;-12.7148425594229;-12.7148425594229;	MS1 mz matched	675.358	213.625	1.7e-05	2.06e-05	1.5e-05	6.27e-06	4.36e-06	3.68e-06	5.16e-05	6.37e-05	7.08e-05	13.0021	3.70068	0.00849566	1.33729	up
meta_643					Unmapped	676.335	272.63	4.93e-05	4.6e-05	5.85e-05	9.09e-05	9.72e-05	0.000109137	4.53e-05	5.13e-05	4.01e-05	0.459763	-1.12104	0.00233981	1.32367	down
meta_644					Unmapped	680.956	370.61	0.00413442	0.00382102	0.00391367	0.00353189	0.0036819	0.00392801	0.00399194	0.0041513	0.00417303	1.10541	0.144582	0.0578197	1.14357	unchanged
meta_645			Corchorusoside B;Evobioside;Corchorusoside C;Cannogenol 3-[glucosyl-(1-&gt;4)-2,6-dideoxy-xylohexoside];Methyllycaconitine	-18.9984283958734;-18.9984283958734;-18.9984283958734;-18.9984283958734;-4.42868835704669	MS1 mz matched	681.343	151.86	2.44e-05	4.4e-05	3.17e-05	2.93e-05	2.75e-05	3.28e-05	2.23e-05	2.38e-05	2.83e-05	0.829749	-0.269252	0.102583	0.983805	unchanged
meta_646			Cerdlan;Deamino-D+;Deamido-D+;Deamido-D;Nicotimide hypoxanthine dinucleotide	14.0667708585907;15.3287152822493;15.3287152822493	MS1 mz matched	681.457	371.09	0.000291874	0.000347908	0.000355709	0.000338334	0.000333885	0.000356669	0.000400708	0.00036772	0.000434594	1.16924	0.225576	0.0814309	1.11306	unchanged
meta_647			UDP-N-acetyl-alpha-D-glucosamine 3'-phosphate	-6.095	MS1 mz matched	686.329	213.786	0.000138372	0.000128173	0.000119112	0.000105917	0.000111969	9.95e-05	0.000124195	8.39e-05	0.000129856	1.06471	0.0904671	0.68677	0.30202	unchanged
meta_648					Unmapped	688.345	180.687	0.000331762	0.00022955	0.000205857	0.000293719	0.000293078	0.000255852	0.000169066	0.000233075	0.000271082	0.798937	-0.323846	0.18923	0.885753	unchanged
meta_649					Unmapped	690.315	323.945	3.95e-05	3.41e-05	3.78e-05	4.7e-05	6.05e-05	5.65e-05	2.39e-05	3.34e-05	3.28e-05	0.549586	-0.863583	0.00962809	1.25231	down
meta_650					Unmapped	692.936	370.474	0.000747967	0.000666942	0.000693431	0.000571871	0.000622996	0.000636496	0.000730943	0.000679792	0.000765982	1.18858	0.249236	0.0246041	1.19392	up
meta_651			Atractyloside E	-0.288043	MS1 mz matched	693.334	192.384	0.000171871	0.000206804	0.000142527	0.000168162	0.000139073	0.000200879	0.00016841	0.000136838	0.000182877	0.960659	-0.0579032	0.78227	0.200526	unchanged
meta_652			1,3-Di-(octadec-9Z-enoyl)-1-cyano-2-methylene-propane-1,3-diol	-4.20556	MS1 mz matched	694	191.665	0.000313499	0.000188729	0.000205164	0.000229278	0.000157039	0.000171467	0.000191759	0.000216227	0.000231815	1.14704	0.197918	0.352613	0.652192	unchanged
meta_653					Unmapped	694.428	370.06	0.000126063	0.000122524	0.000108349	0.00010879	0.000109489	9.76e-05	0.000146231	0.00010477	0.000143747	1.24979	0.32169	0.182218	0.928034	unchanged
meta_654					Unmapped	696.987	370.993	0.00295193	0.00268878	0.00269615	0.00248532	0.00272405	0.00265894	0.00289544	0.00258236	0.00294708	1.07074	0.0986027	0.252206	0.775261	unchanged
meta_655					Unmapped	701.454	371.331	0.000208291	0.000203161	0.00020151	0.000165352	0.00021549	0.000191422	0.000214885	0.000237003	0.000244405	1.21673	0.283014	0.0847579	1.06152	unchanged
meta_656			Mosapride citrate hydrate;AS 4370	-3.0767	MS1 mz matched	709.057	343.543	2.59e-05	2.19e-05	1.86e-05	1.75e-05	1.75e-05	1.81e-05	2.61e-05	1.6e-05	3.11e-05	1.37645	0.460951	0.272391	0.816206	unchanged
meta_657					Unmapped	709.503	163.685	7.98e-05	5.49e-05	5.7e-05	2.43e-05	3e-05	2.38e-05	2.83e-05	3.88e-05	4.2e-05	1.3977	0.483058	0.113394	1.02927	unchanged
meta_658			Acidissiminin epoxide;	13.461938735145;	MS1 mz matched	710.969	371.394	0.000350824	0.000317174	0.000375703	0.000345942	0.000342717	0.000323827	0.00038498	0.000371434	0.000430473	1.17225	0.22928	0.0678422	1.13933	unchanged
meta_659			19'-Hexanoyloxymytiloxanthin;Hydroxychlorobactene glucoside	-1.81032110175019;-1.82463746194199	MS1 mz matched	711.469	371.239	0.000143417	0.000155492	0.000130325	0.000144704	0.000156137	0.000142719	0.000160604	0.00015959	0.000172281	1.11028	0.150919	0.0491671	1.11228	up
meta_660					Unmapped	712.344	180.778	0.000256763	0.000182668	0.000180533	0.000229466	0.000241871	0.000241543	0.000226327	0.000258872	0.000324252	1.13547	0.183284	0.379829	0.672065	unchanged
meta_661			SM C16:1;	5.86553839788486;	MS1 mz matched	715.036	371.409	0.00263403	0.00234051	0.00227457	0.00227092	0.00234585	0.00257376	0.0026099	0.00259258	0.00269736	1.09865	0.135727	0.109087	1.05841	unchanged
meta_662			1-(5-Phospho-D-ribosyl)-ATP;Phosphoribosyl-ATP;N1-(5-Phospho-D-ribosyl)-ATP;1-(5-Phosphoribosyl)-ATP;1-(5-Phospho-beta-D-ribosyl)-ATP	-3.19887	MS1 mz matched	717.991	371.889	8.96e-05	6.24e-05	6.02e-05	8.16e-05	6.83e-05	4.88e-05	7.28e-05	7.63e-05	7.67e-05	1.13629	0.184334	0.443296	0.574577	unchanged
meta_663			PG(16:0/16:0);	-1.24486510434453;	MS1 mz matched	721.957	371.35	0.0010981	0.00095656	0.000961537	0.000907327	0.00102884	0.00103738	0.00104006	0.00117347	0.00122668	1.15694	0.210315	0.0941024	1.02599	unchanged
meta_664			3-O-Sulfogalactosylceramide (d18:1/12:0);Fasciculol E;Fasciculol F	15.0213046028116;19.6280132111367;19.6280132111367	MS1 mz matched	722.459	371.532	0.000384761	0.000339281	0.000320788	0.000339671	0.000341908	0.000355748	0.000354985	0.000380373	0.000446987	1.1398	0.188779	0.217264	0.901604	unchanged
meta_665			PC(14:1(9Z)/14:1(9Z));	19.5874526339536;	MS1 mz matched	725.917	369.083	6.58e-05	9.03e-05	0.00010264	7.75e-05	6.56e-05	5.03e-05	9.48e-05	7.92e-05	0.000100537	1.41918	0.505053	0.0584861	1.08491	unchanged
meta_666					Unmapped	728.878	365.892	0.000332466	0.000440122	0.000488468	0.000278343	0.000287661	0.000293374	0.000308208	0.000293973	0.000327393	1.08168	0.113274	0.121852	1.01229	unchanged
meta_667			PC(18:3(9Z,12Z,15Z)/16:1(9Z));PE(15:0/22:4(7Z,10Z,13Z,16Z));PC(20:4(5Z,8Z,11Z,14Z)/14:0);PC(16:1(9Z)/18:3(6Z,9Z,12Z));PC(14:0/20:4(5Z,8Z,11Z,14Z));PC(14:0/20:4(8Z,11Z,14Z,17Z));PC(16:0/18:4(6Z,9Z,12Z,15Z));PC(20:4(8Z,11Z,14Z,17Z)/14:0);PC(20:3(8Z,11Z,14Z)/14:1(9Z));PC(14:1(9Z)/20:3(5Z,8Z,11Z));PC(16:1(9Z)/18:3(9Z,12Z,15Z));PC(14:1(9Z)/20:3(8Z,11Z,14Z));PC(18:4(6Z,9Z,12Z,15Z)/16:0);PC(18:3(6Z,9Z,1…	-15.7324679180871;-15.7324679180871;-15.7324679180871;-15.7324679180871;-15.7324679180871;-15.7324679180871;-15.7324679180871;-15.7324679180871;-15.7324679180871;-15.7324679180871;-15.7324679180871;-15.7324679180871;-15.7324679180871;-15.7324679180871;-15.7324679180871;-15.7324679180871;	MS1 mz matched	734.503	39.248	6.08e-05	5.33e-05	4.53e-05	5.34e-05	5.29e-05	3.79e-05	4.26e-05	4.26e-05	4.92e-05	0.932391	-0.100993	0.601683	0.382995	unchanged
meta_668			Molybdopterin guanine dinucleotide	-8.56323	MS1 mz matched	737.535	160.192	0.000423909	0.000357557	0.000366427	0.000165561	0.000214913	9.76e-05	0.000175153	0.000273162	0.00028207	1.5279	0.611546	0.156389	0.902296	unchanged
meta_669			PG(16:0/16:0);	-1.24486510434453;	MS1 mz matched	738.998	371.35	0.00377108	0.003416	0.00335165	0.00333437	0.00325653	0.00307542	0.00361175	0.00369854	0.00395374	1.16528	0.220683	0.016631	1.22888	up
meta_670			3-O-Sulfogalactosylceramide (d18:1/12:0);Fasciculol E;Fasciculol F	15.0213046028116;19.6280132111367;19.6280132111367	MS1 mz matched	739.499	371.776	0.000173898	0.000161266	0.000170856	0.000154384	0.000188113	0.00017339	0.000185569	0.000183152	0.000216238	1.13389	0.181281	0.186753	0.858538	unchanged
meta_671			Pseudoargiopinin I	-9.20221	MS1 mz matched	742.956	370.764	0.000213113	0.000204304	0.000170025	0.000192885	0.000181877	0.000204757	0.000211581	0.000207447	0.000223332	1.10844	0.148528	0.0679054	1.07615	unchanged
meta_672					Unmapped	744.909	367.871	0.00065724	0.000607445	0.000597652	0.000548472	0.000532865	0.00058816	0.000590274	0.000621152	0.000620916	1.09754	0.134275	0.0598395	1.11209	unchanged
meta_673			PE(22:6(4Z,7Z,10Z,13Z,16Z,19Z)/15:0);PC(20:5(5Z,8Z,11Z,14Z,17Z)/14:1(9Z));PC(14:1(9Z)/20:5(5Z,8Z,11Z,14Z,17Z));PE(15:0/22:6(4Z,7Z,10Z,13Z,16Z,19Z));	15.0667329602992;15.0667329602992;15.0667329602992;15.0667329602992;	MS1 mz matched	749.001	189.938	0.000136657	0.000194718	0.000138311	0.000120933	8.21e-05	0.000150717	0.000104745	0.000132747	0.000152779	1.10313	0.141605	0.645264	0.337729	unchanged
meta_674					Unmapped	749.08	286.408	2.46e-05	2.69e-05	2.69e-05	3.07e-05	4.54e-05	3.87e-05	1.16e-05	2.53e-05	1.57e-05	0.457969	-1.12668	0.0239847	1.17851	down
meta_675					Unmapped	753.373	132.679	1.53e-05	1.41e-05	1.32e-05	5.19e-06	6.06e-06	6.6e-06	6.35e-06	1.06e-05	9.02e-06	1.45348	0.539513	0.150287	0.990177	unchanged
meta_676					Unmapped	757.9	368.169	0.00014862	0.000136713	8.14e-05	0.000111676	0.000130483	0.00011739	0.000106722	0.000147095	0.000166345	1.16858	0.224756	0.370728	0.669234	unchanged
meta_677			Lividomycin A	15.4987	MS1 mz matched	760.358	443.752	0.000752256	0.00108173	0.000802758	0.000745481	0.000675559	0.00074402	0.00149507	0.00136769	0.0013326	1.93776	0.95439	0.00147756	1.34039	up
meta_678			PS(16:0/18:1(9Z));PS(18:0/16:1(9Z));PS(16:1(9Z)/18:0);PS(18:1(9Z)/16:0);1-Hexadecanoyl-2-(9Z-octadecenoyl)-sn-glycero-3-phosphoserine	6.98050638707585;6.98050638707585;6.98050638707585;6.98050638707585;6.95975828355046	MS1 mz matched	760.518	39.1735	0.000201034	0.000198771	0.00017409	0.00012096	0.000104255	7.13e-05	0.000177328	0.000212404	0.000255461	2.17619	1.1218	0.0173854	1.23833	up
meta_679					Unmapped	761.583	59.4405	0.00013245	0.000140615	0.000103393	0.000122687	9.52e-05	0.000128925	0.000140015	0.000128167	0.000155394	1.22122	0.288321	0.125677	0.953093	unchanged
meta_680					Unmapped	763.34	191.112	0.000141007	8.97e-05	0.000100658	0.000120797	9.65e-05	9.94e-05	9.23e-05	4.88e-05	8.9e-05	0.726739	-0.460491	0.165061	0.919648	unchanged
meta_681			1-O-beta-D-Glucopyranosyl-2,3-di-O-(8-hexadecenoyl)glycerol;Mycolactone C	-16.7902636450171;12.2503964516327	MS1 mz matched	763.465	265.327	1.39e-05	1.36e-05	1.46e-05	1.95e-05	2.21e-05	2.27e-05	1.92e-05	1.71e-05	1.69e-05	0.828486	-0.27145	0.0438838	1.13117	down
meta_682					Unmapped	764.006	192.167	0.000158593	0.000177547	0.00014965	0.00019101	0.000100767	0.000127949	0.000166583	0.000145056	0.000159611	1.12276	0.167044	0.589953	0.394837	unchanged
meta_683					Unmapped	765.179	342.261	5.29e-05	4.65e-05	6.64e-05	0.000111954	0.000106549	0.000134018	2.12e-05	4.84e-05	4.45e-05	0.323827	-1.6267	0.00265219	1.2994	down
meta_684					Unmapped	771.348	443.798	5.32e-05	6.32e-05	5.34e-05	4.77e-05	4.12e-05	4.65e-05	8.68e-05	8.82e-05	8.48e-05	1.91904	0.940385	0.000406474	1.35182	up
meta_685					Unmapped	774.94	371.135	0.000599862	0.000606697	0.000578445	0.000570676	0.00059042	0.000611585	0.000620476	0.000647951	0.000693735	1.10689	0.146512	0.0781665	1.08617	unchanged
meta_686					Unmapped	775.441	371.325	0.000296212	0.000237679	0.000224307	0.00021847	0.000247119	0.00025017	0.000284138	0.000306722	0.000291488	1.23274	0.301873	0.0141075	1.25247	up
meta_687			PC(18:2(9Z,12Z)/18:3(9Z,12Z,15Z));PC(20:4(8Z,11Z,14Z,17Z)/16:1(9Z));PC(22:5(7Z,10Z,13Z,16Z,19Z)/14:0);PC(16:0/20:5(5Z,8Z,11Z,14Z,17Z));PC(18:1(11Z)/18:4(6Z,9Z,12Z,15Z));PC(18:4(6Z,9Z,12Z,15Z)/18:1(9Z));PC(14:0/22:5(7Z,10Z,13Z,16Z,19Z));PC(22:5(4Z,7Z,10Z,13Z,16Z)/14:0);PC(18:3(6Z,9Z,12Z)/18:2(9Z,12Z));PC(18:4(6Z,9Z,12Z,15Z)/18:1(11Z));PC(18:1(9Z)/18:4(6Z,9Z,12Z,15Z));PC(16:1(9Z)/20:4(8Z,11Z,14Z,17…	-13.4757835904609;-13.4757835904609;-13.4757835904609;-13.4757835904609;-13.4757835904609;-13.4757835904609;-13.4757835904609;-13.4757835904609;-13.4757835904609;-13.4757835904609;-13.4757835904609;-13.4757835904609;-13.4757835904609;-13.4757835904609;-13.4757835904609;-13.4757835904609;-13.4757835904609;-13.4757835904609;-13.4757835904609;-13.4757835904609;	MS1 mz matched	778.526	43.855	0.000130996	0.000145311	0.000112079	0.000127751	0.00010997	7.41e-05	9.03e-05	0.000108831	0.000131967	1.06177	0.0864688	0.763613	0.221063	unchanged
meta_688					Unmapped	779.838	471.192	9.39e-05	0.000102776	0.000134471	0.000248824	0.000167719	0.000333684	6.17e-05	0.000136991	9.13e-05	0.386554	-1.37126	0.0672885	1.11969	unchanged
meta_689					Unmapped	782.339	191.526	0.000378063	0.000344811	0.000241114	0.000333094	0.000218351	0.000304175	0.000289895	0.000280112	0.000285776	1.00019	0.000275732	0.998883	0.00757798	unchanged
meta_690			PS(16:0/18:1(9Z));PS(18:0/16:1(9Z));PS(16:1(9Z)/18:0);PS(18:1(9Z)/16:0);1-Hexadecanoyl-2-(9Z-octadecenoyl)-sn-glycero-3-phosphoserine	6.98050638707585;6.98050638707585;6.98050638707585;6.98050638707585;6.95975828355046	MS1 mz matched	782.503	39.234	4.94e-05	5.8e-05	3.45e-05	5e-05	5.96e-05	3.97e-05	2.99e-05	3.95e-05	4.16e-05	0.742956	-0.428651	0.145779	0.926349	unchanged
meta_691			Beauvericin	8.3082	MS1 mz matched	782.955	371.444	0.000317971	0.000289144	0.000235899	0.000274058	0.000295723	0.000255766	0.000283842	0.000302588	0.000353446	1.13849	0.18712	0.203761	0.860464	unchanged
meta_692					Unmapped	786.92	370.001	0.00130181	0.00132893	0.00129851	0.0011824	0.00121267	0.00125093	0.00143803	0.00131086	0.00138758	1.13452	0.182087	0.0288834	1.20778	up
meta_693					Unmapped	790.879	366.208	5.48e-05	4.13e-05	5.86e-05	5.7e-05	6.5e-05	6.27e-05	5.71e-05	7.57e-05	9.35e-05	1.225	0.292785	0.3169	0.750338	unchanged
meta_694					Unmapped	792.978	371.536	0.000154915	0.00014332	0.000139763	0.000142027	0.000104888	0.000108435	0.00014829	0.000142456	0.000146255	1.22978	0.298399	0.14548	1.01469	unchanged
meta_695			Argiopinin I	10.2637	MS1 mz matched	794.936	371.13	0.000267096	0.000256354	0.000262029	0.000229543	0.000266539	0.000230336	0.000293893	0.000269431	0.000212018	1.06735	0.0940339	0.591191	0.382154	unchanged
meta_696					Unmapped	797.039	371.644	0.000849801	0.00084071	0.000798107	0.000766867	0.000806138	0.000830595	0.000899614	0.000828861	0.000915184	1.09988	0.13734	0.0764474	1.05918	unchanged
meta_697			PG(18:1(9Z)/20:3(5Z,8Z,11Z));PG(18:0/20:4(5Z,8Z,11Z,14Z));PG(18:1(11Z)/20:3(8Z,11Z,14Z));PG(18:1(9Z)/20:3(8Z,11Z,14Z));PG(18:1(11Z)/20:3(5Z,8Z,11Z));PG(16:0/22:4(7Z,10Z,13Z,16Z));	7.4068825123006;7.4068825123006;7.4068825123006;7.4068825123006;7.4068825123006;7.4068825123006;	MS1 mz matched	797.543	137.386	0.000169469	0.000145544	0.000120411	0.000121414	0.000130776	8.4e-05	0.000106904	0.000139417	0.000175583	1.25493	0.327607	0.313414	0.695938	unchanged
meta_698			PG(18:0/20:3(5Z,8Z,11Z));PG(18:0/20:3(8Z,11Z,14Z));	6.57629842814952;6.57629842814952;	MS1 mz matched	799.559	137.48	0.00171415	0.00142924	0.001159	0.000870864	0.000912728	0.000656488	0.000959806	0.00124625	0.00152537	1.52922	0.612798	0.101542	1.04806	unchanged
meta_699					Unmapped	800.882	366.642	9.64e-05	8.15e-05	6.74e-05	8.47e-05	4.73e-05	6.96e-05	9.38e-05	9.05e-05	8.45e-05	1.33409	0.415856	0.168711	0.954513	unchanged
meta_700					Unmapped	801.338	191.989	0.000199797	0.00020221	0.000177808	0.000230904	0.00017955	0.000193849	0.000216645	0.000211733	0.000289945	1.18868	0.24936	0.281537	0.738695	unchanged
meta_701			PE(22:6(4Z,7Z,10Z,13Z,16Z,19Z)/15:0);PC(20:5(5Z,8Z,11Z,14Z,17Z)/14:1(9Z));PC(14:1(9Z)/20:5(5Z,8Z,11Z,14Z,17Z));PE(15:0/22:6(4Z,7Z,10Z,13Z,16Z,19Z));	15.0667329602992;15.0667329602992;15.0667329602992;15.0667329602992;	MS1 mz matched	802.004	192.442	0.00020844	0.000296514	0.000201365	0.000107246	0.000244162	0.000190774	0.000191512	0.000209121	0.000220786	1.14614	0.196789	0.578375	0.431451	unchanged
meta_702					Unmapped	803.959	371.409	0.000903235	0.000785472	0.000800175	0.000765201	0.000738165	0.000789582	0.000852354	0.000826359	0.000960726	1.15111	0.203028	0.0935071	1.08888	unchanged
meta_703			Balagyptin;	17.2040406167434;	MS1 mz matched	804.462	371.478	0.000302647	0.000282784	0.000264379	0.000245046	0.00025746	0.000295398	0.000295463	0.00031984	0.000308955	1.15836	0.212079	0.0911959	1.07215	unchanged
meta_704			Nostocyclopeptide A2	-5.0575	MS1 mz matched	806.924	370.46	0.000223639	0.000208623	0.00021514	0.000211786	0.000200434	0.000182705	0.000221852	0.00022367	0.000242272	1.1561	0.209269	0.0477238	1.12049	up
meta_705					Unmapped	810.881	366.596	0.000401599	0.000383896	0.00037047	0.000342838	0.000349663	0.000360084	0.000440877	0.000419291	0.000375353	1.1738	0.231183	0.0787255	1.13243	unchanged
meta_706			PG(18:1(9Z)/20:3(5Z,8Z,11Z));PG(18:0/20:4(5Z,8Z,11Z,14Z));PG(18:1(11Z)/20:3(8Z,11Z,14Z));PG(18:1(9Z)/20:3(8Z,11Z,14Z));PG(18:1(11Z)/20:3(5Z,8Z,11Z));PG(16:0/22:4(7Z,10Z,13Z,16Z));	7.4068825123006;7.4068825123006;7.4068825123006;7.4068825123006;7.4068825123006;7.4068825123006;	MS1 mz matched	814.558	137.222	0.000198654	0.000215154	0.000212773	0.000159875	0.000192473	0.000144411	0.000165236	0.000203375	0.000217827	1.18053	0.239432	0.230871	0.796892	unchanged
meta_707			Iopentol;	15.6189520944639;	MS1 mz matched	815.88	466.358	2.58e-05	3.11e-05	2.79e-05	1.42e-05	2.1e-05	8.13e-06	4.24e-05	2.64e-05	2.28e-05	2.11484	1.08055	0.097746	1.0152	unchanged
meta_708					Unmapped	815.942	371.394	0.000500733	0.000494524	0.000560389	0.00052656	0.000506754	0.000481536	0.000566155	0.000583789	0.000652621	1.18993	0.250876	0.0489715	1.16388	up
meta_709			PG(18:0/20:3(5Z,8Z,11Z));PG(18:0/20:3(8Z,11Z,14Z));	7.82542913417202;7.82542913417202;	MS1 mz matched	816.575	116.606	0.00667824	0.010635	0.00843132	0.00206695	0.00293853	0.00258532	0.00719804	0.00899034	0.00911323	3.33319	1.7369	0.00488458	1.33075	up
meta_710			PG(18:0/20:3(5Z,8Z,11Z));PG(18:0/20:3(8Z,11Z,14Z));	6.57629842814952;6.57629842814952;	MS1 mz matched	816.575	137.453	0.00218603	0.0021262	0.0020106	0.00131443	0.00145866	0.00113682	0.00152789	0.00181148	0.00183837	1.32426	0.405186	0.0362532	1.15017	up
meta_711			3-O-Sulfogalactosylceramide (d18:1/16:0);	-14.1006840114663;	MS1 mz matched	817.051	59.851	4.64e-05	5.23e-05	2.8e-05	2.58e-05	3.25e-05	4.65e-05	3.85e-05	4.22e-05	3.34e-05	1.08942	0.123557	0.672602	0.316276	unchanged
meta_712					Unmapped	819.55	75.294	0.00104619	0.000974007	0.00109902	0.000899266	0.000778097	0.00101741	0.0022893	0.000907426	0.000495228	1.37004	0.454219	0.603458	0.380348	unchanged
meta_713					Unmapped	819.552	118.196	0.00115267	0.00109116	0.00108249	0.000573227	0.000640307	0.000790163	0.000836898	0.00102898	0.00141693	1.63838	0.712268	0.116448	1.04395	unchanged
meta_714					Unmapped	821.001	371.375	0.00223653	0.00194564	0.00196893	0.00192164	0.00195166	0.00204671	0.00232092	0.00223943	0.0024579	1.18551	0.245513	0.0131471	1.26403	up
meta_715			PG(18:0/22:5(4Z,7Z,10Z,13Z,16Z));PG(18:0/22:5(7Z,10Z,13Z,16Z,19Z));PG(18:1(11Z)/22:4(7Z,10Z,13Z,16Z));PG(18:1(9Z)/22:4(7Z,10Z,13Z,16Z));	5.17211226037698;5.17211226037698;5.17211226037698;5.17211226037698;	MS1 mz matched	823.56	134.081	0.00196877	0.00164094	0.00159371	0.000830739	0.000877881	0.000670564	0.00135016	0.00152448	0.0020435	2.06715	1.04764	0.0457567	1.21556	up
meta_716			PG(18:0/22:5(4Z,7Z,10Z,13Z,16Z));PG(18:0/22:5(7Z,10Z,13Z,16Z,19Z));PG(18:1(11Z)/22:4(7Z,10Z,13Z,16Z));PG(18:1(9Z)/22:4(7Z,10Z,13Z,16Z));	6.38488508384136;6.38488508384136;6.38488508384136;6.38488508384136;	MS1 mz matched	823.56	76.618	0.00359832	0.00314631	0.0034591	0.00196801	0.00205953	0.00108296	0.00189984	0.00441391	0.00449197	2.11442	1.08026	0.144124	0.993199	unchanged
meta_717			PG(18:0/22:5(4Z,7Z,10Z,13Z,16Z));PG(18:0/22:5(7Z,10Z,13Z,16Z,19Z));PG(18:1(11Z)/22:4(7Z,10Z,13Z,16Z));PG(18:1(9Z)/22:4(7Z,10Z,13Z,16Z));	3.83393872689397;3.83393872689397;3.83393872689397;3.83393872689397;	MS1 mz matched	823.56	52.3675	0.000484605	0.000423909	0.000660962	0.00049537	0.000499622	0.000573401	0.000752888	0.000581034	0.000541953	1.19605	0.258276	0.2504	0.796222	unchanged
meta_718			Vincristine;Vincristine;22-Oxovincaleukoblastine	-0.275529312059099;-0.275529312059099	MS1 mz matched	823.957	371.536	0.000256736	0.000209771	0.000198371	0.000200137	0.000236606	0.000211287	0.000225592	0.000226655	0.000248281	1.08101	0.112381	0.2604	0.76731	unchanged
meta_719					Unmapped	827.92	370.872	0.000389024	0.000392157	0.000395394	0.000391056	0.000374194	0.000408063	0.000425449	0.000440498	0.000450461	1.12196	0.166019	0.0201516	1.21516	up
meta_720					Unmapped	835.937	371.296	0.000189053	0.000186169	0.000204771	0.000207676	0.000187096	0.000211714	0.000221923	0.000219694	0.000230701	1.10855	0.148669	0.0855099	1.08284	unchanged
meta_721			Oxpocozole fumarate	19.1136	MS1 mz matched	837.338	187.524	0.000285855	0.000264275	0.000244019	0.000212102	0.000213304	0.00023186	0.000271385	0.00019955	0.000241099	1.08333	0.115469	0.477878	0.517631	unchanged
meta_722			Monoammonium glycyrrhizite	-17.0354	MS1 mz matched	838.409	463.089	0.000490388	0.000436019	0.000360189	0.000281934	0.000157782	8.54e-05	0.000561676	0.000474267	0.000599086	3.11355	1.63856	0.00872608	1.27378	up
meta_723			PG(18:1(9Z)/22:5(7Z,10Z,13Z,16Z,19Z));PG(18:1(9Z)/22:5(4Z,7Z,10Z,13Z,16Z));PG(18:1(11Z)/22:5(4Z,7Z,10Z,13Z,16Z));PG(18:0/22:6(4Z,7Z,10Z,13Z,16Z,19Z));PG(18:2(9Z,12Z)/22:4(7Z,10Z,13Z,16Z));PG(18:1(11Z)/22:5(7Z,10Z,13Z,16Z,19Z));	10.837999656564;10.837999656564;10.837999656564;10.837999656564;10.837999656564;10.837999656564;	MS1 mz matched	838.559	134.381	0.000331205	0.00032711	0.00039203	0.000343787	0.00038986	0.000286514	0.000306426	0.000325001	0.000323517	0.936072	-0.0953088	0.54492	0.453368	unchanged
meta_724			PG(18:0/22:5(4Z,7Z,10Z,13Z,16Z));PG(18:0/22:5(7Z,10Z,13Z,16Z,19Z));PG(18:1(11Z)/22:4(7Z,10Z,13Z,16Z));PG(18:1(9Z)/22:4(7Z,10Z,13Z,16Z));	5.17211226037698;5.17211226037698;5.17211226037698;5.17211226037698;	MS1 mz matched	840.575	134.043	0.00238233	0.00263138	0.00273356	0.00115917	0.00145782	0.00102065	0.0020807	0.00240442	0.00229556	1.86403	0.898427	0.00377118	1.304	up
meta_725			PG(18:0/22:5(4Z,7Z,10Z,13Z,16Z));PG(18:0/22:5(7Z,10Z,13Z,16Z,19Z));PG(18:1(11Z)/22:4(7Z,10Z,13Z,16Z));PG(18:1(9Z)/22:4(7Z,10Z,13Z,16Z));	5.17211226037698;5.17211226037698;5.17211226037698;5.17211226037698;	MS1 mz matched	840.575	111.647	0.00903791	0.00507382	0.00886134	0.00572246	0.00390873	0.00233818	0.0048067	0.00642174	0.013061	2.0293	1.02098	0.240616	0.829077	unchanged
meta_726			TG(14:1(9Z)/18:4(6Z,9Z,12Z,15Z)/20:5(5Z,8Z,11Z,14Z,17Z));TG(14:1(9Z)/20:5(5Z,8Z,11Z,14Z,17Z)/18:4(6Z,9Z,12Z,15Z));TG(18:4(6Z,9Z,12Z,15Z)/14:1(9Z)/20:5(5Z,8Z,11Z,14Z,17Z));C-1027 Chromophore;C-1027	-12.6887345501821;-12.6887345501821;-12.6887345501821;19.4487789131311	MS1 mz matched	842.25	396.663	2.47e-05	2.65e-05	3.78e-05	4.91e-05	6.07e-05	6.94e-05	1.81e-05	3.86e-05	1.87e-05	0.42049	-1.24986	0.0185246	1.20469	down
meta_727					Unmapped	844.962	371.315	0.00209446	0.00213447	0.00169997	0.00205116	0.0020407	0.00188951	0.00232199	0.00234093	0.00244993	1.18917	0.24995	0.00558972	1.28602	up
meta_728			Tubulysin B	7.71615	MS1 mz matched	845.463	371.497	0.000236882	0.00021997	0.000221658	0.00024155	0.00020311	0.000252009	0.000260149	0.000247523	0.000260666	1.10287	0.141268	0.245106	0.826964	unchanged
meta_729					Unmapped	847.561	132.708	0.000519243	0.00042956	0.000415507	0.000354011	0.000371632	0.000275806	0.000315897	0.000380124	0.000474732	1.16906	0.225348	0.370186	0.633369	unchanged
meta_730	2-Oleoyl-1-stearoyl-sn-glycero-3-phosphoserine	0.9162			MS2 reverse	848.565	132.258	0.000390544	0.000348586	0.000299627	0.00135692	0.000552	0.000424733	0.000172992	0.000238584	0.000336627	0.320615	-1.64108	0.209413	0.911718	unchanged
meta_731					Unmapped	849.399	463.089	3.65e-05	3.05e-05	2.83e-05	2.21e-05	1.38e-05	8.03e-06	3.56e-05	3.29e-05	4.67e-05	2.62482	1.39222	0.015523	1.21983	up
meta_732			Malomoyl-CoA	-1.75933	MS1 mz matched	851.591	73.316	0.00145341	0.00113963	0.000791493	0.000410732	0.000404534	0.000242691	0.000465165	0.000908081	0.00115725	2.39187	1.25814	0.127825	1.04338	unchanged
meta_733			Malomoyl-CoA	-2.93222	MS1 mz matched	851.59	131.911	0.000668099	0.00061307	0.000487503	0.00023686	0.000249865	0.000194804	0.000378933	0.000542271	0.000627375	2.27221	1.1841	0.0518731	1.21515	unchanged
meta_734					Unmapped	856.942	371.528	0.000495267	0.00047042	0.000436828	0.000344796	0.000463027	0.000450967	0.000519182	0.000521332	0.000536685	1.25295	0.325327	0.102759	1.11309	unchanged
meta_735					Unmapped	858.435	371.753	0.000198006	0.000161785	0.000185394	0.000153838	0.000152084	0.000161428	0.000216383	0.000190575	0.000191876	1.28134	0.357655	0.0249669	1.25583	up
meta_736					Unmapped	858.465	55.575	0.000322347	0.000305313	0.000347018	0.000357393	0.000440843	0.000325469	0.000264842	0.000323734	0.000331703	0.818968	-0.288121	0.182606	0.866446	unchanged
meta_737					Unmapped	860.48	54.967	0.0020123	0.00176177	0.00222705	0.0015708	0.00147341	0.00125078	0.00152463	0.0016899	0.00174412	1.15452	0.207294	0.136309	0.944037	unchanged
meta_738					Unmapped	860.993	371.321	0.000787242	0.000715138	0.000831855	0.000701841	0.000714291	0.000861395	0.000871518	0.000827301	0.000897785	1.1401	0.189158	0.162551	0.946941	unchanged
meta_739					Unmapped	861.268	371.497	2.43e-05	3.86e-05	3.99e-05	3.03e-05	2.93e-05	4.26e-05	5.04e-05	3.46e-05	4.18e-05	1.24195	0.312602	0.258198	0.742926	unchanged
meta_740			PG(18:0/22:5(4Z,7Z,10Z,13Z,16Z));PG(18:0/22:5(7Z,10Z,13Z,16Z,19Z));PG(18:1(11Z)/22:4(7Z,10Z,13Z,16Z));PG(18:1(9Z)/22:4(7Z,10Z,13Z,16Z));	5.17211226037698;5.17211226037698;5.17211226037698;5.17211226037698;	MS1 mz matched	864.575	132.708	0.000607485	0.00058288	0.00066714	0.000458478	0.000550754	0.000389534	0.00042709	0.000469218	0.000512327	1.00706	0.0101435	0.95419	0.0514128	unchanged
meta_741			Malomoyl-CoA	-2.93222	MS1 mz matched	868.605	132.005	0.000761928	0.000745498	0.000726765	0.000337145	0.000385445	0.000290737	0.000559944	0.000794567	0.000706271	2.03368	1.02409	0.0239615	1.25824	up
meta_742			3'-p-Hydroxypaclitaxel;	20.8788195959014;	MS1 mz matched	868.924	370.872	0.0012484	0.00115482	0.00112253	0.00103164	0.000990274	0.00107579	0.00130012	0.00103484	0.00125624	1.15931	0.213267	0.175288	0.936801	unchanged
meta_743			X-206	20.1018	MS1 mz matched	869.583	371.192	8.4e-05	8.48e-05	7.97e-05	5.5e-05	7.71e-05	7.96e-05	9.36e-05	6.82e-05	7.6e-05	1.12324	0.167666	0.466545	0.505053	unchanged
meta_744			Sarsasapogenin 3-[4''-glucosyl-6''-arabinosylglucoside];Sarsasapogenin 3-O-[beta-D-Glucopyranosyl-(1-&gt;2)-[beta-D-xylopyranosyl-(1-&gt;4)]-beta-D-glucopyranoside];Schidigerasaponin D1;Capsicoside C2;Smilagenin 3-[2''-glucosyl-6''-arabinosylglucoside];	-9.50709383829544;-9.50709383829544;-9.50709383829544;-9.50709383829544;-9.50709383829544;	MS1 mz matched	872.01	189.92	0.000183674	0.00011214	0.00017389	0.000111679	0.000124718	9.84e-05	0.000178452	0.000121851	0.000144188	1.32771	0.408942	0.142989	0.95828	unchanged
meta_745					Unmapped	874.096	286.432	1.67e-05	1.57e-05	1.63e-05	2.85e-05	2.87e-05	3.29e-05	8.01e-06	1.87e-05	1.21e-05	0.431555	-1.21238	0.0180154	1.25857	down
meta_746					Unmapped	876.935	371.427	0.000187364	0.000166214	0.000141551	0.000143292	0.000165053	0.000198529	0.000190658	0.000212379	0.000264627	1.31722	0.397492	0.126572	0.965479	unchanged
meta_747			Sch 59884	9.80566	MS1 mz matched	882.882	368.443	0.000115369	0.000116187	0.000127844	9.12e-05	9.56e-05	9.86e-05	0.000119758	0.000114154	0.000125596	1.25988	0.33329	0.00538998	1.29835	up
meta_748					Unmapped	884.481	54.94	0.000740874	0.000423748	0.000724407	0.000559164	0.000714372	0.000484842	0.000382711	0.000541303	0.000581871	0.856405	-0.223635	0.407496	0.559613	unchanged
meta_749					Unmapped	884.955	371.208	0.000992612	0.000999226	0.000925883	0.000942418	0.00100329	0.00102061	0.00111804	0.00106854	0.000943855	1.05533	0.0776929	0.412369	0.581014	unchanged
meta_750			Tritriacontyl octacosanoate;4-Hydroxybenzoyl-CoA;3-Hydroxybenzoyl-CoA;2-Hydroxybenzoyl-CoA;Salicoyl-CoA	4.28111032181253;-17.5747003625677;-17.5747003625677;-17.5747003625677	MS1 mz matched	886.616	68.067	7.98e-05	0.000109076	0.000133607	0.000206418	0.000234075	0.000295502	0.000171171	0.000145975	9.41e-05	0.558773	-0.839666	0.0367628	1.14712	down
meta_751			6a, 3'-p-Dihydroxypaclitaxel;	-2.60176973005093;	MS1 mz matched	888.269	371.688	7.34e-05	4.97e-05	6.27e-05	6.47e-05	7.66e-05	7.3e-05	6.01e-05	7.33e-05	8.2e-05	1.00475	0.00683608	0.965604	0.0500598	unchanged
meta_752					Unmapped	892.884	369.786	0.000383447	0.000340237	0.000375476	0.000307611	0.000309201	0.000348902	0.000379731	0.000354344	0.000385609	1.15944	0.213425	0.0416852	1.14406	up
meta_753					Unmapped	896.255	371.808	7.93e-05	9.11e-05	6.47e-05	9.85e-05	6.7e-05	7.28e-05	9.77e-05	9.73e-05	8.77e-05	1.18662	0.246857	0.261509	0.788318	unchanged
meta_754					Unmapped	900.914	370.514	0.000249667	0.000237127	0.000177463	0.000212241	0.000190247	0.000198849	0.000229915	0.00023549	0.000246294	1.18353	0.243095	0.0119791	1.24774	up
meta_755			TG(18:4(6Z,9Z,12Z,15Z)/18:4(6Z,9Z,12Z,15Z)/o-18:0);TG(18:4(6Z,9Z,12Z,15Z)/o-18:0/18:4(6Z,9Z,12Z,15Z));	21.9418133295362;21.9418133295362;	MS1 mz matched	901.413	370.868	0.000116542	0.000105279	0.000108209	9.54e-05	9.39e-05	9.86e-05	8.06e-05	0.000112075	8.95e-05	0.980152	-0.0289219	0.858407	0.127711	unchanged
meta_756					Unmapped	903.004	371.644	0.00135172	0.00118243	0.00125283	0.0012509	0.00124869	0.00133629	0.00142867	0.00139812	0.00149011	1.1254	0.170438	0.0155408	1.2231	up
meta_757			Cyanidin 3-O-(2"-xylosyl-6"-(6"'-caffeoyl-glucosyl)-galactoside);	11.7104377257316;	MS1 mz matched	904.246	371.389	7.49e-05	9.78e-05	8.14e-05	7.23e-05	7.68e-05	7.41e-05	8.81e-05	8e-05	7.94e-05	1.10906	0.149337	0.0842	1.07479	unchanged
meta_758			Sarsasapogenin 3-[4''-glucosyl-6''-arabinosylglucoside];Sarsasapogenin 3-O-[beta-D-Glucopyranosyl-(1-&gt;2)-[beta-D-xylopyranosyl-(1-&gt;4)]-beta-D-glucopyranoside];Schidigerasaponin D1;Capsicoside C2;Smilagenin 3-[2''-glucosyl-6''-arabinosylglucoside];	-9.50709383829544;-9.50709383829544;-9.50709383829544;-9.50709383829544;-9.50709383829544;	MS1 mz matched	908.009	193.048	9.38e-05	9.76e-05	0.000111402	6.73e-05	8.18e-05	7.35e-05	8.37e-05	8.05e-05	9.68e-05	1.17254	0.229642	0.123407	0.961199	unchanged
meta_759					Unmapped	910.616	67.999	0.000303382	0.000256789	0.00033188	0.000582099	0.000583846	0.00036647	0.000294126	0.000254968	0.000257944	0.526645	-0.925098	0.0746076	1.1666	unchanged
meta_760			PIP(16:2(9Z,12Z)/18:0);PIP(18:1(9Z)/16:1(9Z));PIP(16:1(9Z)/18:1(9Z));PIP(18:0/16:2(9Z,12Z));PIP(16:1(9Z)/18:1(11Z));PIP(18:1(11Z)/16:1(9Z));PIP(16:0/18:2(9Z,12Z));PIP(18:2(9Z,12Z)/16:0);	-18.32776785004;-18.32776785004;-18.32776785004;-18.32776785004;-18.32776785004;-18.32776785004;-18.32776785004;-18.32776785004;	MS1 mz matched	913.475	288.127	4.75e-05	3.45e-05	4.04e-05	3.49e-05	2.26e-05	2.23e-05	3.71e-05	3.2e-05	3.27e-05	1.27838	0.354313	0.209892	0.857802	unchanged
meta_761			Sarsasapogenin 3-[4''-glucosyl-6''-arabinosylglucoside];Sarsasapogenin 3-O-[beta-D-Glucopyranosyl-(1-&gt;2)-[beta-D-xylopyranosyl-(1-&gt;4)]-beta-D-glucopyranoside];Schidigerasaponin D1;Capsicoside C2;Smilagenin 3-[2''-glucosyl-6''-arabinosylglucoside];	-9.50709383829544;-9.50709383829544;-9.50709383829544;-9.50709383829544;-9.50709383829544;	MS1 mz matched	925.012	192.421	8.81e-05	9.45e-05	9.48e-05	9.4e-05	8.7e-05	0.000133679	7.25e-05	0.000113181	0.000105057	0.924022	-0.114002	0.69865	0.266724	unchanged
meta_762					Unmapped	929.928	370.882	0.000170769	0.000131685	0.000125494	0.00010472	0.000106328	0.00012529	0.000149362	0.000134212	0.000122317	1.20679	0.271177	0.0881948	1.01353	unchanged
meta_763					Unmapped	931.41	458.887	7.87e-06	7.83e-06	1.17e-05	2.8e-05	2.02e-05	2.59e-05	1.73e-06	1.04e-05	4.04e-06	0.218211	-2.1962	0.00539166	1.27897	down
meta_764			N-Acetyl-D-glucosaminyl-N-acetylmuramoyl-L-Ala-D-glutamyl-6-carboxy-L-lysyl-D-alanine	-4.16056	MS1 mz matched	938.388	56.864	0.000112795	9.28e-05	0.000110816	0.000128509	0.000142109	0.000136958	0.000120885	0.00011133	0.000105085	0.827574	-0.27304	0.018877	1.21045	down
meta_765					Unmapped	938.946	371.767	0.000414865	0.000307666	0.00033034	0.000335655	0.000350585	0.000342557	0.000396948	0.000372291	0.000380621	1.11767	0.160499	0.014294	1.25262	up
meta_766					Unmapped	940.404	56.855	0.000495584	0.000463566	0.000533538	0.000430675	0.000388934	0.000345273	0.000468555	0.000385148	0.000493292	1.15634	0.20956	0.217723	0.805446	unchanged
meta_767					Unmapped	940.605	131.696	7.58e-05	0.000118226	7.67e-05	0.000175589	0.00018074	0.00013472	3.1e-05	4.26e-05	5.91e-05	0.270346	-1.88712	0.00480255	1.3089	down
meta_768					Unmapped	942.996	371.478	0.000243268	0.000234878	0.000198984	0.000217046	0.000200367	0.000232497	0.000240313	0.000216945	0.000283544	1.13985	0.188847	0.259472	0.785031	unchanged
meta_769			TG(18:0/20:1(11Z)/20:0);TG(20:0/22:0/16:1(9Z));TG(16:0/20:1(11Z)/22:0);TG(22:0/14:0/22:1(13Z));TG(24:0/16:0/18:1(9Z));TG(20:0/18:1(9Z)/20:0);TG(16:0/18:0/24:1(15Z));TG(20:0/18:1(11Z)/20:0);TG(22:0/14:1(9Z)/22:0);TG(16:0/18:1(11Z)/24:0);TG(22:0/18:0/18:1(11Z));TG(18:0/20:0/20:1(11Z))[iso6];TG(14:0/24:0/20:1(11Z));TG(14:0/20:0/24:1(15Z));TG(22:0/22:0/14:1(9Z));TG(20:0/20:0/18:1(11Z));TG(18:0/18:1(1…	10.4698742060647;10.4698742060647;10.4698742060647;10.4698742060647;10.4698742060647;10.4698742060647;10.4698742060647;10.4698742060647;10.4698742060647;10.4698742060647;10.4698742060647;10.4698742060647;10.4698742060647;10.4698742060647;10.4698742060647;10.4698742060647;10.4698742060647;10.4698742060647;10.4698742060647;10.4698742060647;10.4698742060647;10.4698742060647;10.4698742060647;10.46987…	MS1 mz matched	944.58	89.226	0.000224257	0.000187113	0.00013465	7.92e-05	0.000139292	8.43e-05	6.11e-05	0.000232268	0.000269048	1.85705	0.893013	0.308139	0.752944	unchanged
meta_770					Unmapped	944.635	130.994	0.00011597	9.88e-05	9.68e-05	0.000122747	0.000150816	0.000110794	4.33e-05	5.98e-05	7.08e-05	0.452358	-1.14446	0.0111534	1.25526	down
meta_771			Leucokinin I	-10.0905	MS1 mz matched	950.927	371.265	0.000914022	0.000749266	0.000676461	0.000785421	0.000815311	0.000875326	0.000779663	0.000923249	0.000952821	1.07257	0.101065	0.391124	0.625493	unchanged
meta_772			Glycerol 2-(9Z,12Z-octadecadienoate) 1-hexadecanoate 3-O-[alpha-D-galactopyranosyl-(1-&gt;6)-beta-D-galactopyranoside];	-2.53335018963615;	MS1 mz matched	951.588	371.626	9.76e-05	6.26e-05	8.03e-05	7.96e-05	6.77e-05	7.15e-05	6.14e-05	7.69e-05	8.92e-05	1.03953	0.0559361	0.766092	0.230592	unchanged
meta_773					Unmapped	955.617	133.567	0.000104007	6.5e-05	8.66e-05	5.25e-05	5.85e-05	6.16e-05	3.91e-05	4.21e-05	7.47e-05	0.903122	-0.147007	0.677042	0.301866	unchanged
meta_774			PC(24:0/24:0);	22.2761603695077;	MS1 mz matched	957.485	59.4205	0.000161833	0.000188152	0.000116985	0.000141029	5.84e-05	0.00014493	0.000138926	0.000158765	0.000171912	1.36382	0.447651	0.274275	0.780029	unchanged
meta_775					Unmapped	958.93	371.36	0.000124899	0.000134523	0.000100512	0.000175522	0.000102497	0.000105952	0.000159671	0.00012831	0.000173246	1.2012	0.264477	0.41162	0.573402	unchanged
meta_776					Unmapped	961.046	371.767	0.000194763	0.000155022	0.000120728	0.000148686	0.000143144	0.00015402	0.000130871	0.000165258	0.000184931	1.07897	0.109658	0.537094	0.479849	unchanged
meta_777					Unmapped	964.399	56.9585	0.000248516	0.000196844	0.000220383	0.000238095	0.000220121	0.000183396	0.00019239	0.000163753	0.000193793	0.857116	-0.222437	0.194915	0.86275	unchanged
meta_778			Guanosine pentaphosphate adenosine;	-19.8600977838013;	MS1 mz matched	966.957	371.289	0.000513261	0.000560433	0.000539057	0.000551062	0.000519819	0.000583549	0.000612283	0.000584834	0.000613313	1.09429	0.129998	0.0871214	1.06383	unchanged
meta_779			TG(22:6(4Z,7Z,10Z,13Z,16Z,19Z)/18:4(6Z,9Z,12Z,15Z)/22:6(4Z,7Z,10Z,13Z,16Z,19Z));TG(20:5(5Z,8Z,11Z,14Z,17Z)/22:6(4Z,7Z,10Z,13Z,16Z,19Z)/20:5(5Z,8Z,11Z,14Z,17Z));TG(20:5(5Z,8Z,11Z,14Z,17Z)/20:5(5Z,8Z,11Z,14Z,17Z)/22:6(4Z,7Z,10Z,13Z,16Z,19Z));TG(18:4(6Z,9Z,12Z,15Z)/22:6(4Z,7Z,10Z,13Z,16Z,19Z)/22:6(4Z,7Z,10Z,13Z,16Z,19Z));	-7.19129562836658;-7.19129562836658;-7.19129562836658;-7.19129562836658;	MS1 mz matched	970.431	57.0035	0.000372077	0.000347227	0.00029442	0.000217546	0.000246879	0.000169388	0.000261067	0.00029022	0.000326679	1.38521	0.470107	0.0526126	1.107	unchanged
meta_780					Unmapped	975.881	370.413	0.000173831	0.000135005	0.000153965	0.000133133	0.000153014	0.000137018	0.00014137	0.000143836	0.00016459	1.06293	0.0880496	0.407045	0.585884	unchanged
meta_781					Unmapped	978.017	192.166	0.000319906	0.000195631	0.000193457	0.000245726	0.000145706	0.000188567	0.000215256	0.000195696	0.000196319	1.04702	0.066295	0.78596	0.19363	unchanged
meta_782					Unmapped	978.261	371.808	9.38e-05	7.4e-05	6.33e-05	7.61e-05	7.28e-05	8.32e-05	8.11e-05	8.68e-05	9.11e-05	1.11582	0.1581	0.100703	0.998791	unchanged
meta_783			Notoginsenoside R6;Majoroside F1;Ginsenoside M6a;Majoroside F6;Notoginsenoside M;Vinaginsenoside R24;Vinaginsenoside R4;Notoginsenoside N;	23.8634030352481;23.8634030352481;23.8634030352481;23.8634030352481;23.8634030352481;23.8634030352481;23.8634030352481;23.8634030352481;	MS1 mz matched	978.593	371.74	7.32e-05	5.36e-05	5.08e-05	5.44e-05	5.68e-05	6.13e-05	5.95e-05	6.45e-05	7.37e-05	1.14678	0.197593	0.169702	0.927475	unchanged
meta_784			TG(24:0/o-18:0/20:3n6);TG(24:0/o-18:0/20:3(5Z,8Z,11Z));TG(22:1(13Z)/o-18:0/22:2(13Z,16Z));TG(22:2(13Z,16Z)/22:1(13Z)/o-18:0);TG(20:3n6/24:0/o-18:0);TG(24:0/20:3(5Z,8Z,11Z)/o-18:0);TG(24:0/20:3n6/o-18:0);TG(20:3(5Z,8Z,11Z)/24:0/o-18:0);TG(22:1(13Z)/22:2(13Z,16Z)/o-18:0);	14.4860852497178;14.4860852497178;14.4860852497178;14.4860852497178;14.4860852497178;14.4860852497178;14.4860852497178;14.4860852497178;14.4860852497178;	MS1 mz matched	982.675	193.069	0.000191895	0.00027374	0.000152825	0.000146666	0.00015241	0.000160016	0.000162334	0.00018215	0.000164926	1.1096	0.150045	0.0967839	1.0308	unchanged
meta_785					Unmapped	982.916	371.429	0.0002052	0.000170228	0.000180687	0.000181685	0.000192919	0.000167442	0.000207516	0.00019802	0.000176845	1.07441	0.103547	0.31644	0.669576	unchanged
meta_786					Unmapped	985.007	371.55	0.000805366	0.000705291	0.000729405	0.000744295	0.000738706	0.000744547	0.000858608	0.000832791	0.000850541	1.14114	0.190474	0.00346843	1.34384	up
meta_787			TG(20:0/22:5(4Z,7Z,10Z,13Z,16Z)/20:3(5Z,8Z,11Z));TG(24:1(15Z)/20:3n6/18:4(6Z,9Z,12Z,15Z));TG(22:2(13Z,16Z)/18:1(9Z)/22:5(4Z,7Z,10Z,13Z,16Z));TG(20:3(5Z,8Z,11Z)/22:2(13Z,16Z)/20:3n6);TG(20:4(5Z,8Z,11Z,14Z)/24:1(15Z)/18:3(9Z,12Z,15Z));TG(22:0/18:3(6Z,9Z,12Z)/22:5(4Z,7Z,10Z,13Z,16Z));TG(22:0/20:3n6/20:5(5Z,8Z,11Z,14Z,17Z));TG(18:4(6Z,9Z,12Z,15Z)/24:0/20:4(8Z,11Z,14Z,17Z));TG(20:1(11Z)/22:4(7Z,10Z,13…	14.5323048511876;14.5323048511876;14.5323048511876;14.5323048511876;14.5323048511876;14.5323048511876;14.5323048511876;14.5323048511876;14.5323048511876;14.5323048511876;14.5323048511876;14.5323048511876;14.5323048511876;14.5323048511876;14.5323048511876;14.5323048511876;14.5323048511876;14.5323048511876;14.5323048511876;14.5323048511876;14.5323048511876;14.5323048511876;14.5323048511876;14.53230…	MS1 mz matched	986.58	371.5	6.21e-05	4.6e-05	3.7e-05	5.81e-05	5.84e-05	4.53e-05	6.49e-05	4.18e-05	7.25e-05	1.10657	0.146093	0.614577	0.36676	unchanged
meta_788					Unmapped	991.927	371.497	0.000286489	0.000288916	0.000256599	0.00022306	0.000261458	0.000281334	0.000338976	0.00029233	0.000310717	1.23003	0.298697	0.0576705	1.09105	unchanged
meta_789					Unmapped	995.889	369.972	0.000136322	0.000152111	0.000132093	0.000112246	0.000111365	0.000106632	5.56e-05	0.000121371	0.000141094	0.963029	-0.054349	0.889513	0.0911013	unchanged
meta_790					Unmapped	997.108	193.27	1.93e-05	2.08e-05	2.28e-05	1.2e-05	1.59e-05	2.24e-05	2.79e-05	2.18e-05	2.48e-05	1.48278	0.568307	0.0977992	1.02961	unchanged
meta_791					Unmapped	999.941	371.628	8.45e-05	8.46e-05	6.39e-05	8.14e-05	7.08e-05	8.47e-05	9.28e-05	9.5e-05	9.13e-05	1.17776	0.23605	0.0704281	1.15626	unchanged
meta_792			TG(22:0/22:0/o-18:0);TG(20:0/24:0/o-18:0);TG(20:0/o-18:0/24:0);TG(24:0/20:0/o-18:0);TG(22:0/o-18:0/22:0);	7.90999842092593;7.90999842092593;7.90999842092593;7.90999842092593;7.90999842092593;	MS1 mz matched	1009.97	371.532	0.000263948	0.000245393	0.000255291	0.000246727	0.000273804	0.000268426	0.000308277	0.000275973	0.000304803	1.12687	0.172323	0.0670681	1.06883	unchanged
meta_793			TG(20:4(5Z,8Z,11Z,14Z)/24:1(15Z)/20:5(5Z,8Z,11Z,14Z,17Z));TG(24:0/18:4(6Z,9Z,12Z,15Z)/22:6(4Z,7Z,10Z,13Z,16Z,19Z));TG(22:4(7Z,10Z,13Z,16Z)/22:2(13Z,16Z)/20:4(8Z,11Z,14Z,17Z));TG(22:1(13Z)/22:5(4Z,7Z,10Z,13Z,16Z)/20:4(8Z,11Z,14Z,17Z));TG(24:1(15Z)/20:4(5Z,8Z,11Z,14Z)/20:5(5Z,8Z,11Z,14Z,17Z));TG(20:1(11Z)/22:5(4Z,7Z,10Z,13Z,16Z)/22:4(7Z,10Z,13Z,16Z));TG(20:5(5Z,8Z,11Z,14Z,17Z)/24:0/20:5(5Z,8Z,11Z,1…	1.38791860360879;1.38791860360879;1.38791860360879;1.38791860360879;1.38791860360879;1.38791860360879;1.38791860360879;1.38791860360879;1.38791860360879;1.38791860360879;1.38791860360879;1.38791860360879;1.38791860360879;1.38791860360879;1.38791860360879;1.38791860360879;1.38791860360879;1.38791860360879;1.38791860360879;1.38791860360879;1.38791860360879;1.38791860360879;1.38791860360879;1.387918…	MS1 mz matched	1010.59	67.942	8.71e-05	8.56e-05	5.69e-05	0.000100194	9.3e-05	7.02e-05	6.38e-05	7.62e-05	8.51e-05	0.854829	-0.226292	0.317655	0.679865	unchanged
meta_794					Unmapped	1010.95	60.164	5.01e-05	4.77e-05	3.38e-05	2.39e-05	3.14e-05	5.96e-05	5.44e-05	4.4e-05	5.96e-05	1.37422	0.458616	0.31997	0.710859	unchanged
meta_795			TG(24:0/15:0/24:1(15Z));TG(15:0/24:0/24:1(15Z));TG(15:0/24:1(15Z)/24:0);	-2.95361931581285;-2.95361931581285;-2.95361931581285;	MS1 mz matched	1014.68	193.063	0.000262815	0.000270328	0.000160469	0.000157125	0.000163648	0.000167056	0.000173504	0.000185862	0.000192259	1.13077	0.177312	0.0411881	1.18292	up
meta_796					Unmapped	1016.88	370.388	0.000102301	0.000104594	0.000126256	9.95e-05	0.000109604	0.000103719	0.000137188	9.79e-05	0.000103769	1.08331	0.115446	0.555024	0.432026	unchanged
meta_797					Unmapped	1019.61	180.824	6.7e-05	5.29e-05	5.23e-05	3.96e-05	8e-05	5.83e-05	3.57e-05	4e-05	3.79e-05	0.638677	-0.646842	0.206627	0.909706	unchanged
meta_798			Notoginsenoside R6;Majoroside F1;Ginsenoside M6a;Majoroside F6;Notoginsenoside M;Vinaginsenoside R24;Vinaginsenoside R4;Notoginsenoside N;	23.8634030352481;23.8634030352481;23.8634030352481;23.8634030352481;23.8634030352481;23.8634030352481;23.8634030352481;23.8634030352481;	MS1 mz matched	1021.57	371.528	4.83e-05	6.53e-05	4.68e-05	3.28e-05	4.24e-05	0.000126284	4.84e-05	7.03e-05	4.76e-05	0.825698	-0.276314	0.735282	0.250318	unchanged
meta_799					Unmapped	1022.93	371.528	0.000191551	0.000136857	0.000134018	0.000126833	0.000128468	0.000152921	0.000173466	0.000137999	0.000156014	1.14516	0.195546	0.213293	0.807335	unchanged
meta_800					Unmapped	1023.43	371.565	0.000100996	6.75e-05	7.72e-05	8.43e-05	7.5e-05	6.6e-05	8.89e-05	6.87e-05	7.64e-05	1.03905	0.0552695	0.730051	0.233231	unchanged
meta_801					Unmapped	1025.63	180.077	0.000928177	0.00101868	0.00106157	0.000944969	0.00102219	0.000933715	0.000539136	0.000596401	0.000715803	0.6382	-0.647919	0.00909833	1.28433	down
meta_802			TG(24:1(15Z)/22:5(4Z,7Z,10Z,13Z,16Z)/18:2(9Z,12Z));TG(18:2(9Z,12Z)/24:1(15Z)/22:5(4Z,7Z,10Z,13Z,16Z));TG(18:2(9Z,12Z)/24:0/22:6(4Z,7Z,10Z,13Z,16Z,19Z));TG(24:1(15Z)/22:5(7Z,10Z,13Z,16Z,19Z)/18:2(9Z,12Z));TG(24:0/20:2n6/22:6(4Z,7Z,10Z,13Z,16Z,19Z));TG(20:2n6/24:1(15Z)/22:5(7Z,10Z,13Z,16Z,19Z));TG(20:2n6/24:0/22:6(4Z,7Z,10Z,13Z,16Z,19Z));TG(24:0/22:6(4Z,7Z,10Z,13Z,16Z,19Z)/18:2(9Z,12Z));TG(24:0/18:…	-5.41755619502714;-5.41755619502714;-5.41755619502714;-5.41755619502714;-5.41755619502714;-5.41755619502714;-5.41755619502714;-5.41755619502714;-5.41755619502714;-5.41755619502714;-5.41755619502714;-5.41755619502714;-5.41755619502714;-5.41755619502714;-5.41755619502714;-5.41755619502714;-5.41755619502714;-5.41755619502714;	MS1 mz matched	1027.87	369.33	7.48e-05	0.000105099	6.78e-05	7.78e-05	7.26e-05	8.06e-05	8.91e-05	6.16e-05	9.14e-05	1.04785	0.0674327	0.741153	0.245756	unchanged
meta_803					Unmapped	1032.93	371.483	0.000512935	0.000506245	0.000486751	0.000505091	0.000486525	0.000511565	0.000464741	0.000558633	0.00061737	1.09152	0.126332	0.411097	0.629853	unchanged
meta_804					Unmapped	1033.43	371.626	0.000172632	0.000110641	0.000128142	0.000108908	0.000112443	0.000112669	0.000145984	0.000128509	0.000128934	1.20779	0.272373	0.0512294	1.20671	unchanged
meta_805					Unmapped	1034.35	190.777	0.000107122	8.27e-05	9.05e-05	4.82e-05	7.21e-05	6.45e-05	7.28e-05	8.9e-05	0.000116739	1.50634	0.59105	0.119564	1.00398	unchanged
meta_806					Unmapped	1041.91	371.528	6.64e-05	5.83e-05	6.25e-05	5.54e-05	4.73e-05	6.76e-05	5.75e-05	6.33e-05	7.88e-05	1.17248	0.229559	0.321905	0.677638	unchanged
meta_807					Unmapped	1043.05	371.565	5.34e-05	5.46e-05	7.86e-05	6.54e-05	7.75e-05	6.74e-05	5.49e-05	6.68e-05	8.19e-05	0.968306	-0.0464647	0.81535	0.156231	unchanged
meta_808			(S)-Hydroxyoctadecanoyl-CoA;	12.8837383357841;	MS1 mz matched	1047.39	370.69	8.79e-05	6.18e-05	6.91e-05	5.77e-05	8.52e-05	7.96e-05	7.06e-05	8.54e-05	8e-05	1.06076	0.0850998	0.666086	0.329877	unchanged
meta_809					Unmapped	1047.62	180.041	6.85e-05	8.42e-05	8.4e-05	7.75e-05	9.03e-05	0.000102276	7.14e-05	7.74e-05	8.48e-05	0.865099	-0.209062	0.229326	0.803382	unchanged
meta_810					Unmapped	1048.87	369.995	0.00011018	9.65e-05	0.000122251	0.000103091	9.51e-05	0.00011247	0.000144062	0.000153074	0.000127307	1.36606	0.450022	0.0185415	1.22498	up
meta_811					Unmapped	1049.24	371.781	4.85e-05	5.66e-05	4.68e-05	3.38e-05	3.11e-05	2.73e-05	3.66e-05	3.17e-05	4.58e-05	1.23875	0.308887	0.211138	0.856917	unchanged
meta_812					Unmapped	1049.63	179.299	0.00121253	0.00118144	0.00110414	0.00113102	0.00122538	0.00108103	0.000977278	0.00103338	0.00115112	0.91981	-0.120593	0.241291	0.763196	unchanged
meta_813					Unmapped	1056.89	371.208	0.000220883	0.00018965	0.00016869	0.000165332	0.00018322	0.000164802	0.000182286	0.000199877	0.000170787	1.07713	0.107197	0.279855	0.730556	unchanged
meta_814			Quinupristin;Quinupristin	6.69621118582407;6.65705179538569	MS1 mz matched	1058.43	59.959	8.96e-05	0.000120304	6.46e-05	4.7e-05	4.66e-05	6.64e-05	8.33e-05	3.13e-05	9.54e-05	1.31297	0.392836	0.49179	0.507452	unchanged
meta_815					Unmapped	1064.91	371.465	8.56e-05	8.87e-05	9.76e-05	8.38e-05	0.00011362	9.85e-05	0.00010881	0.000106378	0.000107206	1.08946	0.12361	0.412752	0.626482	unchanged
meta_816					Unmapped	1066.42	368.763	2.08e-05	3.15e-05	1.97e-05	2.41e-05	2.57e-05	1.94e-05	2.17e-05	2.54e-05	2.04e-05	0.97781	-0.0323738	0.842643	0.144224	unchanged
meta_817					Unmapped	1071.62	178.257	5.33e-05	5.39e-05	5.04e-05	7.63e-05	8.95e-05	6.77e-05	5.71e-05	6.06e-05	6.11e-05	0.766121	-0.384355	0.0974217	1.10646	unchanged
meta_818					Unmapped	1073.63	178.054	0.00094397	0.000947557	0.000853219	0.000785877	0.00077266	0.000728651	0.000896286	0.00102016	0.00117184	1.35025	0.43323	0.0725804	1.16796	unchanged
meta_819					Unmapped	1073.93	371.532	0.000234562	0.000200239	0.000189263	0.000203579	0.000206909	0.000223601	0.000219905	0.000207364	0.000249572	1.06742	0.0941297	0.384338	0.625891	unchanged
meta_820					Unmapped	1077.66	176.982	0.000610262	0.000517849	0.000499517	0.000466858	0.00046849	0.00043671	0.000492874	0.000546816	0.000540022	1.15134	0.203319	0.0342698	1.18541	up
meta_821					Unmapped	1084.55	371.389	3.49e-05	2.32e-05	3.41e-05	2.71e-05	3.41e-05	4.18e-05	3.02e-05	4.42e-05	3.86e-05	1.09711	0.133704	0.600924	0.384865	unchanged
meta_822					Unmapped	1085.61	179.404	9.9e-05	0.000106451	0.000101591	0.000101437	0.000103244	0.00010294	9.19e-05	8.12e-05	4.28e-05	0.702038	-0.510379	0.176458	0.982615	unchanged
meta_823					Unmapped	1088.88	370.868	0.000160291	0.000101283	0.000128162	0.000103768	0.000115947	0.000120352	0.00012706	0.000152059	0.000138048	1.22672	0.294802	0.0497535	1.13148	up
meta_824					Unmapped	1090.85	368.646	6.29e-05	8.47e-05	6.93e-05	6.25e-05	6.87e-05	5.98e-05	6.77e-05	6.86e-05	7.5e-05	1.10657	0.14609	0.126003	0.954767	unchanged
meta_825					Unmapped	1091.97	371.647	0.000163634	0.000138932	0.000176013	0.000191772	0.00016893	0.000164952	0.000190263	0.000180068	0.000208912	1.10195	0.140055	0.207136	0.81564	unchanged
meta_826			Ganglioside GM3 (d18:0/12:0);	-23.8543788906602;	MS1 mz matched	1097.63	176.419	0.000396911	0.000353271	0.000355488	0.000290215	0.000312138	0.000313465	0.000388111	0.000437969	0.000465099	1.40986	0.495555	0.021983	1.27805	up
meta_827					Unmapped	1097.89	371.26	0.000122729	0.000105754	0.000105102	0.000100292	0.000105733	0.00010569	0.000126292	0.000124008	0.000118249	1.18232	0.241626	0.00408318	1.29547	up
meta_828			PIP3(18:0/18:1(9Z));PIP3(18:0/18:1(11Z));	-19.034438499935;-19.034438499935;	MS1 mz matched	1103.45	371.77	0.000112517	0.000104338	8.62e-05	0.000104825	9.13e-05	0.000102557	0.000109961	0.000112315	0.000129105	1.17638	0.234357	0.0827311	1.04782	unchanged
meta_829			Medinoside E;Araliasaponin V;Araloside G;Primulasaponin	7.56945018748808;7.56945018748808;7.56945018748808;7.60475826097447	MS1 mz matched	1103.57	371.847	6.52e-05	6.27e-05	5.14e-05	5.12e-05	6.61e-05	5.37e-05	5.61e-05	4.92e-05	5.56e-05	0.940878	-0.0879205	0.557549	0.422817	unchanged
meta_830					Unmapped	1108.51	371.861	3.3e-05	2.68e-05	2.47e-05	4.44e-05	3.31e-05	3.99e-05	3.92e-05	4.07e-05	4.64e-05	1.07651	0.106367	0.495982	0.482407	unchanged
meta_831					Unmapped	1108.91	59.632	5.21e-05	5.55e-05	3.93e-05	4.21e-05	4.01e-05	4.39e-05	5.79e-05	5.08e-05	5.61e-05	1.30622	0.3854	0.0127707	1.27059	up
meta_832					Unmapped	1114.93	371.35	0.000323236	0.000295826	0.00024681	0.000281306	0.000259925	0.000283716	0.000287544	0.000321164	0.000348561	1.1604	0.214623	0.114581	1.034	unchanged
meta_833			Mannosyl-inositol-phosphorylceramide;	6.89690815200526;	MS1 mz matched	1115.43	371.478	9.87e-05	0.000119194	9.66e-05	8.75e-05	9.42e-05	0.000113835	0.00012463	0.000141016	0.000115497	1.28948	0.366793	0.05868	1.08418	unchanged
meta_834					Unmapped	1116.55	310.803	0.000101037	9.59e-05	9.21e-05	5.59e-05	4.79e-05	5.36e-05	7.81e-05	7.72e-05	7.6e-05	1.46837	0.554218	0.00654908	1.33144	up
meta_835					Unmapped	1117.65	175.377	4.14e-05	4.08e-05	2.79e-05	2.85e-05	4.31e-05	3.38e-05	2.93e-05	3.33e-05	2.87e-05	0.866537	-0.206666	0.390727	0.618859	unchanged
meta_836					Unmapped	1118.89	371.197	0.000120951	9e-05	9.57e-05	8.6e-05	7.55e-05	9.27e-05	0.000105418	0.000107864	0.00012331	1.3242	0.405126	0.0221685	1.19674	up
meta_837					Unmapped	1119.99	371.776	5.9e-05	7.27e-05	6.81e-05	7.79e-05	6.36e-05	8.53e-05	7.85e-05	7.65e-05	8.57e-05	1.06099	0.0854058	0.558562	0.428773	unchanged
meta_838					Unmapped	1121.63	174.287	0.000214042	0.000227947	0.000209785	0.000142804	0.000145942	0.000131178	0.000228934	0.000278806	0.000331915	1.99954	0.999668	0.0396623	1.25559	up
meta_839					Unmapped	1124.64	174.525	0.000104347	0.000129575	0.000104637	8.94e-05	7.7e-05	8.77e-05	9.42e-05	0.000118422	0.000167609	1.49645	0.581541	0.187435	0.950436	unchanged
meta_840			20-CoA-20-oxo-18R-hydroxyleucotriene B4;	-13.298638662576;	MS1 mz matched	1126.91	371.565	0.000126478	0.000107418	0.000115953	0.000124074	0.00012455	0.000101702	0.000127355	0.000124696	0.000125504	1.07773	0.107993	0.35152	0.694757	unchanged
meta_841					Unmapped	1134.95	469.563	0.000348937	0.000455775	0.000266106	0.000143351	8.61e-05	9.32e-05	0.00130642	0.000864033	0.000804564	9.21952	3.20469	0.0292572	1.27414	up
meta_842					Unmapped	1136.45	469.647	5.2e-05	7.61e-05	4.59e-05	2.16e-05	1.36e-05	1.18e-05	0.000190422	0.00011021	0.000101163	8.54075	3.09436	0.051535	1.21805	unchanged
meta_843			20-CoA-20-oxo-18R-hydroxyleucotriene B4;	-13.298638662576;	MS1 mz matched	1143.95	371.74	0.000170554	0.000119921	0.000144325	0.000151211	0.000136436	0.000131012	0.000161781	0.000136343	0.00017409	1.12792	0.173661	0.25057	0.78124	unchanged
meta_844					Unmapped	1145.94	469.654	4.05e-05	5.38e-05	3.28e-05	1.43e-05	1.09e-05	1.08e-05	0.000115139	9.05e-05	7.55e-05	7.82484	2.96806	0.0185811	1.30416	up
meta_845					Unmapped	1157.38	59.6415	6.83e-05	6.57e-05	4.99e-05	6.44e-05	2.75e-05	6.46e-05	5.85e-05	6.49e-05	6.38e-05	1.19636	0.258652	0.494635	0.512783	unchanged
meta_846					Unmapped	1158.24	371.579	4.53e-05	5.52e-05	5.96e-05	4.34e-05	3.66e-05	3.45e-05	5e-05	3.26e-05	6.88e-05	1.32236	0.403119	0.360918	0.674508	unchanged
meta_847					Unmapped	1158.9	371.429	0.000160952	0.000137707	0.000137586	0.000120773	0.000142461	0.000140847	0.000141065	0.000138302	0.000160276	1.08801	0.121687	0.293855	0.714635	unchanged
meta_848					Unmapped	1169.89	371.528	0.000157557	0.000116799	0.000107396	0.000114643	0.000102852	9.94e-05	0.000109919	9.08e-05	0.000123084	1.02157	0.0307833	0.8419	0.145025	unchanged
meta_849			Ganglioside GA1 (d18:1/12:0);Tetrahexosylceramide (d18:1/12:0);	-7.42695525469675;-7.42695525469675;	MS1 mz matched	1170.39	371.365	7.75e-05	5.02e-05	4.95e-05	5.07e-05	4.96e-05	4.81e-05	5.57e-05	5.9e-05	7.28e-05	1.2633	0.337196	0.127663	1.0637	unchanged
meta_850					Unmapped	1173.98	371.762	0.000122146	7.7e-05	0.000124535	0.000104732	9.99e-05	0.000112844	0.000108236	0.000118006	0.000111355	1.06346	0.0887612	0.235481	0.789165	unchanged
meta_851			Gambieric acid C	-12.5156	MS1 mz matched	1183.67	180.542	4.38e-05	3.52e-05	2.52e-05	2.45e-05	2.78e-05	2.22e-05	3.74e-06	3.52e-05	2.74e-05	0.891508	-0.16568	0.804159	0.174789	unchanged
meta_852					Unmapped	1185.57	371.74	4.86e-05	4.17e-05	2.71e-05	7.16e-05	4.24e-05	3.89e-05	5.75e-05	7.71e-05	7.12e-05	1.34593	0.428604	0.230739	0.809112	unchanged
meta_853			TG(24:1(15Z)/24:0/24:1(15Z));TG(24:0/24:1(15Z)/24:1(15Z));	-23.159389939532;-23.159389939532;	MS1 mz matched	1198.92	371.677	0.000126934	0.000118077	0.000101089	9.78e-05	9.2e-05	0.000108659	0.000103092	8.73e-05	0.000112384	1.0147	0.0210536	0.877043	0.113984	unchanged
