# Supplementary material for: Metabolomic Profiling of Female Mink Serum during Early to Mid-Pregnancy to Reveal Metabolite Changes
Source: Genes (Basel). 2023 Sep 4;14(9):1759. doi: 10.3390/genes14091759 (PMC10531253; doi:10.3390/genes14091759)
Supplement: Supplementary file 1 [file genes-14-01759-s001.zip › supplementary file 2B-pos-D1_vs_D8.xlsx]

## Sheet: supplementary file 6B-pos-D1_vs
#ID	MS2 name	MS2 score	MS1 name	MS1 ppm	type	mzmed	rtmed	QC01pos.QC01	QC02pos.QC02	QC03pos.QC03	D1.1pos.D1.1	D1.2pos.D1.2	D1.3pos.D1.3	D8.1pos.D8.1	D8.2pos.D8.2	D8.3pos.D8.3	Fold_change	log2FC	P_value	VIP	regulated
meta_1	2-Amino-2-methyl-1,3-propanediol	0.8184			MS2 reverse	70.0661	302.526	0.000494355	0.000516325	0.000478181	0.000278342	0.000622115	0.000747385	0.000486106	0.000540412	0.00029516	0.802067	-0.318206	0.541885	0.515017	unchanged
meta_2	Pyrrolidine	0.6207			MS2 reverse	72.0817	289.346	0.000175655	0.000180695	0.000197487	0.000312887	0.000273648	0.000341854	0.000134467	0.000177364	0.000161333	0.509661	-0.972391	0.00510557	1.47608	down
meta_3	Trimethylamine N-oxide	0.9805			MS2 forward	76.0768	318.135	0.00175614	0.00180415	0.00173902	0.00202685	0.00150978	0.0020256	0.00206329	0.00196518	0.00187474	1.0613	0.0858365	0.583823	0.475969	unchanged
meta_4	DL-2,4-Diaminobutyric acid	0.8894			MS2 reverse	83.0604	330.156	9.53e-05	5.96e-05	8.57e-05	8.99e-05	2.83e-05	3.47e-05	8.27e-05	6.91e-05	8.52e-05	1.55049	0.632726	0.286041	0.895848	unchanged
meta_5	L-Threonine	0.8085			MS2 forward	84.0449	359.763	7.35e-05	7.24e-05	6.94e-05	9e-05	7.21e-05	8.62e-05	7.18e-05	8.76e-05	5.87e-05	0.878473	-0.18693	0.378682	0.695319	unchanged
meta_6	L-Alanine	0.9962			MS2 forward	90.055	337.416	0.000284297	0.000267697	0.000223509	0.000287187	0.000314432	0.000340164	0.000277841	5.75e-05	0.000200886	0.569339	-0.812639	0.16554	1.10061	unchanged
meta_7	Choline	0.6232			MS2 forward	104.107	277.997	0.0118261	0.00987506	0.00984631	0.0151269	0.0118649	0.0122997	0.00985757	0.00969754	0.0101446	0.755881	-0.403769	0.0865566	1.2905	unchanged
meta_8			Dimethylarsinous acid;Dimethylarsinous acid	-8.19685568619793;-8.19685568619793	MS1 mz matched	104.992	370.718	0.00129808	0.00152688	0.00141193	0.00174545	0.00158936	0.00184413	0.00160348	0.00161291	0.00137286	0.886137	-0.174399	0.143077	1.03999	unchanged
meta_9	Cytosine	0.976			MS2 forward	112.05	202.91	0.000417634	0.000392785	0.00040285	0.000375581	0.000365367	0.00049351	0.000517969	0.00048403	0.000428735	1.159	0.212879	0.261838	0.860929	unchanged
meta_10	Creatinine	0.9959			MS2 forward	114.066	167.083	0.000787852	0.000996148	0.00101636	0.00109004	0.00143025	0.00128722	0.00118045	0.000913223	0.000729842	0.741564	-0.431357	0.121181	1.10263	unchanged
meta_11	L-Proline	0.9998			MS2 forward	116.071	302.149	0.00396847	0.00418575	0.00394195	0.00630673	0.00533583	0.00674875	0.00460237	0.00441126	0.00396683	0.705793	-0.502682	0.0334093	1.37546	down
meta_12	Betaine	0.9838			MS2 forward	118.086	264.997	0.0120553	0.0127656	0.0140416	0.014364	0.0147345	0.0152867	0.0165066	0.0142063	0.0124497	0.972452	-0.0403016	0.764639	0.262498	unchanged
meta_13	Acetoacetic acid	0.6604			MS2 reverse	120.065	326.395	0.000448354	0.000459314	0.000480865	0.000361657	0.000524068	0.000554353	0.000443832	0.000796585	0.000969869	1.53484	0.618086	0.233633	0.94384	unchanged
meta_14	Tyramine	0.9107			MS2 forward	120.08	246.065	0.00109938	0.00107084	0.00110506	0.000740145	0.000687005	0.000725968	0.00162085	0.00139031	0.00124251	1.97559	0.982282	0.0219799	1.47357	up
meta_15	Taurine	0.9967			MS2 forward	126.022	286.036	0.00163547	0.00169878	0.00184106	0.00265241	0.00250879	0.00293964	0.00145429	0.00205212	0.00139027	0.604466	-0.726266	0.0187447	1.40657	down
meta_16	5-Methylcytosine	0.9382			MS2 forward	126.065	222.261	0.000123253	0.000108464	0.000116432	0.000124867	0.000118646	0.000126965	0.000167143	0.000144001	0.000157876	1.26598	0.340258	0.0277726	1.42084	up
meta_17	Imidazoleacetic acid	0.9999			MS2 forward	127.05	305.84	0.000411953	0.000463699	0.000647161	0.00112904	0.00104363	0.00143316	0.000206505	0.000454512	0.000268981	0.257915	-1.95503	0.00542194	1.47601	down
meta_18					Unmapped	128.953	364.514	0.00282485	0.00332067	0.00362159	0.00379211	0.00365671	0.00391579	0.00384096	0.00326131	0.00308757	0.896628	-0.157418	0.221788	0.977042	unchanged
meta_19	Imidazole	0.9983			MS2 reverse	129.066	330.303	0.00272265	0.00232123	0.00229369	0.00253742	0.00108804	0.00094227	0.00234889	0.00204129	0.00204452	1.40873	0.494393	0.345668	0.806839	unchanged
meta_20	L-Leucine	0.994			MS2 forward	132.101	253.043	0.00183823	0.00171079	0.00178009	0.00226664	0.00221423	0.0023796	0.00192041	0.00201569	0.00179172	0.8349	-0.260325	0.0115232	1.42222	down
meta_21	2-Ethoxyethanol	0.9718			MS2 reverse	132.102	342.947	0.00304035	0.00346797	0.00295703	0.00236962	0.00184804	0.00166579	0.00261216	0.00242059	0.00257368	1.29285	0.370556	0.103431	1.23826	unchanged
meta_22	Oxindole	0.8926			MS2 forward	134.06	27.6015	0.000446664	0.000397879	0.000414993	0.000410082	0.000457298	0.000430891	0.000412829	0.000346659	0.000402911	0.895344	-0.159486	0.151658	1.04656	unchanged
meta_23	Adenine	0.9645			MS2 forward	136.061	223.609	0.000104296	0.000109528	9.37e-05	7.83e-05	5.54e-05	4.97e-05	0.000146297	0.000109407	0.000120884	2.05474	1.03896	0.01108	1.42304	up
meta_24	Dopamine	0.8275			MS2 forward	136.075	289.378	0.000108203	0.000117472	0.000102848	8.89e-05	9.04e-05	8.95e-05	0.000141871	0.000142354	0.000147171	1.60467	0.682277	0.00047335	1.54321	up
meta_25	Hypoxanthine	0.9966			MS2 forward	137.045	166.58	0.000102859	0.000106216	0.000123028	5.45e-05	1.55e-05	5.55e-06	7.61e-05	7.03e-05	5.6e-05	2.68123	1.42289	0.0898305	1.23754	unchanged
meta_26	1-Methylnicotinamide	0.8457			MS2 forward	137.07	327.131	0.000422781	0.000431559	0.000480038	0.000713343	0.000668202	0.000839016	0.000460876	0.000520651	0.000456017	0.647379	-0.627318	0.0236474	1.42424	down
meta_27	Anthranilic acid (Vitamin L1)	0.7926			MS2 reverse	138.055	215.247	0.00721925	0.00812072	0.00817632	0.00854877	0.00880654	0.00885983	0.00780416	0.00747275	0.00731852	0.861923	-0.214369	0.00357663	1.48922	down
meta_28	Gaboxadol	0.6132			MS2 reverse	141.065	290.019	0.00109539	0.00115948	0.00143448	0.00250858	0.0024108	0.00306866	0.000771873	0.0011836	0.000744571	0.33801	-1.56486	0.00323459	1.48885	down
meta_29					Unmapped	142.061	243.055	0.00118873	0.00112445	0.0011224	0.000770141	0.00050237	0.000600374	0.000859501	0.000693315	0.000740463	1.22446	0.292149	0.217162	0.945958	unchanged
meta_30	1-Aminocyclopropanecarboxylic acid	1			MS2 reverse	143.081	325.202	0.00254689	0.00250262	0.00326697	0.00539549	0.00486203	0.00545676	0.00242121	0.00251993	0.00220594	0.454815	-1.13665	0.00100847	1.5286	down
meta_31	1-Phenylethylamine	0.6463			MS2 reverse	144.08	158.853	3.67e-05	3.83e-05	3.71e-05	2.61e-05	2.01e-05	2.59e-05	3.67e-05	3.89e-05	3.29e-05	1.504	0.588802	0.0103737	1.42035	up
meta_32	1-Aminocyclohexanecarboxylic acid	0.8946			MS2 reverse	144.102	261.825	0.00270892	0.00196835	0.00197825	0.0021358	0.00145252	0.00161015	0.00194144	0.00160875	0.0020679	1.08072	0.111994	0.606903	0.437609	unchanged
meta_33	Erythritol	0.7409			MS2 reverse	145.049	295.757	0.000163515	0.000172029	0.000146221	0.000177548	0.000133592	0.00016567	0.000162457	0.000188253	0.000175207	1.10299	0.14142	0.353717	0.746976	unchanged
meta_34	DL-O-tyrosine	0.6265			MS2 forward	146.06	247.989	0.000114924	0.000128959	0.000121263	0.000189807	0.000164952	0.000198002	0.000120347	0.000140388	0.000122271	0.692895	-0.529291	0.0128268	1.42485	down
meta_35					Unmapped	146.117	236.315	0.000738596	0.000815932	0.000869763	0.000361209	0.000349069	0.000369445	0.000632091	0.000535399	0.00052724	1.5696	0.650394	0.0231327	1.4674	up
meta_36			L-N-Carboxymethylserine;3-Hydroxy-L-glutamate;3-Hydroxy-L-glutamic acid;4-Hydroxy-L-glutamate;4-Hydroxy-L-glutamic acid;L-erythro-4-Hydroxyglutamate	1.83903874659418;1.83903874659418;1.83903874659418;1.83903874659418	MS1 mz matched	146.117	339.952	0.000835283	0.000783665	0.000676844	0.000588673	0.000335506	0.00038076	0.000824304	0.000523023	0.000549224	1.45336	0.539395	0.189865	0.971427	unchanged
meta_37	Acetylcholine	0.9997			MS2 reverse	146.117	379.454	0.000174592	0.000173141	0.000230645	0.000379381	0.000403298	0.000469933	0.000118696	0.000184204	0.000117588	0.335689	-1.5748	0.00160951	1.50171	down
meta_38	L-Glutamine	0.9983			MS2 forward	147.076	359.898	0.000848238	0.000925608	0.000900125	0.00102982	0.000946184	0.00103498	0.000899831	0.000960201	0.000682672	0.844475	-0.243873	0.197628	1.02177	unchanged
meta_39	L-Glutamate	0.996			MS2 forward	148.06	380.125	0.000112799	0.000100289	0.000127335	0.00018416	0.00014201	0.000198623	8.4e-05	0.000100173	7.37e-05	0.49137	-1.02512	0.0206058	1.42355	down
meta_40	(+-)-Mevalonolactone	0.9666			MS2 reverse	148.096	331.411	0.00144939	0.00132482	0.0013042	0.00119854	0.00094448	0.000867232	0.000845044	0.000652714	0.00108946	0.85947	-0.218481	0.433509	0.606016	unchanged
meta_41	L-Methionine	0.9962			MS2 forward	150.058	272.805	0.000252277	0.000251287	0.000206211	0.000171005	0.00016276	0.000132972	0.00031098	0.000306947	0.000234828	1.82706	0.869522	0.0205497	1.42161	up
meta_42	2-Hydroxyadenine	0.8828			MS2 forward	152.056	255.45	6.57e-05	6.84e-05	5.53e-05	2.25e-05	1.53e-05	1.24e-05	0.000108804	0.000101945	0.000105116	6.28038	2.65085	5.23e-05	1.54222	up
meta_43	Pyrocatechol	0.9559			MS2 reverse	152.07	345.152	0.000149536	0.000216846	0.000206805	0.000167962	0.000110789	0.00014595	0.000280693	0.000182225	0.000169763	1.48971	0.575033	0.176785	1.03486	unchanged
meta_44	3-Methyl-L-histidine	0.7869			MS2 forward	152.081	47.3085	8.51e-05	0.000103093	0.000101703	4.54e-05	4.99e-05	5.1e-05	4.32e-05	9.64e-05	0.000104898	1.67146	0.741112	0.231525	0.99671	unchanged
meta_45	N1-Methyl-2-pyridone-5-carboxamide	0.9953			MS2 forward	153.065	86.53	0.00061712	0.000766576	0.000902683	0.00128883	0.000995197	0.00135969	0.00125392	0.00111347	0.00094414	0.908831	-0.137915	0.484051	0.551683	unchanged
meta_46			Mesalazine;3-Aminosalicylic acid;3-Hydroxyanthranilic acid;Aminosalicylic Acid;2-Nitro-p-cresol;6-Methoxy-pyridine-3-carboxylic acid;3-Hydroxyanthranilate;3-Hydroxyanthranilic acid;3-Hydroxy-2-methylpyridine-5-carboxylate;4-Aminosalicylate;4-Aminosalicylic acid;(5R)-Carbapen-2-em-3-carboxylate;1-Carbapen-2-em-3-carboxylic acid;(5R)-Carbapenem-3-carboxylic acid;(5R)-Carbapenem-3-carboxylate;(5R)-7…	-16.9436491337965;-16.9436491337965;-16.9436491337965;-16.9436491337965;-16.9436491337965;-16.9436491337965;-16.9887338558091;-16.9887338558091;-16.9887338558091;-16.9887338558091;-16.9887338558091;-16.9887338558091;-16.9887338558091;-16.9887338558091;-16.9887338558091;-16.9887338558091	MS1 mz matched	154.041	230.97	0.00111937	0.00115694	0.00114645	0.00140752	0.00139685	0.0015007	0.00130463	0.00133077	0.00114193	0.877415	-0.188669	0.0767957	1.22963	unchanged
meta_47			Mesalazine;3-Aminosalicylic acid;3-Hydroxyanthranilic acid;Aminosalicylic Acid;2-Nitro-p-cresol;6-Methoxy-pyridine-3-carboxylic acid;3-Hydroxyanthranilate;3-Hydroxyanthranilic acid;3-Hydroxy-2-methylpyridine-5-carboxylate;4-Aminosalicylate;4-Aminosalicylic acid;(5R)-Carbapen-2-em-3-carboxylate;1-Carbapen-2-em-3-carboxylic acid;(5R)-Carbapenem-3-carboxylic acid;(5R)-Carbapenem-3-carboxylate;(5R)-7…	9.19286566901693;9.19286566901693;9.19286566901693;9.19286566901693;9.19286566901693;9.19286566901693;9.14777976862686;9.14777976862686;9.14777976862686;9.14777976862686;9.14777976862686;9.14777976862686;9.14777976862686;9.14777976862686;9.14777976862686;9.14777976862686	MS1 mz matched	154.052	120.269	0.000380931	0.000328348	0.000270426	0.000230292	0.000164598	0.000304747	0.000330061	0.000354806	0.000388367	1.53399	0.617286	0.0750957	1.26881	unchanged
meta_48	Pro-Gly	0.9573			MS2 reverse	155.081	334.253	0.00108997	0.00131922	0.00111297	0.00102492	0.000922222	0.000810817	0.00169485	0.00118162	0.00130501	1.51615	0.600413	0.0763015	1.26892	unchanged
meta_49					Unmapped	155.128	258.351	0.000159715	0.000162401	0.000144531	0.000157271	0.000126916	0.000100533	0.000182583	0.000166389	0.000208006	1.44775	0.533812	0.052761	1.26834	unchanged
meta_50					Unmapped	156.101	393.934	0.000100893	0.000108871	9.58e-05	0.000104761	7.64e-05	6.91e-05	0.000101626	7.69e-05	8.18e-05	1.04021	0.056873	0.814027	0.206243	unchanged
meta_51					Unmapped	158.117	339.736	0.000300098	0.00027613	0.000250015	0.000232137	0.000205704	0.00024471	0.000385998	0.000270425	0.000293586	1.39185	0.477006	0.116374	1.19173	unchanged
meta_52	Pelargonic acid	0.6795			MS2 reverse	158.128	220.55	0.000254353	0.000317802	0.000325602	0.000323623	0.000613959	0.00061202	0.00034359	0.000401394	0.00049309	0.798962	-0.3238	0.403902	0.691515	unchanged
meta_53	Phenelzine	0.8064			MS2 reverse	159.091	247.774	0.000280965	0.000331959	0.000331141	0.000344394	0.00034021	0.000372148	0.000383758	0.000281307	0.000301341	0.914506	-0.128936	0.442449	0.640857	unchanged
meta_54	5-Hydroxytryptophol (5HTOL)	0.6193			MS2 forward	160.075	228.756	0.00184525	0.002049	0.00192503	0.00181513	0.0014446	0.00156566	0.0026605	0.00249089	0.00221715	1.52704	0.610734	0.00796955	1.43884	up
meta_55					Unmapped	160.107	357.991	0.00010378	9.73e-05	0.000151209	0.00027555	0.000231023	0.000320373	5.09e-05	0.000109374	5.5e-05	0.260277	-1.94188	0.00415392	1.4751	down
meta_56					Unmapped	160.133	221.607	0.000283605	0.000247457	0.000237266	0.000221421	0.000216258	0.000234223	0.000287161	0.00027532	0.000263988	1.23004	0.298709	0.00447061	1.46726	up
meta_57	Cyclohexylamine	0.9887			MS2 reverse	160.133	378.788	0.000951439	0.000994205	0.00114767	0.00124573	0.00113383	0.00119379	0.000904276	0.00102554	0.000861231	0.781072	-0.356472	0.0157912	1.4086	down
meta_58			Pregabalin;DL-2-Aminooctanoic acid;	-18.4055484991865;-18.4055484991865;	MS1 mz matched	160.133	198.681	0.000370414	0.000375728	0.000436167	0.000427259	0.000523903	0.000508364	0.000424514	0.000447365	0.000376649	0.855433	-0.225272	0.134796	1.0858	unchanged
meta_59	Betaine aldehyde	0.9595			MS2 reverse	162.112	311.942	0.00237	0.00210984	0.00238577	0.00237137	0.00231261	0.00258756	0.00279915	0.0027018	0.00248032	1.0976	0.134357	0.134792	1.05641	unchanged
meta_60	L-Carnitine	0.9955			MS2 forward	162.112	344.781	0.024646	0.0271008	0.0275872	0.0265348	0.0287553	0.0287543	0.0306584	0.0263614	0.0238864	0.962661	-0.0549007	0.65992	0.378936	unchanged
meta_61	trans-2-Hydroxycinnamic acid	0.6779			MS2 forward	165.054	289.37	0.00016473	0.00018283	0.000162564	0.000133327	0.000118552	0.000130396	0.000253715	0.00023998	0.000216307	1.85731	0.893215	0.00425866	1.51158	up
meta_62	3-Mercapto-2-butanone	0.8755			MS2 reverse	165.058	308.692	0.000567298	0.000524886	0.000487328	0.000343593	0.000309364	0.000275571	0.000649763	0.000495447	0.000523472	1.79713	0.845692	0.0223968	1.42965	up
meta_63			4-Pyridoxic acid;4-Pyridoxate;4-Pyridoxic acid;3-Carboxy-4-methoxy-N-methyl-2-pyridone;3-Hydroxy-4-hydroxymethyl-2-methylpyridine-5-carboxylate;5-Pyridoxate;5-Pyridoxic acid;5-Methoxy-3-hydroxyanthranilate;5-Methoxy-3-hydroxyanthranilic acid;3,5-Dihydroxy-phenylglycine;L-3,5-Dihydroxyphenylglycine;(S)-3,5-Dihydroxyphenylglycine	4.60084933860621;4.37031420372949;4.37031420372949;4.37031420372949;4.37031420372949;4.37031420372949	MS1 mz matched	166.049	41.739	0.00033073	0.000328744	0.000373078	0.000474586	0.000456961	0.000576548	0.00045467	0.000403982	0.000367372	0.812963	-0.298738	0.114626	1.11671	unchanged
meta_64	L-Phenylalanine	0.9965			MS2 forward	166.086	338.454	0.000222952	0.000204046	0.000160561	0.000186116	0.000158363	0.000210572	0.000257324	0.000243231	0.000216439	1.29176	0.369339	0.0515608	1.26036	unchanged
meta_65	Uric acid	0.9353			MS2 forward	169.035	312.001	1.73e-05	1.88e-05	2.09e-05	7.3e-05	3e-05	5.24e-05	2.14e-05	2.86e-05	3.33e-05	0.536067	-0.899514	0.185776	1.04293	unchanged
meta_66	Norharmane	0.9807			MS2 forward	169.075	46.4045	0.00012128	0.00014045	0.000165148	0.000170005	0.000150767	0.000151905	0.000137489	0.000161787	0.000100149	0.845028	-0.242928	0.30533	0.839327	unchanged
meta_67	Pro-Ala	0.9793			MS2 reverse	169.096	203.501	9.08e-05	7.57e-05	8.8e-05	0.000108089	0.000172363	0.000184621	6.45e-05	0.000155625	0.000154391	0.805242	-0.312506	0.477883	0.574294	unchanged
meta_68	6-Hydroxydopamine	0.87			MS2 reverse	170.081	248.093	5.16e-05	6.62e-05	5.35e-05	8.07e-05	7.43e-05	8.22e-05	8.95e-05	1.39e-05	5.8e-05	0.680221	-0.555925	0.368279	0.762099	unchanged
meta_69	1-Methylhistidine	0.9875			MS2 forward	170.092	570.829	0.000290423	0.000406274	0.000342248	0.000515437	0.000499589	0.000345461	0.000612614	0.000474499	0.000398325	1.09184	0.126765	0.642287	0.376427	unchanged
meta_70	Aceclidine	0.6645			MS2 reverse	170.117	330.293	0.000353563	0.000310053	0.000300407	0.000282112	0.000250035	0.000273013	0.00048164	0.00044722	0.000433206	1.69167	0.758449	0.000867622	1.52155	up
meta_71	L-Pipecolic acid	0.9816			MS2 forward	171.112	256.06	0.000107972	7.16e-05	7.14e-05	8.58e-05	3.61e-05	3.95e-05	9.34e-05	7.09e-05	0.000102088	1.6505	0.722905	0.149474	1.07447	unchanged
meta_72			Methoxypyrazine;Imidazole-4-acetaldehyde;3-Hydroxy-4-aminopyridine;N-Acetylimidazole;1-Acetyl-1H-imidazole;Imidazole-4-acetaldehyde;Imidazole acetaldehyde	9.98965616506076;9.98965616506076;9.98965616506076;9.98965616506076;9.98965616506076	MS1 mz matched	171.148	39.4235	0.000494877	0.000473372	0.000529646	0.000517412	0.000589106	0.000657065	0.000549252	0.000548767	0.000636744	0.983659	-0.0237701	0.857319	0.151587	unchanged
meta_73	D-Ornithine	0.9998			MS2 reverse	174.123	303.414	0.000869066	0.00104522	0.00125063	0.002701	0.00258935	0.00322056	0.00103751	0.00146475	0.00116793	0.431234	-1.21346	0.00387508	1.48663	down
meta_74	L-Arginine	0.9999			MS2 forward	175.119	505.846	0.00179598	0.00218924	0.00141758	0.00239329	0.00231404	0.00269136	0.00248947	0.00234915	0.00118721	0.814446	-0.296108	0.384265	0.733667	unchanged
meta_75	Altretamine	0.7874			MS2 reverse	175.143	536.678	0.000367972	0.000318515	0.000252566	0.000470169	0.000300908	0.000440443	0.000348513	0.0003885	0.000310037	0.864245	-0.210488	0.412592	0.661851	unchanged
meta_76			Aminosalicylate sodium anhydrous;Sodium p-aminosalicylate	15.9893	MS1 mz matched	176.128	323.591	0.00137912	0.00130205	0.00118666	0.00117409	0.00102752	0.00110359	0.00139621	0.00111129	0.00118257	1.11645	0.158917	0.273898	0.870544	unchanged
meta_77					Unmapped	176.127	341.719	0.00032398	0.000299501	0.000338999	0.000372886	0.00034998	5.43e-05	0.000310361	0.000262148	0.000358706	1.19825	0.260925	0.671295	0.36708	unchanged
meta_78	Serotonin	0.9973			MS2 forward	177.101	229.122	0.000339156	0.000349939	0.000286494	0.000317996	0.000254239	0.000272634	0.000403488	0.000408414	0.000361848	1.38927	0.474325	0.0117958	1.4195	up
meta_79			Arsenobetaine;Arsenobetaine	-2.81464625722836;-2.80902821662201	MS1 mz matched	179.004	271.672	0.000407247	0.000523626	0.000511699	0.000237877	0.000313869	0.000304718	0.000408588	0.000375109	0.000294537	1.25894	0.332206	0.157071	1.01884	unchanged
meta_80	L-Tyrosine	0.9924			MS2 forward	182.081	289.406	0.000466652	0.000490136	0.000426816	0.000354581	0.000343792	0.000315028	0.000652039	0.000649955	0.000610099	1.88681	0.915949	8.88e-05	1.53495	up
meta_81	2-Phenylbutyric acid	0.9991			MS2 reverse	182.117	331.632	0.000217434	0.000194279	0.000170514	0.000118648	9.9e-05	5e-05	0.000213104	0.000233765	0.000196874	2.40539	1.26627	0.0120163	1.45154	up
meta_82	4-Pyridoxic acid	0.9997			MS2 forward	184.06	41.826	0.00193752	0.00236224	0.0021913	0.00327236	0.00308436	0.00363612	0.00286393	0.00236181	0.00231533	0.754647	-0.406127	0.0270352	1.33319	down
meta_83	Phosphorylcholine	0.9898			MS2 forward	184.073	493.945	0.000530356	0.000500016	0.000599892	0.000773521	0.000764395	0.000659949	0.000526405	0.000665419	0.000468945	0.755628	-0.404252	0.0714821	1.23016	unchanged
meta_84			5-Nitrosalicylate;2-Hydroxy-5-nitrobenzoate	-1.63829	MS1 mz matched	184.133	330.692	0.000424994	0.000414326	0.00037529	0.000303332	0.000222545	0.000227837	0.00056285	0.000428493	0.000407731	1.85624	0.892386	0.0288259	1.379	up
meta_85					Unmapped	184.133	301.295	0.000336617	0.000364414	0.000327215	0.000317874	0.000310179	0.00032115	0.000336503	0.000272876	0.000315431	0.974301	-0.0375604	0.708165	0.315607	unchanged
meta_86			Benzoyl phosphate;Dinotefuran	8.90642905634855;-17.8123821784019	MS1 mz matched	185.091	312.001	0.000274294	0.000279708	0.000239844	0.000176471	0.000140404	0.000109895	0.000395268	0.000392824	0.000381303	2.74011	1.45423	0.00433683	1.5283	up
meta_87			2-(1-Naphthyl)acetamide;4-Hydroxydiphenylamine;N-Hydroxy-4-aminobiphenyl;alpha-phthylacetamide;1-phthaleneacetamide	14.1071032458078;14.1071032458078;13.9125943287798;13.9125943287798	MS1 mz matched	186.087	291.334	6.85e-05	7.62e-05	6.12e-05	5.98e-05	3.57e-05	4.04e-05	7.36e-05	4.13e-05	6.11e-05	1.29409	0.371937	0.329639	0.766992	unchanged
meta_88					Unmapped	186.995	371.02	0.00466373	0.00500459	0.00476483	0.00580672	0.0053244	0.00616328	0.00540031	0.00543779	0.00514232	0.924023	-0.113999	0.205855	0.991501	unchanged
meta_89	DL-Indole-3-lactic acid	0.7546			MS2 forward	188.07	247.694	0.00301547	0.00329943	0.00330087	0.0045821	0.00437294	0.00493105	0.00402514	0.00354923	0.00328943	0.782352	-0.354111	0.0230429	1.36218	down
meta_90	5-Methoxyindoleacetate	0.7007			MS2 forward	188.069	36.804	0.000222235	0.000242387	0.000223784	0.000828187	0.000500191	0.000612878	1.73e-05	3.76e-05	9.11e-05	0.0751531	-3.73402	0.0205108	1.46302	down
meta_91	L-Lysine	0.9718			MS2 forward	188.139	504.168	8.39e-05	9.98e-05	0.000110474	0.000133048	0.000126985	0.000127774	8.93e-05	9.12e-05	7.95e-05	0.670638	-0.576393	0.00181375	1.5185	down
meta_92			trans,trans-1,4-Diphenyl-1,3-butadiene;1,4-Dimethylphenthrene	16.4960778149062;16.4960778149062	MS1 mz matched	189.102	42.0955	0.000241643	0.00022948	0.000244838	9.21e-05	0.000155327	0.000140968	0.000178808	0.000421387	0.000405091	2.58856	1.37215	0.112167	1.21382	unchanged
meta_93			2-Butyl-3-phenyl-2-propen-1-al;5-Methyl-2-phenyl-2-hexenal;1-H-Inden-1-one,2,3-dihydro-3,3,5,6-tetramethyl;1-(2,3,6-trimethyl phenyl)-3-Buten-2-one;3-Buten-2-one 1-(2,3,6-trimethyl phenyl);Homoarginine;L-Homoarginine;N(omega)-Methyl-L-arginine;N(G)-Monomethyl-L-arginine	14.7623766789997;14.7623766789997;14.7623766789997;14.7623766789997;14.7623766789997;-23.4298796612487;-23.4298796612487	MS1 mz matched	189.123	311.567	0.000255404	0.000216455	0.000220144	0.000146595	0.000145762	0.000123021	0.000285471	0.000241827	0.000258796	1.89248	0.920278	0.00252963	1.50439	up
meta_94	N6,N6,N6-Trimethyl-L-lysine	1			MS2 forward	189.159	517.948	0.00344684	0.00328951	0.00259847	0.00281055	0.00392548	0.00434325	0.00421143	0.0039893	0.00216006	0.93515	-0.0967298	0.77979	0.242845	unchanged
meta_95			S-Prenyl-L-cysteine;N'-Nitrosoatabine;T	18.3655429024892;-23.1529714390416	MS1 mz matched	190.086	26.4095	0.000115213	0.000110567	0.000114928	2.48e-05	2.32e-05	2.66e-05	0.000135766	0.000170755	0.000158451	6.23198	2.63969	0.00579492	1.52679	up
meta_96			4-Hydroxy-1H-indole-3-acetonitrile;3-Acetyl-2,7-naphthyridine;	-3.85264377635717;-3.85264377635717;	MS1 mz matched	190.097	236.894	0.000894216	0.000871845	0.000914512	0.000804261	0.000670035	0.000653231	0.00119357	0.00110697	0.00104455	1.57229	0.652867	0.00335649	1.47633	up
meta_97	Diacetyl	0.9981			MS2 reverse	190.107	273.753	0.000107802	0.000130642	0.00010824	4.07e-05	6.82e-05	5.22e-05	7.82e-05	6.36e-05	6.1e-05	1.25897	0.33224	0.231048	0.895386	unchanged
meta_98					Unmapped	190.143	358.8	0.00014045	0.000157955	0.000188716	0.000365632	0.000333888	0.000444439	0.000149697	0.000189055	0.000149819	0.427089	-1.22739	0.0125624	1.47088	down
meta_99	5-Hydroxyindoleacetate	0.9198			MS2 forward	192.065	250.696	0.000219556	0.000216854	0.000207437	0.000305134	0.000301711	0.000324591	0.000224358	0.000257911	0.000210589	0.74386	-0.426897	0.0154356	1.4402	down
meta_100	3-Methylphenylacetic acid	0.9695			MS2 reverse	192.105	200.541	0.000112482	0.000124104	0.00013559	0.000102415	0.00010966	0.000115219	0.000106109	7.99e-05	8.51e-05	0.828188	-0.27197	0.129851	1.1265	unchanged
meta_101	3-Methylindole	0.8945			MS2 reverse	192.101	241.829	7.44e-05	6.52e-05	7.54e-05	8.53e-05	5.62e-05	8.85e-05	0.00012333	0.00013419	0.000115736	1.62338	0.699001	0.0256413	1.3946	up
meta_102	Ornithine	0.8728			MS2 reverse	196.107	245.728	0.00033996	0.000308166	0.000318362	0.000250259	0.000427709	0.000413306	0.000173926	0.00050591	0.000522583	1.10185	0.139926	0.789844	0.215981	unchanged
meta_103	IS	0.978			MS2 forward	200.047	230.97	0.0038432	0.00413213	0.00395699	0.0048126	0.0049145	0.00530886	0.00454771	0.00459755	0.00412701	0.882702	-0.180002	0.0505415	1.25795	unchanged
meta_104	Securinine	0.9958			MS2 reverse	200.102	300.478	6.49e-05	3.97e-05	4e-05	5.01e-05	0.000111257	6.51e-05	4.28e-05	2.37e-05	2.4e-05	0.39976	-1.32279	0.120995	1.18297	unchanged
meta_105	3-Hydroxybenzoate	0.9444			MS2 reverse	202.044	230.97	0.00118667	0.00129721	0.00126236	0.001486	0.00153239	0.0016589	0.00142905	0.00152235	0.00126705	0.9019	-0.14896	0.175873	1.00425	unchanged
meta_106			Carbaryl;Carbaril;2'-Aminobiphenyl-2,3-diol;Fenfuram	9.94633949831224;9.94633949831224;9.94633949831224	MS1 mz matched	202.085	192.4	0.000761456	0.000873098	0.000950768	0.00112667	0.00101748	0.00115472	0.000662052	0.000764898	0.000588377	0.610916	-0.710953	0.00335605	1.47712	down
meta_107	N6-Methyl-L-lysine	0.9943			MS2 reverse	202.154	261.26	5.64e-05	3.81e-05	4.25e-05	3.57e-05	2.28e-05	3.78e-05	3.45e-05	3.59e-05	4.13e-05	1.16193	0.216523	0.391868	0.711182	unchanged
meta_108			5-Hydroxypyrazinamide;N-Monomethyl-2-aminoethylphosphote;2-Methylaminoethylphosphote	13.1158221951082;1.43843705168029	MS1 mz matched	203.052	383.522	0.000126185	9.75e-05	8.89e-05	0.000135054	8.49e-05	9.42e-05	0.000107532	0.000104852	0.00011256	1.03438	0.048766	0.837819	0.194512	unchanged
meta_109	D-Mannose	0.7165			MS2 reverse	203.052	293.017	0.000244359	0.000161446	0.000250002	0.000304542	0.000190813	0.000177253	0.000313712	0.000339344	0.000367899	1.5179	0.602081	0.0877665	1.24832	unchanged
meta_110	3-(2-Hydroxyethyl)indole	0.9832			MS2 reverse	203.117	39.802	0.000220861	0.000174091	0.000146696	0.000142922	9.47e-05	6.15e-05	5.72e-05	0.000245538	0.000242043	1.82146	0.865097	0.319173	0.812862	unchanged
meta_111	NG,NG-dimethyl-L-arginine(ADMA)	0.998			MS2 forward	203.15	489.983	0.000717794	0.00104022	0.00113802	0.00128912	0.00120196	0.00152565	0.00121302	0.0010055	0.000971667	0.794227	-0.332377	0.0919743	1.15315	unchanged
meta_112	Acetylcarnitine	0.9994			MS2 forward	204.123	295.747	0.0127645	0.0137971	0.0137006	0.0155055	0.0140346	0.0150268	0.0144007	0.0129911	0.0136627	0.921188	-0.118432	0.120484	1.0742	unchanged
meta_113	Ala-Pro	0.7994			MS2 reverse	204.134	325.538	0.00242825	0.00263854	0.00261675	0.00346663	0.00309123	0.00366797	0.00375873	0.0035531	0.00340018	1.04754	0.0670099	0.468454	0.591154	unchanged
meta_114			Ethotoin;S-nirvanol;L-Tryptophan;3-Hydroxymethylantipyrine;D-Tryptophan;4-Hydroxyantipyrine;Nirvanol;(卤)-Tryptophan;2-Oxo-8-methylthiooctanoic acid;8-Methylthio-2-octanoic acid	-22.6802037143566;-22.6802037143566;-22.6802037143566;-22.6802037143566;-22.6802037143566;-22.6802037143566;-22.6802037143566;-22.6802037143566;15.9190913456081	MS1 mz matched	205.085	32.7905	0.000425975	0.000422903	0.000420888	0.00060453	0.000556915	0.000369646	0.000498434	0.000612155	0.000617863	1.1289	0.174921	0.477444	0.581427	unchanged
meta_115	L-Tryptophan	0.9972			MS2 forward	205.097	247.63	0.00243487	0.00261824	0.002455	0.00392923	0.00319082	0.00366014	0.00305585	0.00294845	0.00277946	0.814804	-0.295474	0.0767072	1.26376	unchanged
meta_116			Diethyl (2R,3R)-2-methyl-3-hydroxysuccite;Diethyl (2S,3R)-2-methyl-3-hydroxysuccite	1.36305866064155;1.36305866064155	MS1 mz matched	205.1	298.047	0.000770268	0.000789629	0.000812133	0.000700425	0.000605329	0.000653166	0.000942431	0.00093446	0.00095105	1.44362	0.529694	0.00743659	1.52182	up
meta_117	DL-Phenylalanine	0.9863			MS2 forward	207.112	220.879	5.52e-05	5.55e-05	5.05e-05	3.22e-05	3.36e-05	3.08e-05	5.24e-05	8.12e-05	7.55e-05	2.16601	1.11504	0.0495923	1.39778	up
meta_118	L-Kynurenine	0.9918			MS2 forward	209.091	250.696	0.000405529	0.000392947	0.000412424	0.000587348	0.000590123	0.000609025	0.000406936	0.000425596	0.000387158	0.682728	-0.550618	0.000406268	1.53304	down
meta_119			2-Hydroxyiminostilbene;3-Methyl-9H-carbazole-9-carboxaldehyde;10-Methylacridone;2-Hydroxyiminostilbene	12.8895524050488;12.8895524050488;12.8895524050488;12.7173706656517	MS1 mz matched	210.087	410.702	8.12e-05	7.82e-05	5.76e-05	7.19e-05	5.75e-05	7.23e-05	8.93e-05	0.00010498	8.98e-05	1.40885	0.494518	0.0179309	1.37612	up
meta_120			2-Heptyl-4,5-dimethylthiazole;4-Ethyl-2-heptylthiazole;Atraton	-4.86029446810671;-4.86029446810671;-22.9976513581128	MS1 mz matched	212.138	211.736	7.39e-05	6.79e-05	6.63e-05	2.13e-05	4.99e-05	2.74e-05	2.22e-05	0.000101786	0.000101024	2.2815	1.18998	0.247125	0.92958	unchanged
meta_121					Unmapped	213.022	362.195	0.000126598	0.000110577	9.97e-05	0.000158439	0.000120065	0.000144063	0.00012839	0.000144153	0.000111568	0.908995	-0.137655	0.431521	0.614562	unchanged
meta_122			2,4-Dichlorobenzoate;2,4-Dichlorobenzoic acid	23.5588	MS1 mz matched	214.005	378.969	6.3e-05	5.98e-05	6.74e-05	0.000105532	9.35e-05	0.000137235	5.59e-05	6.23e-05	5.75e-05	0.522674	-0.936017	0.0519063	1.38555	unchanged
meta_123	Pro-Val	0.636			MS2 forward	214.129	320.217	0.000141028	0.000173391	0.000164883	8.27e-05	0.000127357	0.000147271	0.000139999	0.000263666	0.000274027	1.89657	0.923392	0.115946	1.15634	unchanged
meta_124	Kinetin	0.9914			MS2 reverse	216.086	358.195	3.98e-05	4.02e-05	4.11e-05	4.25e-05	3.68e-05	4.28e-05	6.46e-05	2.38e-05	6.59e-05	1.26389	0.337869	0.519178	0.564862	unchanged
meta_125			Propenoylcarnitine;2-Amino-9,10-epoxy-8-oxodecanoic acid	-18.0795681179398;-18.2748082661102	MS1 mz matched	216.112	42.048	0.000248467	0.000218225	0.000221708	8.89e-05	0.000126982	0.000133076	0.000154753	1.2e-05	0.000456087	1.78459	0.835596	0.558387	0.513223	unchanged
meta_126					Unmapped	216.195	44.2205	8.06e-05	7.83e-05	8.87e-05	4.55e-05	1.13e-05	9.02e-06	0.000103845	3.34e-05	4.15e-05	2.71411	1.44048	0.23081	0.932058	unchanged
meta_127	N-.alpha.-Acetyl-L-arginine	0.9498			MS2 forward	217.129	359.439	0.000206395	0.000214365	0.000228806	0.000266645	0.000253056	0.000277391	0.00020165	0.000264739	0.000233279	0.877778	-0.188072	0.209257	0.989982	unchanged
meta_128	Thr-Val	0.6567			MS2 reverse	218.124	393.982	4.92e-05	5.88e-05	5.25e-05	5.55e-05	5.19e-05	5.28e-05	6.51e-05	8.45e-05	6.78e-05	1.35771	0.441181	0.0840118	1.29586	unchanged
meta_129			Alanyl-Lysine;Lysyl-Alanine;Gamma-glutamyl-L-putrescine;beta-Alanyl-L-lysine;beta-Alanyl-L-lysine;gamma-L-Glutamylputrescine	-19.3904797828446;-19.3904797828446;-19.3904797828446;-19.3904797828446;-19.1993648413085;-19.1993648413085	MS1 mz matched	218.138	270.088	0.000983103	0.00138453	0.00124091	0.00128372	0.00149363	0.00170302	0.00124141	0.00138732	0.00105368	0.821899	-0.282967	0.164484	1.01705	unchanged
meta_130	N-Acetylserotonin	0.99			MS2 forward	219.112	47.479	8.49e-05	8.48e-05	8.12e-05	0.000115175	5.41e-05	0.000110475	6.93e-05	0.000141346	0.000153687	1.30211	0.380852	0.44268	0.618248	unchanged
meta_131	Pantothenate	0.954			MS2 forward	220.118	260.3	0.000434033	0.000302199	0.000249142	0.000545071	0.000323036	0.000342351	0.000424982	0.000407343	0.000557733	1.14837	0.199593	0.527253	0.527573	unchanged
meta_132			trans-beta-Santalol;Humulene epoxide I;Caryophyllene alpha-oxide;Spathulenol;Vetiverol;Acorenone;7(14)-Isodaucen-10-one;Epoxyguaiene;2,6-Di-tert-butyl-4-methylphenol;(6Z,9Z,12Z)-6,9,12-Pentadecatrien-2-one;Dihydronootkatone;(2R,6S,7S,10Z)-beta-Santala-3(15),10-dien-12-ol;Eremofukinone;Italicene ether;alpha-Cyperol;Humulenol I;Cabreuva oxide D;Calacone;(3S,6E)-6-Caryophyllen-15-al;Fukinone;Preisoc…	12.7008152974577;12.7008152974577;12.7008152974577;12.7008152974577;12.7008152974577;12.7008152974577;12.7008152974577;12.7008152974577;12.7008152974577;12.7008152974577;12.7008152974577;12.7008152974577;12.7008152974577;12.7008152974577;12.7008152974577;12.7008152974577;12.7008152974577;12.7008152974577;12.7008152974577;12.7008152974577;12.7008152974577;12.7008152974577;12.7008152974577;12.70081…	MS1 mz matched	221.186	265.279	0.00175372	0.00225282	0.00230372	0.00317318	0.00318813	0.00324192	0.002724	0.00226087	0.00238757	0.767704	-0.381378	0.0304632	1.44653	down
meta_133	Ser-Gly	0.8173			MS2 reverse	223.092	282.901	4.98e-05	5.86e-05	4.61e-05	9.04e-05	6.8e-05	7.55e-05	8.58e-05	2.99e-05	7.81e-05	0.828399	-0.271602	0.533461	0.509495	unchanged
meta_134	N-Acetyl-L-tyrosine	0.6753			MS2 reverse	224.092	312.966	5.53e-05	5.41e-05	7.46e-05	0.000166462	0.000107805	0.000153993	6.26e-05	6.37e-05	5.01e-05	0.41189	-1.27967	0.0359399	1.41124	down
meta_135	Tolazoline	0.9974			MS2 reverse	224.112	287.961	0.000203779	0.000181222	0.00019034	0.000185882	0.000169579	0.000197949	0.000324134	0.000148209	0.000278245	1.3563	0.439674	0.337987	0.818268	unchanged
meta_136			Tetranorbiotin	2.12737	MS1 mz matched	226.987	370.332	0.00426315	0.00456753	0.00433295	0.00510865	0.00470395	0.00556723	0.00478349	0.00481113	0.0044229	0.911422	-0.133809	0.203704	0.973834	unchanged
meta_137	L-Carnosine	0.9976			MS2 forward	227.114	410.692	0.00138218	0.00133185	0.00105226	0.00133048	0.00110108	0.00126955	0.00146699	0.00178417	0.00147637	1.27733	0.353127	0.060766	1.25052	unchanged
meta_138	Deoxycytidine	0.9994			MS2 forward	228.1	175.787	2.75e-05	5.07e-05	4.29e-05	5.83e-06	5.05e-06	5.42e-06	2.68e-05	2.59e-05	2.33e-05	4.66894	2.22309	0.00194112	1.53708	up
meta_139	Lys-Val	0.9925			MS2 reverse	228.17	330.251	0.000314603	0.000337418	0.000272859	0.000175434	0.000323427	0.000295614	0.000232625	0.000526903	0.000524446	1.61613	0.692544	0.232508	0.927548	unchanged
meta_140	Anabasine	0.7686			MS2 reverse	229.063	236.036	4.04e-05	3.4e-05	3.04e-05	4.35e-05	3.66e-05	4.5e-05	5.12e-05	4.55e-05	5.27e-05	1.19401	0.25581	0.0768512	1.19539	unchanged
meta_141	gamma-Aminobutryic acid	0.6618			MS2 reverse	229.118	411.695	0.00012842	0.00014534	9.76e-05	0.000113217	8.14e-05	8.79e-05	0.000121392	0.000114195	0.000117647	1.25021	0.322172	0.130191	1.19354	unchanged
meta_142			N-Heptanoylglycine;Polyethylene glycol;8-Amino-7-oxononoate;8-Amino-7-oxononoic acid;7-Keto-8-aminopelargonic acid;KAPA;(E)-2-Butenyl-4-methyl-threonine;2-Butenyl-4-methylthreonine	0.836892337333504;0.836892337333504;1.06882826498518;1.06882826498518	MS1 mz matched	229.154	359.118	0.00141195	0.00130804	0.00145184	0.00242078	0.00220051	0.00256788	0.00128186	0.00140313	0.00116789	0.535929	-0.899887	0.00189413	1.50708	down
meta_143					Unmapped	229.154	291.288	0.00109429	0.00102074	0.000994302	0.00165846	0.00144186	0.00157161	0.00102134	0.00101049	0.00086544	0.620146	-0.68932	0.00219895	1.48973	down
meta_144	Ergothioneine	0.9767			MS2 forward	230.095	317.584	6.78e-05	5.31e-05	5.64e-05	4.67e-05	3.93e-05	2.11e-05	7.04e-05	5.37e-05	5.13e-05	1.63848	0.712356	0.0816645	1.18137	unchanged
meta_145			N-Hydroxy-MeIQx	13.5231	MS1 mz matched	230.247	143.391	0.00663359	0.00612329	0.00597714	0.0032552	0.00419172	0.00512386	0.00926488	0.00840167	0.00428286	1.74606	0.804107	0.169525	1.06407	unchanged
meta_146			Hydralazine pyruvate hydrazone;C20817;Carbapenem biosynthesis intermediate 1	-20.6036694248031;13.626574232073	MS1 mz matched	231.076	169.423	0.00100418	0.00109848	0.000964586	0.00111318	0.00138369	0.00141858	0.00146771	0.00156943	0.00157063	1.17682	0.234894	0.127426	1.14785	unchanged
meta_147			Thiaburimamide	8.69316	MS1 mz matched	231.076	145.74	0.00316494	0.00324289	0.00278765	0.00361803	0.00328929	0.00407102	0.00453635	0.0045005	0.0048067	1.26099	0.334554	0.0365165	1.37822	up
meta_148	3-Methoxytyramine	0.7948			MS2 reverse	231.112	217.583	0.000193807	0.000193484	0.000213892	0.000601185	0.000609826	0.000456476	0.000160323	0.00023566	0.000126992	0.313631	-1.67286	0.00502252	1.47818	down
meta_149			Dimethirimol;Ethirimol	24.8622060042881;24.8622060042881	MS1 mz matched	232.154	248.16	0.00314145	0.00317739	0.00335482	0.0046284	0.00477211	0.00506664	0.00334655	0.00280863	0.00304558	0.635976	-0.652956	0.00112578	1.50691	down
meta_150			N-(1-Deoxy-1-fructosyl)alanine;Muramic acid;Muramic acid;3-O-alpha-Carboxyethyl-D-glucosamine;2-Amino-3-O-[(R)-1-carboxyethyl]-2-deoxy-D-glucopyranose	1.98366787887049;1.98366787887049;1.99123458530818	MS1 mz matched	234.097	358.25	0.000226104	0.000194519	0.000176269	0.000260159	0.000184374	0.000237627	0.000352513	0.000136583	0.000342289	1.21875	0.285407	0.559519	0.505412	unchanged
meta_151					Unmapped	234.917	376.76	0.00149096	0.00141036	0.00133739	0.00155213	0.00138851	0.00142323	0.00140084	0.0014649	0.00144049	0.98679	-0.019185	0.745542	0.261663	unchanged
meta_152			Tyramine-O-sulfate;	0.559802378453241;	MS1 mz matched	235.075	24.0845	0.000250284	0.000289935	0.000247706	0.00029771	0.000294654	0.000248886	0.000274252	0.000309389	0.000414702	1.18674	0.247001	0.342334	0.782185	unchanged
meta_153	His-Pro	0.8755			MS2 forward	235.118	140.954	0.000217687	0.000162207	0.000140258	0.000219279	0.000201677	0.000248943	0.000156648	0.000211144	0.000251056	0.923792	-0.114361	0.61791	0.408815	unchanged
meta_154	Procaine	0.7655			MS2 reverse	236.149	360.702	6.93e-05	8.26e-05	8.3e-05	5.87e-05	4.65e-05	3.53e-05	8.9e-05	7.26e-05	5.89e-05	1.56972	0.650505	0.076823	1.19358	unchanged
meta_155	His-Val	0.7624			MS2 reverse	237.134	274.812	7.28e-05	0.000106223	0.000111358	0.000296558	0.000294864	0.000351919	6.25e-05	0.000113199	7.42e-05	0.264973	-1.91608	0.000809512	1.51443	down
meta_156	L-Anserine	0.9941			MS2 forward	241.129	403.473	0.000296994	0.000318531	0.000275363	0.000560422	0.000309443	0.00039469	0.000315223	0.000334542	0.000297887	0.749396	-0.4162	0.287065	0.882492	unchanged
meta_157	Cytidine	0.9992			MS2 forward	244.092	235.37	0.000159617	0.000187662	0.000156077	0.000210216	0.000192308	0.000221894	0.000203824	0.000210469	0.000195871	0.977172	-0.0333154	0.655041	0.367734	unchanged
meta_158			Lysyl-Proline;Prolyl-Lysine;	-17.7949926015097;-17.7949926015097;	MS1 mz matched	244.154	241.142	0.000194623	0.000199181	0.00018816	0.000294967	0.000279035	0.000311646	0.000236445	0.000208627	0.000224844	0.756415	-0.402751	0.00472006	1.45874	down
meta_159			Riesling acetal;4,5-Dihydrovomifoliol;Methyl dihydrojasmonate;	-3.95566096520403;-3.95566096520403;-3.95566096520403;	MS1 mz matched	244.19	34.683	8.88e-05	8.84e-05	0.000108871	0.000267143	2.82e-05	2.82e-05	4.84e-05	5.43e-05	5.26e-05	0.480435	-1.05759	0.554768	0.498899	unchanged
meta_160	Monoethylglycylxylidide (MEGX)	0.9998			MS2 reverse	245.106	322.786	9.96e-05	9.16e-05	8.13e-05	6.56e-05	5.19e-05	5.32e-05	9.33e-05	7.02e-05	8.15e-05	1.43492	0.520969	0.044042	1.30648	up
meta_161	2-Methylbutyroylcarnitine	0.9926			MS2 forward	246.169	229.021	0.00297243	0.00298463	0.00278788	0.0038291	0.00371313	0.00397379	0.00328307	0.00306381	0.00318086	0.827347	-0.273436	0.00281872	1.47977	down
meta_162	Myristic acid	0.8923			MS2 reverse	246.242	56.344	0.000901527	0.0010252	0.000926625	0.00101603	0.000787987	0.000856686	0.00122946	0.000915495	0.00112955	1.23069	0.299472	0.155468	1.0408	unchanged
meta_163	Pro-Asn	0.8368			MS2 reverse	247.139	340.885	0.000104519	0.000105924	0.000124066	0.000184117	0.000173751	0.000191929	8.7e-05	0.000102635	8.02e-05	0.490726	-1.02701	0.000506594	1.52166	down
meta_164			Butenylcarnitine;	20.0404651552801;	MS1 mz matched	247.176	267.858	0.00130149	0.00104386	0.000929163	0.00104039	0.000968691	0.00106957	0.00140276	0.00118409	0.00125779	1.2488	0.320547	0.040315	1.35578	up
meta_165			Avocadynofuran;Avocadienofuran;Ginsenoyne J;Isoavocadienofuran;	11.0630303921267;11.0630303921267;11.0630303921267;11.0630303921267;	MS1 mz matched	247.201	264.043	0.000197945	0.000349415	0.00030948	0.000337155	0.00038097	0.000410174	0.000274189	0.000263348	0.000254422	0.701906	-0.510651	0.0272587	1.44366	down
meta_166			Asulam	-17.8233	MS1 mz matched	248.07	27.6265	0.00018865	0.000230053	0.000206072	0.000278561	0.000225821	0.000302111	0.000185809	0.000254309	0.000201124	0.7951	-0.330792	0.147232	1.03126	unchanged
meta_167			Threoninyl-Gamma-glutamate;Gamma-glutamyl-Threonine;Glutaminyl-Threonine;Threoninyl-Glutamine;Yellow AB;1-(2-Phenyldiazenyl)-2-phthalemine	-17.4362877760114;-17.4362877760114;-17.4362877760114;-17.4362877760114;6.522982191398	MS1 mz matched	248.113	315.001	0.000132307	0.000146241	0.000159378	0.000146446	0.000129904	0.000111495	0.000256842	0.000140138	0.000171118	1.46475	0.550659	0.222053	0.989453	unchanged
meta_168			Threoninyl-Lysine;Lysyl-Threonine;	-18.1421882764018;-18.1421882764018;	MS1 mz matched	248.149	309.507	0.000487872	0.000483546	0.000492355	0.000754837	0.000665331	0.000822416	0.00054895	0.000571667	0.000541386	0.74111	-0.43224	0.0462978	1.39133	down
meta_169			(6R)-6-(L-Erythro-1,2-Dihydroxypropyl)-5,6,7,8-tetrahydro-4a-hydroxypterin;Histidinyl-Alanine;Carnosine;Alanyl-Histidine;Carnosine;lpha-(beta-alanyl)-L-histidine	1.81197726020391;1.81197726020391;1.81197726020391;1.81197726020391;1.76907706370924	MS1 mz matched	249.095	410.82	9.34e-05	8.33e-05	7.09e-05	8.85e-05	7.32e-05	8.59e-05	0.000105698	0.000109405	9.47e-05	1.25182	0.32403	0.0327918	1.31538	up
meta_170					Unmapped	250.949	367.214	0.00359506	0.00375737	0.00373581	0.00264108	0.00394837	0.00443697	0.00409105	0.00398068	0.00246443	0.955538	-0.0656152	0.838221	0.181028	unchanged
meta_171			(S)-Spirobrassinin;Cyclobrassinin sulfoxide;Blue pigment;Nicotine blue;(E)-2,2',5,5'-Tetrahydroxy-6H,6'H-[3,3'-bipyridinylidene]-6,6'-dione	10.1818447678854;10.1818447678854;13.5987706711281	MS1 mz matched	251.036	286.023	0.000339761	0.000296237	0.00031909	0.000629551	0.000491088	0.00067074	0.000230146	0.0003907	0.000225664	0.472547	-1.08147	0.0148432	1.38873	down
meta_172			N-(1-Deoxy-1-fructosyl)alanine;Muramic acid;Muramic acid;3-O-alpha-Carboxyethyl-D-glucosamine;2-Amino-3-O-[(R)-1-carboxyethyl]-2-deoxy-D-glucopyranose	1.98366787887049;1.98366787887049;1.99123458530818	MS1 mz matched	252.107	358.433	0.00143133	0.00115643	0.00115202	0.00151945	0.000983927	0.00136271	0.00207137	0.000834426	0.00215461	1.30892	0.388379	0.456747	0.631452	unchanged
meta_173			beta-2,3,5,6-Tetrachloro-1,4-cyclohexanediol	2.13791	MS1 mz matched	252.928	376.805	0.000281449	0.000256052	0.000239024	0.000328208	0.000279957	0.000230692	0.0002597	0.000246989	0.000276422	0.933546	-0.0992073	0.583248	0.455149	unchanged
meta_174			2-Hydroxy-6-oxo-6-(4'-chlorophenyl)-hexa-2,4-dienoate	-18.3244	MS1 mz matched	253.014	362.261	9.14e-05	8.74e-05	9.53e-05	0.000161469	0.000104554	0.000118985	9.22e-05	0.000118714	0.000101995	0.812813	-0.299005	0.296353	0.823768	unchanged
meta_175	Daidzein	0.91			MS2 reverse	255.065	46.9765	5.32e-05	3.18e-05	3.78e-05	7.19e-05	8.93e-05	8.63e-05	3.51e-05	3.5e-05	2.04e-05	0.36579	-1.45091	0.00201789	1.49455	down
meta_176	Ketorolac	0.9916			MS2 reverse	255.09	225.499	0.000722994	0.00065564	0.000716496	0.00352372	0.00309153	0.00391559	0.000259242	0.00037459	0.0002649	0.0853429	-3.55058	0.00460807	1.52817	down
meta_177			18-Nor-4(19),8,11,13-abietatetraene;	10.8932431533882;	MS1 mz matched	255.206	40.049	0.000850673	0.000768442	0.000684425	0.000372678	9.52e-05	0.00016254	0.000552308	4.57e-05	0.000304446	1.43169	0.517715	0.625643	0.414199	unchanged
meta_178			Isocurcumenol;7,9-Illudadiene-3,14-diol;alpha-Rotunol;2-Methyl-4-phenyl-2-butyl 2-methylpropanoate;1,10-Epoxygermacrone;Curcumenol;Zerumbone oxide;beta-Santalic acid;Dehydrocurdione;Oxysolavetivone;3-Phenylpropyl hexanoate;Rishitinol;3,7-Bisaboladiene-2,8-dione;Cyclodehydroisolubimin;Marasmene;4,6-Decadiyn-1-ol isovalerate;(Z)-alpha-Bergamotenoic acid;Curcumenone;Epiacoronene;Procurcumenol;7-Hydr…	-16.9963544112427;-16.9963544112427;-16.9963544112427;-16.9963544112427;-16.9963544112427;-16.9963544112427;-16.9963544112427;-16.9963544112427;-16.9963544112427;-16.9963544112427;-16.9963544112427;-16.9963544112427;-16.9963544112427;-16.9963544112427;-16.9963544112427;-16.9963544112427;-16.9963544112427;-16.9963544112427;-16.9963544112427;-16.9963544112427;-16.9963544112427;-16.9963544112427;-16…	MS1 mz matched	257.147	264.997	0.00062643	0.000531854	0.000551017	0.000790331	0.000737408	0.000826744	0.00086936	0.000793175	0.000726635	1.01473	0.0210996	0.826089	0.184189	unchanged
meta_179			Pyro-L-glutaminyl-L-glutamine;5-Methylcytidine;Tolmetin;Ismine	-0.663552015697892;-0.663552015697892;-16.3357256096949;-16.3357256096949	MS1 mz matched	258.108	242.969	0.00102927	0.00144232	0.000920255	0.000672387	0.000428964	0.000474984	0.00073511	0.000698651	0.00110342	1.60955	0.686655	0.115566	1.14103	unchanged
meta_180	Glycerophosphocholine	0.9866			MS2 forward	258.11	379.828	0.00199938	0.00181505	0.00184844	0.00259879	0.00156993	0.00172446	0.000944245	0.00126537	0.00120826	0.579972	-0.785945	0.112976	1.19097	unchanged
meta_181			Tyramine-O-sulfate;	0.559802378453241;	MS1 mz matched	259.075	24.3035	4.12e-05	7.32e-05	6.05e-05	0.000106601	6.72e-05	5.95e-05	5.12e-05	6.15e-05	7.23e-05	0.792671	-0.335205	0.391217	0.689731	unchanged
meta_182			Lysyl-Leucine;Isoleucyl-Lysine;Lysyl-Isoleucine;Leucyl-Lysine;	-17.4189093411087;-17.4189093411087;-17.4189093411087;-17.4189093411087;	MS1 mz matched	260.185	212.753	0.000213487	0.000205522	0.000162431	0.000239764	0.000263976	0.000276123	0.000223653	0.000200197	0.000201177	0.801458	-0.319301	0.0207027	1.38169	down
meta_183	Pentadecanoic Acid	0.6093			MS2 reverse	260.257	54.236	0.000187278	0.000238702	0.000212309	0.000178703	0.000140786	0.000157975	0.000182713	0.000165918	0.000207389	1.16453	0.219745	0.183753	0.982668	unchanged
meta_184			Carisoprodol;Carisoprodol	-2.33421063079851;-2.30615250747931	MS1 mz matched	261.181	264.281	0.00144369	0.00107002	0.00108603	0.00109099	0.000906673	0.000834667	0.00122039	0.00104031	0.000964184	1.1386	0.187258	0.291132	0.809205	unchanged
meta_185					Unmapped	262.038	280.519	7.56e-05	8.16e-05	0.000104795	0.000195942	0.000178593	0.000213918	4.87e-05	6.99e-05	6.01e-05	0.303792	-1.71884	0.000927043	1.52265	down
meta_186	D-Biotin	0.9524			MS2 reverse	262.128	382.221	0.00059777	0.000630154	0.000673286	0.00093538	0.000846454	0.000994676	0.000690798	0.000658681	0.000665935	0.725881	-0.462196	0.0231105	1.45717	down
meta_187			(E)-Monocrotophos;Selfotel;N-Acetylphosphinothricin;L-N-Acetylphosphinothricin;N-Acetyl-L-Glufosite;N-Acetylphinothricin;Monocrotophos	6.72152928231073;6.72152928231073;6.72152928231073;6.72152928231073	MS1 mz matched	262.128	358.238	0.000121909	0.000110489	0.000102711	0.000175116	0.000146304	0.000167973	0.00013424	9.83e-05	0.000137577	0.756266	-0.403034	0.0674691	1.21664	unchanged
meta_188			Etomidate;Etomidate;1-(1-Phenylethyl)-imidazole-5-carboxylic acid, ethyl ester;Cyclo(L-Phe-L-Pro);(3S-trans)-3-Benzylhexahydropyrrolo(1,2-a)pyrazine-1,4-dione;3,3'-Dimethoxybenzidine;ortho-Dianisidine	7.46432577629623;7.37338666204701;7.37338666204701;7.37338666204701	MS1 mz matched	262.164	295.359	0.000236654	0.000310147	0.000317612	0.00045094	0.000396123	0.000614165	0.000350247	0.00032591	0.000344362	0.698397	-0.51788	0.152462	1.14834	unchanged
meta_189	Creatine	0.9894			MS2 reverse	263.146	337.662	0.000552392	0.000437112	0.000494134	0.000691178	0.000562955	0.000654589	0.000435575	0.000622705	0.000465313	0.798226	-0.32513	0.149485	1.04759	unchanged
meta_190	Alpha-N-Phenylacetyl-L-glutamine	0.9758			MS2 forward	265.117	211.156	7.07e-05	6.63e-05	5.37e-05	0.000106663	0.000123515	0.000133428	9.01e-05	8.17e-05	6.52e-05	0.652033	-0.616983	0.017069	1.38424	down
meta_191					Unmapped	267.122	38.161	0.000261096	0.000290673	0.00019826	0.000324313	0.000281435	0.000206105	0.000226445	0.000291006	0.000278409	0.980301	-0.0287037	0.901476	0.0987066	unchanged
meta_192	Gamma-Glutamylcysteine	0.6082			MS2 forward	268.103	378.794	0.000155509	0.000115311	0.000103839	0.00015966	0.00010404	0.000118163	0.00014094	8.73e-05	0.000176891	1.06097	0.0853791	0.816214	0.208714	unchanged
meta_193			Dimethylallylpyrophosphate;Isopentenyl pyrophosphate;Amobam	8.83800207959594;8.83800207959594;-8.53623489435778	MS1 mz matched	268.998	371.193	0.0208104	0.0216909	0.0202435	0.0258487	0.0226536	0.0263903	0.0241607	0.0245055	0.0225532	0.950953	-0.0725534	0.419623	0.647045	unchanged
meta_194	Inosine	0.9997			MS2 forward	269.088	213.043	0.000485417	0.000480676	0.000359838	0.000134895	0.000105014	4.32e-05	0.00061667	0.000585234	0.000604814	6.38258	2.67414	0.00117409	1.53748	up
meta_195			1-(2,3-Dihydro-1H-pyrrolizin-5-yl)-1,4-pentanedione;D-Octopine;N2-(D-1-Carboxyethyl)-L-arginine;N2-(1-Carboxyethyl)-L-arginine;Arginine, N2-(1-carboxyethyl)-, L-;D-(+)-Octopine;L-Arginine, N2-(1-carboxyethyl)-, (R)-;L-Arginine, N2-[(1R)-1-carboxyethyl]-;Octopine;L-N2-(2-Carboxyethyl)arginine;N2-(2-Carboxyethyl)-L-arginine	-1.35878124568861;0.81256947471706;0.81256947471706	MS1 mz matched	269.124	312.52	0.000243819	0.000216572	0.000233408	0.000219547	0.000230042	0.000218603	0.000210217	0.000263978	0.000268554	1.11158	0.152612	0.314705	0.841406	unchanged
meta_196			N-Glucosylnicotite	7.33604	MS1 mz matched	269.258	33.591	0.00053227	0.000545251	0.000519705	0.000197475	0.000379061	0.000386029	0.000486354	0.00101812	0.000632192	2.21977	1.15041	0.11886	1.15899	unchanged
meta_197			Dexfenfluramine;Fenfluramine	-2.0945513257025;-2.16334557072993	MS1 mz matched	270.08	25.135	7.41e-05	7.7e-05	7.27e-05	9.77e-05	6.73e-05	6.3e-05	6.58e-05	6.77e-05	6.83e-05	0.885419	-0.175568	0.509715	0.557639	unchanged
meta_198					Unmapped	272.258	38.814	0.00128422	0.00131897	0.00115063	0.00116319	0.00103234	0.00101369	0.00100401	0.00114629	0.00136078	1.09406	0.129691	0.446366	0.634064	unchanged
meta_199	Argininosuccinic acid	0.7145			MS2 reverse	273.12	265.164	6.82e-05	6.18e-05	6.12e-05	8.2e-05	6.77e-05	0.000100595	9.24e-05	8.82e-05	8.37e-05	1.05618	0.078856	0.676001	0.362982	unchanged
meta_200					Unmapped	273.414	52.9055	0.000828532	0.00122394	0.00130096	0.000821989	0.000869617	0.000837624	0.00119821	0.000890668	0.000894899	1.17972	0.238439	0.274023	0.916441	unchanged
meta_201			N-(1-Deoxy-1-fructosyl)alanine;Muramic acid;Muramic acid;3-O-alpha-Carboxyethyl-D-glucosamine;2-Amino-3-O-[(R)-1-carboxyethyl]-2-deoxy-D-glucopyranose	1.98366787887049;1.98366787887049;1.99123458530818	MS1 mz matched	274.09	359.118	0.000224852	0.00017036	0.000178791	0.000288689	0.000205783	0.000266682	0.000325325	0.000143391	0.000358548	1.08685	0.120158	0.78091	0.249482	unchanged
meta_202	5-Hydroxymethylcytidine	0.9998			MS2 forward	274.103	276.19	0.000445161	0.000387758	0.000365533	0.000233172	0.000113715	9.17e-05	0.000252643	0.000112904	0.000122198	1.11197	0.153117	0.807732	0.209663	unchanged
meta_203	Palmitic acid	0.7734			MS2 reverse	274.274	76.528	0.0663161	0.101622	0.116894	0.0680361	0.0741145	0.0601952	0.102636	0.0808543	0.0820635	1.31238	0.392184	0.0765322	1.22254	unchanged
meta_204			Di-2-propenyl hexasulfide;	-2.60595904606918;	MS1 mz matched	274.91	363.704	0.00106205	0.00106357	0.000954451	0.00103754	0.00103532	0.00112687	0.00111195	0.000992994	0.00103703	0.981947	-0.0262835	0.697333	0.314178	unchanged
meta_205			Di-2-propenyl hexasulfide;	-3.0849473156499;	MS1 mz matched	274.91	376.788	0.000895194	0.000791287	0.000735143	0.00103239	0.000841551	0.000861045	0.000870907	0.000790117	0.000843442	0.915713	-0.127032	0.33458	0.771496	unchanged
meta_206			Isosorbide Dinitrate;Isosorbide dinitrate	-18.2098220392233;-18.2098220392233	MS1 mz matched	275.102	215.221	0.00038411	0.000431803	0.00040292	0.000419512	0.000444699	0.000425222	0.000484707	0.000347653	0.000406436	0.96073	-0.0577978	0.714348	0.314522	unchanged
meta_207	L-Pyroglutamic acid	0.9819			MS2 reverse	276.119	411.759	6.98e-05	7.01e-05	5.13e-05	3.82e-05	8.56e-05	8.72e-05	9.82e-05	9.38e-05	0.000112358	1.44235	0.528424	0.184153	1.03488	unchanged
meta_208	Ile-Cys	0.9841			MS2 reverse	276.144	383.439	0.000302485	0.000328328	0.000333953	0.000482365	0.000384894	0.000484691	0.000326397	0.000334455	0.000342611	0.742233	-0.430056	0.0688673	1.33523	unchanged
meta_209			Thymidine glycol;Gamma Glutamylglutamic acid;Ranunculin	-24.9025925881363;-24.9025925881363;15.8480465220427	MS1 mz matched	277.089	306.582	5.72e-05	5.61e-05	5.07e-05	0.000110634	7.75e-05	7.97e-05	5.35e-05	6.07e-05	5.26e-05	0.622658	-0.683488	0.0805455	1.28773	unchanged
meta_210	Arg-Cys	0.7017			MS2 forward	277.118	226.849	3.61e-05	3.5e-05	2.47e-05	5.96e-05	6.92e-05	7.41e-05	3.45e-05	3.28e-05	4.29e-05	0.543368	-0.879998	0.00545807	1.46469	down
meta_211			Sodium Tetradecyl Sulfate;Phytuberin;Embelin;[6]-Gingerol;(S)-(+)-[6]Gingerol;6-Gingerol	-1.63195806904898;9.85780624364269;9.85780624364269;9.85780624364269	MS1 mz matched	277.186	282.674	0.000105988	9.85e-05	8.29e-05	6.55e-05	5.65e-05	5.68e-05	0.000144917	9.43e-05	9.22e-05	1.85417	0.890771	0.0938796	1.27658	unchanged
meta_212	Pro-Tyr	0.9999			MS2 reverse	278.123	334.871	0.000172595	0.000163848	0.000130919	0.000255753	0.000139902	0.000217587	0.000318368	8.82e-05	0.00029324	1.14108	0.1904	0.745125	0.286306	unchanged
meta_213	Phthalic acid Mono-2-ethylhexyl Ester	0.9978			MS2 reverse	279.159	33.0675	0.00123358	0.00102006	0.000940611	0.00123429	0.00118943	0.000956999	0.00104954	0.00147071	0.00139647	1.15854	0.212311	0.323996	0.769565	unchanged
meta_214	all cis-(6,9,12)-Linolenic acid	0.7783			MS2 forward	279.231	47.88	0.000237305	0.000202453	0.000178628	0.000335801	0.000291806	0.000362939	0.000242879	0.0002512	0.000267373	0.76872	-0.37947	0.0537881	1.33541	unchanged
meta_215			Graveolinine;Avenalumin II;Graveoline;Tolmetin sodium	-19.8620841700283;-19.8620841700283;-19.8620841700283;-11.1076434561742	MS1 mz matched	280.092	376.814	0.00105378	0.000940551	0.0009402	0.00163145	0.00095247	0.00114753	0.000603314	0.000709511	0.00067142	0.531762	-0.911148	0.0987629	1.25707	unchanged
meta_216			Pyro-L-glutaminyl-L-glutamine;5-Methylcytidine;Tolmetin;Ismine	-0.663552015697892;-0.663552015697892;-16.3357256096949;-16.3357256096949	MS1 mz matched	280.09	243.792	0.000238248	0.000233702	0.000170838	0.0001902	0.000140703	0.000375569	0.000240927	0.000210085	0.000229578	0.963365	-0.0538458	0.91533	0.0891467	unchanged
meta_217	Val-Tyr	0.8836			MS2 reverse	280.139	318.082	0.000788139	0.000698224	0.000696921	0.00121823	0.000700044	0.00103835	0.00127434	0.000508501	0.00128167	1.03649	0.0517036	0.911064	0.108369	unchanged
meta_218	Tyr-Val	0.9892			MS2 reverse	281.149	200.723	0.000179742	0.000165093	0.000238796	0.000319675	0.000265929	0.000296247	0.000236241	0.000168444	0.000149871	0.628854	-0.669202	0.03282	1.34583	down
meta_219	Ethylmalonic acid	0.9289			MS2 reverse	282.118	360.219	0.000557998	0.000618795	0.000668221	0.000820536	0.00067762	0.000661535	0.000833654	0.000429376	0.000689858	0.904244	-0.145216	0.63296	0.389213	unchanged
meta_220	1-Methyladenosine	0.9984			MS2 forward	282.119	282.1	0.000118139	0.000135464	0.000111127	0.000129403	0.000125639	0.000137718	0.000132102	0.000146959	0.000109149	0.988415	-0.0168106	0.905768	0.108187	unchanged
meta_221			Hydroxy-lacosamide;Threoninyl-Tyrosine;Tyrosyl-Threonine;Randainol	0.0903865657588852;0.0903865657588852;0.0903865657588852;-14.1880070437543	MS1 mz matched	283.122	359.937	6.47e-05	7.35e-05	0.000100387	9.98e-05	0.000108359	9.94e-05	0.000109695	4.84e-05	9.54e-05	0.824185	-0.278959	0.433918	0.66512	unchanged
meta_222	Guanosine	0.9971			MS2 forward	284.098	255.327	0.00015115	0.000166595	0.000123025	5.8e-05	5.36e-05	4.06e-05	0.000257436	0.000230573	0.000250936	4.85759	2.28024	0.000110299	1.53969	up
meta_223	Phe-His	0.7572			MS2 reverse	285.134	210.541	0.000173306	0.000163029	0.000140106	2.1e-05	7.74e-05	5.38e-05	4.91e-05	0.000254939	0.000263623	3.72893	1.89876	0.181765	1.06873	unchanged
meta_224			Citronellyl cinnamate;Androstenedione;Androstenedione;Androst-4-ene-3,17-dione;4-Androstene-3,17-dione;17alpha-Methylestradiol;Boldenone;17beta-Boldenone;17beta-Hydroxyandrosta-4,9(11)-dien-3-one;9(11)-Dehydrotestosterone;1-Methylestra-1,3,5(10)-triene-3,17beta-diol;1-Methylestradiol;Canbidivarin;CBDV;5-Androstene-3,17-dione	10.0564904914139;10.0564904914139;9.98695636827097;9.98695636827097;9.98695636827097;9.98695636827097;9.98695636827097;9.98695636827097;9.98695636827097	MS1 mz matched	287.196	263.035	0.000165063	0.000111075	0.00010378	9.79e-05	4.91e-05	5.74e-05	0.000104606	8.72e-05	9.58e-05	1.40712	0.492744	0.199858	1.02939	unchanged
meta_225			Cycloguanil hydrochloride;1-(4-Chlorophenyl)-1,6-dihydro-6,6-dimethyl-1,3,5-triazine-2,4-diamine monohydrochloride	-12.1921	MS1 mz matched	288.075	342.386	0.00228792	0.0023643	0.00191273	0.00271302	0.00249138	0.00227702	0.00281494	0.00176793	0.00302188	1.01648	0.0235885	0.927502	0.0888098	unchanged
meta_226			Agaritinal;N6-Methyl-2'-deoxyadenosine	3.01584979871675;-9.42441337738075	MS1 mz matched	288.253	41.379	0.000622626	0.000737341	0.000587555	0.00050198	0.000542222	0.000623016	0.00133852	0.00113897	0.0002384	1.629	0.703984	0.410266	0.700347	unchanged
meta_227			N-(1-Deoxy-1-fructosyl)alanine;Muramic acid;Muramic acid;3-O-alpha-Carboxyethyl-D-glucosamine;2-Amino-3-O-[(R)-1-carboxyethyl]-2-deoxy-D-glucopyranose	1.98366787887049;1.98366787887049;1.99123458530818	MS1 mz matched	290.063	358.087	0.000149617	0.000127066	0.000133678	0.00020372	0.00014143	0.000200591	0.000280326	0.000106897	0.000262798	1.19108	0.252271	0.602566	0.450547	unchanged
meta_228			3-Methylglutarylcarnitine;	23.8905045058092;	MS1 mz matched	290.159	237.087	0.000189039	0.000179416	0.000157079	9.35e-05	9.31e-05	9.81e-05	0.000194398	0.000203313	0.000202218	2.10697	1.07517	3.86e-05	1.54326	up
meta_229			3-Methylglutarylcarnitine;	23.3942266546118;	MS1 mz matched	290.159	378.901	7.17e-05	5.68e-05	5.47e-05	9.15e-05	6.92e-05	8.16e-05	4.88e-05	3.77e-05	3.29e-05	0.492845	-1.0208	0.00868109	1.4361	down
meta_230					Unmapped	290.268	104.805	0.00227602	0.00261213	0.00241852	0.00185841	0.00243047	0.00250957	0.00270815	0.00480008	0.00444851	1.75874	0.814546	0.106098	1.20991	unchanged
meta_231			Allopurinol riboside;Arabinosylhypoxanthine;Inosine;Inosine	0.859815496923665;0.859815496923665;0.859815496923665;0.74604373012405	MS1 mz matched	291.07	213.688	0.000198483	0.000158077	0.0001434	6.64e-05	5.91e-05	1.92e-05	0.000268097	0.00020402	0.00020567	4.68019	2.22657	0.00345853	1.48616	up
meta_232	Pro-Asp	0.9974			MS2 reverse	291.119	380.781	0.000299726	0.000226578	0.000205585	0.000206675	0.00017946	0.000169362	0.000355411	0.000174485	0.000365334	1.61159	0.688484	0.206486	1.04113	unchanged
meta_233			Sedoheptulose 1-phosphate;D-Sedoheptulose 7-phosphate;Phenbenzamine hydrochloride	-16.5424945669818;-16.5424945669818;6.89286760527839	MS1 mz matched	291.165	447.881	0.000181202	0.00021838	0.00016905	7.2e-05	0.000174162	8.94e-05	0.000363161	0.000126901	0.000270046	2.26469	1.17931	0.164313	1.05584	unchanged
meta_234					Unmapped	292.96	370.872	0.00763195	0.00778094	0.0073511	0.00921394	0.00832294	0.00983775	0.00880085	0.00875323	0.00805171	0.935384	-0.0963688	0.322057	0.779277	unchanged
meta_235			2-hydroxyflutamide;12-OPDA;(15Z)-12-Oxophyto-10,15-dienoate;(15Z)-12-Oxophyto-10,15-dienoic acid;9(S),13(S)-12-Oxo-PDA;12-Oxo-10,15(Z)-phytodienoic acid;(9Z,15Z)-(13S)-12,13-Epoxyoctadeca-9,11,15-trienoic acid;(9Z,15Z)-(13S)-12,13-Epoxyoctadeca-9,11,15-trienoate;(9Z)-(13S)-12,13-Epoxyoctadeca-9,11,15-trienoate;12,13(S)-EOT;12,13(S)-EOTrE;alpha-Licanic acid;(9Z,11E,13E)-4-Oxooctadeca-9,11,13-trien…	-2.25282261596332;23.0719107691977;23.0719107691977;23.0719107691977;23.0719107691977;23.0719107691977;23.0719107691977;23.0719107691977;23.0719107691977;23.0719107691977	MS1 mz matched	293.211	199.541	0.000187207	0.000185031	0.000167484	0.000195163	0.000227635	0.000183502	0.000230215	0.000205207	0.000244051	1.12069	0.164384	0.2356	0.884521	unchanged
meta_236	Triadimefon	0.8256			MS2 reverse	294.101	311.594	9.06e-05	6.69e-05	7.2e-05	7.03e-05	5.42e-05	3.68e-05	0.000139958	6.23e-05	0.000120758	2.00307	1.00221	0.133781	1.13489	unchanged
meta_237			5-Amino-6-ribitylamino uracil;5-Amino-6-(1-D-ribitylamino)uracil;5-Amino-6-(D-ribitylamino)uracil;6-(1-D-Ribitylamino)-5-amino-2,4-dihydroxypyrimidine;6-(1-D-Ribitylamino)-5-aminouracil;4-(1-D-Ribitylamino)-5-amino-2,6-dihydroxypyrimidine	10.9222155594408;10.8653529247209	MS1 mz matched	294.144	226.569	5.87e-05	6.17e-05	5.98e-05	0.000115168	9.52e-05	0.000124031	5.19e-05	4.18e-05	5.93e-05	0.457596	-1.12785	0.00690726	1.46483	down
meta_238	Ile-Tyr	0.611			MS2 forward	294.154	296.784	0.0021964	0.00195153	0.00199061	0.00287966	0.00205506	0.00268177	0.00357825	0.00138738	0.00348952	1.11011	0.150705	0.741458	0.292949	unchanged
meta_239	O-Acetyl-L-serine	0.7074			MS2 reverse	295.113	383.562	0.000193003	0.000167099	0.000165618	0.000261846	0.000200552	0.000224411	0.000256293	0.000166246	0.000268074	1.00554	0.00796795	0.974582	0.0421281	unchanged
meta_240	gamma-L-Glutamyl-L-phenylalanine	0.9332			MS2 forward	295.128	329.78	7.46e-05	6.59e-05	7.48e-05	0.000105477	9.31e-05	9.82e-05	7.15e-05	6.91e-05	8.02e-05	0.744033	-0.426561	0.00686334	1.43457	down
meta_241	Gly-Arg	0.779			MS2 forward	295.15	450.52	0.000226892	0.000190117	0.000221811	0.000365316	0.000207781	0.000256538	0.000287673	0.000144434	0.000285504	0.864973	-0.209273	0.604092	0.401702	unchanged
meta_242			Caftaric acid;Cis-Caffeoyl tartaric acid;(9Z,11E)-(13S)-13-Hydroperoxyoctadeca-9,11-dienoic acid;(9Z,11E)-(13S)-13-Hydroperoxyoctadeca-9,11-dienoate;13(S)-HPODE;13S-Hydroperoxy-9Z,11E-octadecadienoic acid;(9Z,12Z)-(11S)-11-Hydroperoxyoctadeca-9,12-dienoic acid;(9Z,12Z)-(11S)-11-Hydroperoxyoctadeca-9,12-dienoate;(7S,8S)-DiHODE;(9Z,12Z)-(7S,8S)-Dihydroxyoctadeca-9,12-dienoic acid;(7S,8S,9Z,12Z)-7,8…	0;0;-3.52304278161553;-3.52304278161553;-3.52304278161553;-3.52304278161553;-3.52304278161553;-3.52304278161553;-3.52304278161553;-3.52304278161553;-3.52304278161553;-3.52304278161553;-3.52304278161553;-3.52304278161553	MS1 mz matched	295.226	47.8905	0.000253023	0.000261347	0.000245257	0.000684032	0.000619396	0.000660005	0.000242139	0.00025543	0.000223433	0.367215	-1.4453	0.000341436	1.53729	down
meta_243			3,5-Dibromo-4-hydroxybenzoate	-6.42081	MS1 mz matched	296.918	363.387	0.000512982	0.00054362	0.000474758	0.000519291	0.000465024	0.000489417	0.000525163	0.000501731	0.000485482	1.02622	0.0373438	0.547336	0.496881	unchanged
meta_244			3,5-Dibromo-4-hydroxybenzoate	-6.42081	MS1 mz matched	296.918	377.354	0.000437518	0.000410822	0.000414343	0.000456628	0.000414989	0.000459488	0.000423754	0.000436204	0.000409828	0.953933	-0.0680397	0.296947	0.815824	unchanged
meta_245	4-Oxoretinol	0.612			MS2 reverse	301.215	35.532	0.000501507	0.000436166	0.000405955	0.0012692	0.00173164	0.00099907	0.000250784	0.000128184	0.000239947	0.154732	-2.69216	0.0307179	1.44554	down
meta_246			1-Guanidino-1-deoxy-scyllo-inositol 4-phosphate;N-Amidino-scyllo-inosamine 4-phosphate	-4.98227	MS1 mz matched	302.074	376.736	8.94e-05	6.77e-05	7.12e-05	0.000137386	7.77e-05	9.8e-05	5.28e-05	5.2e-05	4.4e-05	0.475193	-1.07341	0.0853989	1.28949	unchanged
meta_247			1-Guanidino-1-deoxy-scyllo-inositol 4-phosphate;N-Amidino-scyllo-inosamine 4-phosphate	15.7813	MS1 mz matched	302.196	240.042	8.83e-05	8.5e-05	0.00010667	0.000214502	0.000202694	0.000174147	0.000113577	9.52e-05	0.000100402	0.522902	-0.935388	0.00709946	1.48731	down
meta_248			Citrusinine I;Citpressine I;Sphinganine;Dihydrosphingosine;2-Amino-1,3-dihydroxyoctadecane	9.95705191621057;9.95705191621057;-3.65086935480593	MS1 mz matched	302.304	50.9205	9.61e-05	0.000175222	0.000143381	9.39e-05	0.000112723	8.86e-05	0.000102073	0.000127332	9.53e-05	1.09987	0.137335	0.468631	0.565024	unchanged
meta_249			1'-Acetoxyeugenol acetate;1'-Acetoxyeugenol acetate	0.857251776269358;0.757289479229592	MS1 mz matched	303.065	247.694	4.21e-05	5.06e-05	4.01e-05	6.79e-05	5.04e-05	4.93e-05	5.85e-05	4.85e-05	5.48e-05	0.965673	-0.0503936	0.793437	0.204075	unchanged
meta_250	Eicosapentaenoic acid	0.7485			MS2 forward	303.231	41.478	0.000526953	0.000652005	0.00049026	0.00112333	0.000718767	0.000809484	0.000423431	0.000473521	0.000485968	0.521546	-0.939133	0.0713976	1.32559	unchanged
meta_251			N-(1-Deoxy-1-fructosyl)threonine;1-Methyladenosine;O6-Methyl-2'-deoxyguanosine	-0.236917033650211;-4.98021431992908;-4.98021431992908	MS1 mz matched	304.1	361.009	0.000378926	0.000292614	0.000324965	0.000505793	0.000368773	0.000424942	0.000490759	0.000278665	0.000501185	0.977762	-0.032444	0.914394	0.0746736	unchanged
meta_252			Demonomethylchlorpromazine;Melphalan;Merphalan;Sarcolysin;Medphalan;D-Melphalan	-0.284135663253688;18.1225324714161;18.1225324714161;18.1225324714161	MS1 mz matched	305.08	26.913	9.91e-05	6.46e-05	7.26e-05	9.85e-06	7.62e-06	9.83e-06	0.000114942	0.000119377	0.000100652	12.2682	3.61685	0.00263572	1.53612	up
meta_253			Ceceline	-10.5221	MS1 mz matched	305.124	283.921	6.87e-05	6.98e-05	7.97e-05	0.000111315	6.36e-05	8.93e-05	0.000121777	9.18e-05	6.66e-05	1.0604	0.0846146	0.813591	0.201676	unchanged
meta_254			Guanosine;8-Hydroxy-deoxyguanosine;Guanosine;Isoguanosine;Crotonoside	15.3003443069617;15.3003443069617;15.1894244868381;15.1894244868381	MS1 mz matched	306.081	254.996	6.24e-05	5.87e-05	4.66e-05	2.5e-05	1.99e-05	2.25e-05	0.000103833	8.34e-05	9.11e-05	4.12752	2.04527	0.00481923	1.52468	up
meta_255			Agaritinal;(-)-Annoine;Anoine;2,3-Bis(p-methoxyphenyl)acrylonitrile;2,3-Di(4-methoxyphenyl)acrylonitrile	-8.50979540817962;-23.7636938286071;-23.7636938286071	MS1 mz matched	307.144	247.044	0.000131732	0.0001105	0.000114748	0.000106618	9.32e-05	9.65e-05	0.000163114	0.000122819	0.000121767	1.37623	0.460724	0.101942	1.23164	unchanged
meta_256					Unmapped	308.02	343.044	0.000102751	9.09e-05	8.78e-05	0.000119089	0.000106246	0.000108568	9.94e-05	7.38e-05	0.000157619	0.990772	-0.0133754	0.970927	0.0207043	unchanged
meta_257			(S)-Succinyldihydrolipoamide;CI Pigment Red 3;C.I. Pigment Red 3	12.1879103214018;-2.46730905059335	MS1 mz matched	308.095	271.658	4.28e-05	5.09e-05	4.94e-05	1.66e-05	1.86e-05	2.58e-05	4.22e-05	2.9e-05	3.75e-05	1.78103	0.832709	0.0336912	1.32719	up
meta_258	Adenosine	1			MS2 reverse	309.129	380.776	0.00384042	0.00314705	0.00293018	0.00302852	0.00246475	0.0023838	0.00491124	0.00245915	0.00518506	1.59393	0.672584	0.209333	1.02751	unchanged
meta_259			1-[(5-Amino-5-carboxypentyl)amino]-1-deoxyfructose;Fructoselysine;Glucoselysine	-1.13934929472352;-1.29803373835156;-1.29803373835156	MS1 mz matched	309.165	459.712	0.000680246	0.00100158	0.00100446	0.00069896	0.000560155	0.00124352	0.000962082	0.000411123	0.000744064	0.846017	-0.241242	0.652382	0.361486	unchanged
meta_260			N-Acetyl-a-neuraminic acid;N-Acetylneuraminic acid;N-Acetylneuramite;N-Acetylneuraminic acid;5-Acetamido-3,5-dideoxy-D-glycero-D-galacto-2-nonulosonic acid;Neu5Ac;O-Acetylneuraminic acid;O-Acetylated sialic acid;N-Acetyl-alpha-neuramite;alpha-Neu5Ac;N-Acetyl-beta-neuramite;beta-Neu5Ac;N-Glycolylmuramic acid;2-Glycolylamido-3-O-[(R)-1-carboxyethyl]-2-deoxy-D-glucopyranose	3.29595692745509;3.29595692745509;3.23513616698866;3.23513616698866;3.23513616698866;3.23513616698866;3.23513616698866	MS1 mz matched	310.113	420.798	0.000137505	0.000114082	0.00013206	0.000225158	0.000168195	0.000215082	0.000146438	9.61e-05	0.000169973	0.677957	-0.560735	0.0828677	1.16344	unchanged
meta_261	N-Acetylneuraminic acid	0.8623			MS2 forward	310.113	357.519	5.58e-05	4.89e-05	6.75e-05	0.000158365	0.000116443	0.000151654	1.96e-05	5.36e-05	3.2e-05	0.246841	-2.01835	0.00354852	1.47637	down
meta_262	Phe-Cys	0.9662			MS2 reverse	310.128	284.664	0.000122225	0.000105646	9.59e-05	6.55e-05	5.77e-05	6.09e-05	0.000203248	9.72e-05	0.000197253	2.70426	1.43523	0.0926723	1.29591	unchanged
meta_263			N-Succinyl-2-amino-6-ketopimelate;N-Succinyl-2-L-amino-6-oxoheptanedioate;N-Succinyl-L-2-amino-6-oxoheptanedioate;N-Succinyl-L-2-amino-6-oxopimelate;N-Succinyl-2-amino-6-oxo-L-pimelic acid;N-Succinyl-epsilon-keto-L-aminopimelic acid;(S)-2-(Succinylamino)-6-oxoheptanedioate;N-Succinyl-2-amino-6-oxopimelate	-9.57002295076573;-9.68590679798196;-9.68590679798196	MS1 mz matched	312.066	377.361	0.000104947	8.59e-05	9.84e-05	0.000128683	9.76e-05	0.000105833	0.000125536	0.000102316	0.00014305	1.1168	0.159376	0.440352	0.62702	unchanged
meta_264	Met-Tyr	0.7183			MS2 reverse	312.111	311.32	0.00105134	0.000799325	0.000791803	0.000402787	0.000378809	0.000299168	0.00197376	0.000688928	0.00164568	3.98641	1.99509	0.106995	1.25982	unchanged
meta_265			Caftaric acid;Cis-Caffeoyl tartaric acid;(9Z,11E)-(13S)-13-Hydroperoxyoctadeca-9,11-dienoic acid;(9Z,11E)-(13S)-13-Hydroperoxyoctadeca-9,11-dienoate;13(S)-HPODE;13S-Hydroperoxy-9Z,11E-octadecadienoic acid;(9Z,12Z)-(11S)-11-Hydroperoxyoctadeca-9,12-dienoic acid;(9Z,12Z)-(11S)-11-Hydroperoxyoctadeca-9,12-dienoate;(7S,8S)-DiHODE;(9Z,12Z)-(7S,8S)-Dihydroxyoctadeca-9,12-dienoic acid;(7S,8S,9Z,12Z)-7,8…	0;0;-3.52304278161553;-3.52304278161553;-3.52304278161553;-3.52304278161553;-3.52304278161553;-3.52304278161553;-3.52304278161553;-3.52304278161553;-3.52304278161553;-3.52304278161553;-3.52304278161553;-3.52304278161553	MS1 mz matched	313.237	48.189	0.000125825	0.000120812	0.000113731	0.000151264	9.62e-05	0.000130252	0.000150873	0.000147062	0.000168475	1.23487	0.304361	0.198544	1.01676	unchanged
meta_266					Unmapped	314.181	249.845	7.44e-05	5.33e-05	6.28e-05	4.27e-05	2.3e-05	2.62e-05	3.74e-05	4.37e-05	4.04e-05	1.32149	0.402168	0.243387	0.956885	unchanged
meta_267					Unmapped	314.787	347.733	0.000422636	0.000345577	0.000310915	0.000534645	0.000439898	0.000442487	0.000384206	0.000507439	0.000526561	1.00083	0.00119593	0.994639	0.0143934	unchanged
meta_268			Citreovirone;Ondansetron	17.0565219024582;-16.373713640084	MS1 mz matched	316.137	296.246	0.000273512	0.000150568	0.000223506	0.000276993	0.000191391	0.000247239	0.000374214	0.000168811	0.000444735	1.38028	0.46496	0.389453	0.72981	unchanged
meta_269			Butoctamide hydrogen succite;Butoctamide semisuccite	21.0374	MS1 mz matched	316.211	222.261	8.66e-05	8.47e-05	8.58e-05	0.000203267	0.000194689	0.00022244	8.54e-05	8.82e-05	8.95e-05	0.424108	-1.2375	0.00403792	1.53088	down
meta_270			Costatol	-7.18715	MS1 mz matched	316.921	366.589	0.00311378	0.00317838	0.00302619	0.0022511	0.00322743	0.00241196	0.0034652	0.00205737	0.00321854	1.1078	0.147701	0.623532	0.397816	unchanged
meta_271			Distichonic acid B;Distichonic acid A;N-Glycosyl-L-asparagine	2.32704965418792;2.32704965418792;2.38009182411822	MS1 mz matched	317.095	383.524	0.000136307	0.000112828	0.000122659	0.000195835	0.000131758	0.000151685	0.000191469	0.000117821	0.000189751	1.04124	0.0582973	0.841577	0.180906	unchanged
meta_272	15-Deoxy-delta-12,14-PGJ2	0.7239			MS2 forward	317.211	47.4425	0.000212339	0.000221159	0.000242938	0.000530771	0.000494621	0.000479348	0.000221446	0.000194419	0.00022496	0.425871	-1.23151	0.000266214	1.53246	down
meta_273	gamma-L-Glutamyl-L-glutamic acid	0.9183			MS2 reverse	318.13	380.493	0.000371278	0.000271172	0.000239447	0.000276813	0.000177804	0.000201497	0.000494633	0.000229749	0.000528485	1.90953	0.933218	0.160908	1.10479	unchanged
meta_274			Paraquat dichloride;Methyl viologen;Paraquat dichloride;1,1'-Dimethyl-4,4'-bipyridinium dichloride	19.4432238420411;19.4432238420411	MS1 mz matched	318.191	355.565	0.000137554	0.00014362	0.0001749	0.00028192	0.000248537	0.000297161	0.00013263	0.000143906	0.000117712	0.476365	-1.06986	0.00285935	1.50748	down
meta_275			N-(1-Deoxy-1-fructosyl)histidine;Phytosphingosine;4-D-Hydroxysphinganine	14.2239781754107;21.1577311821527	MS1 mz matched	318.3	79.1375	0.00530475	0.00878379	0.0086977	0.00545633	0.0053531	0.00531337	0.00778818	0.00686653	0.00620851	1.29402	0.37186	0.0735271	1.33531	unchanged
meta_276			N-(1-Deoxy-1-fructosyl)histidine;Phytosphingosine;4-D-Hydroxysphinganine	16.169485072419;23.1032515686333	MS1 mz matched	318.3	53.569	0.0181823	0.0204788	0.0211885	0.0169361	0.0160042	0.0145331	0.0201746	0.0173928	0.0196103	1.20442	0.268335	0.0442859	1.28431	up
meta_277			3,5-Dibromo-4-hydroxybenzoate	-6.42081	MS1 mz matched	318.9	363.706	0.00137844	0.00134557	0.0012655	0.00134195	0.00130272	0.00143436	0.00136612	0.00128716	0.00131902	0.973832	-0.0382548	0.485361	0.560353	unchanged
meta_278			3,5-Dibromo-4-hydroxybenzoate	-6.42081	MS1 mz matched	318.9	376.784	0.00104915	0.000864651	0.000965685	0.00107883	0.000916975	0.00100891	0.000997885	0.00110415	0.00104009	1.04573	0.0645133	0.466906	0.593843	unchanged
meta_279			Eseramine;(3aS-cis)-3,3a,8,8a-Tetrahydro-N,3a,8-trimethyl-5-[[(methylamino)carbonyl]oxy]-pyrrolo[2,3-b]indole-1(2H)-carboxamide	-14.2537	MS1 mz matched	319.165	226.991	3.37e-05	4e-05	3.51e-05	2.52e-05	3.13e-05	3.62e-05	3.41e-05	3.49e-05	3.32e-05	1.10254	0.140834	0.426059	0.670821	unchanged
meta_280	12-oxo-ETE	0.6325			MS2 reverse	319.225	44.7175	0.000203633	0.000191638	0.000187599	0.000379055	0.000404184	0.000370862	0.000136424	0.000150365	0.000301681	0.509895	-0.971729	0.0658343	1.34033	unchanged
meta_281			Valproic acid glucuronide;Octanoylglucuronide;	-8.72161530019119;-8.72161530019119;	MS1 mz matched	321.144	286.702	4.21e-05	3.64e-05	4.26e-05	5.62e-05	4.56e-05	5.64e-05	8.57e-05	3.2e-05	7.3e-05	1.20544	0.269565	0.575779	0.489019	unchanged
meta_282	D-Xylose	1			MS2 reverse	323.102	48.032	0.000138738	8.98e-05	0.000113388	0.000123499	8.95e-05	0.000127145	0.000167484	0.000121811	0.000201358	1.44244	0.528515	0.148751	1.08418	unchanged
meta_283	Primaquine	0.8778			MS2 reverse	323.181	449.878	0.000212012	0.000159954	0.000146453	0.000160866	0.000136035	0.000132674	0.000276155	0.000116966	0.000221972	1.43187	0.517897	0.315719	0.850201	unchanged
meta_284	3.alpha.-Mannobiose	0.9026			MS2 reverse	325.113	382.168	0.000106275	9.07e-05	9.41e-05	0.000123401	9.14e-05	0.000101427	7.13e-05	0.000102593	9.79e-05	0.85962	-0.218229	0.336664	0.731703	unchanged
meta_285			3-Methoxy-4-Hydroxyphenylglycol sulfate;3-Methoxy-4-hydroxyphenylethyleneglycol sulfate;	-18.9213326672852;-18.9213326672852;	MS1 mz matched	325.285	34.1355	0.00134177	0.00125089	0.00128907	0.000383572	0.000637094	0.000397825	0.00030686	0.00124616	0.00190219	2.43584	1.28442	0.278596	0.905373	unchanged
meta_286			Cycloguanil hydrochloride;1-(4-Chlorophenyl)-1,6-dihydro-6,6-dimethyl-1,3,5-triazine-2,4-diamine monohydrochloride	-12.1921	MS1 mz matched	326.03	343.048	0.000613801	0.000608645	0.000464436	0.000703663	0.00061213	0.0005469	0.000559668	0.000436064	0.000793828	0.960737	-0.0577859	0.846097	0.151944	unchanged
meta_287	Phe-Tyr	0.7271			MS2 forward	328.139	284.571	0.00177901	0.00139295	0.00128974	0.000696202	0.000697557	0.000537325	0.00291414	0.001105	0.00264304	3.44997	1.78658	0.106145	1.26071	unchanged
meta_288			Metoprolol;Metoprolol	9.56758384644115;9.73114347662551	MS1 mz matched	328.211	218.801	7.1e-05	7.51e-05	7.5e-05	0.000114649	0.000129986	0.000121136	8.48e-05	0.000105379	8.89e-05	0.76308	-0.390093	0.0240156	1.37188	down
meta_289			Europine;9-Lasiocarpylheliotridine	20.8895	MS1 mz matched	330.191	337.697	0.000228329	0.000160859	0.000232956	0.000433607	0.000362952	0.00048563	0.000136274	0.000217892	0.000130853	0.378274	-1.4025	0.00495947	1.46282	down
meta_290	Eicosapentaenoic Acid ethyl ester	0.6274			MS2 forward	330.264	48.567	7.74e-05	9.52e-05	8.41e-05	0.000158628	0.000140642	0.000162256	0.000116519	8.91e-05	9.75e-05	0.656694	-0.606708	0.00810635	1.43267	down
meta_291	(-)-Medicarpin	0.9895			MS2 reverse	331.112	380.228	0.0016321	0.00128799	0.00121903	0.00129134	0.00105144	0.00107702	0.0023943	0.000996341	0.00246683	1.71282	0.776369	0.229546	1.00164	unchanged
meta_292			Ciprofloxacin;Ambelline;(3alpha,11S)-1,2-Didehydro-3,7-dimethoxycrin-11-ol;Pretazettine;Tazettine;Sekisanin;2-O-Acetylpseudolycorine	17.4561163185714;-9.0595575311676;-9.0595575311676;-9.0595575311676;-9.0595575311676	MS1 mz matched	332.145	357.493	0.00101184	0.000729891	0.000711902	0.000547039	0.00047308	0.000461713	0.00116121	0.000381424	0.00106474	1.75956	0.815215	0.265172	0.942739	unchanged
meta_293			Ambelline;(3alpha,11S)-1,2-Didehydro-3,7-dimethoxycrin-11-ol;Pretazettine;Tazettine;Sekisanin;2-O-Acetylpseudolycorine	15.0992625520032;15.0992625520032;15.0992625520032;15.0992625520032	MS1 mz matched	332.151	41.982	9.72e-05	0.000104167	6.36e-05	0.000145021	0.000142732	0.000175177	0.000115294	0.000208717	9.37e-05	0.902246	-0.148407	0.716435	0.318397	unchanged
meta_294			Marimastat;Lead nitrate	-13.0977040404264;-10.3167237199994	MS1 mz matched	332.206	341.272	0.000233107	0.000188489	0.000270196	0.000547292	0.000628744	0.000818097	0.000211608	0.000228852	0.000204309	0.323333	-1.62891	0.0295039	1.45791	down
meta_295			2-Deoxy-D-ribose 1,5-bisphosphate;D-Ribose 1-diphosphate	1.36058771951647;1.36058771951647	MS1 mz matched	332.952	369.837	0.00311288	0.00313924	0.00310932	0.00377264	0.00332552	0.00393981	0.00338678	0.00352959	0.00321472	0.91784	-0.123685	0.238374	0.913599	unchanged
meta_296			Cinchonidine;(R)-Rhazinilam;Cinchonine;(9S)-Cinchon-9-ol;Eburmonine;Vinburnine;Cinchonidine;(8alpha,9R)-Cinchon-9-ol;10-Deoxysarpagine;Sarpagan-17-ol;Coryntheal	-17.7218718913857;-17.7218718913857;-17.6766612322336;-17.6766612322336;-17.6766612322336;-17.6766612322336;-17.6766612322336	MS1 mz matched	333.133	265.078	4.58e-05	4.45e-05	6.84e-05	5.76e-05	5.45e-05	5.89e-05	7.04e-05	5.07e-05	6.02e-05	1.05983	0.0838291	0.612814	0.440959	unchanged
meta_297			N-(1-Deoxy-1-fructosyl)methionine;K-252c	0.409188091647257;-6.10724515361056	MS1 mz matched	334.092	311.368	0.000108114	8.38e-05	8.13e-05	3.89e-05	4.67e-05	3.85e-05	0.000185549	7.22e-05	0.000160752	3.37259	1.75386	0.103266	1.26817	unchanged
meta_298			N-Acetyl desmethyl frovatriptan;N-Desmethylzolmitriptan;183C91	8.3218704609621;8.42035279810552	MS1 mz matched	334.186	386.716	9.16e-05	7.88e-05	0.000100324	0.000141081	0.000122699	0.000145035	9.1e-05	6.27e-05	6.44e-05	0.533492	-0.906462	0.00641177	1.45182	down
meta_299			Nicotinamide ribotide;12-Keto-leukotriene B4;12-Keto-LTB4;5-Hydroxy-12-oxo-delta5,8,11,14-eicosapolyenoic acid;Prostaglandin A2;PGA2;Medullin;Prostaglandin B2;PGB2;Prostaglandin C2;PGC2;Prostaglandin J2;PGJ2;delta-12-Prostaglandin J2;delta-12-PGJ2;Lathyrol;17-Oxogrindelic acid;6beta,7beta-Dihydroxykaurenoic acid;ent-6alpha,7alpha-Dihydroxykaur-16-en-19-oic acid;Di-n-hexyl phthalate;Dihexyl 1,2-be…	-5.48981028014926;8.87214913542191;8.87214913542191;8.87214913542191;8.87214913542191;8.87214913542191;8.87214913542191;8.87214913542191;8.87214913542191;8.87214913542191;8.87214913542191;8.87214913542191;8.87214913542191;8.87214913542191;8.87214913542191	MS1 mz matched	335.217	269.219	3.84e-05	3.83e-05	3.63e-05	3.45e-05	5.56e-05	6.29e-05	4.58e-05	4.21e-05	4e-05	0.835599	-0.259117	0.429181	0.684178	unchanged
meta_300	16-Hydroxypalmitic acid	0.6005			MS2 reverse	336.253	44.177	0.000149775	0.000136898	9.4e-05	0.000117221	0.000159642	0.000223359	0.00011487	0.000143473	0.000112665	0.741686	-0.43112	0.295588	0.863907	unchanged
meta_301			Acenocoumarol;Boc-Asn-OPhNO2	4.24537713813855;-0.849071102010904	MS1 mz matched	336.325	36.1405	0.000235315	0.00023029	0.000191007	0.000368099	0.000199175	4.66e-05	0.000221164	6.41e-05	0.000110383	0.644466	-0.633823	0.534969	0.501648	unchanged
meta_302	L-Saccharopine	0.9797			MS2 reverse	337.16	358.732	5.46e-05	5.32e-05	5.7e-05	3.44e-05	3.21e-05	2.66e-05	7.99e-05	4.25e-05	8.9e-05	2.27118	1.18344	0.105583	1.25413	unchanged
meta_303	Arg-Tyr	0.8116			MS2 reverse	337.172	447.861	0.00366153	0.00337678	0.00256578	0.00349462	0.00318366	0.00324824	0.00602792	0.00283641	0.00542496	1.43951	0.525574	0.275148	0.926362	unchanged
meta_304			6,9,12,15,18,21-Tetracosahexaenoic acid;	20.5329165044027;	MS1 mz matched	338.264	264.738	8.05e-05	7.37e-05	7.96e-05	0.000137749	9.47e-05	0.000128703	0.000139897	0.000108422	0.000103158	0.973214	-0.0391709	0.862265	0.131158	unchanged
meta_305	20-Hydroxyarachidonic acid	0.7474			MS2 reverse	338.269	44.203	0.00043324	0.000306134	0.000299713	0.000266038	0.000398898	0.00046899	0.000333173	0.000266612	0.000278716	0.774742	-0.368212	0.286736	0.874616	unchanged
meta_306	Erucamide	0.9325			MS2 forward	338.341	34.683	0.000698182	0.000582376	0.000550968	0.000689951	6.78e-05	5.91e-05	0.00042721	0.000178654	0.000220689	1.01198	0.0171802	0.989383	0.0259231	unchanged
meta_307	Papaverine	0.8615			MS2 reverse	339.155	197.237	0.000716715	0.0006908	0.00063463	0.000343937	0.000251192	0.000313681	0.00110551	0.000343157	0.000872715	2.55431	1.35293	0.170362	1.11857	unchanged
meta_308					Unmapped	340.882	363.688	0.000554569	0.00055751	0.000499032	0.000571305	0.000541943	0.000551674	0.000557629	0.000504036	0.000498939	0.937344	-0.0933499	0.197105	0.9902	unchanged
meta_309					Unmapped	340.882	376.758	0.000497419	0.000387967	0.000391749	0.000471784	0.000419278	0.000413194	0.000413567	0.000455395	0.000446549	1.00863	0.0123959	0.876868	0.138343	unchanged
meta_310	(-)-Usnic acid	0.6714			MS2 forward	344.089	273.645	9.38e-05	6.65e-05	5.99e-05	7.01e-05	6.08e-05	6.73e-05	0.000119832	6.59e-05	0.000126989	1.57753	0.657672	0.183852	1.09026	unchanged
meta_311			N-(1-Deoxy-1-fructosyl)tyrosine;	-2.08873271918592;	MS1 mz matched	344.134	321.802	0.000294515	0.000267192	0.000219315	0.000147924	0.000142373	0.000143329	0.000590798	0.000262786	0.000620841	3.40022	1.76563	0.0940544	1.29463	unchanged
meta_312			Triazolam;Boscalid	-10.5396113166094;-0.924515751021385	MS1 mz matched	344.206	329.197	0.000325377	0.000333977	0.000405339	0.000836777	0.000733169	0.00096459	0.00028595	0.0003461	0.000284063	0.361452	-1.46812	0.00994082	1.49575	down
meta_313			Oxadiazon	2.88656	MS1 mz matched	346.222	327.712	0.000135961	0.000144704	0.000174421	0.00029993	0.000257837	0.000319382	0.00014146	0.000137859	0.000129057	0.465572	-1.10292	0.0108098	1.50241	down
meta_314			Lepidine F;Lepidine E;Lepidine D;Lepidine B;Gibberellin A3;Gibberellic acid;Gibberellin;Antheridic acid;Antheridiogen-An;Hallactone A;Polactone A;Strigol;Cyropicrin;Molephantin;Saupirin;Gibberellin A29-catabolite;Gibberellin A6;Gibberellin A34-catabolite	20.1309877339336;20.1309877339336;20.1309877339336;20.1309877339336;24.1057416965263;24.1057416965263;24.1057416965263;24.1057416965263;24.1057416965263;24.1057416965263;24.1057416965263;24.1057416965263;24.1057416965263;24.1057416965263;24.1057416965263	MS1 mz matched	347.15	233.845	0.000427679	0.000339263	0.000323695	0.000234572	0.000200868	0.000200293	0.000545736	0.000421154	0.000332217	2.04348	1.03103	0.0658479	1.34361	unchanged
meta_315	Adenosine monophosphate (AMP)	0.9996			MS2 forward	348.07	422.188	0.00053089	0.000473239	0.00033291	0.000403282	0.000337123	0.000213103	0.000787047	0.000708087	0.000595913	2.19301	1.13291	0.00850752	1.42886	up
meta_316					Unmapped	349.273	47.9745	0.000301442	0.000367357	0.000288266	0.000456312	0.000413604	0.000470847	0.000209303	0.000242842	0.000226695	0.506308	-0.981912	0.0012117	1.52085	down
meta_317			N-(1-Deoxy-1-fructosyl)phenylalanine;	-2.45161123167569;	MS1 mz matched	350.121	284.023	0.000148384	0.000117224	0.000113836	7.12e-05	6.73e-05	6.22e-05	0.00027292	0.000106818	0.00023238	3.04869	1.60819	0.110837	1.25312	unchanged
meta_318					Unmapped	350.327	34.5975	8.02e-05	8.48e-05	7.62e-05	0.000102412	6.81e-05	4.94e-05	8.31e-05	8.78e-05	0.000106162	1.25973	0.333113	0.351064	0.764944	unchanged
meta_319					Unmapped	351.001	371.193	0.00410857	0.00411845	0.00385112	0.00491613	0.00427472	0.00509889	0.00453985	0.00468952	0.0043899	0.953081	-0.0693295	0.471922	0.594318	unchanged
meta_320	L-Citrulline	0.9667			MS2 reverse	351.19	435.312	8.17e-05	8.3e-05	7.27e-05	8.6e-05	5.91e-05	6.04e-05	0.000104192	5.87e-05	5.19e-05	1.04488	0.0633362	0.879069	0.134218	unchanged
meta_321			Resolvin E1;(ent-6alpha,7alpha,12alpha)-6,7,12-Trihydroxy-16-kauren-19-oic acid;Oryzalic acid B;15-Epi-lipoxin B5;15-Keto-prostaglandin E2;Oryzalic acid A;5,12,18R-TriHEPE;8-iso-15-keto-PGE2;Prostaglandin D3;15-Oxo-lipoxin A4;PGH3;Prostaglandin E3;12-Oxo-20-hydroxy-leukotriene B4;20-oxo-leukotriene B4;(5Z,13E)-11alpha-Hydroxy-9,15-dioxoprost-13-enoate;(5Z)-(15S)-11alpha-Hydroxy-9,15-dioxoprosta-1…	8.30874508403082;8.30874508403082;8.30874508403082;8.30874508403082;8.30874508403082;8.30874508403082;8.30874508403082;8.30874508403082;8.30874508403082;8.30874508403082;8.30874508403082;8.30874508403082;8.30874508403082;8.30874508403082;8.37756164675343;8.37756164675343;8.37756164675343;8.37756164675343;8.37756164675343;8.37756164675343;8.37756164675343;8.37756164675343;8.37756164675343	MS1 mz matched	351.212	445.682	0.00402999	0.00371336	0.00337793	0.00342248	0.00360047	0.00376707	0.00683664	0.00277981	0.00598571	1.44598	0.532047	0.323396	0.845614	unchanged
meta_322					Unmapped	352.244	264.67	0.00096271	0.000799661	0.000786789	0.00100952	0.00108951	0.00109561	0.00112979	0.0012563	0.00113506	1.1022	0.140391	0.103765	1.13119	unchanged
meta_323			Indole-3-acetic-acid-O-glucuronide;Pretetramid;Pretetramide	13.9478708289496;9.67807312979543	MS1 mz matched	352.32	35.6185	0.000363216	0.000315137	0.000310392	0.000585038	5.69e-05	5.21e-05	0.000393419	9.45e-05	0.000122346	0.879351	-0.18549	0.898128	0.0934335	unchanged
meta_324			(S)-5-Diphosphomevalonic acid;(R)-Mevalonic acid-5-pyrophosphate;14-Dihydroxycornestin;Cornexistin;Monocerin	16.5521592617192;16.5521592617192;-12.9817022904989;-12.9817022904989	MS1 mz matched	353.093	380.135	0.000331594	0.000253214	0.000255905	0.000276186	0.000235886	0.00024525	0.000491931	0.000230365	0.000469528	1.57373	0.654192	0.223893	1.01327	unchanged
meta_325			dUDP;Nisoldipine	-4.63724148023559;-8.75919780174839	MS1 mz matched	353.146	382.852	0.000155607	0.000110655	0.000107008	8.96e-05	7.37e-05	7.17e-05	0.000242385	0.000108622	0.000243097	2.5272	1.33754	0.113588	1.24111	unchanged
meta_326	Lys-Trp	0.8822			MS2 reverse	355.172	391.185	0.000114878	0.000130208	0.00013817	0.00017144	0.00016825	0.000215411	0.000184955	0.00014191	0.000124434	0.813003	-0.298668	0.217698	0.916239	unchanged
meta_327			2-O-p-Coumaroylhydroxycitric acid;Bufadienolide	-8.96107074426263;18.7022996653508	MS1 mz matched	355.263	213.259	0.000162645	0.000144222	0.000122915	0.000172363	0.00014567	0.000151254	0.000425988	0.000426963	0.00044401	2.76369	1.46659	2.37e-05	1.54347	up
meta_328					Unmapped	356.279	34.999	0.000288036	0.000271228	0.000260323	0.000103657	0.000162598	0.000127114	0.000140774	0.000190091	0.000103781	1.10493	0.143956	0.676267	0.326022	unchanged
meta_329			Dopexamine;Prostaglandin F1alpha;(13E,15S)-9alpha,11alpha-9,11,15-Trihydroxyprost-13-en-1-oic acid	7.88330821324777;-19.9668047975981	MS1 mz matched	357.249	532.438	0.00028125	0.000296387	0.000390684	0.000597082	0.000596874	0.000762019	0.000229692	0.000355329	0.000219524	0.411327	-1.28164	0.00630043	1.45408	down
meta_330			2',7-Dihydroxy-4'-methoxy-8-prenylflavan;5-Deoxymyricanone;2,2-Bis[4-(2,3-epoxypropoxy)phenyl]propane;2',4'-Dihydroxy-7-methoxy-8-prenylflavan;4',7-Dihydroxy-2'-methoxy-3'-prenylisoflavan;Bisphenol A diglycidyl ether;2,2-Bis(4-glycidyloxyphenyl)propane;16beta-Hydroxy-3,11-dioxopreg-4,17(20)-dien-21-oic acid, gamma-lactone	13.3484255353253;13.3484255353253;13.3484255353253;13.3484255353253;13.3484255353253;13.2287769995878;13.2287769995878	MS1 mz matched	358.206	251.047	8.7e-05	7.27e-05	6.09e-05	3.85e-05	4.16e-05	3.62e-05	4.12e-05	4.6e-05	2.49e-05	0.962873	-0.0545826	0.84529	0.178007	unchanged
meta_331			Oxybutynin;Dihydroretrofractamide B;Oxybutynin;Songorine;Zongorine;pellonine	-24.9228513364193;-24.9228513364193;-24.9399267250791;-24.9399267250791	MS1 mz matched	358.221	323.947	6.87e-05	6.9e-05	7.84e-05	0.000130674	0.000125826	0.000125864	7.95e-05	5.85e-05	5.99e-05	0.517755	-0.949659	0.00895137	1.50703	down
meta_332	Sucrose	0.9297			MS2 forward	360.149	356.483	4.68e-05	4.34e-05	4.79e-05	5.77e-05	4.08e-05	4.6e-05	3.23e-05	4.09e-05	4.43e-05	0.813062	-0.298562	0.222396	0.904794	unchanged
meta_333	Cellobiose	0.9657			MS2 forward	360.149	382.567	0.000208893	0.000215972	0.000179543	0.00029361	0.00021073	0.000213691	0.000126866	0.00017206	0.000145376	0.618778	-0.692507	0.0593673	1.28397	unchanged
meta_334			Loxtidine;Lavoltidine	14.0892	MS1 mz matched	360.237	314.444	2.81e-05	2.71e-05	3.29e-05	4.26e-05	4.83e-05	7.77e-05	2.92e-05	2.37e-05	2.36e-05	0.453757	-1.14001	0.101974	1.25721	unchanged
meta_335					Unmapped	362.1	273.844	0.00118518	0.00105805	0.00100924	0.000874952	0.000806226	0.000839635	0.00192047	0.000924321	0.00185998	1.86637	0.900235	0.15203	1.16242	unchanged
meta_336			1-Guanidino-1-deoxy-scyllo-inositol 4-phosphate;N-Amidino-scyllo-inosamine 4-phosphate	-4.98227	MS1 mz matched	362.095	376.114	0.000144538	0.000121043	0.000109684	0.000289212	0.000192635	0.000234533	0.000129874	0.000139682	0.000128889	0.556192	-0.846346	0.0610446	1.35804	unchanged
meta_337			Citrusinine I;Citpressine I;Sphinganine;Dihydrosphingosine;2-Amino-1,3-dihydroxyoctadecane	9.95705191621057;9.95705191621057;-3.65086935480593	MS1 mz matched	362.326	54.8025	0.00263243	0.00329789	0.00304335	0.00254901	0.00252493	0.00221836	0.00310621	0.00274053	0.00304331	1.2191	0.285816	0.0266108	1.33945	up
meta_338			Nb-Palmitoyltryptamine;(25S)-26-Oxocholest-4-en-3-one;(25R)-26-Oxocholest-4-en-3-one	-16.8553832768925;11.297491831304;11.297491831304	MS1 mz matched	363.31	35.468	9.26e-05	0.000110286	7.94e-05	8.46e-05	7.74e-05	7.53e-05	0.000103379	8.33e-05	0.000108268	1.24333	0.314205	0.114699	1.18906	unchanged
meta_339			Bumetanide;10-Hydroxycamptothecin	-10.9154039236836;-1.59816141414594	MS1 mz matched	365.105	381.561	0.000441656	0.000349383	0.000335075	0.000472666	0.000370561	0.00046598	0.000320967	0.000365597	0.000369818	0.806887	-0.309561	0.108541	1.16033	unchanged
meta_340			Gibberellin A123;3b,8b-Dihydroxy-6b-angeloyloxy-7(11)-eremophilen-12,8-olide;3b,8a-Dihydroxy-6b-angeloyloxy-7(11)-eremophilen-12,8-olide;3b-Hydroxy-6b-(2,3-epoxy-2-methylbutanoyloxy)-7(11)-eremophilen-12,8b-olide;Eremopetasitenin A1;12-Oxo-20-carboxy-leukotriene B4;5-(4'-Hydroxyphenyl)-gamma-valerolactone-4'-O-glucuronide;Blumealactone A;Cinncassiol C2;Gibberellin A97;Gibberellin A74;3b,9b-Dihydr…	6.6212947781838;6.6212947781838;6.6212947781838;6.6212947781838;6.6212947781838;6.6212947781838;6.6212947781838;6.6212947781838;6.6212947781838;6.6212947781838;6.6212947781838;6.6212947781838;6.6212947781838;6.6212947781838;6.58999210839105;6.58999210839105;6.58999210839105;6.58999210839105;6.58999210839105;6.58999210839105;6.58999210839105;6.58999210839105	MS1 mz matched	365.203	416.308	0.00156184	0.00142283	0.0015004	0.00126687	0.00108652	0.00116768	0.00267783	0.00103789	0.00220153	1.68052	0.748909	0.2418	0.983642	unchanged
meta_341	Kynuramine	0.6527			MS2 reverse	367.15	286.674	0.000975658	0.000753601	0.000779117	0.000833293	0.000646563	0.000821788	0.00171681	0.000641134	0.00166521	1.74794	0.805659	0.240867	0.979255	unchanged
meta_342					Unmapped	367.284	48.1	0.000714367	0.000744836	0.000713166	0.00117964	0.00118607	0.00128896	0.000463994	0.000565731	0.000465879	0.409231	-1.28901	0.000125485	1.53316	down
meta_343	Dihydrocapsaicin	0.8384			MS2 reverse	368.244	37.52	0.0001954	0.000214581	0.000122302	0.000390266	0.000431437	0.000341255	5.16e-05	0.000107089	2.22e-05	0.155532	-2.68472	0.000822807	1.5125	down
meta_344	Tyr-Glu	0.9185			MS2 reverse	371.144	298.697	0.000172984	0.000141414	0.000126541	0.00018989	0.000145127	0.000156333	0.000200938	0.000145239	0.000216257	1.14467	0.194933	0.413525	0.667594	unchanged
meta_345			dUDP;Nisoldipine	-4.63724148023559;-8.75919780174839	MS1 mz matched	371.156	382.852	0.000939669	0.000758384	0.000704266	0.000625302	0.000434947	0.000428734	0.00159861	0.000789188	0.00165209	2.71319	1.43999	0.086127	1.28867	unchanged
meta_346			Dodecanedioylcarnitine;Myxalamid D	18.755704781513;-22.1335325859196	MS1 mz matched	374.253	224.921	8.15e-05	7.12e-05	7.27e-05	0.000150443	0.000125924	0.000181093	8.85e-05	7.69e-05	9.01e-05	0.558544	-0.840257	0.0443196	1.38484	down
meta_347					Unmapped	374.963	371.077	0.00738894	0.00720089	0.00679406	0.00850684	0.0075376	0.00884078	0.00810031	0.00790368	0.00771526	0.953146	-0.0692307	0.427504	0.658227	unchanged
meta_348			(S)-5-Diphosphomevalonic acid;(R)-Mevalonic acid-5-pyrophosphate;14-Dihydroxycornestin;Cornexistin;Monocerin	16.5521592617192;16.5521592617192;-12.9817022904989;-12.9817022904989	MS1 mz matched	375.075	380.135	0.000118271	9.27e-05	7.9e-05	8.72e-05	7.86e-05	8.81e-05	0.000154825	8.35e-05	0.000172105	1.61659	0.692957	0.193038	1.07568	unchanged
meta_349			Haloxyfop methyl;Haloxyfop methyl ester	-19.9974	MS1 mz matched	376.051	285.998	0.000157185	0.0001476	0.000154733	0.000319078	0.000277132	0.000344858	0.000103955	0.000191632	0.000116095	0.437463	-1.19277	0.00832746	1.44422	down
meta_350			Icaceine	13.3248	MS1 mz matched	376.258	34.7975	0.000833086	0.000691161	0.000732946	0.00116977	0.000701718	0.00046261	0.000505497	0.000764509	0.000676263	0.833842	-0.262154	0.606878	0.424714	unchanged
meta_351					Unmapped	376.787	347.504	0.000302563	0.000246112	0.000207975	0.000316179	0.000253419	0.00028477	0.000262358	0.000289271	0.000346021	1.05066	0.0712948	0.663915	0.368571	unchanged
meta_352	Riboflavin	0.9903			MS2 forward	377.145	205.911	8.1e-05	8.78e-05	7.25e-05	0.00011453	9.17e-05	0.000113148	7.29e-05	9.86e-05	7.96e-05	0.786034	-0.347336	0.0999676	1.12461	unchanged
meta_353			5-Nonadecyl-1,3-benzenediol;	-23.3736440106218;	MS1 mz matched	377.325	35.419	0.000140037	0.000119178	0.000119276	0.000110711	0.000293984	0.000219318	0.000104506	0.000117482	0.000146928	0.5912	-0.758283	0.247857	0.961074	unchanged
meta_354			6,9,12,15,18,21-Tetracosahexaenoic acid;	20.5329165044027;	MS1 mz matched	378.26	264.37	0.000128056	9.36e-05	7.73e-05	9.08e-05	0.000107812	9.94e-05	0.000107301	0.000107243	9.67e-05	1.04444	0.0627257	0.510021	0.513172	unchanged
meta_355			S 1033;(5Z,9alpha,11alpha,13E)-9,11-Dihydroxyprosta-5,13-dien-1-oic acid monosodium salt	-21.3754	MS1 mz matched	378.263	42.421	0.000201748	0.000281487	0.000235523	0.000485356	0.000463343	0.000493129	0.000146606	0.000108327	0.000115795	0.257123	-1.95947	3.01e-05	1.54033	down
meta_356	D-erythro-Sphingosine-1-phosphate	0.9636			MS2 forward	380.255	275.008	0.000138114	0.000130201	0.000106728	0.000144331	0.000114962	0.000133918	0.000133309	0.00012684	0.000114818	0.953602	-0.0685412	0.587364	0.432692	unchanged
meta_357					Unmapped	380.9	376.784	0.000370583	0.000301629	0.000292995	0.000354475	0.000322959	0.000326746	0.000316399	0.000299935	0.000331455	0.943845	-0.0833788	0.23598	0.87027	unchanged
meta_358					Unmapped	384.081	273.753	0.000115962	0.000108386	9.79e-05	0.000107904	0.00010033	0.00010199	0.00018694	9.94e-05	0.000184827	1.5189	0.603031	0.203029	1.05859	unchanged
meta_359			Dihydrozeatin-9-N-glucoside;Dihydrozeatin-7-N-dihydrozeatin;Dihydrozeatin-O-glucoside;Dihydrozeatin-O-glucoside	9.1768765647636;9.1768765647636;9.1768765647636;9.13407649927625	MS1 mz matched	384.198	243.272	0.000120591	0.000119725	9.89e-05	0.000103119	5.17e-05	7.35e-05	0.000127948	0.000108616	9.36e-05	1.44586	0.531932	0.141369	1.07243	unchanged
meta_360			2,3-Butanediol apiosylglucoside;Schizandrin C;Wuweizisu C	1.69198940661303;16.9506085136894	MS1 mz matched	385.164	38.1575	0.000186818	0.000171535	0.000122441	9.94e-05	0.000128311	0.000114373	0.000129841	0.000183481	0.000178209	1.4368	0.522859	0.0815949	1.22408	unchanged
meta_361			(7R)-7-(4-Carboxybutamido)cephalosporate;7-Glutarylaminocephalosporate	-1.03606	MS1 mz matched	387.087	380.848	0.000118388	8.5e-05	7.47e-05	9.52e-05	7.43e-05	8.41e-05	6.83e-05	7.37e-05	8.88e-05	0.909988	-0.136081	0.425327	0.612295	unchanged
meta_362			Gibberellin A123;3b,8b-Dihydroxy-6b-angeloyloxy-7(11)-eremophilen-12,8-olide;3b,8a-Dihydroxy-6b-angeloyloxy-7(11)-eremophilen-12,8-olide;3b-Hydroxy-6b-(2,3-epoxy-2-methylbutanoyloxy)-7(11)-eremophilen-12,8b-olide;Eremopetasitenin A1;12-Oxo-20-carboxy-leukotriene B4;5-(4'-Hydroxyphenyl)-gamma-valerolactone-4'-O-glucuronide;Blumealactone A;Cinncassiol C2;Gibberellin A97;Gibberellin A74;3b,9b-Dihydr…	6.6212947781838;6.6212947781838;6.6212947781838;6.6212947781838;6.6212947781838;6.6212947781838;6.6212947781838;6.6212947781838;6.6212947781838;6.6212947781838;6.6212947781838;6.6212947781838;6.6212947781838;6.6212947781838;6.58999210839105;6.58999210839105;6.58999210839105;6.58999210839105;6.58999210839105;6.58999210839105;6.58999210839105;6.58999210839105	MS1 mz matched	387.176	416.118	0.00012296	0.000104928	9.68e-05	6.14e-05	4.98e-05	5.22e-05	0.000266012	9.38e-05	0.000234105	3.63511	1.862	0.112636	1.2486	unchanged
meta_363			Porson;Gingerenone B;Isogingerenone B;Burseran;(+)-Burseran;(+)-Eudesmin;Pinoresinol dimethyl ether	5.33802292691858;5.33802292691858;5.33802292691858;5.43797868774439;5.43797868774439	MS1 mz matched	387.18	38.161	0.0104297	0.010383	0.0104857	0.0122378	0.00925696	0.00814818	0.00837455	0.0133907	0.00985372	1.06666	0.0931011	0.750066	0.263338	unchanged
meta_364			dUDP;Nisoldipine	-4.63724148023559;-8.75919780174839	MS1 mz matched	389.166	382.852	0.000705378	0.000614097	0.000548815	0.000467995	0.000344928	0.000346213	0.00120894	0.000658717	0.00126943	2.7064	1.43638	0.0712037	1.33049	unchanged
meta_365					Unmapped	390.994	370.681	0.000357752	0.000411667	0.000349261	0.00045622	0.000382764	0.000491849	0.000406781	0.000439713	0.000413118	0.946484	-0.0793502	0.543082	0.506964	unchanged
meta_366			Sinensetin;Isosinensetin;Homoeriodictyol 4'-isobutyrate;Cyclokievitone hydrate;3',4',5',7,8-Pentamethoxyflavone;Auranetin;Sesamolinol;Tangeritin;Oxidihydroartocarpesin;3,4',5,6,8-Pentamethoxyflavone;Sinensetin;5,6,7,3',4'-Pentamethoxyflavone;Tangeretin;5,6,7,8,4'-Pentamethoxyflavone;Sesamolinol;(1'S)-Averantin;1,3,6,8-Tetrahydroxy-[(1S)-2-hydroxyhexyl]-9,10-anthraquinone	19.0717585138921;19.0717585138921;19.0717585138921;19.0717585138921;19.0717585138921;19.0717585138921;19.0717585138921;19.0717585138921;19.0717585138921;19.0717585138921;19.0798205636391;19.0798205636391;19.0798205636391;19.0798205636391	MS1 mz matched	395.117	385.11	5.36e-05	4.95e-05	7.48e-05	0.000195267	0.000165059	0.000244529	1.45e-05	5.28e-05	3.11e-05	0.162727	-2.61947	0.00817196	1.47858	down
meta_367	Vitamin D2 (Ergocalciferol)	0.7834			MS2 reverse	396.347	47.2035	9.16e-05	8.96e-05	7.89e-05	2.83e-05	8.3e-05	5.26e-05	8.2e-05	9.17e-05	9.81e-05	1.65949	0.730736	0.141758	1.12971	unchanged
meta_368			Haloxyfop methyl;Haloxyfop methyl ester	-19.9974	MS1 mz matched	398.032	286.042	4.85e-05	3.53e-05	3.35e-05	6.29e-05	5.41e-05	6.55e-05	4.66e-05	4.76e-05	3.88e-05	0.729075	-0.45586	0.0220494	1.35972	down
meta_369			9-Hexadecenoylcarnitine;trans-Hexadec-2-enoyl carnitine;Solanidine	16.6606593684422;16.6606593684422;-21.824180885353	MS1 mz matched	398.326	155.667	0.000340681	0.000283639	0.000255387	0.000389077	0.000300555	0.0003014	0.000215981	0.000236262	0.000336366	0.795746	-0.329621	0.231376	0.884978	unchanged
meta_370			Isoxapyrifop	11.2551	MS1 mz matched	400.087	24.89	2.43e-05	4.01e-05	2.56e-05	0.000215687	0.000172464	0.000171107	6.22e-05	5.78e-05	5.27e-05	0.308702	-1.69571	0.0106046	1.5035	down
meta_371	Diethyltoluamide	0.6102			MS2 reverse	400.305	35.705	0.000336181	0.000286164	0.000273812	8.88e-05	0.000174188	8.99e-05	0.000171967	0.000192243	0.000101645	1.32006	0.400601	0.393563	0.652149	unchanged
meta_372	L-Palmitoylcarnitine	0.9951			MS2 forward	400.342	154.393	0.00131992	0.00107848	0.000980622	0.000823419	0.000776422	0.000756305	0.000789513	0.000839829	0.00096214	1.09988	0.137348	0.262367	0.905756	unchanged
meta_373			5-Hydroxyflavone;Flavonol 3-O-D-galactoside;Flavonol 3-O-beta-D-glucoside;Flavonol 3-O-D-glucoside;Isoflavone 7-O-beta-D-glucoside;4'-Demethylpodophyllotoxin;alpha-Peltatin;2-[4-(Acetyloxy)phenyl]-5,6,7,8-tetramethoxy-4H-1-benzopyran-4-one;Flavonol 3-O-D-glycoside;Flavonol 3-O-beta-D-glycoside;4'-Demethylepipodophyllotoxin;(-)-4'-Demethylepipodophyllotoxin;(5R,5aR,8aR,9S)-9-Hydroxy-5-(4-hydroxy-3…	20.224144220327;20.2681323757062;20.2681323757062;20.2681323757062;20.2681323757062;20.2681323757062;20.2681323757062;20.2681323757062;20.2681323757062	MS1 mz matched	401.124	318.655	0.00231855	0.0022221	0.00186173	0.00237216	0.00190038	0.00211923	0.0020297	0.00234934	0.00192445	0.986188	-0.0200649	0.882501	0.115283	unchanged
meta_374			Theaflagallin;Calcidiol;25-Hydroxyvitamin D3;Calcifediol;Calcifediol anhydrous;(3S,5Z,7E)-9,10-Seco-5,7,10(19)-cholestatriene-3,25-diol;7alpha-Hydroxycholest-4-en-3-one;24(S),25-Epoxycholesterol;Spirostan;(25S)-26-Hydroxycholest-4-en-3-one;(25R)-26-Hydroxycholest-4-en-3-one	11.8418147174857;15.5887295137608;15.5887295137608;15.5887295137608;15.5887295137608;15.5887295137608;15.5887295137608	MS1 mz matched	401.34	34.6805	0.000157156	0.000183079	0.00022943	0.000185784	0.000184817	0.000136766	0.000193581	0.000270631	0.000255525	1.41857	0.50444	0.0766432	1.20199	unchanged
meta_375					Unmapped	402.882	376.886	0.000599894	0.000514456	0.000498777	0.000612897	0.000508747	0.000524694	0.000523539	0.000556912	0.000555183	0.993498	-0.00941096	0.924763	0.0661294	unchanged
meta_376			CDP;Myxochelin B	-15.8739450026963;-10.6653623507268	MS1 mz matched	404.178	392.55	5.5e-05	4.8e-05	7.07e-05	0.000166246	0.000144283	0.000198948	2.09e-05	4.63e-05	3.25e-05	0.195471	-2.35497	0.00544859	1.49719	down
meta_377			Porson;Gingerenone B;Isogingerenone B;Burseran;(+)-Burseran;(+)-Eudesmin;Pinoresinol dimethyl ether	5.33802292691858;5.33802292691858;5.33802292691858;5.43797868774439;5.43797868774439	MS1 mz matched	404.206	38.161	0.00645	0.00637237	0.00583682	0.00711541	0.0060799	0.00479763	0.00481258	0.00812656	0.00688426	1.10173	0.139773	0.6345	0.38945	unchanged
meta_378			Aminopentol;AP1	15.0933	MS1 mz matched	406.352	60.618	0.000438969	0.00030386	0.000310379	0.000316874	0.000268013	0.000208213	0.000286439	0.000247993	0.000463786	1.25863	0.331853	0.424142	0.66185	unchanged
meta_379			(R)-Apiumetin glucoside;omega-Salicoyisalicin;Edulisin VI;Naproxen O-glucuronide;Piceatannol 4'-glucoside;Afzelechin 7-apioside;Benzyl 2,6-dihydroxybenzoate 2-glucoside;Flacourtin;(E)-Oxyresveratrol 3'-O-b-D-glucoside;Astringin;Trichocarpin	14.9680007627372;14.9680007627372;14.9680007627372;14.9680007627372;14.9680007627372;14.9680007627372;14.9680007627372;14.9680007627372;14.9680007627372;14.9244176198181;14.9244176198181	MS1 mz matched	407.132	341.313	7.63e-05	7.42e-05	6.99e-05	0.000139784	9.61e-05	0.000119234	8.23e-05	7.39e-05	9.14e-05	0.697337	-0.520072	0.0893919	1.22096	unchanged
meta_380			2,3,4,5,6-Penta-O-acetyl-D-glucose;Monotropein;Monotropein	-0.768562120138908;-0.768562120138908;-0.768562120138908	MS1 mz matched	408.368	34.8495	0.000135104	0.000138491	0.000148799	0.0001065	0.000132246	7.15e-05	0.00012291	0.000150921	0.000181725	1.46854	0.554385	0.118903	1.08661	unchanged
meta_381			Porson;Gingerenone B;Isogingerenone B;Burseran;(+)-Burseran;(+)-Eudesmin;Pinoresinol dimethyl ether	5.33802292691858;5.33802292691858;5.33802292691858;5.43797868774439;5.43797868774439	MS1 mz matched	409.162	38.1575	0.00035397	0.000321452	0.000291258	0.000296155	0.000263356	0.000253579	0.000303467	0.000415253	0.000362103	1.32928	0.410643	0.0946843	1.21998	unchanged
meta_382			Proacaciberin	-12.2716	MS1 mz matched	409.186	247.386	0.000142789	0.000131129	0.000162775	0.0002098	0.000212064	0.000222956	0.000243002	0.00016827	0.000159759	0.885565	-0.17533	0.451175	0.646334	unchanged
meta_383					Unmapped	410.266	45.6275	0.000305187	0.000251622	0.000255266	0.000699648	0.000596016	0.000619568	0.000163994	0.000128844	0.000163702	0.238373	-2.06871	0.00162924	1.52939	down
meta_384					Unmapped	410.328	47.859	6.51e-05	5.79e-05	4.35e-05	7.85e-05	0.000795597	0.000826444	6.43e-05	6.43e-05	0.000276655	0.238294	-2.06919	0.213576	1.00964	unchanged
meta_385			dUDP;Nisoldipine	-4.63724148023559;-8.75919780174839	MS1 mz matched	411.148	382.829	0.000240405	0.000175131	0.000144713	0.000145677	9.63e-05	0.000104439	0.00032784	0.000174918	0.000362428	2.49784	1.32068	0.0867151	1.28017	unchanged
meta_386					Unmapped	414.743	347.688	0.000179951	0.00016899	0.000150899	0.000232406	0.000174813	0.000187664	0.000190667	0.000206461	0.000247452	1.08354	0.115756	0.533042	0.513357	unchanged
meta_387			Flusulfamide	22.5923	MS1 mz matched	414.955	370.137	0.00159192	0.00169602	0.00147315	0.00185457	0.00171648	0.00193078	0.00175856	0.00174498	0.00167753	0.9417	-0.0866603	0.224292	0.954325	unchanged
meta_388			4-O-Methylmelleolide;Clausarinol;Eplerenone;Armillarin;Armillaripin;Magnoshinin;Eplerenone;Estra-1,3,5(10)-triene-3,6alpha,17beta-triol triacetate;Estra-1,3,5(10)-triene-3,6beta,17beta-triol triacetate	4.25225006273771;4.25225006273771;4.25225006273771;4.25225006273771;4.25225006273771;4.34568263673548;4.34568263673548;4.34568263673548;4.34568263673548	MS1 mz matched	415.211	37.461	0.00720555	0.00712287	0.00700151	0.00687612	0.00627183	0.00437504	0.00457071	0.00933133	0.00717086	1.20259	0.266139	0.503912	0.543765	unchanged
meta_389			CPA(18:2(9Z,12Z)/0:0);Atractyloside G	-1.86289991028958;-21.6220891261498	MS1 mz matched	417.241	45.623	0.000223241	0.000201264	0.00019405	0.000622555	0.00057042	0.000644585	0.00011821	0.000125973	0.000140362	0.209269	-2.25657	0.000991462	1.53829	down
meta_390			Hericerin;Dehydroxypaxilline;Ethamoxytriphetol;4-Methoxy-alpha-[4-[2-(diethylamino)ethoxy]phenyl]-alpha-phenylbenzeneethanol;13-Desoxypaxilline;13-Deoxypaxilline	11.8214591934006;11.8214591934006;11.926172223457;11.926172223457	MS1 mz matched	420.258	44.065	8.86e-05	7.48e-05	0.000118724	0.000166929	0.000199631	5.96e-05	0.000201121	8.16e-05	7.14e-05	0.830967	-0.267138	0.706515	0.308461	unchanged
meta_391			Nb-Palmitoyltryptamine;(25S)-26-Oxocholest-4-en-3-one;(25R)-26-Oxocholest-4-en-3-one	-16.8553832768925;11.297491831304;11.297491831304	MS1 mz matched	421.317	34.7955	0.000356988	0.000342334	0.000317615	0.00050365	0.000364089	0.000225176	0.000301963	0.000405308	0.000409594	1.02191	0.0312717	0.933753	0.0783443	unchanged
meta_392			N-Arachidonyl dopamine;Arachidonoyl dopamine;DA	-10.471	MS1 mz matched	422.289	46.553	9.04e-05	0.000101172	0.000117643	0.000125102	0.000100515	0.000104218	5.27e-05	7.56e-05	0.000115943	0.740593	-0.433247	0.259774	0.888991	unchanged
meta_393			Linoleyl carnitine;Linoelaidyl carnitine;Xanthommatin	15.5446683911307;15.5446683911307;21.1169707026906	MS1 mz matched	424.341	152.659	0.000857084	0.00073485	0.000648775	0.000500882	0.000446997	0.000460129	0.000634557	0.000668736	0.000744109	1.45411	0.540139	0.0102931	1.468	up
meta_394					Unmapped	424.362	36.7965	0.000345811	0.000312481	0.000301691	0.000240823	0.000259447	0.000207462	0.000228355	0.000250152	0.000368617	1.19696	0.25937	0.402004	0.699188	unchanged
meta_395					Unmapped	424.864	363.812	0.000287454	0.000259888	0.000260713	0.000261296	0.000267347	0.000285625	0.000286089	0.00027483	0.00028443	1.03817	0.0540446	0.294877	0.831426	unchanged
meta_396					Unmapped	424.864	376.783	0.000280172	0.000177437	0.000189782	0.000226733	0.000204276	0.000199094	0.00019938	0.000213968	0.000225589	1.01402	0.0200868	0.808688	0.21038	unchanged
meta_397	Cholic acid	0.9679			MS2 forward	426.321	213.139	0.00107622	0.00106621	0.000881913	0.00119823	0.00102186	0.0011317	0.00321754	0.00361447	0.00382644	3.17993	1.66899	0.00309997	1.52962	up
meta_398			11Z-Octadecenylcarnitine;Elaidic carnitine;Vaccenyl carnitine;Oleoylcarnitine;5,12-Dihydroxanthommatin	1.15434210050728;1.15434210050728;1.15434210050728;1.15434210050728;6.11263613539542	MS1 mz matched	426.357	151.034	0.001538	0.00136977	0.00130133	0.00111386	0.00118334	0.00103111	0.00108735	0.00111493	0.00125458	1.03862	0.0546688	0.563324	0.465476	unchanged
meta_399	Stearoylcarnitine	0.9818			MS2 forward	428.372	150.067	0.000730837	0.000612143	0.000615217	0.000361147	0.000454231	0.000350943	0.000397357	0.000387822	0.000422019	1.03505	0.0496974	0.724805	0.290516	unchanged
meta_400					Unmapped	430.378	32.5505	0.00160248	0.00155344	0.00142417	0.000315517	0.000495783	0.000295809	0.000937226	0.00153151	0.00156749	3.64574	1.86621	0.0318919	1.41445	up
meta_401			MG(0:0/24:6(6Z,9Z,12Z,15Z,18Z,21Z)/0:0);Australigenin;25-Hydroxyvitamin D3-26,23-lactol;24-Oxo-1alpha,25-dihydroxyvitamin D3;Schidigeragenin C;7 alpha-Hydroxy-3-oxo-4-cholestenoate;MG(24:6(6Z,9Z,12Z,15Z,18Z,21Z)/0:0/0:0);Barogenin;Nuatigenin;(20S,22S,25S)-22,25-Epoxyfurost-5-ene-3beta,26-diol;Convallamarogenin;Hecogenin;Ruscogenin;2,22-Dideoxy-3-dehydroecdysone;7alpha-Hydroxy-3-oxo-4-cholestenoat…	15.0522308132839;15.0522308132839;15.0522308132839;15.0522308132839;15.0522308132839;15.0522308132839;15.0522308132839;15.0522308132839;15.0750055251715;15.0750055251715;15.0750055251715;15.0750055251715;15.0750055251715;15.0750055251715;15.0750055251715	MS1 mz matched	431.315	48.327	0.000144511	0.000154753	0.000202583	0.0002001	0.000152877	0.0001017	0.000207334	0.000273466	0.000187163	1.46909	0.554926	0.139504	1.04847	unchanged
meta_402			(Acetyloxy)triphenylstannane;Chlorimuron-ethyl;Chlorimuron ethyl	19.5565551127713;-2.6567474986314	MS1 mz matched	432.074	29.968	0.000128232	0.000109316	0.000110278	0.000364375	0.000339426	0.000451214	0.000238922	0.00027459	0.000259566	0.669323	-0.579226	0.0537203	1.35055	unchanged
meta_403			4-O-Methylmelleolide;Clausarinol;Eplerenone;Armillarin;Armillaripin;Magnoshinin;Eplerenone;Estra-1,3,5(10)-triene-3,6alpha,17beta-triol triacetate;Estra-1,3,5(10)-triene-3,6beta,17beta-triol triacetate	4.25225006273771;4.25225006273771;4.25225006273771;4.25225006273771;4.25225006273771;4.34568263673548;4.34568263673548;4.34568263673548;4.34568263673548	MS1 mz matched	432.237	37.511	0.00558833	0.00550299	0.0052857	0.00571173	0.0052303	0.00396444	0.00402261	0.00676517	0.00556252	1.09686	0.133379	0.642845	0.378917	unchanged
meta_404					Unmapped	433.004	371.288	0.0084513	0.00818601	0.00774083	0.0101437	0.00853894	0.0104843	0.00913198	0.00964707	0.00913377	0.957002	-0.0634058	0.563213	0.482144	unchanged
meta_405			dUDP;Nisoldipine	-4.63724148023559;-8.75919780174839	MS1 mz matched	433.13	382.563	5.58e-05	3.46e-05	3.71e-05	3.14e-05	2.51e-05	3.23e-05	8.62e-05	4.53e-05	9.35e-05	2.52982	1.33903	0.0907839	1.2915	unchanged
meta_406			15beta-hydroxycyproterone acetate;Armillaricin;Zizybeoside I	-3.12770183036914;-3.12770183036914;13.4208558247559	MS1 mz matched	433.177	33.3065	6.99e-05	5.08e-05	5.73e-05	0.000951573	0.000759971	0.000730201	0.000634192	8.88e-05	0.000104306	0.338797	-1.56151	0.0804558	1.25475	unchanged
meta_407					Unmapped	436.341	36.465	0.000175372	0.000204482	0.000191069	0.000266453	0.000225732	0.000175149	6.39e-05	0.000147826	0.000168747	0.570179	-0.810512	0.0850414	1.16371	unchanged
meta_408			4-O-Methylmelleolide;Clausarinol;Eplerenone;Armillarin;Armillaripin;Magnoshinin;Eplerenone;Estra-1,3,5(10)-triene-3,6alpha,17beta-triol triacetate;Estra-1,3,5(10)-triene-3,6beta,17beta-triol triacetate	4.25225006273771;4.25225006273771;4.25225006273771;4.25225006273771;4.25225006273771;4.34568263673548;4.34568263673548;4.34568263673548;4.34568263673548	MS1 mz matched	437.192	37.4585	0.000188754	0.000204257	0.000157058	0.000228275	0.000161184	0.000163552	0.000171285	0.00032655	0.000245067	1.34338	0.425862	0.296928	0.829266	unchanged
meta_409					Unmapped	438.378	36.172	0.000504482	0.000466343	0.000467398	0.000399499	0.000407499	0.000274838	0.000432081	0.000457291	0.000610082	1.38603	0.470956	0.123149	1.09187	unchanged
meta_410			CPA(18:2(9Z,12Z)/0:0);Atractyloside G	-1.86289991028958;-21.6220891261498	MS1 mz matched	439.221	45.833	0.000103869	7.72e-05	9.11e-05	0.000297273	0.000248964	0.000283779	7.24e-05	6.37e-05	8.16e-05	0.262394	-1.93019	0.0021508	1.52654	down
meta_411					Unmapped	439.925	370.647	0.000715101	0.000668466	0.000650062	0.000825081	0.000673117	0.000821071	0.000735004	0.000732726	0.000780671	0.969444	-0.0447708	0.68974	0.324713	unchanged
meta_412			Propylene glycol alginate;	-19.4632325013163;	MS1 mz matched	441.144	447.861	7.88e-05	7.14e-05	5.25e-05	6.84e-05	7.04e-05	6.81e-05	0.000130092	7.46e-05	0.000104937	1.49611	0.581219	0.166324	1.13076	unchanged
meta_413			Quercetin-4'-glucuronide;Quercetin 3'-O-glucuronide;Quercetin 4'-glucuronide;Quercetin 3-O-glucuronide;Carpaine	17.1419086637046;17.1419086637046;17.1419086637046;17.1419086637046;-19.0226497045729	MS1 mz matched	443.351	33.4355	0.000135997	0.000134556	0.000119727	0.000129671	0.000146048	0.000108621	0.00011415	0.00019797	0.000191063	1.30921	0.3887	0.276416	0.869686	unchanged
meta_414					Unmapped	444.331	36.329	0.000596575	0.000438888	0.000394464	8.44e-05	0.000370188	7.12e-05	0.00053038	0.000251939	0.000118146	1.71289	0.776429	0.469415	0.566128	unchanged
meta_415			O-Hexanoyl-adnosine monophosphate	17.6024	MS1 mz matched	446.372	32.9355	0.00035178	0.00036629	0.000253612	0.000236528	0.0002686	0.000197334	0.000217271	0.000404051	0.00037067	1.41216	0.497907	0.229646	0.954976	unchanged
meta_416					Unmapped	446.846	376.166	0.000311143	0.000247465	0.000249696	0.000320513	0.000252733	0.000268468	0.000251999	0.000291247	0.000225773	0.913635	-0.13031	0.435181	0.609659	unchanged
meta_417			11Z-Octadecenylcarnitine;Elaidic carnitine;Vaccenyl carnitine;Oleoylcarnitine;5,12-Dihydroxanthommatin	1.15434210050728;1.15434210050728;1.15434210050728;1.15434210050728;6.11263613539542	MS1 mz matched	448.341	149.689	0.00032043	0.000273521	0.000275587	0.000109246	0.000127196	8.78e-05	0.000193496	0.00020873	0.000225295	1.93517	0.952462	0.00269308	1.48458	up
meta_418			7,11,12-Triacetoxycoumestan;beta-Tocotrienol;gamma-Tocotrienol;6-Geranylgeranyl-2,3-dimethylbenzene-1,4-diol	-20.7150089987694;8.5299590440863;8.5299590440863;8.5299590440863	MS1 mz matched	449.281	32.709	4.61e-05	7.4e-05	4.28e-05	0.000169106	0.000136832	0.000143018	0.000143192	7.6e-05	0.000197618	0.928309	-0.107322	0.793382	0.211748	unchanged
meta_419			Squalene;Squalene;Spicene;Supraene;Diploptene;22(29)-Hopene;Hop-22(29)-ene;Fernene;Dammara-20,24-diene;Dammara-18(28),21-diene;C30 Botryococcene	-7.92317084567864;-8.04110613461904;-8.04110613461904;-8.04110613461904;-8.04110613461904;-8.04110613461904	MS1 mz matched	449.347	34.719	0.000184129	0.000205818	0.000156378	0.000245609	0.000117829	0.000159849	0.000135897	0.000166415	0.000159872	0.883232	-0.179136	0.646374	0.378371	unchanged
meta_420			15beta-hydroxycyproterone acetate;Armillaricin;Zizybeoside I	-3.12770183036914;-3.12770183036914;13.4208558247559	MS1 mz matched	450.202	33.4455	5.06e-05	6.75e-05	5.13e-05	5.98e-05	4.25e-05	2.38e-05	4.48e-05	6.15e-05	7.71e-05	1.45499	0.54101	0.243818	0.880434	unchanged
meta_421			Quercetin 7-xyloside;Quercetin 3-arabinoside;Avicularin;6-Hydroxyluteolin 6-xyloside;Fukinolic acid;Chlorohyssopifolin A	-4.40328596960104;-4.40328596960104;-4.40328596960104;-4.40328596960104;-4.40328596960104;-15.8953249084424	MS1 mz matched	452.117	23.7275	0.000100121	8.65e-05	0.000115575	0.000123598	7.47e-05	7.73e-05	0.000170918	0.000115689	0.000172775	1.66683	0.737109	0.0687993	1.21653	unchanged
meta_422			LPA(0:0/18:2(9Z,12Z));LPA(18:2(9Z,12Z)/0:0);Oleoylglycerone phosphate	-0.783201418675525;-0.783201418675525;-0.690856945821702	MS1 mz matched	452.276	243.143	0.000122301	0.000102266	0.000144338	0.000346763	0.000321871	0.000424028	3.33e-05	8.16e-05	5.01e-05	0.151099	-2.72643	0.00357968	1.51045	down
meta_423			4-O-Methylmelleolide;Clausarinol;Eplerenone;Armillarin;Armillaripin;Magnoshinin;Eplerenone;Estra-1,3,5(10)-triene-3,6alpha,17beta-triol triacetate;Estra-1,3,5(10)-triene-3,6beta,17beta-triol triacetate	4.25225006273771;4.25225006273771;4.25225006273771;4.25225006273771;4.25225006273771;4.34568263673548;4.34568263673548;4.34568263673548;4.34568263673548	MS1 mz matched	453.165	37.075	4.85e-05	5.72e-05	4.42e-05	3.6e-05	8.89e-05	5.12e-05	3.96e-05	6.26e-05	8.87e-05	1.08332	0.115457	0.828696	0.168392	unchanged
meta_424					Unmapped	454.114	330.156	3.83e-05	3.88e-05	2.86e-05	3.08e-05	1.22e-05	1.48e-05	2.53e-05	2.63e-05	1.88e-05	1.22118	0.288277	0.551924	0.507921	unchanged
meta_425	1-Palmitoyl-2-hydroxy-sn-glycero-3-phosphoethanolamine	0.7709			MS2 forward	454.292	186.361	0.000461266	0.000456086	0.000384269	0.000641234	0.000540883	0.000540067	0.000331932	0.000417726	0.000366284	0.647981	-0.625977	0.0103253	1.42553	down
meta_426			Bispyribac-sodium	-13.1896	MS1 mz matched	454.352	212.185	3.24e-05	2.6e-05	2.12e-05	3.85e-05	3.35e-05	5.03e-05	0.000109736	0.000140081	0.000138451	3.17594	1.66718	0.0042229	1.50058	up
meta_427					Unmapped	455.186	445.676	0.000122597	0.000113603	9.01e-05	8.45e-05	0.00010457	8.99e-05	0.00018072	7.82e-05	0.000169838	1.53661	0.61975	0.262715	0.935093	unchanged
meta_428			Ganoderal B;Isomasticadienonic acid;Micromeric acid;Bryononic acid;beta-Elemonic acid;Katononic acid;3beta-3-Hydroxy-11-oxolanosta-8,24-dien-26-al;Masticadienonic acid;Ganoderiol F;Epoxyganoderiol B;9(11)-Dehydroglycyrrhetic acid;Tomentosolic acid;Glypallidifloric acid;Ganoderic acid Y;Mangiferonic acid;Desoxoglabrolide;Lucidal;Ursonic acid;Glycyrrhetaldehyde	-3.62984319414638;-3.62984319414638;-3.62984319414638;-3.62984319414638;-3.62984319414638;-3.62984319414638;-3.62984319414638;-3.62984319414638;-3.62984319414638;-3.62984319414638;-3.62984319414638;-3.62984319414638;-3.62984319414638;-3.62984319414638;-3.62984319414638;-3.62984319414638;-3.62984319414638;-3.62984319414638;-3.64018772532832	MS1 mz matched	455.343	264.514	2.78e-05	3.04e-05	2.81e-05	6.73e-05	3.86e-05	5.71e-05	5.72e-05	5.62e-05	4.88e-05	0.995233	-0.00689316	0.978822	0.00920444	unchanged
meta_429			(22E, 24x)-Ergosta-4,6,8,22-tetraen-3-one;	5.31240873692114;	MS1 mz matched	456.331	246.975	0.000157794	0.000127838	0.000130421	0.000143102	0.00014567	0.000156784	0.000146273	0.000122206	0.00013268	0.900355	-0.151435	0.158426	1.03903	unchanged
meta_430			3-(3,5-Diiodo-4-hydroxyphenyl)lactate;3-(3,5-Diiodo-4-hydroxyphenyl)lactate	17.5128765728593;17.5128765728593	MS1 mz matched	456.965	371.193	0.00760267	0.00734181	0.00679957	0.00900808	0.00759447	0.00902029	0.00836748	0.00843345	0.00807472	0.970839	-0.0426963	0.654816	0.372514	unchanged
meta_431			CPA(18:2(9Z,12Z)/0:0);Atractyloside G	-1.86289991028958;-21.6220891261498	MS1 mz matched	458.266	45.1205	0.000209331	0.000194623	0.000203146	0.000435964	0.00038865	0.000489643	0.000163623	0.000110138	0.000196746	0.358002	-1.48196	0.00203527	1.48825	down
meta_432					Unmapped	458.347	241.73	9.52e-05	9.06e-05	8.36e-05	9.12e-05	9.25e-05	7.25e-05	8.45e-05	7.37e-05	7.6e-05	0.914308	-0.129248	0.387428	0.696436	unchanged
meta_433			ORG 20599	2.97299	MS1 mz matched	460.269	37.4685	0.00117374	0.00137055	0.00112336	0.00138151	0.00105977	0.000955246	0.00101016	0.00139623	0.00125707	1.07859	0.109147	0.630464	0.396263	unchanged
meta_434			Sporidesmin J	-0.578791	MS1 mz matched	460.924	367.669	0.00125374	0.00132308	0.00119216	0.00141016	0.00130323	0.00141894	0.00129645	0.00134578	0.001346	0.965127	-0.0512096	0.329464	0.775934	unchanged
meta_435			Riboflavin cyclic-4',5'-phosphate;Riboflavin cyclic-4',5'-phosphate	-22.9405078605993;-23.0544077174804	MS1 mz matched	461.079	27.206	5.43e-05	4.75e-05	4.63e-05	7.84e-05	5.89e-05	7.01e-05	4.63e-05	4.72e-05	4.3e-05	0.657677	-0.604548	0.0467999	1.38252	down
meta_436			Quercetin-4'-glucuronide;Quercetin 3'-O-glucuronide;Quercetin 4'-glucuronide;Quercetin 3-O-glucuronide;Carpaine	17.1419086637046;17.1419086637046;17.1419086637046;17.1419086637046;-19.0226497045729	MS1 mz matched	461.363	33.4425	0.000213457	0.00024583	0.000156264	0.000247118	0.000245896	0.000189497	0.000124368	0.000236431	0.000255456	0.902924	-0.147323	0.659812	0.366961	unchanged
meta_437					Unmapped	462.266	192.469	0.000547402	0.000507146	0.000466245	0.000661312	0.000521653	0.000573913	0.000420109	0.000449204	0.00062649	0.851398	-0.232094	0.328343	0.753612	unchanged
meta_438			Taurodeoxycholic acid;Taurochenodesoxycholic acid;Tauroursodeoxycholic acid;Taurodeoxycholate;Taurodeoxycholic acid;Taurochenodeoxycholate;Taurochenodeoxycholic acid;Chenodeoxycholoyltaurine;Tauroursodeoxycholic acid	-1.51993776539994;-1.51993776539994;-1.51993776539994;-1.60225340924788;-1.60225340924788;-1.60225340924788	MS1 mz matched	464.282	122.97	0.000980944	0.00120539	0.00119212	0.000703191	0.000857936	0.0010218	0.00114863	0.00123271	0.00090836	1.27363	0.348947	0.153332	1.01259	unchanged
meta_439			Gentamicin C2;Gentamicin C2b;Sagamicin;Gentamicin C2a	18.1307772967518;18.1307772967518;18.1307772967518	MS1 mz matched	464.313	172.636	0.000362199	0.000272827	0.000229962	5.8e-05	4.29e-05	5.14e-05	6.76e-05	3.46e-05	3.13e-05	0.876111	-0.190814	0.652196	0.374692	unchanged
meta_440					Unmapped	464.882	363.654	0.000602956	0.000590299	0.000534892	0.000546429	0.000538638	0.000620518	0.000626262	0.000529663	0.00056737	1.01038	0.0149026	0.885164	0.122144	unchanged
meta_441					Unmapped	468.13	324.991	5.07e-05	5.43e-05	6.15e-05	0.000138129	8.87e-05	9.73e-05	4.5e-05	4.75e-05	3.01e-05	0.378338	-1.40225	0.0359403	1.38759	down
meta_442	1-Myristoyl-sn-glycero-3-phosphocholine	0.9789			MS2 forward	468.308	184.323	0.000834828	0.00075443	0.000772514	0.00125723	0.00108497	0.00105721	0.000771992	0.000672781	0.000742128	0.643318	-0.636396	0.0115752	1.45813	down
meta_443			Lucidine B;Serratanine	1.21334	MS1 mz matched	468.388	38.7825	0.000480883	0.000501736	0.000474081	0.000345652	0.000415589	0.000279917	0.000386286	0.000352883	0.00054363	1.23209	0.301106	0.326611	0.767711	unchanged
meta_444			16beta-16-Hydroxy-3-oxo-1,12-oleanadien-28-oic acid;Ganoderic acid DM;Isomasticadienonalic acid;Uralenolide;Isoglabrolide;Colupone;Glabrolide;3-Oxoglycyrrhetite	-21.2671160409611;-21.2671160409611;-21.2671160409611;-21.2671160409611;-21.2671160409611;-21.2671160409611;-21.2671160409611;-21.3527387022465	MS1 mz matched	469.322	264.592	0.00045216	0.000285259	0.000288176	0.000621859	0.000565488	0.000659622	0.000597058	0.000644545	0.000688299	1.0449	0.0633679	0.507027	0.537429	unchanged
meta_445			Trifluoperazine;Trifluoperazine	1.71159405363095;1.7192077006624	MS1 mz matched	471.181	419.743	3.97e-05	3.18e-05	2.54e-05	3.72e-05	3.19e-05	2.6e-05	4.32e-05	2.76e-05	4.54e-05	1.22383	0.291405	0.348319	0.753754	unchanged
meta_446					Unmapped	472.997	371.161	0.000586258	0.000599264	0.000527026	0.000712138	0.000603765	0.000721116	0.000580739	0.000664676	0.000606786	0.909271	-0.137218	0.254337	0.865412	unchanged
meta_447			(Acetyloxy)triphenylstannane;	19.5565551127713;	MS1 mz matched	473.102	27.988	4.19e-05	3.88e-05	3.22e-05	3.86e-05	3.99e-05	5.64e-05	3.78e-05	6.68e-05	6.02e-05	1.22128	0.288389	0.403764	0.660757	unchanged
meta_448			Netilmicin;Netilmicin	9.49441261447299;9.49167747739557	MS1 mz matched	476.305	100.05	0.000616915	0.000435366	0.000395207	0.00112772	0.000414181	0.000532247	0.000514141	0.000373467	0.000795546	0.81149	-0.301355	0.640815	0.367841	unchanged
meta_449			Sertaconazole;	20.5587408913689;	MS1 mz matched	476.743	347.533	0.000206782	0.000176521	0.000165917	0.000246933	0.000133448	0.00021697	0.000199466	0.00023498	0.000274986	1.18763	0.248089	0.415309	0.663592	unchanged
meta_450			8-Methylthiooctyl glucosinolate	-22.0477	MS1 mz matched	478.106	27.244	9e-05	8.73e-05	6.49e-05	0.000125139	6.86e-05	0.000106248	7.72e-05	6.92e-05	6.36e-05	0.700094	-0.51438	0.208628	1.00822	unchanged
meta_451	1-Oleoyl-L-.alpha.-lysophosphatidic acid	0.6795			MS2 reverse	478.292	185.698	0.00118072	0.00118687	0.00123551	0.00120883	0.00130957	0.00125976	0.000906812	0.0012105	0.00104611	0.837288	-0.256204	0.133985	1.15499	unchanged
meta_452			Gentamicin;Gentamicin C1	-1.26058981129799;-1.15835163357625	MS1 mz matched	478.316	243.968	4.6e-05	5.69e-05	4.63e-05	3.41e-05	4.28e-05	4.2e-05	5.4e-05	5.26e-05	5.47e-05	1.3556	0.438934	0.0317175	1.42814	up
meta_453	Tauroursodeoxycholic acid	0.8518			MS2 forward	482.291	122.951	0.000462997	0.000511367	0.000479708	0.000428871	0.000371949	0.000404243	0.000501271	0.000529323	0.000400298	1.1874	0.247807	0.185296	1.02423	unchanged
meta_454	1-Stearoyl-2-hydroxy-sn-glycero-3-phosphoethanolamine	0.9325			MS2 reverse	482.324	181.968	0.00115987	0.00102721	0.000986499	0.0014741	0.00135932	0.00131983	0.000855682	0.000890684	0.0010336	0.669346	-0.579176	0.00332246	1.47225	down
meta_455			1-O-Hexadecyl-lyso-sn-glycero-3-phosphocholine;1-O-Hexadecyl-2-lyso-sn-glycero-3-phosphocholine	12.5228	MS1 mz matched	482.359	183.153	0.00061143	0.000441924	0.000487025	0.000733106	0.000629876	0.000687198	0.00021331	0.000353967	0.00044665	0.494556	-1.0158	0.0225945	1.41734	down
meta_456			Sodium picosulfate	-7.86548	MS1 mz matched	482.404	38.1555	0.000687956	0.000641539	0.000676149	0.000544745	0.000551823	0.00047986	0.000574846	0.00060479	0.000830897	1.27537	0.350919	0.209594	1.01386	unchanged
meta_457			Demeclocycline;	17.209741574178;	MS1 mz matched	482.906	367.86	0.00111788	0.000998242	0.000990606	0.00110232	0.00106947	0.00119297	0.00113647	0.00108956	0.00113226	0.99808	-0.00277272	0.960729	0.0356099	unchanged
meta_458			(2,3-Dihydroxybenzoyl)adenylate	-0.862565	MS1 mz matched	484.326	48.813	0.000145143	0.000132213	0.000131164	3.61e-05	9.9e-05	3.99e-05	0.000135448	0.000104731	0.000133031	2.13275	1.09272	0.0644395	1.27022	unchanged
meta_459			Penoxsulam	-17.4254	MS1 mz matched	484.361	233.107	9.7e-05	6.6e-05	6.94e-05	5.77e-05	5.84e-05	6.47e-05	5.33e-05	6.75e-05	5.28e-05	0.959833	-0.0591442	0.680844	0.352213	unchanged
meta_460			Stigmatellin Y	-1.03246	MS1 mz matched	485.289	34.754	0.000290532	0.000345697	0.000293955	0.00048342	0.000639171	0.000329566	0.000283503	0.000438995	0.0004997	0.841643	-0.248719	0.528398	0.513114	unchanged
meta_461					Unmapped	486.864	376.84	0.000567685	0.000441812	0.000419541	0.000571277	0.000452245	0.000517038	0.000451694	0.000501845	0.000473204	0.926118	-0.110732	0.392166	0.688634	unchanged
meta_462					Unmapped	488.301	37.5095	0.000104597	0.000104388	0.000107963	0.000120172	0.00011232	4.44e-05	8.54e-05	0.000109506	0.000114139	1.1161	0.158461	0.708864	0.318564	unchanged
meta_463					Unmapped	488.357	38.159	0.000604246	0.000479681	0.000495238	0.000175716	0.000632892	0.0001252	0.000950721	0.000405421	0.000221153	1.6891	0.756254	0.478238	0.558704	unchanged
meta_464	Cytidine 5'-diphosphocholine (CDP-choline)	0.9881			MS2 forward	489.114	425.716	1.8e-05	1.76e-05	1.01e-05	3.04e-05	4.17e-06	4.85e-06	6.07e-06	1.06e-05	6.85e-06	0.594738	-0.749675	0.601934	0.437255	unchanged
meta_465			Rubraflavone D;Kanzonol L;	0.227766222966169;0.227766222966169;	MS1 mz matched	489.226	32.4075	8.86e-05	6.96e-05	8.66e-05	6.59e-05	6.83e-05	3.16e-05	5.54e-05	8.52e-05	0.00012381	1.59347	0.67217	0.243042	0.898968	unchanged
meta_466			16beta-16-Hydroxy-3-oxo-1,12-oleanadien-28-oic acid;Ganoderic acid DM;Isomasticadienonalic acid;Uralenolide;Isoglabrolide;Colupone;Glabrolide;3-Oxoglycyrrhetite	-21.2671160409611;-21.2671160409611;-21.2671160409611;-21.2671160409611;-21.2671160409611;-21.2671160409611;-21.2671160409611;-21.3527387022465	MS1 mz matched	491.304	264.822	0.000229149	0.000177	0.000176201	0.000288763	0.000201557	0.000225212	0.000265269	0.000260828	0.000242778	1.07455	0.103734	0.56961	0.498199	unchanged
meta_467			Erinacine P;Mucronine B	16.0271047278611;13.2202878195537	MS1 mz matched	493.28	238.448	0.000148429	9.32e-05	0.000121191	0.000248128	0.000199173	0.000236989	0.000110692	9.86e-05	0.000100991	0.453493	-1.14085	0.0102944	1.49814	down
meta_468					Unmapped	494.773	179.234	0.000876183	0.000691648	0.00058707	0.000798867	0.000860978	0.000890301	0.000570224	0.000560405	0.000769178	0.744979	-0.424727	0.070507	1.28015	unchanged
meta_469	1-Palmitoyl-sn-glycero-3-phosphocholine	0.988			MS2 forward	496.339	200.793	0.00100188	0.00111077	0.00103224	0.000960667	0.00128384	0.00114533	0.000753103	0.000789399	0.000686416	0.657531	-0.60487	0.0431007	1.38682	down
meta_470			Sodium folite	-2.54692	MS1 mz matched	496.42	37.5345	0.000332125	0.000345703	0.000346875	0.000295614	0.000310738	0.000211257	0.000238165	0.000401979	0.000390974	1.26114	0.334727	0.323997	0.775009	unchanged
meta_471			3,5-Di-O-galloyl-1,4-galactarolactone;	21.4369986014305;	MS1 mz matched	497.06	183.184	0.00161338	0.00146635	0.00128123	0.00172129	0.00145021	0.0015912	0.000573023	0.00160004	0.000510456	0.563445	-0.827654	0.184015	1.07284	unchanged
meta_472					Unmapped	497.966	371.37	0.00155206	0.00146834	0.00130672	0.00183983	0.00167541	0.00192855	0.00165628	0.00182116	0.0016828	0.947912	-0.077175	0.360088	0.714922	unchanged
meta_473			5,10-Methenyltetrahydrofolate	-8.76363	MS1 mz matched	498.468	371.37	0.000362121	0.000325001	0.000313537	0.000409094	0.000341068	0.000452405	0.000397968	0.000437104	0.000390297	1.01896	0.0270992	0.845234	0.169666	unchanged
meta_474					Unmapped	499.278	38.485	0.000147053	9.19e-05	0.000119051	0.000173267	0.000117883	9.64e-05	0.000122708	0.000183514	0.000127224	1.11829	0.161293	0.639029	0.384462	unchanged
meta_475	Taurochenodeoxycholate	0.9727			MS2 forward	500.303	122.439	0.00128194	0.00159551	0.00158489	0.000848593	0.00189652	0.0021826	0.000996264	0.00112183	0.00130272	0.694198	-0.52658	0.340562	0.810406	unchanged
meta_476					Unmapped	501.065	286.004	0.000131003	0.000134214	0.000118436	0.00031097	0.000222271	0.00030016	8.9e-05	0.000163422	8.74e-05	0.40777	-1.29417	0.012161	1.40438	down
meta_477			LysoPE(0:0/18:1(9Z));LysoPE(18:1(11Z)/0:0);LysoPE(0:0/18:1(11Z));LysoPE(18:1(9Z)/0:0);	-0.394949990140113;-0.394949990140113;-0.394949990140113;-0.394949990140113;	MS1 mz matched	502.292	182.538	0.000953176	0.000876273	0.000865258	0.0011044	0.000882382	0.000792764	0.00079444	0.000975702	0.000851172	0.943074	-0.0845579	0.653857	0.363108	unchanged
meta_478			Stigmatellin Y	-1.03246	MS1 mz matched	502.316	35.3575	0.000379694	0.000367252	0.000339327	0.00054775	0.000766578	0.000395931	0.000335137	0.00053494	0.000587446	0.852224	-0.230696	0.562054	0.475918	unchanged
meta_479			Pinotin A aglycone;Peonidin 3-O-glucoside;Peonidin-3-glucoside	4.31580469259505;7.76847526842417	MS1 mz matched	502.373	37.4925	0.000209635	0.000205976	0.000130731	0.000119069	0.0001459	0.000121315	0.000143738	0.000165803	0.000156766	1.20716	0.271617	0.0726872	1.19633	unchanged
meta_480			16beta-16-Hydroxy-3-oxo-1,12-oleanadien-28-oic acid;Ganoderic acid DM;Isomasticadienonalic acid;Uralenolide;Isoglabrolide;Colupone;Glabrolide;3-Oxoglycyrrhetite	-21.2671160409611;-21.2671160409611;-21.2671160409611;-21.2671160409611;-21.2671160409611;-21.2671160409611;-21.2671160409611;-21.3527387022465	MS1 mz matched	507.276	264.337	4.35e-05	2.47e-05	4.15e-05	6.1e-05	3.9e-05	4.97e-05	4.76e-05	5.21e-05	6.69e-05	1.11277	0.154161	0.550166	0.494794	unchanged
meta_481					Unmapped	510.788	58.1575	0.000471132	0.000723767	0.000740161	0.000646955	0.000660716	0.000855908	0.000817538	0.000702106	0.000522028	0.943655	-0.083669	0.729916	0.287365	unchanged
meta_482					Unmapped	512.334	200.882	0.000345647	0.000368274	0.000327098	0.00041116	0.000345527	0.000338809	0.000318419	0.000342358	0.000345936	0.918957	-0.121931	0.329396	0.784589	unchanged
meta_483					Unmapped	512.414	40.5	0.000612062	0.000584818	0.000513621	0.000443187	0.000472905	0.000385981	0.0004412	0.000430476	0.000606007	1.13487	0.182527	0.421611	0.66222	unchanged
meta_484					Unmapped	515.007	371.37	0.00646619	0.00602323	0.00561503	0.00801639	0.00669111	0.00777719	0.00697473	0.00741097	0.00713795	0.957258	-0.0630202	0.520277	0.530906	unchanged
meta_485			Nb-trans-Feruloylserotonin glucoside;	11.414732755642;	MS1 mz matched	515.209	242.969	0.00558033	0.0050739	0.00497989	0.00295603	0.00188718	0.00191127	0.00341803	0.00300006	0.00333766	1.44434	0.530408	0.0912748	1.24729	unchanged
meta_486			dl-alpha-Tocopheryl sodium phosphate	-6.38702	MS1 mz matched	515.315	48.153	9.98e-05	8.58e-05	7.68e-05	0.000105168	9.16e-05	9.65e-05	9.43e-05	9.15e-05	8.06e-05	0.908341	-0.138695	0.194304	0.94498	unchanged
meta_487	Taurocholate	0.9866			MS2 forward	516.299	192.39	0.000446408	0.00038292	0.000355495	0.00051256	0.000461205	0.000394689	0.000323606	0.000307847	0.000517728	0.839767	-0.25194	0.405955	0.66343	unchanged
meta_488	Taurodeoxycholic acid	0.9928			MS2 forward	517.33	150.43	0.00238857	0.00184351	0.00173792	0.00141045	0.001359	0.00139171	0.00159381	0.00155315	0.00162678	1.14721	0.198134	0.00219709	1.50237	up
meta_489					Unmapped	518.966	370.617	0.000272567	0.000283986	0.000253439	0.00031762	0.000269491	0.000349932	0.000283933	0.000302196	0.000311297	0.957722	-0.0623208	0.637461	0.389972	unchanged
meta_490			LysoPC(18:2(9Z,12Z));	0.98299261136157;	MS1 mz matched	520.34	177.768	0.0892123	0.0739194	0.0674661	0.100403	0.0900839	0.0895329	0.0954942	0.0981538	0.108137	1.07773	0.107996	0.237809	0.893545	unchanged
meta_491			Chryso-obtusin glucoside	0.310867	MS1 mz matched	521.158	35.533	9.72e-05	7.75e-05	7.46e-05	6.79e-05	4.83e-05	7.9e-05	7.19e-05	8.17e-05	8.1e-05	1.20234	0.265843	0.277469	0.8872	unchanged
meta_492					Unmapped	521.927	371.032	0.00135392	0.00123281	0.00118183	0.00149084	0.0013424	0.00150285	0.00139301	0.0014416	0.00143954	0.985714	-0.0207585	0.733678	0.278244	unchanged
meta_493	Maltotriose	0.971			MS2 forward	522.202	440.537	0.000123277	0.00018751	0.000154019	0.000253871	0.000110008	9.28e-05	0.000167965	0.000129139	0.000192121	1.07129	0.0993484	0.856572	0.16999	unchanged
meta_494	1-Oleoyl-sn-glycero-3-phosphocholine	0.9859			MS2 forward	522.354	200.55	0.000295662	0.000346299	0.000281766	0.000359149	0.00032359	0.000279241	0.000280668	0.000308261	0.000290534	0.914221	-0.129385	0.358118	0.752416	unchanged
meta_495			Luteolin 3'-(4''-acetylglucuronide);3-Methylellagic acid 8-(3-acetylrhamnoside);3-Methylellagic acid 8-(4-acetylrhamnoside);Gomphrenol 3-methylether 4'-glucuronide;Luteolin 3'-(3''-acetylglucuronide);3-Methylellagic acid 8-(2-acetylrhamnoside);N,N'-Diacetylchitobiose 6'-phosphate	-23.9890356229887;-23.9890356229887;-23.9890356229887;-23.9890356229887;-23.9890356229887;-23.9890356229887;9.51663051005732	MS1 mz matched	522.43	371.101	0.000300594	0.00031309	0.000278672	0.000359082	0.000308143	0.000346507	0.000321298	0.000304638	0.000344456	0.957247	-0.0630366	0.49627	0.528167	unchanged
meta_496	1-Stearoyl-2-hydroxy-sn-glycero-3-phosphocholine	0.9916			MS2 forward	524.37	174.055	0.0425855	0.0347347	0.0371045	0.0358009	0.0368635	0.0310677	0.0258557	0.0260069	0.0306558	0.795496	-0.330074	0.0417784	1.28125	down
meta_497			DG(14:1(9Z)/14:1(9Z)/0:0);DG(14:1n5/0:0/14:1n5);	-13.325589628063;-13.325589628063;	MS1 mz matched	526.43	40.0225	0.000815953	0.000760137	0.000747417	0.00055916	0.000791787	0.000513782	0.00058884	0.00059707	0.000963221	1.15252	0.204788	0.566787	0.463329	unchanged
meta_498	Leu-Leu	0.9984			MS2 reverse	527.321	179.894	0.000259716	0.000306761	0.000211975	0.000436355	0.000401895	0.000329818	0.000234348	0.000277753	0.000286163	0.683406	-0.549186	0.0400101	1.33942	down
meta_499					Unmapped	530.346	35.239	0.000219786	0.000182494	0.000131002	0.000198022	0.000264476	0.000203392	0.000164888	0.000318626	0.000264349	1.1231	0.167489	0.623257	0.399641	unchanged
meta_500			LysoPC(O-18:0);	6.82195832309659;	MS1 mz matched	532.384	40.062	0.000739711	0.00053676	0.000495797	0.000179689	0.000633046	0.000180744	0.000889535	0.000336042	0.000264345	1.4997	0.584675	0.544418	0.480137	unchanged
meta_501					Unmapped	534.451	33.019	8.92e-05	6.6e-05	7.9e-05	7.28e-05	7.38e-05	3.76e-05	6.07e-05	7.22e-05	9.41e-05	1.23144	0.300342	0.410799	0.650236	unchanged
meta_502			Nb-trans-Feruloylserotonin glucoside;	11.414732755642;	MS1 mz matched	537.19	243.531	9.4e-05	8.06e-05	6.91e-05	5.1e-05	2.88e-05	2.28e-05	4.42e-05	6.23e-05	7.47e-05	1.76586	0.820367	0.101101	1.13303	unchanged
meta_503			Taurallocholic acid;Taurocholic acid;Taurohyocholate;Tauro-b-muricholic acid;Tauroursocholic acid;Taurocholate;Taurocholic acid;Cholyltaurine;Taurohyocholate;N-(3alpha,6alpha,7alpha-Trihydroxy-5beta-cholan-24-oyl)taurine	0.633621726915636;0.633621726915636;0.633621726915636;0.633621726915636;0.633621726915636;0.582194512425449;0.582194512425449	MS1 mz matched	538.279	192.54	4.32e-05	3.25e-05	2.92e-05	4.1e-05	3.63e-05	0.000115445	3.08e-05	2.74e-05	5.63e-05	0.594243	-0.750876	0.421146	0.665764	unchanged
meta_504	1-Palmitoyllysophosphatidylcholine	0.8026			MS2 forward	538.385	173.38	0.000750668	0.000599866	0.000582743	0.000607829	0.00059467	0.000541769	0.000444456	0.000466866	0.000546465	0.835759	-0.258841	0.0709493	1.2184	unchanged
meta_505			Spinatoside;3,4',5,6-Tetrahydroxy-3',7-dimethoxyflavone 3-glucuronide;Myricetin 3-(6-acetylgalactoside);3,3',5,6-Tetrahydroxy-4',7-dimethoxyflavone 3-glucuronide;	12.6336970560708;12.6336970560708;12.6336970560708;12.6336970560708;	MS1 mz matched	540.446	39.471	0.000470621	0.00045151	0.000360856	0.000300309	0.000410959	0.000303595	0.000333021	0.00031255	0.000400381	1.03063	0.0435324	0.830159	0.17031	unchanged
meta_506					Unmapped	540.948	370.664	0.00215119	0.00215628	0.00191088	0.00239789	0.00220729	0.00263664	0.00235467	0.00230892	0.00228704	0.95979	-0.059209	0.517587	0.550785	unchanged
meta_507			LysoPC(20:5(5Z,8Z,11Z,14Z,17Z));Novapikromyin	10.3203883442711;-4.93973030267765	MS1 mz matched	542.322	176.003	0.00242357	0.00201546	0.00183816	0.0037046	0.00331607	0.00323633	0.00248198	0.00267566	0.00271165	0.767212	-0.382303	0.0170189	1.42848	down
meta_508					Unmapped	542.621	173.978	0.000446647	0.000267125	0.000289169	0.000292191	0.000232485	0.000233176	0.000386427	0.00033291	0.000464853	1.56256	0.643911	0.0459732	1.32949	up
meta_509					Unmapped	546.398	39.471	0.000230565	0.000267802	0.000204897	0.000215248	0.000237474	0.000144511	0.000221407	0.000142288	0.000202315	0.947721	-0.0774656	0.791658	0.214285	unchanged
meta_510			CDP-4-dehydro-6-deoxy-D-glucose	-5.25049	MS1 mz matched	548.299	32.446	6.85e-05	4.97e-05	6.27e-05	5.73e-05	5.3e-05	2.55e-05	5.51e-05	6.54e-05	7.06e-05	1.40704	0.492667	0.197433	0.998331	unchanged
meta_511					Unmapped	548.864	376.783	0.000308325	0.00031167	0.000319565	0.000364512	0.000306795	0.000338055	0.000325207	0.000351545	0.000332947	1.00033	0.000480374	0.995549	0.0168646	unchanged
meta_512			Janthitrem B;Janthitrem B	-2.43206821571669;-2.39175023838853	MS1 mz matched	550.339	47.149	8.44e-05	8.65e-05	8.29e-05	0.000111673	8.65e-05	0.000108706	9.19e-05	8.69e-05	8.47e-05	0.85873	-0.219724	0.205227	1.00988	unchanged
meta_513					Unmapped	550.351	192.51	0.000352951	0.000272464	0.000260343	0.000334412	0.000306341	0.000260853	0.000269469	0.00025061	0.000326803	0.939303	-0.090337	0.592261	0.421195	unchanged
meta_514	1-O-(cis-9-Octadecenyl)-2-O-acetyl-sn-glycero-3-phosphocholine	0.8019			MS2 forward	550.385	172.102	0.0011069	0.000843416	0.000838028	0.000918571	0.000930327	0.000849107	0.000748377	0.000872015	0.00093298	0.946393	-0.0794884	0.483134	0.575829	unchanged
meta_515					Unmapped	550.449	33.497	6.21e-05	6.45e-05	5.59e-05	9.88e-05	0.000108995	6.05e-05	1.44e-05	4.81e-05	5.92e-05	0.453706	-1.14017	0.0713972	1.19729	unchanged
meta_516					Unmapped	552.329	204.315	0.000154578	0.000139208	0.000132161	0.000732731	0.000533289	0.000662116	4.6e-05	4.38e-05	4.26e-05	0.0686595	-3.8644	0.00936444	1.51456	down
meta_517					Unmapped	556.173	32.123	7.46e-05	8.03e-05	8.47e-05	4.81e-05	3.02e-05	2.23e-05	4.01e-05	3.65e-05	8.53e-05	1.61015	0.687192	0.328729	0.791945	unchanged
meta_518					Unmapped	556.441	41.8425	0.000644096	0.000563198	0.000577143	0.00041867	0.00045019	0.000374503	0.000443324	0.000400768	0.000658547	1.20853	0.27325	0.393435	0.721177	unchanged
meta_519			Cucurbitacin E	-15.4592	MS1 mz matched	557.303	380.125	0.000216456	0.000185385	0.000169152	0.000160677	5.25e-05	3.29e-05	0.000197611	0.000169073	0.000210111	2.34455	1.22931	0.0984477	1.24416	unchanged
meta_520			Vecuronium;Vecuronium	8.91050654671157;8.97024532867709	MS1 mz matched	558.437	45.036	0.000655324	0.000598729	0.000583315	0.000359421	0.000358736	0.000237021	0.000412431	0.000378584	0.000558966	1.41333	0.499098	0.134237	1.07468	unchanged
meta_521					Unmapped	560.283	463.675	0.000474213	0.000546829	0.00037175	0.00042643	0.000345573	0.000167549	0.000489472	0.000671399	0.000462577	1.7279	0.789016	0.0879528	1.15789	unchanged
meta_522					Unmapped	562.929	370.745	0.00380752	0.00393525	0.00358772	0.00445285	0.00384844	0.00469017	0.00419549	0.00429329	0.00407793	0.967306	-0.0479552	0.633108	0.400638	unchanged
meta_523			2-Hexaprenyl-3-methyl-6-methoxy-1,4-benzoquinol;	-15.2829127761098;	MS1 mz matched	563.43	371.258	0.000326605	0.000294857	0.000300865	0.000334366	0.000345011	0.00040578	0.000342365	0.000349752	0.000347592	0.958118	-0.0617242	0.566645	0.499542	unchanged
meta_524			1-[1,4-Dihydro-4-nonyl-5-(1-oxodecyl)-3-pyridinyl]-1-dodecanone;	-19.8563430352727;	MS1 mz matched	566.888	366.861	0.000380415	0.000512246	0.000506049	0.00057993	0.000562513	0.000405106	0.000331721	0.000353877	0.000412352	0.709476	-0.495173	0.0983769	1.19972	unchanged
meta_525					Unmapped	567.61	463.786	0.000178716	0.000150902	0.000133242	0.000129757	0.000108679	5.8e-05	0.000173342	0.000223072	0.000130276	1.77656	0.829084	0.0919002	1.15147	unchanged
meta_526	1-Stearoyl-sn-glycerol 3-phosphocholine	0.9839			MS2 forward	568.338	172.315	0.00575344	0.00472951	0.0045306	0.00715723	0.0061266	0.00607368	0.00316539	0.00337363	0.00406027	0.547554	-0.868926	0.00348213	1.47484	down
meta_527			Darunavir;	12.3873605670731;	MS1 mz matched	570.233	40.585	0.000152039	0.000158746	0.000154977	0.000174021	0.000132031	0.000138081	0.00015151	0.000192254	0.00016594	1.14764	0.198668	0.28549	0.817943	unchanged
meta_528			Myricatin;	1.81022341773142;	MS1 mz matched	570.457	41.36	0.000798139	0.000766663	0.000786147	0.000607127	0.000606395	0.000472069	0.000578093	0.000675975	0.000828747	1.23566	0.305281	0.211024	0.949251	unchanged
meta_529					Unmapped	570.847	363.714	0.000450115	0.00041624	0.000392949	0.00043198	0.000400178	0.000413979	0.000450357	0.000409351	0.000441528	1.04422	0.06242	0.30666	0.801921	unchanged
meta_530					Unmapped	570.847	376.783	0.00034119	0.000319533	0.000311141	0.000375298	0.000300614	0.000331642	0.000344693	0.00033124	0.00030044	0.969052	-0.0453534	0.706663	0.299779	unchanged
meta_531			dTDP-4-dimethylamino-4,6-dideoxy-5-C-methyl-L-mannose	5.938	MS1 mz matched	572.421	264.591	1.78e-05	1.96e-05	2.55e-05	4.12e-05	3.12e-05	3.29e-05	4.35e-05	4.26e-05	5.1e-05	1.30263	0.381427	0.0608955	1.23736	unchanged
meta_532			3,3'-Bis(4''-hydroxyanigorufone);Anigorootin;	-0.639040918613276;-0.639040918613276;	MS1 mz matched	575.141	342.389	0.000154121	0.000133762	0.000100473	0.000190119	0.000148632	0.000116743	0.000197443	0.000101112	0.000196654	1.08719	0.120606	0.750053	0.274866	unchanged
meta_533			Mangiferin 6'-gallate;	24.5454778090339;	MS1 mz matched	575.466	48.674	0.000212581	0.000281095	0.000253278	0.000295034	0.000248672	0.000248284	0.000349041	0.000391025	0.000334992	1.35741	0.440862	0.014794	1.39268	up
meta_534			LysoPC(22:2(13Z,16Z));dTDP-D-mycaminose;dTDP-alpha-D-mycaminose;dTDP-3-dimethylamino-3,6-dideoxy-alpha-D-galactopyranose;dTDP-D-ravidosamine;dTDP-N-hydroxy-beta-L-evernosamine	-3.63176543795633;-8.68963743355982;-8.68963743355982;-8.68963743355982	MS1 mz matched	576.4	170.733	9.3e-05	8.39e-05	9.91e-05	9.91e-05	0.0001	7.81e-05	7.3e-05	9.56e-05	9.33e-05	0.944535	-0.0823241	0.639965	0.379658	unchanged
meta_535					Unmapped	576.41	41.826	0.000710981	0.000565291	0.000501275	0.000165786	0.000500039	0.000189684	0.000763866	0.000315733	0.000209241	1.50652	0.591218	0.519159	0.51453	unchanged
meta_536					Unmapped	576.699	347.546	0.000147674	0.000147275	0.000137489	0.000218774	0.000169599	0.000178608	0.000152203	0.000219085	0.000234227	1.06796	0.0948614	0.689277	0.338766	unchanged
meta_537					Unmapped	584.275	37.463	5.85e-05	5.73e-05	7.89e-05	6.63e-05	5.57e-05	5.21e-05	3.63e-05	6.24e-05	8.65e-05	1.06399	0.0894856	0.825615	0.195637	unchanged
meta_538					Unmapped	584.368	184.398	8.98e-05	5.45e-05	7.98e-05	9.93e-05	6.77e-05	6.36e-05	3.29e-05	3.83e-05	2.95e-05	0.436599	-1.19562	0.0553654	1.35858	unchanged
meta_539					Unmapped	584.472	40.8585	0.000409745	0.000371297	0.000340407	0.000285784	0.000269582	0.000263843	0.000285636	0.000299795	0.000416514	1.22306	0.290501	0.278284	0.914935	unchanged
meta_540			ADP-ribose 1"-2" cyclic phosphate ;Z-Arg-Arg-NHMec;Benzyloxycarbonylarginyl-arginine 4-methylcoumarin-7-ylamide	15.4519601776873;-19.7971261332559	MS1 mz matched	586.28	37.072	0.000239018	0.000208363	0.000212284	4.32e-05	4.93e-05	3.15e-05	0.000440974	0.00042211	0.000407315	10.2423	3.35647	4.46e-05	1.54341	up
meta_541					Unmapped	586.401	264.515	0.000140837	9.4e-05	9.11e-05	0.000187576	0.000139713	0.000189995	0.000164007	0.000170815	0.0002244	1.08108	0.112467	0.608659	0.427441	unchanged
meta_542					Unmapped	586.435	32.852	0.000210874	0.000175307	0.00024407	0.000150617	0.000148363	8.54e-05	0.00017392	0.000132553	0.000143786	1.17147	0.228316	0.435412	0.630964	unchanged
meta_543			1-[1,4-Dihydro-4-nonyl-5-(1-oxodecyl)-3-pyridinyl]-1-dodecanone;	-19.8563430352727;	MS1 mz matched	588.87	367.617	0.000538467	0.000464122	0.00045624	0.000146565	0.000475442	0.00055019	0.000504668	0.000484435	0.00048754	1.25972	0.333106	0.499154	0.572888	unchanged
meta_544					Unmapped	590.426	41.1495	0.000237639	0.000222042	0.000184184	0.000175713	0.000186042	0.000143744	0.000172901	0.00012407	0.000206537	0.996062	-0.00569187	0.981993	0.0124603	unchanged
meta_545					Unmapped	592.827	376.733	0.000190157	0.000140729	0.000130148	0.000167584	0.000148207	0.00013958	0.000137923	0.000139747	0.000145102	0.92841	-0.107166	0.318683	0.818016	unchanged
meta_546					Unmapped	592.947	371.334	0.000224825	0.000228219	0.000216693	0.000282887	0.000219132	0.000288117	0.000248706	0.000260312	0.000244499	0.953654	-0.0684629	0.640238	0.391098	unchanged
meta_547			Cer(d18:0/20:0);	-18.2878879320007;	MS1 mz matched	597.01	371.514	0.0034065	0.00326606	0.00301622	0.00436995	0.00359811	0.00419299	0.00387455	0.00419074	0.00390234	0.984096	-0.0231293	0.817837	0.183229	unchanged
meta_548					Unmapped	600.349	210.825	8.12e-05	7.97e-05	6.64e-05	3.39e-05	2.45e-05	7.99e-06	1.86e-05	1.44e-05	2.26e-05	0.838601	-0.253944	0.690067	0.330887	unchanged
meta_549			Gossypetin 8-glucoside 3-sulfate;	10.7058930589868;	MS1 mz matched	602.474	43.079	4.86e-05	4.88e-05	6.29e-05	5.07e-05	7.02e-05	4.94e-05	5.12e-05	5.06e-05	6.18e-05	0.960636	-0.0579383	0.788839	0.231583	unchanged
meta_550					Unmapped	603.065	188.492	0.00199495	0.00155252	0.00187555	0.0026658	0.00172821	0.00342915	0.00325629	0.00191458	0.00205919	0.924187	-0.113744	0.776537	0.224992	unchanged
meta_551			Lanceotoxin A;Scilliroside;Scillirosidin 3-O-beta-D-glucoside	20.4745154351169;20.4745154351169	MS1 mz matched	603.292	228.366	7.67e-05	7.29e-05	6.64e-05	7.91e-05	7.16e-05	7.81e-05	6.27e-05	6.77e-05	7.35e-05	0.890964	-0.16656	0.105804	1.11765	unchanged
meta_552					Unmapped	603.354	192.54	5.49e-05	4.03e-05	4.02e-05	6.25e-05	6.36e-05	5.47e-05	4.91e-05	4.25e-05	3.95e-05	0.724908	-0.46413	0.0142315	1.39405	down
meta_553			Physapruin B;Avermectin A2b aglycone;Avermectin B2a aglycone	-18.3802583934775;-18.3802583934775;-18.3802583934775	MS1 mz matched	603.744	58.2645	0.000309423	0.000488398	0.000460827	0.00039862	0.000441123	0.00052978	0.000543073	0.00040454	0.000382299	0.971077	-0.0423425	0.845896	0.164023	unchanged
meta_554			N-Acetyl-L-phenylalanyl-L-diiodotyrosine;N-Acetylphenylalanyl-3,5-diiodotyrosine	-9.96871	MS1 mz matched	604.926	370.668	0.000362515	0.000345458	0.000302203	0.000415212	0.000366123	0.000437194	0.000381965	0.000378399	0.000353536	0.914136	-0.12952	0.23376	0.932882	unchanged
meta_555			Hydroxydestruxin B;	-17.66337942795;	MS1 mz matched	610.371	231.631	9.77e-05	7.56e-05	8.77e-05	0.000305666	0.000352939	0.00036121	2.89e-05	3.8e-05	3.94e-05	0.104341	-3.26062	0.0024314	1.53757	down
meta_556			dTDP-4-dimethylamino-4,6-dideoxy-5-C-methyl-L-mannose	5.938	MS1 mz matched	612.416	264.238	2.43e-05	2.04e-05	1.69e-05	2.48e-05	2.87e-05	1.35e-05	3.13e-05	3.37e-05	3.07e-05	1.42771	0.5137	0.166165	1.10619	unchanged
meta_557					Unmapped	614.483	42.8205	0.00071869	0.000680719	0.00062373	0.000487489	0.000506198	0.0004193	0.000556802	0.000654265	0.000755791	1.39199	0.477145	0.0666265	1.27711	unchanged
meta_558					Unmapped	616.345	219.026	0.000239663	0.000214975	0.000196691	0.000184189	0.000172041	0.000175558	0.000229446	0.00011837	0.000216127	1.06046	0.0846967	0.789	0.241923	unchanged
meta_559					Unmapped	620.285	37.4425	3.9e-05	4.21e-05	4.04e-05	3.24e-05	2.66e-05	3.48e-05	7.26e-05	6.26e-05	5.91e-05	2.06954	1.04931	0.00439183	1.48904	up
meta_560					Unmapped	620.435	43.5355	0.000545796	0.000462634	0.000402599	7.64e-05	9.09e-05	0.00013422	0.000445451	0.000206032	0.000199214	2.82115	1.49628	0.146874	1.14636	unchanged
meta_561			2-Hexaprenyl-3-methyl-5-hydroxy-6-methoxy-1,4-benzoquinol;	4.30421121137664;	MS1 mz matched	620.477	32.5515	5.69e-05	3.33e-05	5.09e-05	9.29e-05	9.34e-05	5.9e-05	4.41e-05	6.63e-05	6.11e-05	0.699114	-0.5164	0.152675	1.05409	unchanged
meta_562			Lanceotoxin A;Scilliroside;Scillirosidin 3-O-beta-D-glucoside	20.4745154351169;20.4745154351169	MS1 mz matched	621.302	228.366	0.000147892	0.000150686	0.000123518	0.0001525	0.000141304	0.000141745	0.000139823	0.00014977	0.00016433	1.04218	0.0596112	0.499961	0.562892	unchanged
meta_563					Unmapped	622.442	43.073	6.81e-05	6.58e-05	8.55e-05	6.22e-05	6.98e-05	5.08e-05	4.96e-05	5.04e-05	3.89e-05	0.759692	-0.396514	0.10131	1.15213	unchanged
meta_564			N-Acetyl-L-phenylalanyl-L-diiodotyrosine;N-Acetylphenylalanyl-3,5-diiodotyrosine	-9.96871	MS1 mz matched	622.95	370.722	0.00137329	0.00136657	0.00127578	0.00156298	0.00132584	0.00170515	0.0014696	0.00144987	0.00138413	0.936792	-0.0941999	0.476279	0.598599	unchanged
meta_565					Unmapped	624.349	210.902	6.95e-05	5.6e-05	5.13e-05	2.17e-05	1.66e-05	2.66e-05	3.34e-05	1.85e-05	4.13e-05	1.43596	0.52202	0.294547	0.849095	unchanged
meta_566					Unmapped	624.515	32.243	6.72e-05	6.46e-05	6.46e-05	0.000108077	9.79e-05	5.65e-05	4.62e-05	6.74e-05	7.37e-05	0.713588	-0.486836	0.253809	0.885408	unchanged
meta_567			CE(16:0);Cholesteryl palmitate	12.3187720648003;12.3187720648003	MS1 mz matched	626.079	285.983	8.88e-05	7.85e-05	7.45e-05	0.000192237	0.000168442	0.000202948	5.99e-05	0.000104212	5.22e-05	0.38378	-1.38165	0.00644786	1.46857	down
meta_568			Glycochenodeoxycholic acid 3-glucuronide;	22.0493859984509;	MS1 mz matched	626.365	208.685	0.000105865	8.57e-05	7.34e-05	1.95e-05	1.3e-05	8.68e-06	1.93e-05	1.16e-05	2.25e-05	1.29379	0.371605	0.423267	0.641866	unchanged
meta_569			Amritoside;	-12.1232524009116;	MS1 mz matched	627.466	52.245	0.000495773	0.000635974	0.000621062	0.000453255	0.000417232	0.000319873	0.000538054	0.00046633	0.000592868	1.34182	0.424193	0.0667774	1.21471	unchanged
meta_570					Unmapped	628.498	42.427	0.000349255	0.000314261	0.000280348	0.000224987	0.000268506	0.00016494	0.000257469	0.000321953	0.000358683	1.42475	0.510713	0.0914593	1.14509	unchanged
meta_571					Unmapped	628.886	367.899	0.0007586	0.000732887	0.000692544	0.000858444	0.000671991	0.000803314	0.000784428	0.000721295	0.000742523	0.963363	-0.0538489	0.665512	0.351084	unchanged
meta_572					Unmapped	630.192	31.971	0.000115487	9.77e-05	0.000130767	5.66e-05	4.61e-05	3.34e-05	6.89e-05	7.61e-05	0.00010973	1.871	0.903807	0.0681902	1.25962	unchanged
meta_573					Unmapped	632.846	363.601	0.000343147	0.000316351	0.000315115	0.00036594	0.000342064	0.000340933	0.000365406	0.000344897	0.000333624	0.995224	-0.00690678	0.899245	0.0963539	unchanged
meta_574					Unmapped	633.951	371.568	0.000199122	0.000167386	0.000170567	0.000212565	0.00016691	0.00023043	0.000189278	0.000237622	0.000215102	1.05263	0.073993	0.674593	0.348867	unchanged
meta_575					Unmapped	634.451	42.851	0.000211893	0.000176819	0.000158965	0.000136222	0.000235235	0.000186937	0.000127438	0.000116394	0.000173142	0.746737	-0.421327	0.245665	0.89885	unchanged
meta_576			Maslinic acid 3-O-b-D-glucoside;Momordicin II;Momordicoside L;Lucyoside Q;28-Glucosylpomolate;Soyasapogenol B 3-O-b-D-glucuronide;Soyasapogenol B 3-O-D-glucuronide;Soyasapogenol B 3-O-beta-D-glucuronide	-6.43670865202463;-6.43670865202463;-6.43670865202463;-6.43670865202463;-6.43670865202463;-6.43670865202463;-6.46271697980211	MS1 mz matched	635.412	167.988	6.24e-05	4.76e-05	3.35e-05	5.89e-05	8.28e-05	7.31e-05	3.46e-05	3.07e-05	5.41e-05	0.555733	-0.847537	0.0336939	1.31172	down
meta_577			Lanceotoxin A;Scilliroside;Scillirosidin 3-O-beta-D-glucoside	20.4745154351169;20.4745154351169	MS1 mz matched	638.329	228.164	6.74e-05	6.15e-05	6.17e-05	9.52e-05	5.67e-05	7.04e-05	7.89e-05	6.38e-05	7.23e-05	0.967066	-0.0483141	0.854843	0.137818	unchanged
meta_578					Unmapped	640.345	218.166	0.000570924	0.000539241	0.000473833	0.000386857	0.00034807	0.000336893	0.000640738	0.000360973	0.000749369	1.63374	0.708183	0.187608	1.08427	unchanged
meta_579					Unmapped	644.375	215.834	0.000154335	0.000134022	0.000145496	0.000110851	0.000105665	0.000100559	0.000139823	8.09e-05	0.000152597	1.17749	0.235716	0.485543	0.609258	unchanged
meta_580					Unmapped	644.493	44.9915	0.000419532	0.000371737	0.000361347	0.000203742	0.000269889	0.000198333	0.000321459	0.000317206	0.000404211	1.55198	0.634113	0.0293747	1.33035	up
meta_581			N-Acetyl-L-phenylalanyl-L-diiodotyrosine;N-Acetylphenylalanyl-3,5-diiodotyrosine	-9.96871	MS1 mz matched	644.933	371.288	0.00374559	0.00362853	0.00342845	0.00448038	0.00386296	0.00449074	0.00413052	0.00421608	0.00406273	0.966904	-0.048556	0.568309	0.478173	unchanged
meta_582					Unmapped	645.433	371.348	0.00032033	0.000312587	0.000246876	0.000362028	0.000295871	0.000356363	0.000321376	0.000305343	0.00033877	0.951913	-0.0710989	0.538346	0.493916	unchanged
meta_583					Unmapped	649.281	340.87	0.000160373	0.000157829	0.000156917	0.00033179	0.000288926	0.000360666	9.55e-05	0.000155314	0.000103102	0.360601	-1.47152	0.00180551	1.49298	down
meta_584					Unmapped	650.533	31.903	0.000104985	8.68e-05	8.13e-05	0.00012261	0.000153415	6.23e-05	8.09e-05	9.78e-05	0.000104601	0.837258	-0.256256	0.568036	0.490657	unchanged
meta_585					Unmapped	652.846	366.752	0.000256965	0.000454057	0.000399238	0.000298614	0.000415588	0.000317263	0.000339579	0.000285273	0.000300972	0.897581	-0.155886	0.44561	0.638214	unchanged
meta_586					Unmapped	656.486	44.2075	5.74e-05	7.41e-05	5.75e-05	7.68e-05	7.48e-05	4.82e-05	4.92e-05	4.69e-05	5.8e-05	0.771249	-0.374732	0.234919	0.943751	unchanged
meta_587					Unmapped	656.524	31.9565	0.000104008	9.14e-05	0.000100292	0.000113614	0.000133447	6.7e-05	6.78e-05	0.000109505	0.000102852	0.892059	-0.164789	0.660404	0.364849	unchanged
meta_588					Unmapped	658.355	192.48	5.47e-05	5.18e-05	4.48e-05	6.19e-05	4.84e-05	6.09e-05	3.92e-05	4.53e-05	6.47e-05	0.871176	-0.198963	0.46315	0.583221	unchanged
meta_589			20,21-Diprenylterpendole J	-14.396	MS1 mz matched	658.43	38.179	9.26e-05	7.84e-05	9.51e-05	5.34e-05	0.000118602	6.97e-05	6.68e-05	0.000107105	8.83e-05	1.08467	0.117257	0.782846	0.212944	unchanged
meta_590			6''-O-Galloylquercimeritrin;Quercetin 3-(2-galloylglucoside);Heme;Haem;Protoheme;Heme B;Protoheme IX	0.648844424322969;0.648844424322969;-10.2191886191495	MS1 mz matched	658.508	44.297	0.00051534	0.000481434	0.000470982	0.000323761	0.000368203	0.000327197	0.000404531	0.000475692	0.000553485	1.40675	0.492371	0.0725583	1.29248	unchanged
meta_591			Goyaglycoside c;	8.47836064559745;	MS1 mz matched	663.453	31.81	0.000988562	0.000946833	0.000956819	0.000712248	0.000991579	0.000558742	0.000708643	0.0011635	0.00103021	1.28277	0.359261	0.313775	0.763712	unchanged
meta_592					Unmapped	664.344	215.247	0.000428789	0.000351277	0.000356484	0.000257024	0.00027412	0.000213945	0.000519274	0.000274275	0.000576569	1.83886	0.878813	0.149206	1.15095	unchanged
meta_593			(6S)-6-beta-hydroxy-1,4,5,6-tetrahydronicotinamide-adenine dinucleotide;(6S)-6beta-Hydroxy-1,4,5,6-tetrahydronicotimide-adenine dinucleotide;(S)-DH-hydrate;(S)-DHX;(6S)-6-Hydroxy-1,4,5,6-tetrahydronicotimide-adenine dinucleotide;6beta-Hydroxy-1,4,5,6-tetrahydronicotimide-adenine dinucleotide;(6R)-6beta-Hydroxy-1,4,5,6-tetrahydronicotimide-adenine dinucleotide;(R)-DH-hydrate;(R)-DHX	-22.3862154757001;-22.3862154757001;-22.3862154757001	MS1 mz matched	666.433	220.284	4.15e-05	4.12e-05	3.6e-05	8.4e-05	7.46e-05	8.95e-05	3.25e-05	2.37e-05	3.51e-05	0.367845	-1.44283	0.00088393	1.50994	down
meta_594					Unmapped	668.543	33.23	9.83e-05	9.59e-05	9.87e-05	0.000127377	0.000161479	0.000104321	6.51e-05	0.000111753	0.000115472	0.743539	-0.42752	0.220975	0.912655	unchanged
meta_595					Unmapped	669.158	23.579	3.1e-05	2.89e-05	2.88e-05	3.78e-05	2.92e-05	3.9e-05	4.5e-05	3.5e-05	4.68e-05	1.19571	0.257866	0.223143	0.919021	unchanged
meta_596					Unmapped	670.873	368.581	0.000488269	0.000478494	0.000395034	0.000481983	0.000429584	0.000482565	0.000485344	0.000454223	0.000495915	1.02966	0.0421691	0.560968	0.486356	unchanged
meta_597			Galactosylceramide (d18:1/14:0) ;	-16.2306096120149;	MS1 mz matched	672.523	43.763	0.000229448	0.000210535	0.000211426	0.000308607	0.0002763	0.000173564	0.00018109	0.000200483	0.000248534	0.83076	-0.267497	0.417115	0.653401	unchanged
meta_598			PC(14:1(9Z)/14:1(9Z));	-10.3183779659192;	MS1 mz matched	674.461	33.388	0.000182694	0.000169082	0.000210618	0.00010691	0.000125191	0.000135756	0.000177932	0.000265045	0.000360264	2.18357	1.12669	0.106771	1.24732	unchanged
meta_599					Unmapped	674.534	32.222	0.000113731	0.0001182	0.000108011	0.000288351	0.00026894	0.000145286	0.000240835	6.33e-05	0.000454319	1.07958	0.110465	0.889232	0.127441	unchanged
meta_600			Adenosine thiamine diphosphate;	3.46710350756915;	MS1 mz matched	675.542	164.93	0.000189153	0.000148044	0.000148836	0.000102359	0.000115504	8.1e-05	8e-05	8.83e-05	0.000105885	0.917364	-0.124433	0.551745	0.481107	unchanged
meta_601					Unmapped	676.656	347.743	0.000124176	0.000100465	8.95e-05	0.000155856	0.000131331	0.000118877	0.000122189	0.000141023	0.000148341	1.01352	0.0193707	0.898386	0.115825	unchanged
meta_602			PE(14:1(9Z)/14:1(9Z));	22.1581745462876;	MS1 mz matched	676.811	376.733	0.000109864	9.85e-05	9.63e-05	0.000141575	0.000101372	9.4e-05	0.000104446	0.000132468	0.000111563	1.03427	0.0486136	0.834809	0.182117	unchanged
meta_603					Unmapped	676.809	363.984	0.00015373	0.000137364	0.000144703	0.000149434	0.000159639	0.000167413	0.000140169	0.000137553	0.000146624	0.890574	-0.167193	0.0593077	1.28471	unchanged
meta_604			Cytidine monophosphate N-acetylneuraminic acid;CMP-N-acetylneuramite;CMP-N-acetyl-beta-neuramite	9.60206597400006;9.60206597400006	MS1 mz matched	678.477	44.121	0.000157488	0.000170178	0.000196216	0.0001203	0.000101485	0.000122006	0.000104633	0.000124426	0.000122958	1.02393	0.0341105	0.779436	0.237523	unchanged
meta_605			DG(18:4n3/0:0/22:6n3);DG(20:5(5Z,8Z,11Z,14Z,17Z)/20:5(5Z,8Z,11Z,14Z,17Z)/0:0);DG(18:4(6Z,9Z,12Z,15Z)/22:6(4Z,7Z,10Z,13Z,16Z,19Z)/0:0);DG(20:5n3/0:0/20:5n3);DG(22:6(4Z,7Z,10Z,13Z,16Z,19Z)/18:4(6Z,9Z,12Z,15Z)/0:0);	14.6755056582641;14.6755056582641;14.6755056582641;14.6755056582641;14.6755056582641;	MS1 mz matched	679.013	371.81	0.00194612	0.00181837	0.00177468	0.00249061	0.00202378	0.00260041	0.00217809	0.00240585	0.00220805	0.954628	-0.0669891	0.616912	0.411835	unchanged
meta_606			Lolitrem J	-23.4365	MS1 mz matched	679.382	232.512	6.92e-05	5.34e-05	5.19e-05	9.74e-05	6.93e-05	0.000109109	5.72e-05	5.76e-05	6.24e-05	0.643047	-0.637005	0.106129	1.24353	unchanged
meta_607			Goyaglycoside c;	8.47836064559745;	MS1 mz matched	680.479	31.8885	0.00179104	0.0016984	0.00186806	0.00119067	0.00162225	0.000882295	0.0011493	0.00171153	0.0017438	1.24611	0.317426	0.353463	0.712772	unchanged
meta_608	Stachyose	0.8417			MS2 forward	684.254	480.279	4.64e-05	3.25e-05	4.72e-05	0.00010506	7.57e-05	0.000137201	3.67e-05	4.42e-05	4.21e-05	0.386845	-1.37017	0.0650429	1.3513	unchanged
meta_609			(20R)-Ginsenoside Rh2;Squamosinin A;	-5.57318792721974;-5.57318792721974;	MS1 mz matched	686.46	37.233	0.000118278	0.000136325	0.000125025	0.000104016	0.000105625	0.000106527	0.00010336	3.2e-05	0.000146432	0.891309	-0.166003	0.764115	0.252972	unchanged
meta_610			PE(18:2(9Z,12Z)/14:1(9Z));PE(18:3(9Z,12Z,15Z)/14:0);PE(14:1(9Z)/18:2(9Z,12Z));PE(14:0/18:3(6Z,9Z,12Z));PE(14:0/18:3(9Z,12Z,15Z));PE(18:3(6Z,9Z,12Z)/14:0);	8.01852717148441;8.01852717148441;8.01852717148441;8.01852717148441;8.01852717148441;8.01852717148441;	MS1 mz matched	686.927	371.288	0.00042087	0.000432219	0.000372379	0.000459384	0.000433754	0.00047979	0.000459128	0.000475452	0.000460677	1.01626	0.0232751	0.643748	0.394467	unchanged
meta_611					Unmapped	687.238	341.069	4.34e-05	3.19e-05	5.09e-05	7.8e-05	6.28e-05	8.81e-05	2e-05	3.9e-05	2.48e-05	0.366239	-1.44914	0.00760597	1.44242	down
meta_612			UDP-N-acetyl-alpha-D-glucosamine 3'-phosphate	3.49175	MS1 mz matched	688.344	213.905	0.000151014	0.000146413	0.000135087	0.000152982	0.000170201	0.000137729	0.00016193	8.75e-05	0.000161842	0.892229	-0.164514	0.583558	0.456244	unchanged
meta_613			Uridine diphosphate acetylgalactosamine 4-sulfate;Lolitrem E	-0.907309537014005;4.18423554385441	MS1 mz matched	688.416	371.254	9.83e-05	0.000103675	8.66e-05	8.15e-05	6.33e-05	9.69e-05	0.00011252	6.98e-05	0.000106222	1.19397	0.255765	0.401485	0.672252	unchanged
meta_614			PE(15:0/P-18:1(11Z));PC(P-16:0/14:1(9Z));PE(15:0/P-18:1(9Z));PE(P-18:1(9Z)/15:0);PC(14:1(9Z)/P-16:0);PC(o-16:1(9Z)/14:1(9Z));PE(P-18:1(11Z)/15:0);	-1.44024840291598;-1.44024840291598;-1.44024840291598;-1.44024840291598;-1.44024840291598;-1.44024840291598;-1.44024840291598;	MS1 mz matched	688.519	46.279	0.000289729	0.000263079	0.000239483	0.000163072	0.000231179	0.000147876	0.000191674	0.000205108	0.000273259	1.23595	0.305619	0.301497	0.784769	unchanged
meta_615			Halistanol sulfate	-22.8909	MS1 mz matched	689.895	368.585	8.62e-05	0.000106228	9.57e-05	0.000103089	7.71e-05	0.000113662	6.78e-05	9.47e-05	0.000106445	0.91507	-0.128046	0.625904	0.385688	unchanged
meta_616			3',5'-Cyclic diGMP;cdiGMP;3',5'-Cyclic diguanylic acid;Bis-(3',5')-cyclic diGMP;Cyclic di-3',5'-guanylate	14.6357	MS1 mz matched	691.116	27.244	2.9e-05	2.2e-05	2.1e-05	3.98e-05	3.28e-05	3.5e-05	2.11e-05	2.48e-05	2.09e-05	0.619996	-0.689669	0.00874725	1.45266	down
meta_617			Bismahanine;	-1.60595317287718;	MS1 mz matched	693.36	294.707	5.9e-05	5.34e-05	3.78e-05	8.89e-05	8.85e-05	8.75e-05	4.69e-05	4.94e-05	5.39e-05	0.566753	-0.819207	0.00208471	1.53633	down
meta_618					Unmapped	694.842	365.882	8.9e-05	0.000116549	6.86e-05	8.18e-05	9.59e-05	9.9e-05	8.5e-05	9.37e-05	9.98e-05	1.00651	0.00935966	0.934153	0.0596255	unchanged
meta_619			Dihydro-alpha-ergocryptine mesylate;9,10alpha-Dihydro-12'-hydroxy-5'alpha-isobutyl-2'-isopropylergotaman-3',6',18-trione monomethanesulphote;Dihydro-beta-ergocryptine mesylate	-1.48407586609189;-1.48407586609189	MS1 mz matched	696.817	366.055	4.86e-05	6.86e-05	4.45e-05	7.05e-05	6.66e-05	6.13e-05	7.33e-05	4.42e-05	6.8e-05	0.934657	-0.0974914	0.683138	0.339175	unchanged
meta_620			PE(18:3(9Z,12Z,15Z)/P-16:0);PE(18:3(6Z,9Z,12Z)/P-16:0);PE(P-16:0/18:3(6Z,9Z,12Z));PE(P-16:0/18:3(9Z,12Z,15Z));	22.021072140162;22.021072140162;22.021072140162;22.021072140162;	MS1 mz matched	698.534	31.987	0.000116555	0.000121893	0.000111543	0.000243329	0.000255289	0.000160006	5.58e-05	6.8e-05	7.65e-05	0.304137	-1.71721	0.032202	1.43582	down
meta_621			3',5'-Diiodo-L-thyronine-beta-D-glucuronoside;	15.5299242970973;	MS1 mz matched	702.212	31.936	0.000186555	0.000207337	0.000253441	0.000106971	9.16e-05	7.16e-05	0.000111119	0.000135874	0.000186048	1.60255	0.680369	0.117173	1.15727	unchanged
meta_622			PEP-16:0/18:1(11Z));PE(16:0/P-18:1(9Z));PE(P-18:0/16:1(9Z));PE(P-16:0/18:1(9Z));PE(P-18:1(11Z)/16:0);PE(18:1(9Z)/P-16:0);PE(16:0/P-18:1(11Z));PE(P-18:1(9Z)/16:0);PE(18:1(11Z)/P-16:0);PE(16:1(9Z)/P-18:0);1-Hexadecanoyl-2-(9Z-octadecenoyl)-sn-glycero-3-phosphonoethanolamine	-0.831746410167333;-0.831746410167333;-0.831746410167333;-0.831746410167333;-0.831746410167333;-0.831746410167333;-0.831746410167333;-0.831746410167333;-0.831746410167333;-0.831746410167333;-0.774301072724264	MS1 mz matched	702.535	45.9135	0.000332116	0.000312149	0.000308826	0.000253357	0.00025887	0.00019822	0.000247083	0.0003105	0.000340514	1.26413	0.338146	0.144863	1.05341	unchanged
meta_623					Unmapped	702.974	371.568	0.00346404	0.00337835	0.00312207	0.00413379	0.00362131	0.00427339	0.0037292	0.0040937	0.00381545	0.967567	-0.0475671	0.604912	0.419636	unchanged
meta_624					Unmapped	703.136	27.244	2.08e-05	2.1e-05	1.77e-05	2.31e-05	2.21e-05	2.46e-05	3.11e-05	3.48e-05	2.56e-05	1.31163	0.391357	0.103721	1.22462	unchanged
meta_625					Unmapped	703.476	372.012	0.000201647	0.000138115	0.000171978	0.000275708	0.000215646	0.00027241	0.000221962	0.000238049	0.000235905	0.911167	-0.134213	0.366188	0.745379	unchanged
meta_626			SM(d18:0/16:1(9Z));	8.69653001235521;	MS1 mz matched	703.574	160.678	0.000792798	0.000857925	0.000809387	0.000256633	9.74e-06	0.00021018	0.000207761	0.000348158	0.000488561	2.19176	1.13209	0.163471	1.01367	unchanged
meta_627			beta1-Chaconine;	21.0996118247806;	MS1 mz matched	706.933	370.617	0.000402637	0.0004362	0.000368621	0.000485427	0.000441571	0.000537008	0.000437868	0.000449163	0.000430386	0.899871	-0.15221	0.215183	1.01045	unchanged
meta_628			3',5'-Cyclic diGMP;cdiGMP;3',5'-Cyclic diguanylic acid;Bis-(3',5')-cyclic diGMP;Cyclic di-3',5'-guanylate	14.6357	MS1 mz matched	708.143	27.279	5.67e-05	5.7e-05	5.05e-05	7.99e-05	7.28e-05	7.88e-05	4.12e-05	4.99e-05	4.4e-05	0.583376	-0.777501	0.000743427	1.51248	down
meta_629			AS 1-1;	-23.1693676315373;	MS1 mz matched	708.488	46.395	0.000243906	0.000205006	0.000207423	3.67e-05	7.83e-05	7.89e-05	6.96e-05	4.36e-05	6.99e-05	0.944252	-0.0827554	0.839447	0.176319	unchanged
meta_630			Chymosin preparation, escherichia coli k-12;Enterochelin;Enterobactin;Tri-(2,3-dihydroxy-N-benzoyl-L-serine)-ester;Tri-(N-(2,3-dihydroxybenzoyl)-L-serine)-ester	14.1887083272076;14.1887083272076	MS1 mz matched	708.511	31.829	0.000382664	0.000361133	0.000361959	0.00026721	0.000302726	0.000210699	0.000260649	0.000470415	0.00037897	1.42196	0.507885	0.204788	0.980583	unchanged
meta_631					Unmapped	709.356	323.12	4e-05	3.82e-05	3.84e-05	6.96e-05	7.19e-05	8.21e-05	2.72e-05	4.07e-05	3.63e-05	0.465767	-1.10232	0.00197451	1.49129	down
meta_632					Unmapped	711.069	191.881	0.00716931	0.00565787	0.00823748	0.0062161	0.00538885	0.00618111	0.00572532	0.00915208	0.00625517	1.18815	0.24872	0.406259	0.696582	unchanged
meta_633			Indivir sulfate	1.36486	MS1 mz matched	712.869	367.272	0.000205745	0.000194206	0.000183899	0.000215132	0.000129858	0.000143807	0.000136293	0.000110363	0.000214804	0.944076	-0.0830253	0.835422	0.154206	unchanged
meta_634			PC(o-16:1(9Z)/16:1(9Z));PC(14:1(9Z)/P-18:0);PC(14:0/P-18:1(9Z));PC(P-18:0/14:1(9Z));PC(P-16:0/16:1(9Z));PC(P-18:1(9Z)/14:0);PC(16:1(9Z)/P-16:0);PC(P-18:1(11Z)/14:0);PC(14:0/P-18:1(11Z));	-0.792535447646785;-0.792535447646785;-0.792535447646785;-0.792535447646785;-0.792535447646785;-0.792535447646785;-0.792535447646785;-0.792535447646785;-0.792535447646785;	MS1 mz matched	716.551	45.508	0.000157698	0.000124271	0.000120872	0.000110263	0.000117291	0.000100063	0.000111964	0.000123666	0.000153302	1.18715	0.247508	0.233234	0.945358	unchanged
meta_635					Unmapped	716.827	376.812	0.000246901	0.000287456	0.000247377	0.000262499	0.000234188	0.000252486	0.000236588	0.000257481	0.000231246	0.968155	-0.0466906	0.528092	0.49906	unchanged
meta_636			PC(16:0/P-16:0);PC(P-18:0/14:0);PC(14:0/P-18:0);PC(P-16:0/16:0);PC(o-16:0/16:1(9Z));	-11.4719562662208;-11.4719562662208;-11.4719562662208;-11.4719562662208;-11.4719562662208;	MS1 mz matched	718.559	32.222	4.92e-05	3.58e-05	3.87e-05	9.08e-05	7.68e-05	6.06e-05	1.75e-05	4.43e-05	3.6e-05	0.428595	-1.22231	0.0213155	1.35768	down
meta_637			Kinetensin 4-8;	-0.109834259869896;	MS1 mz matched	719.355	407.751	3.09e-05	2.66e-05	2.22e-05	2.8e-05	2.25e-05	1.36e-05	3.71e-05	2.86e-05	3.5e-05	1.56854	0.649426	0.081772	1.20879	unchanged
meta_638			PE(P-18:1(9Z)/16:1(9Z));PE(P-16:0/18:2(9Z,12Z));PE(18:2(9Z,12Z)/P-16:0);PE(16:1(9Z)/P-18:1(11Z));PE(P-18:1(11Z)/16:1(9Z));PE(16:1(9Z)/P-18:1(9Z));	-14.7103667243787;-14.7103667243787;-14.7103667243787;-14.7103667243787;-14.7103667243787;-14.7103667243787;	MS1 mz matched	722.503	45.235	0.000124715	0.000142754	0.000155799	0.000136602	0.000128427	0.000102994	8.85e-05	7.6e-05	8.43e-05	0.676033	-0.564835	0.0459858	1.35629	down
meta_639					Unmapped	726.936	371.288	0.00269372	0.00268664	0.0025719	0.00339898	0.0028856	0.00330287	0.00294059	0.0032054	0.00300053	0.954011	-0.0679229	0.46732	0.583848	unchanged
meta_640			Torvoside D;	23.3445146909365;	MS1 mz matched	727.437	371.767	0.00026587	0.000299639	0.000230798	0.000367813	0.000268081	0.000335237	0.000290555	0.00029816	0.00029025	0.905094	-0.14386	0.405277	0.700999	unchanged
meta_641			Parishin B;Parishin C	20.0489854389067;20.0489854389067	MS1 mz matched	729.239	341.068	0.000291278	0.000300209	0.000345241	0.000795315	0.000715228	0.000872269	0.000178356	0.000285338	0.000253875	0.301143	-1.73148	0.000952786	1.51556	down
meta_642			PC(16:1(9Z)/16:1(9Z));PC(18:1(9Z)/14:1(9Z));PC(14:1(9Z)/18:1(9Z));PC(14:1(9Z)/18:1(11Z));PE(20:2(11Z,14Z)/15:0);PC(18:2(9Z,12Z)/14:0);PE(15:0/20:2(11Z,14Z));PC(18:1(11Z)/14:1(9Z));PC(14:0/18:2(9Z,12Z));	8.42061711135332;8.42061711135332;8.42061711135332;8.42061711135332;8.42061711135332;8.42061711135332;8.42061711135332;8.42061711135332;8.42061711135332;	MS1 mz matched	730.537	137.735	0.000393404	0.000509753	0.000502585	0.00043731	0.000636095	0.000398608	0.000354609	0.000448114	0.000325424	0.766398	-0.383834	0.259596	0.895665	unchanged
meta_643			PE(18:2(9Z,12Z)/14:1(9Z));PE(18:3(9Z,12Z,15Z)/14:0);PE(14:1(9Z)/18:2(9Z,12Z));PE(14:0/18:3(6Z,9Z,12Z));PE(14:0/18:3(9Z,12Z,15Z));PE(18:3(6Z,9Z,12Z)/14:0);	8.01852717148441;8.01852717148441;8.01852717148441;8.01852717148441;8.01852717148441;8.01852717148441;	MS1 mz matched	730.894	369.243	0.000901253	0.000918405	0.000833884	0.00104156	0.000874572	0.000983116	0.000922307	0.000978703	0.000920905	0.973325	-0.0390059	0.661906	0.356883	unchanged
meta_644			Mycimicin IV	3.87998	MS1 mz matched	734.852	366.845	0.000235638	0.000380806	0.000371728	0.000295535	0.000388486	0.000336748	0.000438502	0.000450098	0.000407173	1.26941	0.344158	0.0576545	1.28639	unchanged
meta_645					Unmapped	736.541	32.1645	0.000127075	0.000127135	0.000133198	0.000105964	0.000225043	6.74e-05	8.97e-05	0.000157139	0.000143474	0.979639	-0.0296785	0.96188	0.05196	unchanged
meta_646					Unmapped	738.81	377.354	0.00013265	0.000128515	0.00012618	0.000145694	0.000139493	0.000124217	0.000116655	0.000137089	0.000133071	0.944825	-0.0818809	0.446749	0.598528	unchanged
meta_647					Unmapped	738.915	371.334	0.000625536	0.000660463	0.000541008	0.000789155	0.000726939	0.000881781	0.000718559	0.000771963	0.000791124	0.951528	-0.0716814	0.496576	0.553555	unchanged
meta_648					Unmapped	742.602	32.868	2.63e-05	2.85e-05	2.71e-05	5.12e-05	6.02e-05	2.36e-05	9.98e-06	2.59e-05	2.06e-05	0.418089	-1.25812	0.126408	1.14438	unchanged
meta_649			PE(16:0/20:2(11Z,14Z));PE(18:0/18:2(9Z,12Z));PE(18:2(9Z,12Z)/18:0);PE(18:1(9Z)/18:1(9Z));PE(18:1(9Z)/18:1(11Z));PE(16:1(9Z)/20:1(11Z));PE(18:1(11Z)/18:1(11Z));PE(22:1(13Z)/14:1(9Z));PE(20:2(11Z,14Z)/16:0);PE(18:1(11Z)/18:1(9Z));PC(18:2(9Z,12Z)/15:0);PE(14:1(9Z)/22:1(13Z));PE(14:0/22:2(13Z,16Z));PE(22:2(13Z,16Z)/14:0);PC(15:0/18:2(9Z,12Z));PE(20:1(11Z)/16:1(9Z));Dihydrostreptomycin 3'alpha,6-bisph…	7.63139892643256;7.63139892643256;7.63139892643256;7.63139892643256;7.63139892643256;7.63139892643256;7.63139892643256;7.63139892643256;7.63139892643256;7.63139892643256;7.63139892643256;7.63139892643256;7.63139892643256;7.63139892643256;7.63139892643256;7.63139892643256;3.33441059824853;3.33441059824853	MS1 mz matched	744.552	137.146	0.000337681	0.000404421	0.000405029	0.000380031	0.000509856	0.00039978	0.000340372	0.000430821	0.000302717	0.832704	-0.264125	0.264717	0.855545	unchanged
meta_650			Parishin B;Parishin C	20.0489854389067;20.0489854389067	MS1 mz matched	746.265	341.072	5.75e-05	5.65e-05	6.27e-05	0.000152167	0.000141051	0.000161456	4.19e-05	5.85e-05	4.86e-05	0.32751	-1.61039	0.000228627	1.52892	down
meta_651					Unmapped	751.093	285.983	2.56e-05	2.48e-05	1.86e-05	5.17e-05	3.52e-05	5.39e-05	1.46e-05	2.21e-05	1.51e-05	0.368298	-1.44105	0.0247371	1.41641	down
meta_652			Parishin B;Parishin C	20.0489854389067;20.0489854389067	MS1 mz matched	751.218	341.113	3.05e-05	1.97e-05	2.9e-05	4.7e-05	4.3e-05	5.13e-05	2.12e-05	2.96e-05	2.24e-05	0.517877	-0.949318	0.00311926	1.4764	down
meta_653			PC(18:3(9Z,12Z,15Z)/16:1(9Z));PE(15:0/22:4(7Z,10Z,13Z,16Z));PC(20:4(5Z,8Z,11Z,14Z)/14:0);PC(16:1(9Z)/18:3(6Z,9Z,12Z));PC(14:0/20:4(5Z,8Z,11Z,14Z));PC(14:0/20:4(8Z,11Z,14Z,17Z));PC(16:0/18:4(6Z,9Z,12Z,15Z));PC(20:4(8Z,11Z,14Z,17Z)/14:0);PC(20:3(8Z,11Z,14Z)/14:1(9Z));PC(14:1(9Z)/20:3(5Z,8Z,11Z));PC(16:1(9Z)/18:3(9Z,12Z,15Z));PC(14:1(9Z)/20:3(8Z,11Z,14Z));PC(18:4(6Z,9Z,12Z,15Z)/16:0);PC(18:3(6Z,9Z,1…	9.57465769732807;9.57465769732807;9.57465769732807;9.57465769732807;9.57465769732807;9.57465769732807;9.57465769732807;9.57465769732807;9.57465769732807;9.57465769732807;9.57465769732807;9.57465769732807;9.57465769732807;9.57465769732807;9.57465769732807;9.57465769732807;	MS1 mz matched	754.538	135.53	0.000394697	0.000425953	0.000428028	0.00042401	0.000615301	0.000461639	0.000370703	0.000460876	0.000343887	0.783148	-0.352643	0.202777	0.974936	unchanged
meta_654					Unmapped	754.856	367.566	0.000229302	0.000224928	0.00020015	0.000262949	0.000230507	0.000240486	0.000227889	0.000239281	0.00023669	0.959013	-0.0603774	0.410455	0.669367	unchanged
meta_655	PC(16:0/16:0)	0.998			MS2 forward	756.552	116.691	0.00488207	0.00782978	0.00807933	0.00512438	0.0195038	0.00485897	0.0043458	0.00587042	0.00436086	0.494354	-1.01638	0.412409	0.71648	unchanged
meta_656					Unmapped	756.861	449.067	0.000152781	0.000150186	0.000127784	0.000144625	0.000104708	0.000122321	0.000180215	0.000180357	0.0001812	1.45773	0.543725	0.0389835	1.43831	up
meta_657			Ascidiacyclamide	11.7671	MS1 mz matched	757.362	448.546	0.000125854	0.000111382	9.03e-05	0.000128677	9.8e-05	8.5e-05	0.000135057	0.000143975	0.000155276	1.39321	0.478415	0.0696124	1.27686	unchanged
meta_658	Thioetheramide-PC	0.9604			MS2 forward	758.569	136.189	0.0249983	0.0267785	0.0304792	0.0168525	0.0245944	0.0165126	0.0160003	0.0220439	0.0176355	0.960666	-0.0578937	0.825254	0.197521	unchanged
meta_659			PG(18:3(6Z,9Z,12Z)/16:1(9Z));PG(16:1(9Z)/18:3(6Z,9Z,12Z));PG(18:3(9Z,12Z,15Z)/16:1(9Z));PG(16:1(9Z)/18:3(9Z,12Z,15Z));	20.8625100021933;20.8625100021933;20.8625100021933;20.8625100021933;	MS1 mz matched	761.015	371.615	0.00126277	0.00122089	0.00112779	0.00156816	0.00131306	0.00160919	0.00132865	0.00144771	0.00147881	0.94761	-0.0776343	0.504397	0.537579	unchanged
meta_660			Lividomycin A	12.8718	MS1 mz matched	762.373	443.858	0.0011773	0.00116154	0.00148354	0.00110971	0.00131335	0.00128441	0.00193539	0.00197509	0.00197501	1.58747	0.666726	0.00585485	1.51936	up
meta_661					Unmapped	764.573	31.796	0.000106747	8.16e-05	8.45e-05	9.76e-05	0.000115305	7.7e-05	5.8e-05	0.000118404	9.71e-05	0.943391	-0.0840719	0.808494	0.207848	unchanged
meta_662			PC(o-16:1(9Z)/20:4(8Z,11Z,14Z,17Z));PC(P-16:0/20:4(5Z,8Z,11Z,14Z));PC(P-18:1(9Z)/18:3(9Z,12Z,15Z));PC(P-18:1(11Z)/18:3(6Z,9Z,12Z));PC(P-18:1(11Z)/18:3(9Z,12Z,15Z));2-O-(5,8,11,14,17-Eicosapentaenoyl)-1-O-hexadecylglycero-3-phosphocholine;PC(18:4(6Z,9Z,12Z,15Z)/dm18:0);PC(P-18:1(9Z)/18:3(6Z,9Z,12Z));PC(P-16:0/20:4(8Z,11Z,14Z,17Z));PC(18:3(6Z,9Z,12Z)/P-18:1(11Z));PC(20:4(8Z,11Z,14Z,17Z)/P-16:0);PC(…	7.05150340195215;7.05150340195215;7.05150340195215;7.05150340195215;7.05150340195215;7.05150340195215;7.05150340195215;7.05150340195215;7.05150340195215;7.05150340195215;7.05150340195215;7.05150340195215;7.05150340195215;7.05150340195215;7.05150340195215;7.05150340195215;	MS1 mz matched	766.573	132.039	0.00069604	0.000796485	0.000702013	0.000611405	0.000686857	0.000509726	0.000533049	0.000648531	0.000753361	1.07022	0.0979036	0.633138	0.386298	unchanged
meta_663			PC(14:1(9Z)/22:2(13Z,16Z));PC(16:0/20:3(8Z,11Z,14Z));PC(20:3(5Z,8Z,11Z)/16:0);PC(18:3(9Z,12Z,15Z)/18:0);PC(18:2(9Z,12Z)/18:1(9Z));PC(20:3(8Z,11Z,14Z)/16:0);PC(18:0/18:3(9Z,12Z,15Z));PC(16:0/20:3(5Z,8Z,11Z));PC(18:3(6Z,9Z,12Z)/18:0);PC(22:2(13Z,16Z)/14:1(9Z));PC(20:2(11Z,14Z)/16:1(9Z));PC(18:2(9Z,12Z)/18:1(11Z));PC(18:1(9Z)/18:2(9Z,12Z));PC(18:1(11Z)/18:2(9Z,12Z));PC(16:1(9Z)/20:2(11Z,14Z));PC(18:…	11.7345079712127;11.7345079712127;11.7345079712127;11.7345079712127;11.7345079712127;11.7345079712127;11.7345079712127;11.7345079712127;11.7345079712127;11.7345079712127;11.7345079712127;11.7345079712127;11.7345079712127;11.7345079712127;11.7345079712127;11.7345079712127;	MS1 mz matched	766.573	98.7185	0.00159278	0.00237304	0.00265373	0.00116655	0.00212463	0.00134403	0.00145068	0.00177439	0.00136657	0.990598	-0.013628	0.96689	0.0526795	unchanged
meta_664			Parishin B;Parishin C	20.0489854389067;20.0489854389067	MS1 mz matched	767.195	341.067	9.3e-05	0.000102588	0.000138034	0.000217443	0.000193583	0.000271102	4.93e-05	0.00010741	7.53e-05	0.340038	-1.55623	0.00782919	1.44593	down
meta_665			Adiantifoline	-13.2167	MS1 mz matched	771.313	470.308	5.11e-05	6.34e-05	3.51e-05	1.79e-05	2.01e-05	1.24e-05	7.59e-05	5.38e-05	7.82e-05	4.1254	2.04453	0.0150746	1.47959	up
meta_666					Unmapped	773.076	286.036	4.03e-05	3.48e-05	3.5e-05	5.79e-05	5.09e-05	5.68e-05	3.78e-05	4.74e-05	3.4e-05	0.719343	-0.475247	0.0396211	1.33479	down
meta_667					Unmapped	773.364	443.921	0.000297094	0.000330331	0.000393229	0.000296353	0.00032879	0.000325398	0.000522458	0.000514922	0.0005123	1.63031	0.705149	0.00132959	1.5358	up
meta_668			PS(14:0/16:0);PS(16:0/14:0);	-14.8322787112008;-14.8322787112008;	MS1 mz matched	774.858	369.951	0.000251162	0.000274753	0.000253233	0.000302569	0.000270304	0.000297992	0.000279037	0.000293392	0.000292021	0.992634	-0.0106659	0.860014	0.135667	unchanged
meta_669					Unmapped	774.867	443.779	2.53e-05	3.38e-05	2.82e-05	1.84e-05	1.86e-05	2.41e-05	4.4e-05	3.51e-05	3.78e-05	1.91608	0.938156	0.0061858	1.46061	up
meta_670			TG(14:0/18:1(11Z)/14:1(9Z));TG(14:1(9Z)/18:0/14:1(9Z));TG(16:0/16:1(9Z)/14:1(9Z));TG(14:0/16:1(9Z)/16:1(9Z));TG(14:1(9Z)/14:0/18:1(11Z));TG(14:0/14:1(9Z)/18:1(11Z));TG(14:1(9Z)/16:0/16:1(9Z));TG(14:1(9Z)/14:0/18:1(9Z));TG(18:0/14:1(9Z)/14:1(9Z));TG(16:0/14:1(9Z)/16:1(9Z));TG(16:1(9Z)/14:0/16:1(9Z))[iso3];TG(14:0/14:1(9Z)/18:1(9Z));TG(14:0/18:1(9Z)/14:1(9Z));	-6.36064946998153;-6.36064946998153;-6.36064946998153;-6.36064946998153;-6.36064946998153;-6.36064946998153;-6.36064946998153;-6.36064946998153;-6.36064946998153;-6.36064946998153;-6.36064946998153;-6.36064946998153;-6.36064946998153;	MS1 mz matched	776.23	31.81	0.000158063	0.000154825	0.000176214	6.87e-05	7.72e-05	4.29e-05	8.83e-05	0.000103064	0.000123395	1.66685	0.737125	0.0443265	1.27278	up
meta_671			PC(18:1(11Z)/18:3(9Z,12Z,15Z));PC(18:0/18:4(6Z,9Z,12Z,15Z));PC(20:4(5Z,8Z,11Z,14Z)/16:0);PC(18:3(9Z,12Z,15Z)/18:1(11Z));PC(18:2(9Z,12Z)/18:2(9Z,12Z));PC(16:1(9Z)/20:3(5Z,8Z,11Z));PC(18:3(9Z,12Z,15Z)/18:1(9Z));PC(16:0/20:4(5Z,8Z,11Z,14Z));PC(18:4(6Z,9Z,12Z,15Z)/18:0);PC(20:3(5Z,8Z,11Z)/16:1(9Z));PC(16:1(9Z)/20:3(8Z,11Z,14Z));PC(20:4(8Z,11Z,14Z,17Z)/16:0);PC(16:0/20:4(8Z,11Z,14Z,17Z));PC(18:3(6Z,9Z…	-2.75742624694987;-2.75742624694987;-2.75742624694987;-2.75742624694987;-2.75742624694987;-2.75742624694987;-2.75742624694987;-2.75742624694987;-2.75742624694987;-2.75742624694987;-2.75742624694987;-2.75742624694987;-2.75742624694987;-2.75742624694987;-2.75742624694987;-2.75742624694987;-2.75742624694987;-2.75742624694987;-2.75742624694987;-2.75742624694987;-2.75742624694987;	MS1 mz matched	782.569	132.957	0.0388268	0.0401565	0.0358136	0.0242498	0.0295835	0.0239678	0.0484873	0.0328947	0.0315046	1.45096	0.537013	0.154914	1.10035	unchanged
meta_672			PC(P-18:1(9Z)/16:0);PC(16:0/P-18:1(9Z));PC(16:1(9Z)/P-18:0);PC(O-16:0/18:2(9Z,12Z));PC(18:1(11Z)/P-16:0);PC(16:0/P-18:1(11Z));PC(P-16:0/18:1(11Z));PC(P-18:1(11Z)/16:0);PC(P-18:0/16:1(9Z));PC(18:1(9Z)/P-16:0);PC(P-16:0/18:1(9Z));	16.2853397446011;16.2853397446011;16.2853397446011;16.2853397446011;16.2853397446011;16.2853397446011;16.2853397446011;16.2853397446011;16.2853397446011;16.2853397446011;16.2853397446011;	MS1 mz matched	782.569	69.3405	0.0776509	0.0460943	0.0607019	0.0481076	0.0313701	0.0278587	0.0376414	0.0369402	0.0601316	1.25506	0.327753	0.408538	0.662837	unchanged
meta_673			Soyasaponin IV;28-Glucosylsiaresinolate 3-arabinoside;Pitheduloside A;Saquivir mesylate;Saquivir mesilate	-22.035193985936;-22.035193985936;-22.035193985936;-11.0829112591639	MS1 mz matched	784.977	371.615	0.00213617	0.00214524	0.00196135	0.00278024	0.00224868	0.00288686	0.00239156	0.00272967	0.00258796	0.973902	-0.0381514	0.775593	0.229667	unchanged
meta_674			Ginsenoside Rg3;Ginsenoside F2;Ginsenoside C;Dolastatin 10	-22.6310532515078;-22.6310532515078;-22.6310532515078;-16.0123983403101	MS1 mz matched	785.48	371.978	0.000136182	0.000122541	0.000122437	0.000173688	0.000152431	0.000209932	0.000135174	0.000178861	0.000174264	0.910919	-0.134606	0.506536	0.528112	unchanged
meta_675	1,2-dioleoyl-sn-glycero-3-phosphatidylcholine	0.9979			MS2 forward	786.598	100.266	0.00742731	0.0069881	0.00690834	0.00253899	0.00682914	0.0231301	0.0094166	0.00883889	0.008354	0.818799	-0.28842	0.784056	0.242974	unchanged
meta_676					Unmapped	788.936	370.659	0.000412091	0.000421459	0.000383437	0.000476625	0.000390565	0.00045375	0.000394991	0.000493961	0.000424527	0.994351	-0.00817218	0.952289	0.0438349	unchanged
meta_677					Unmapped	790.378	38.16	0.00255278	0.00270305	0.0022317	0.00233655	0.00202002	0.00139336	0.00159538	0.00351	0.00250713	1.32393	0.404832	0.39065	0.69187	unchanged
meta_678			beta-D-Glucosyloxydestruxin B;	-15.8052543920562;	MS1 mz matched	794.873	368.558	0.000307471	0.000285508	0.000265419	0.00031584	0.000315082	0.000318353	0.000299591	0.00028707	0.000318455	0.95348	-0.0687255	0.247018	0.960531	unchanged
meta_679					Unmapped	795.335	38.162	0.000100218	8.11e-05	6.99e-05	6.14e-05	4.89e-05	2.23e-05	8.49e-05	0.000102304	8.16e-05	2.0279	1.01999	0.0385282	1.33749	up
meta_680					Unmapped	797.959	371.81	8.16e-05	8.64e-05	9.35e-05	0.000119239	9.85e-05	9.71e-05	9.5e-05	0.000145774	0.000123405	1.15685	0.210197	0.390185	0.697577	unchanged
meta_681					Unmapped	798.563	123.57	0.0058447	0.00499686	0.00461194	0.0201985	0.0158464	0.0166102	0.00140333	0.0016732	0.00153457	0.0875719	-3.51339	0.00679852	1.52238	down
meta_682					Unmapped	798.83	365.804	0.000109664	0.000106075	0.000116538	0.000139705	0.000167607	0.000130242	0.000110546	0.000104705	0.000120641	0.767659	-0.381463	0.0781213	1.26103	unchanged
meta_683					Unmapped	800.811	377.354	0.000167524	0.000146443	0.000169252	0.000163721	0.000167624	0.000163706	0.000154092	0.000159211	0.000160293	0.956663	-0.0639167	0.0432594	1.30211	down
meta_684			PC(18:1(11Z)/18:3(9Z,12Z,15Z));PC(18:0/18:4(6Z,9Z,12Z,15Z));PC(20:4(5Z,8Z,11Z,14Z)/16:0);PC(18:3(9Z,12Z,15Z)/18:1(11Z));PC(18:2(9Z,12Z)/18:2(9Z,12Z));PC(16:1(9Z)/20:3(5Z,8Z,11Z));PC(18:3(9Z,12Z,15Z)/18:1(9Z));PC(16:0/20:4(5Z,8Z,11Z,14Z));PC(18:4(6Z,9Z,12Z,15Z)/18:0);PC(20:3(5Z,8Z,11Z)/16:1(9Z));PC(16:1(9Z)/20:3(8Z,11Z,14Z));PC(20:4(8Z,11Z,14Z,17Z)/16:0);PC(16:0/20:4(8Z,11Z,14Z,17Z));PC(18:3(6Z,9Z…	-2.75742624694987;-2.75742624694987;-2.75742624694987;-2.75742624694987;-2.75742624694987;-2.75742624694987;-2.75742624694987;-2.75742624694987;-2.75742624694987;-2.75742624694987;-2.75742624694987;-2.75742624694987;-2.75742624694987;-2.75742624694987;-2.75742624694987;-2.75742624694987;-2.75742624694987;-2.75742624694987;-2.75742624694987;-2.75742624694987;-2.75742624694987;	MS1 mz matched	804.551	132.928	0.00132608	0.00120372	0.0010571	0.00171512	0.00164839	0.00150334	0.00124438	0.00122289	0.00123214	0.760124	-0.395693	0.0239138	1.46954	down
meta_685			Parishin B;Parishin C	20.0489854389067;20.0489854389067	MS1 mz matched	805.15	341.064	4.45e-05	4.84e-05	4.93e-05	5.95e-05	7.6e-05	9.05e-05	1.74e-05	4.11e-05	3.64e-05	0.419615	-1.25286	0.0208069	1.37213	down
meta_686			PC(16:1(9Z)/22:5(4Z,7Z,10Z,13Z,16Z));PC(18:3(6Z,9Z,12Z)/20:3(5Z,8Z,11Z));PC(16:1(9Z)/22:5(7Z,10Z,13Z,16Z,19Z));PC(20:4(5Z,8Z,11Z,14Z)/18:2(9Z,12Z));PC(18:2(9Z,12Z)/20:4(8Z,11Z,14Z,17Z));PC(20:3(8Z,11Z,14Z)/18:3(6Z,9Z,12Z));PC(18:1(11Z)/20:5(5Z,8Z,11Z,14Z,17Z));PC(20:5(5Z,8Z,11Z,14Z,17Z)/18:1(11Z));PC(20:3(5Z,8Z,11Z)/18:3(9Z,12Z,15Z));PC(22:6(4Z,7Z,10Z,13Z,16Z,19Z)/16:0);PC(18:2(9Z,12Z)/20:4(5Z,8Z…	8.32362836001123;8.32362836001123;8.32362836001123;8.32362836001123;8.32362836001123;8.32362836001123;8.32362836001123;8.32362836001123;8.32362836001123;8.32362836001123;8.32362836001123;8.32362836001123;8.32362836001123;8.32362836001123;8.32362836001123;8.32362836001123;8.32362836001123;8.32362836001123;8.32362836001123;8.32362836001123;8.32362836001123;8.32362836001123;8.32362836001123;8.323628…	MS1 mz matched	806.569	132.401	0.00939176	0.0100707	0.00841573	0.00953825	0.0111962	0.00809995	0.00628283	0.00703892	0.00768883	0.728664	-0.456675	0.0827797	1.23862	unchanged
meta_687			PC(14:1(9Z)/22:2(13Z,16Z));PC(16:0/20:3(8Z,11Z,14Z));PC(20:3(5Z,8Z,11Z)/16:0);PC(18:3(9Z,12Z,15Z)/18:0);PC(18:2(9Z,12Z)/18:1(9Z));PC(20:3(8Z,11Z,14Z)/16:0);PC(18:0/18:3(9Z,12Z,15Z));PC(16:0/20:3(5Z,8Z,11Z));PC(18:3(6Z,9Z,12Z)/18:0);PC(22:2(13Z,16Z)/14:1(9Z));PC(20:2(11Z,14Z)/16:1(9Z));PC(18:2(9Z,12Z)/18:1(11Z));PC(18:1(9Z)/18:2(9Z,12Z));PC(18:1(11Z)/18:2(9Z,12Z));PC(16:1(9Z)/20:2(11Z,14Z));PC(18:…	11.7345079712127;11.7345079712127;11.7345079712127;11.7345079712127;11.7345079712127;11.7345079712127;11.7345079712127;11.7345079712127;11.7345079712127;11.7345079712127;11.7345079712127;11.7345079712127;11.7345079712127;11.7345079712127;11.7345079712127;11.7345079712127;	MS1 mz matched	806.569	101.549	0.0249336	0.0408061	0.0376413	0.00923072	0.0477387	0.0571063	0.0114323	0.0501965	0.0220801	0.733802	-0.446538	0.617824	0.418788	unchanged
meta_688					Unmapped	808.938	371.334	0.00197635	0.00188481	0.00176047	0.00230848	0.00199482	0.00248042	0.00222853	0.00237798	0.0022212	1.00649	0.0093259	0.929884	0.0815336	unchanged
meta_689			Licoricesaponin B2;	17.9096497158297;	MS1 mz matched	809.439	371.904	0.000206929	0.00022019	0.000200388	0.000303727	0.00022	0.000252374	0.000275272	0.000257976	0.000272437	1.03812	0.0539729	0.727908	0.317187	unchanged
meta_690	1-Stearoyl-2-oleoyl-sn-glycerol 3-phosphocholine (SOPC)	0.9997			MS2 forward	810.599	131.85	0.0113479	0.0113778	0.00987093	0.00540104	0.00719638	0.00519073	0.0067812	0.00908167	0.00911846	1.40438	0.489933	0.0771643	1.18113	unchanged
meta_691					Unmapped	812.897	369.973	0.000724345	0.000749343	0.000692574	0.000802899	0.000734301	0.000862428	0.000753426	0.000804897	0.000763678	0.96765	-0.047442	0.570447	0.469021	unchanged
meta_692					Unmapped	817.897	465.855	5.36e-05	6.73e-05	3.57e-05	3.36e-05	2.64e-05	1.92e-05	8.99e-05	4.95e-05	5.4e-05	2.44323	1.28879	0.0847633	1.26571	unchanged
meta_693					Unmapped	818.41	38.1545	0.00123992	0.00121379	0.00114489	0.00113429	0.00104354	0.000638286	0.000771707	0.00167276	0.00143001	1.37582	0.46029	0.33305	0.765126	unchanged
meta_694					Unmapped	820.555	264.409	2.19e-05	1.56e-05	1.22e-05	2.08e-05	1.74e-05	1.87e-05	3.16e-05	3.4e-05	3.44e-05	1.75505	0.811514	0.000438965	1.52281	up
meta_695					Unmapped	820.919	371.462	0.000538567	0.00048976	0.000418017	0.000605892	0.000547472	0.000631291	0.000531927	0.000609259	0.000623584	0.988858	-0.016165	0.869349	0.127813	unchanged
meta_696					Unmapped	823.363	37.5085	7.02e-05	7.35e-05	6.27e-05	6.35e-05	3.09e-05	3.7e-05	5.13e-05	0.000128547	8.43e-05	2.01024	1.00736	0.176188	1.03749	unchanged
meta_697			Vincristine;Yiamoloside B	24.7285436245391;-15.7577476603183	MS1 mz matched	825.979	371.978	0.000245304	0.000240073	0.000202978	0.000308361	0.000282352	0.000312884	0.000301038	0.000344362	0.000296919	1.04285	0.0605359	0.518001	0.523801	unchanged
meta_698			Calenduloside G methyl ester;	5.06282983511483;	MS1 mz matched	826.499	45.599	3.8e-05	2.9e-05	2.75e-05	0.000110596	0.000121945	0.000100311	9.48e-06	1.2e-05	1.81e-05	0.118991	-3.07108	0.00132546	1.53244	down
meta_699					Unmapped	826.9	466.348	0.000314339	0.000297089	0.000206239	0.000163756	0.000150678	9.02e-05	0.00063133	0.0002703	0.000337259	3.06212	1.61453	0.123654	1.20118	unchanged
meta_700					Unmapped	829.825	367.769	7.69e-05	0.000105597	7.95e-05	9.4e-05	9.07e-05	0.000109893	9.91e-05	9.37e-05	8.44e-05	0.941144	-0.0875124	0.47802	0.569015	unchanged
meta_701			Cephalomannine;Taxol B	-1.83471	MS1 mz matched	832.899	371.288	0.00086212	0.000882178	0.000787272	0.00103292	0.000888393	0.00104055	0.000972607	0.00104289	0.000976778	1.01027	0.0147382	0.864998	0.152233	unchanged
meta_702					Unmapped	833.402	371.37	0.00016571	0.000177509	0.000163546	0.000196712	0.000177078	0.000209657	0.000192856	0.000187623	0.000184012	0.967509	-0.0476529	0.5781	0.466092	unchanged
meta_703			PC(20:3(5Z,8Z,11Z)/20:3(5Z,8Z,11Z));PC(18:1(9Z)/22:5(4Z,7Z,10Z,13Z,16Z));PC(20:3(8Z,11Z,14Z)/20:3(5Z,8Z,11Z));PC(18:2(9Z,12Z)/22:4(7Z,10Z,13Z,16Z));PC(20:4(5Z,8Z,11Z,14Z)/20:2(11Z,14Z));PC(22:5(7Z,10Z,13Z,16Z,19Z)/18:1(9Z));PC(18:4(6Z,9Z,12Z,15Z)/22:2(13Z,16Z));PC(18:1(11Z)/22:5(4Z,7Z,10Z,13Z,16Z));PC(20:3(8Z,11Z,14Z)/20:3(8Z,11Z,14Z));PC(22:4(7Z,10Z,13Z,16Z)/18:2(9Z,12Z));PC(22:5(7Z,10Z,13Z,16Z,…	6.87973251735423;6.87973251735423;6.87973251735423;6.87973251735423;6.87973251735423;6.87973251735423;6.87973251735423;6.87973251735423;6.87973251735423;6.87973251735423;6.87973251735423;6.87973251735423;6.87973251735423;6.87973251735423;6.87973251735423;6.87973251735423;6.87973251735423;6.87973251735423;6.87973251735423;6.87973251735423;6.87973251735423;6.87973251735423;6.87973251735423;6.879732…	MS1 mz matched	834.599	70.528	0.00235394	0.00260525	0.00264652	0.00180948	0.00424558	0.00248205	0.00212073	0.00277985	0.00183362	0.788816	-0.34224	0.504573	0.573618	unchanged
meta_704					Unmapped	834.609	212.98	3.06e-05	3.45e-05	2.22e-05	3.86e-05	3.6e-05	4.19e-05	0.000312231	0.000404654	0.000325366	8.9508	3.16202	0.00846249	1.5185	up
meta_705			Aclacinomycin N	-12.041	MS1 mz matched	836.859	368.574	0.000188965	0.000222671	0.000180242	0.000143984	0.000183359	0.000140686	0.000196993	0.000202025	0.000211346	1.30412	0.383073	0.0635638	1.31752	unchanged
meta_706			Monoammonium glycyrrhizite	-12.2702	MS1 mz matched	840.424	463.675	0.00166538	0.00177586	0.00106108	0.00123522	0.00114692	0.000473122	0.00222019	0.00200928	0.00137319	1.96222	0.97249	0.0593486	1.22658	unchanged
meta_707			Vincristine;Yiamoloside B	24.7285436245391;-15.7577476603183	MS1 mz matched	843.019	371.904	0.000729962	0.000764851	0.000672981	0.000957747	0.000756044	0.00101132	0.000848281	0.0009258	0.000875124	0.972145	-0.040757	0.780372	0.229164	unchanged
meta_708			TG(14:1(9Z)/18:4(6Z,9Z,12Z,15Z)/20:5(5Z,8Z,11Z,14Z,17Z));TG(14:1(9Z)/20:5(5Z,8Z,11Z,14Z,17Z)/18:4(6Z,9Z,12Z,15Z));TG(18:4(6Z,9Z,12Z,15Z)/14:1(9Z)/20:5(5Z,8Z,11Z,14Z,17Z));C-1027 Chromophore;C-1027	-10.3170084659666;-10.3170084659666;-10.3170084659666;21.8205812196927	MS1 mz matched	844.266	396.312	2.48e-05	2.71e-05	3.71e-05	6.99e-05	6.9e-05	9.18e-05	1.56e-05	2.51e-05	2.24e-05	0.273311	-1.87138	0.0097646	1.48738	down
meta_709					Unmapped	844.88	371.02	0.000268603	0.000224588	0.00023813	0.000274376	0.00023665	0.000351724	0.000263682	0.000259745	0.000269965	0.919609	-0.120908	0.565734	0.492712	unchanged
meta_710			Digitoxigenin 3-[glucosyl-(1-&gt;6)-glucosyl-(1-&gt;4)-2,6-dideoxyribohexoside];	-8.8730959267803;	MS1 mz matched	846.442	37.481	0.000867649	0.000826238	0.00078341	0.000672042	0.000652529	0.000317156	0.000419135	0.0012564	0.000882627	1.55821	0.639892	0.340962	0.762223	unchanged
meta_711					Unmapped	849.869	370.884	2.36e-05	2.94e-05	2.19e-05	0.000515249	0.000409892	0.000445179	2.89e-05	0.000469387	2.49e-05	0.381746	-1.38932	0.191486	1.06051	unchanged
meta_712					Unmapped	850.942	371.767	0.000111171	0.000103588	0.000116474	0.000122895	9.64e-05	0.000150246	9.78e-05	0.000134464	0.000131103	0.983249	-0.0243713	0.921021	0.0768519	unchanged
meta_713			Digitoxigenin 3-[glucosyl-(1-&gt;6)-glucosyl-(1-&gt;4)-2,6-dideoxyribohexoside];	-8.8730959267803;	MS1 mz matched	851.395	37.165	4.08e-05	2.93e-05	3.39e-05	3.66e-05	1.33e-05	9.28e-06	2.07e-05	5.36e-05	4.29e-05	1.97893	0.984717	0.209174	0.932702	unchanged
meta_714			Fevicordin B 2-gentiobioside;	13.5129834172102;	MS1 mz matched	851.412	463.786	8.37e-05	0.000119688	7.91e-05	9.35e-05	8.48e-05	3.95e-05	0.000191526	0.000125336	0.000108472	1.95308	0.965751	0.0952397	1.16274	unchanged
meta_715					Unmapped	856.863	370.647	0.000242467	0.000196668	0.000225282	0.000267042	0.000207035	0.00026673	0.000255389	0.000229859	0.000240772	0.980038	-0.02909	0.834173	0.163279	unchanged
meta_716			TG(14:1(9Z)/18:4(6Z,9Z,12Z,15Z)/20:5(5Z,8Z,11Z,14Z,17Z));TG(14:1(9Z)/20:5(5Z,8Z,11Z,14Z,17Z)/18:4(6Z,9Z,12Z,15Z));TG(18:4(6Z,9Z,12Z,15Z)/14:1(9Z)/20:5(5Z,8Z,11Z,14Z,17Z));C-1027 Chromophore;C-1027	-10.3170084659666;-10.3170084659666;-10.3170084659666;21.8205812196927	MS1 mz matched	861.292	396.312	1.59e-05	1.55e-05	2.06e-05	4.17e-05	4.47e-05	5.98e-05	1.11e-05	2.05e-05	1.5e-05	0.319234	-1.64731	0.0141704	1.4496	down
meta_717					Unmapped	862.918	371.704	0.000158913	0.000171713	0.000144142	0.000187727	0.000198929	0.000218755	0.000167168	0.000199032	0.000209607	0.951101	-0.0723296	0.566055	0.467567	unchanged
meta_718			TG(14:1(9Z)/18:4(6Z,9Z,12Z,15Z)/20:5(5Z,8Z,11Z,14Z,17Z));TG(14:1(9Z)/20:5(5Z,8Z,11Z,14Z,17Z)/18:4(6Z,9Z,12Z,15Z));TG(18:4(6Z,9Z,12Z,15Z)/14:1(9Z)/20:5(5Z,8Z,11Z,14Z,17Z));C-1027 Chromophore;C-1027	-10.3170084659666;-10.3170084659666;-10.3170084659666;21.8205812196927	MS1 mz matched	866.248	396.526	1.85e-05	1.72e-05	2.25e-05	4.77e-05	4.4e-05	6.53e-05	1.04e-05	2.12e-05	1.51e-05	0.29732	-1.74991	0.0166233	1.43824	down
meta_719					Unmapped	866.98	371.81	0.00122837	0.00120076	0.00106304	0.00161429	0.00133213	0.00156439	0.00139475	0.00149537	0.00140495	0.952172	-0.0707065	0.503539	0.54866	unchanged
meta_720			Brevetoxin A	0.461637	MS1 mz matched	867.483	371.928	8.45e-05	8.62e-05	8.38e-05	0.000106908	0.000105421	0.000126213	9.98e-05	0.000169974	0.000122113	1.15769	0.211255	0.486076	0.579842	unchanged
meta_721			Aquifoliunine EI;	-2.16328927825038;	MS1 mz matched	868.843	370.362	0.000103087	0.000100478	8.69e-05	0.000116117	0.00010792	0.000134935	0.000105474	0.000106043	0.00010218	0.873874	-0.194504	0.19747	1.0528	unchanged
meta_722					Unmapped	870.94	370.844	0.000359211	0.000431533	0.000364423	0.000442524	0.000376482	0.000418639	0.000411282	0.000432323	0.000426887	1.02654	0.0377904	0.635339	0.416496	unchanged
meta_723					Unmapped	876.068	192.312	0.000168894	0.000141757	0.000133147	0.000175105	0.000156215	0.000160905	0.000141279	0.000164939	0.000185428	0.998825	-0.00169646	0.989918	0.000970083	unchanged
meta_724					Unmapped	876.109	286.017	1.6e-05	1.73e-05	1.66e-05	4.11e-05	2.92e-05	4.71e-05	1.04e-05	2.34e-05	1.05e-05	0.376596	-1.40891	0.0243726	1.34941	down
meta_725			PC(o-22:0/22:6(4Z,7Z,10Z,13Z,16Z,19Z));PC(o-22:3(10Z,13Z,16Z)/22:3(10Z,13Z,16Z));Cyclohex-1-ene-1-carboxyl-CoA;(2E)-5-Methylhexa-2,4-dienoyl-CoA	-11.1809518097672;-11.1809518097672;-5.59570313952127;-5.59570313952127	MS1 mz matched	876.673	31.301	1.95e-05	2.97e-05	3.37e-05	6.2e-05	7.7e-05	3.62e-05	7.08e-06	1.37e-05	7.65e-06	0.162402	-2.62236	0.0505527	1.38882	unchanged
meta_726					Unmapped	878.855	366.699	0.00015999	0.000155316	0.000172483	9.26e-05	0.000152394	0.000128764	0.000148587	0.000169986	0.000161757	1.28529	0.362091	0.168137	1.05936	unchanged
meta_727					Unmapped	879.961	372.046	6.64e-05	6.91e-05	5.88e-05	7.43e-05	6.22e-05	8.78e-05	7.82e-05	7.91e-05	7.48e-05	1.03528	0.0500199	0.756973	0.273282	unchanged
meta_728			3-Oxohexanoyl-CoA;3-Oxo-4-methyl-pentanoyl-CoA;3-Oxohexanoyl-CoA;3-Ketohexanoyl-CoA	7.95761094337688;7.95761094337688;8.41233539385695	MS1 mz matched	880.668	31.7045	3.7e-05	3.57e-05	4.54e-05	9.91e-05	8.03e-05	4.07e-05	1.07e-05	1.79e-05	2.11e-05	0.225762	-2.14713	0.0764333	1.31358	unchanged
meta_729			Aclacinomycin N	-12.041	MS1 mz matched	880.83	367.224	0.000169969	0.000164977	0.000160284	8.57e-05	0.000152335	0.000149055	0.000100074	0.000131299	8.11e-05	0.807188	-0.309023	0.402268	0.680032	unchanged
meta_730					Unmapped	882.813	365.882	5.72e-05	7.75e-05	6.02e-05	7.81e-05	6.74e-05	7.15e-05	6.34e-05	7.11e-05	6.47e-05	0.917756	-0.123818	0.209048	0.926808	unchanged
meta_731			PE(22:1(13Z)/24:1(15Z));PE(24:0/22:2(13Z,16Z));PE(22:2(13Z,16Z)/24:0);PE(24:1(15Z)/22:1(13Z));	-16.9803654677023;-16.9803654677023;-16.9803654677023;-16.9803654677023;	MS1 mz matched	884.694	31.8125	5.24e-05	5.46e-05	5.07e-05	0.000104506	0.000133797	6.53e-05	1.14e-05	2.41e-05	8.21e-06	0.143883	-2.79703	0.0419913	1.40207	down
meta_732					Unmapped	890.941	371.658	0.000944726	0.000969942	0.000923273	0.00127694	0.00100325	0.00118737	0.0010897	0.00117977	0.00113465	0.981707	-0.026635	0.822477	0.177933	unchanged
meta_733					Unmapped	891.443	371.978	0.000152459	0.000153186	0.000135464	0.000189363	0.000153647	0.000228088	0.000151469	0.000180073	0.00019297	0.918427	-0.122762	0.572553	0.455968	unchanged
meta_734					Unmapped	894.6	130.71	0.000427747	0.000657948	0.000489781	0.000386058	0.000596426	0.000288057	0.000267438	0.000336179	0.000337544	0.740756	-0.43293	0.35074	0.789556	unchanged
meta_735			TG(14:0/22:0/o-18:0);TG(16:0/o-18:0/20:0);TG(18:0/o-18:0/18:0);TG(18:0/18:0/o-18:0);TG(14:0/o-18:0/22:0);TG(20:0/16:0/o-18:0);TG(22:0/14:0/o-18:0);TG(16:0/20:0/o-18:0);	13.7119080887144;13.7119080887144;13.7119080887144;13.7119080887144;13.7119080887144;13.7119080887144;13.7119080887144;13.7119080887144;	MS1 mz matched	894.9	370.509	0.000511681	0.00054045	0.000453726	0.00059241	0.000530519	0.000649031	0.000566708	0.00054373	0.000544311	0.933853	-0.0987333	0.372059	0.745816	unchanged
meta_736			TG(15:0/18:3(6Z,9Z,12Z)/22:2(13Z,16Z));TG(15:0/20:5(5Z,8Z,11Z,14Z,17Z)/20:0);TG(18:0/18:3(9Z,12Z,15Z)/20:2n6);TG(15:0/20:1(11Z)/20:4(8Z,11Z,14Z,17Z));TG(15:0/22:2(13Z,16Z)/18:3(6Z,9Z,12Z));TG(14:1(9Z)/20:2n6/22:2(13Z,16Z));TG(15:0/22:4(7Z,10Z,13Z,16Z)/18:1(11Z));TG(16:0/20:2n6/20:3(5Z,8Z,11Z));TG(15:0/20:4(8Z,11Z,14Z,17Z)/20:1(11Z));TG(20:2n6/16:0/20:3n6);TG(20:1(11Z)/15:0/20:4(8Z,11Z,14Z,17Z));T…	14.616867442055;14.616867442055;14.616867442055;14.616867442055;14.616867442055;14.616867442055;14.616867442055;14.616867442055;14.616867442055;14.616867442055;14.616867442055;14.616867442055;14.616867442055;14.616867442055;14.616867442055;14.616867442055;14.616867442055;14.616867442055;14.616867442055;14.616867442055;14.616867442055;14.616867442055;14.616867442055;14.616867442055;14.616867442055…	MS1 mz matched	895.781	376.738	2.57e-05	2.32e-05	2.39e-05	2.42e-05	2.16e-05	2.09e-05	2.92e-05	3.38e-05	2.84e-05	1.36932	0.453464	0.0214718	1.39264	up
meta_737			Cinmoyl-CoA;S-(Cinmoyl) coenzyme A;(E)-Cinmoyl-CoA	-6.08871226031493;-6.08871226031493	MS1 mz matched	898.672	31.709	5.43e-05	3.06e-05	3.95e-05	9.05e-05	0.000136234	4.89e-05	8.81e-06	2.92e-05	8.32e-06	0.168042	-2.57311	0.0846954	1.28203	unchanged
meta_738					Unmapped	900.167	342.585	1.8e-05	2.29e-05	1.31e-05	2.45e-05	1.64e-05	1.46e-05	1.71e-05	1.69e-05	2.64e-05	1.08946	0.123618	0.724737	0.301383	unchanged
meta_739					Unmapped	900.839	366.574	0.000147607	0.000243622	0.000165472	0.000163891	0.000262039	0.000196711	0.000160032	0.000159225	0.000246942	0.90935	-0.137092	0.66999	0.351982	unchanged
meta_740					Unmapped	902.816	366.058	0.000102497	0.00011366	8.44e-05	7.79e-05	9.04e-05	0.000125915	9.98e-05	0.000108078	9.58e-05	1.03204	0.045496	0.849905	0.155885	unchanged
meta_741					Unmapped	902.921	371.81	0.000383119	0.000312714	0.000314366	0.000468534	0.000393244	0.00042697	0.000399122	0.000426316	0.000396996	0.948543	-0.0762142	0.426527	0.641981	unchanged
meta_742					Unmapped	903.424	371.81	0.000171745	0.000161109	0.000143503	0.00019691	0.000168834	0.000213836	0.000197547	0.000210456	0.000185256	1.0236	0.0336539	0.780352	0.236313	unchanged
meta_743					Unmapped	906.259	31.354	2.96e-05	3.01e-05	2.32e-05	9.91e-06	2.99e-05	2.17e-05	6.18e-05	3.02e-05	1.44e-05	1.72924	0.790137	0.402762	0.679012	unchanged
meta_744			Cyanidin 3-O-(2"-xylosyl-6"-(6"'-caffeoyl-glucosyl)-galactoside);Tetrahydrosarcipterin;H4SPT;5,6,7,8-Tetrahydrosarcipterin	-6.85131591234093;-22.7488157937427	MS1 mz matched	906.776	376.206	0.000100253	6.78e-05	7.36e-05	8.13e-05	7.44e-05	7.66e-05	6.81e-05	8.2e-05	6.63e-05	0.931079	-0.103024	0.402395	0.68893	unchanged
meta_745					Unmapped	911.614	119.937	0.000470415	0.000413033	0.000341006	0.000178743	0.000304114	0.000227897	0.000276028	0.000320562	0.000299644	1.26096	0.334526	0.22625	0.952109	unchanged
meta_746			Neuromedin C 1-8;	6.62150949399831;	MS1 mz matched	914.903	371.81	0.000421767	0.00038955	0.000368168	0.000489253	0.000436714	0.000552222	0.000462941	0.00050471	0.00045302	0.961089	-0.0572578	0.641396	0.385892	unchanged
meta_747					Unmapped	915.406	371.36	0.000132206	0.00012514	0.000123025	0.000148552	0.000126875	0.000200327	0.00013929	0.000166079	0.000141084	0.938413	-0.0917053	0.708739	0.314574	unchanged
meta_748			PIP(16:2(9Z,12Z)/18:0);PIP(18:1(9Z)/16:1(9Z));PIP(16:1(9Z)/18:1(9Z));PIP(18:0/16:2(9Z,12Z));PIP(16:1(9Z)/18:1(11Z));PIP(18:1(11Z)/16:1(9Z));PIP(16:0/18:2(9Z,12Z));PIP(18:2(9Z,12Z)/16:0);	-1.70739572087109;-1.70739572087109;-1.70739572087109;-1.70739572087109;-1.70739572087109;-1.70739572087109;-1.70739572087109;-1.70739572087109;	MS1 mz matched	915.491	287.649	5.57e-05	5.98e-05	5.74e-05	4.48e-05	3.63e-05	3.9e-05	4.61e-05	4.2e-05	4.7e-05	1.12495	0.169859	0.17725	1.01865	unchanged
meta_749					Unmapped	922.823	367.178	9.05e-05	0.000126311	8.09e-05	9.03e-05	0.000141528	0.000128798	0.000100423	6.26e-05	0.00016784	0.917624	-0.124025	0.792615	0.2197	unchanged
meta_750					Unmapped	924.8	366.395	6.06e-05	5.11e-05	5.06e-05	5.11e-05	3.8e-05	6.14e-05	6.32e-05	4.44e-05	4.79e-05	1.03324	0.04717	0.860587	0.152432	unchanged
meta_751					Unmapped	926.268	31.194	6.71e-05	6.38e-05	7.38e-05	2.63e-05	3.01e-05	2.46e-05	3.92e-05	4.74e-05	5.96e-05	1.80524	0.852187	0.0581544	1.34595	unchanged
meta_752			6-Oxocyclohex-1-ene-1-carboxyl-CoA;KRN 7000	14.6124059326746;-13.9903839427043	MS1 mz matched	934.64	31.796	0.0001943	0.000156272	0.000163596	0.000113654	0.000166461	0.000106337	0.000176339	0.000322665	0.000319842	2.11889	1.08331	0.0812571	1.25155	unchanged
meta_753					Unmapped	938.177	27.219	2.01e-05	2.31e-05	1.68e-05	3.46e-05	3.66e-05	3.35e-05	1.57e-05	2.17e-05	2.13e-05	0.560332	-0.835647	0.00666228	1.49035	down
meta_754					Unmapped	944.92	371.768	0.000142864	9.38e-05	0.000109308	0.000140241	0.000108429	0.000154361	0.000151403	0.000159137	0.000135119	1.10577	0.145051	0.421751	0.655625	unchanged
meta_755					Unmapped	948.984	371.904	0.000540909	0.000564554	0.000521405	0.000788019	0.000622351	0.000806726	0.000644474	0.000755472	0.000740112	0.965253	-0.0510209	0.729425	0.276362	unchanged
meta_756			TG(18:1(11Z)/22:4(7Z,10Z,13Z,16Z)/18:3(9Z,12Z,15Z));TG(18:3(6Z,9Z,12Z)/20:1(11Z)/20:4(8Z,11Z,14Z,17Z));TG(20:0/18:4(6Z,9Z,12Z,15Z)/20:4(5Z,8Z,11Z,14Z));TG(16:0/22:5(7Z,10Z,13Z,16Z,19Z)/20:3(5Z,8Z,11Z));TG(18:1(9Z)/18:3(9Z,12Z,15Z)/22:4(7Z,10Z,13Z,16Z));TG(18:0/22:5(7Z,10Z,13Z,16Z,19Z)/18:3(6Z,9Z,12Z));TG(18:3(9Z,12Z,15Z)/22:2(13Z,16Z)/18:3(9Z,12Z,15Z));TG(20:1(11Z)/20:4(5Z,8Z,11Z,14Z)/18:3(9Z,12Z…	-15.0301838297728;-15.0301838297728;-15.0301838297728;-15.0301838297728;-15.0301838297728;-15.0301838297728;-15.0301838297728;-15.0301838297728;-15.0301838297728;-15.0301838297728;-15.0301838297728;-15.0301838297728;-15.0301838297728;-15.0301838297728;-15.0301838297728;-15.0301838297728;-15.0301838297728;-15.0301838297728;-15.0301838297728;-15.0301838297728;-15.0301838297728;-15.0301838297728;-15…	MS1 mz matched	949.487	371.989	5.76e-05	5.81e-05	5.65e-05	8.31e-05	5.79e-05	9.97e-05	7.92e-05	8.33e-05	9.3e-05	1.06127	0.085791	0.732279	0.301419	unchanged
meta_757					Unmapped	950.594	95.5295	0.000167682	0.000303834	0.000239082	0.000175273	0.00039416	0.000395858	0.000299821	0.000658742	0.000443243	1.45221	0.538252	0.324055	0.754921	unchanged
meta_758			3-Isopropenylpimelyl-CoA	-13.5262	MS1 mz matched	950.738	31.829	2.63e-05	2.99e-05	3.55e-05	4.99e-05	9.54e-05	3.49e-05	7.27e-06	1.6e-05	6.49e-06	0.165314	-2.59672	0.106417	1.25305	unchanged
meta_759					Unmapped	952.942	371.02	0.000372902	0.000415317	0.000341761	0.000484404	0.000408876	0.000474409	0.000415062	0.000442438	0.00041412	0.929759	-0.105072	0.309294	0.814337	unchanged
meta_760					Unmapped	956.9	370.995	0.000374484	0.00037216	0.000337751	0.00035871	0.000323893	0.000381293	0.000351247	0.000386546	0.000367112	1.03855	0.0545643	0.530728	0.514662	unchanged
meta_761					Unmapped	957.397	371.317	8.58e-05	7.11e-05	8.75e-05	0.000107961	8.13e-05	0.000110855	8.55e-05	8.41e-05	8.87e-05	0.860655	-0.216494	0.275431	0.902892	unchanged
meta_762					Unmapped	960.859	368.126	0.000154609	0.00014913	0.000141913	9.48e-05	0.000144285	0.000125834	0.000153256	0.000157776	0.000140006	1.23592	0.305588	0.17557	1.04117	unchanged
meta_763					Unmapped	962.836	367.952	0.000105798	0.000145415	0.000123807	0.000108763	0.000101631	0.00013656	2.19e-05	6.32e-05	4.81e-05	0.384012	-1.38078	0.0118003	1.40992	down
meta_764					Unmapped	966.738	31.709	2.24e-05	3.62e-05	3.74e-05	7.21e-05	8.77e-05	3.69e-05	4.05e-06	1.78e-05	1.09e-05	0.166468	-2.58668	0.059732	1.34647	unchanged
meta_765			cis,cis-3,6-Dodecadienoyl-CoA;trans,cis-Lauro-2,6-dienoyl-CoA;trans,cis-Lauro-2,6-dienoyl-CoA;cis,cis-3,6-Dodecadienoyl-CoA	-21.1460078980147;-21.1460078980147;-20.9345522459095;-20.9345522459095	MS1 mz matched	968.776	376.886	0.000111034	0.00010562	0.000108591	0.000126221	0.000110499	0.000105705	0.000174511	0.000119058	0.000113477	1.18872	0.249406	0.386383	0.724231	unchanged
meta_766					Unmapped	972.945	371.81	0.000356667	0.000374607	0.000323881	0.000451402	0.000354745	0.000447951	0.000375304	0.000445869	0.000482605	1.03961	0.0560484	0.729528	0.293442	unchanged
meta_767					Unmapped	973.446	372.003	0.000117495	0.000127532	0.000111014	0.000141303	9.44e-05	0.000143204	0.00011645	0.000137524	0.000139311	1.03797	0.0537613	0.803729	0.221305	unchanged
meta_768					Unmapped	973.669	97.447	0.00011861	0.000204984	0.000195174	0.000141691	0.0002067	0.000214439	0.000128501	0.000367445	0.000175308	1.19264	0.254159	0.676855	0.343891	unchanged
meta_769			5-Methyltetrahydropteroylpentaglutamate;	-7.90102219284945;	MS1 mz matched	976.904	370.637	0.000295424	0.000310836	0.000267775	0.000334731	0.000321753	0.000366438	0.000298781	0.000325318	0.000321707	0.924612	-0.11308	0.189417	0.979283	unchanged
meta_770					Unmapped	982.841	368.269	0.000210727	0.000227763	0.000185731	0.000110438	0.000202411	0.000217748	0.000181714	0.000194409	0.000207043	1.09907	0.136289	0.65629	0.370542	unchanged
meta_771					Unmapped	984.925	371.904	0.000247818	0.000227904	0.000251073	0.000311191	0.000248196	0.000304141	0.000257634	0.000307953	0.000235903	0.928158	-0.107558	0.51803	0.512757	unchanged
meta_772					Unmapped	985.426	371.989	0.00011771	0.000109385	0.000101557	0.000147798	0.00012038	0.000161966	0.000129956	0.000149969	8.06e-05	0.838205	-0.254625	0.399178	0.675885	unchanged
meta_773			TG(20:0/22:5(4Z,7Z,10Z,13Z,16Z)/20:3(5Z,8Z,11Z));TG(24:1(15Z)/20:3n6/18:4(6Z,9Z,12Z,15Z));TG(22:2(13Z,16Z)/18:1(9Z)/22:5(4Z,7Z,10Z,13Z,16Z));TG(20:3(5Z,8Z,11Z)/22:2(13Z,16Z)/20:3n6);TG(20:4(5Z,8Z,11Z,14Z)/24:1(15Z)/18:3(9Z,12Z,15Z));TG(22:0/18:3(6Z,9Z,12Z)/22:5(4Z,7Z,10Z,13Z,16Z));TG(22:0/20:3n6/20:5(5Z,8Z,11Z,14Z,17Z));TG(18:4(6Z,9Z,12Z,15Z)/24:0/20:4(8Z,11Z,14Z,17Z));TG(20:1(11Z)/22:4(7Z,10Z,13…	-22.5381216233495;-22.5381216233495;-22.5381216233495;-22.5381216233495;-22.5381216233495;-22.5381216233495;-22.5381216233495;-22.5381216233495;-22.5381216233495;-22.5381216233495;-22.5381216233495;-22.5381216233495;-22.5381216233495;-22.5381216233495;-22.5381216233495;-22.5381216233495;-22.5381216233495;-22.5381216233495;-22.5381216233495;-22.5381216233495;-22.5381216233495;-22.5381216233495;-22…	MS1 mz matched	987.81	136.831	0.000193644	0.000137667	0.000119723	0.000118257	7.99e-05	7.26e-05	0.000155203	0.000155394	0.000135968	1.64911	0.721683	0.0369338	1.37015	up
meta_774					Unmapped	988.72	32.054	4.23e-05	3.89e-05	3.92e-05	9.95e-05	0.000136978	5.05e-05	3.41e-06	1.29e-05	4.4e-06	0.0720986	-3.79389	0.0691911	1.34802	unchanged
meta_775					Unmapped	989.654	179.94	0.000207194	0.000137267	0.000130404	0.000246115	0.000272954	0.000185928	0.000134361	0.000161106	0.000138896	0.616121	-0.698714	0.0611407	1.32967	unchanged
meta_776					Unmapped	990.737	31.377	3.5e-05	4.73e-05	4.27e-05	6.3e-05	9.72e-05	5e-05	5.52e-06	2.02e-05	1.1e-05	0.174934	-2.51512	0.0445843	1.38366	down
meta_777					Unmapped	992.753	31.803	2.93e-05	3.84e-05	3.77e-05	7.07e-05	8.81e-05	3.88e-05	4.12e-06	1.48e-05	7.75e-06	0.135137	-2.8875	0.052729	1.37573	unchanged
meta_778					Unmapped	996.906	371.81	0.000336283	0.000321865	0.000296638	0.00036901	0.00033765	0.000380102	0.000351325	0.000414338	0.00036663	1.04189	0.0592097	0.547636	0.487941	unchanged
meta_779					Unmapped	997.409	371.462	0.000117828	0.000113212	0.000103577	0.000128572	0.000115622	0.000157406	0.000112267	0.000108623	0.000121427	0.852382	-0.230428	0.246342	0.933969	unchanged
meta_780					Unmapped	997.625	181.234	0.00015018	0.000131011	0.000118238	0.000221434	0.000156921	0.000139381	9.35e-05	0.000131234	7.47e-05	0.578534	-0.789525	0.0817277	1.18959	unchanged
meta_781			(4R,8R,12R)-Trimethyl-2E-tridecenoyl-CoA;(2E)-Hexadecenoyl-CoA;	-11.3827915870615;-11.3827915870615;	MS1 mz matched	1000.29	31.379	4.06e-05	4.17e-05	5.35e-05	1.65e-05	2.2e-05	1.4e-05	3.24e-05	3.27e-05	2.87e-05	1.78558	0.836392	0.013692	1.4347	up
meta_782			PC(24:1(15Z)/24:0);PC(24:0/24:1(15Z));	-8.27163171424637;-8.27163171424637;	MS1 mz matched	1000.76	31.4635	5.5e-05	4.42e-05	3.96e-05	9.28e-05	7.23e-05	5.06e-05	2.56e-06	1.41e-05	8.11e-06	0.114813	-3.12264	0.0278822	1.4343	down
meta_783					Unmapped	1000.87	370.664	0.000134241	0.000120834	0.000122529	0.000155362	0.000137226	0.000150851	0.000114928	0.000145874	0.000108081	0.831868	-0.265573	0.153564	1.07613	unchanged
meta_784					Unmapped	1007.03	371.81	0.000246742	0.000262213	0.000227498	0.000299588	0.000254229	0.000346571	0.000295889	0.000344216	0.000293343	1.03672	0.0520226	0.746425	0.269368	unchanged
meta_785					Unmapped	1018.15	286.017	2.19e-05	1.86e-05	1.67e-05	4.13e-05	3.61e-05	4.79e-05	1.32e-05	2.64e-05	1.42e-05	0.429516	-1.21922	0.0129587	1.40819	down
meta_786					Unmapped	1019.7	177.363	0.000916637	0.000835575	0.000767155	0.000839273	0.00100619	0.000868851	0.00054436	0.000630934	0.0007026	0.691848	-0.531474	0.015888	1.39059	down
meta_787			Pelargonidin 3-O-[b-D-Glucopyranosyl-(1-&gt;2)-[4-hydroxy-3-methoxy-(E)-cinnamoyl-(-&gt;6)]-b-D-glucopyranoside] 5-O-(6-O-malonyl-b-D-glucopyranoside);	-14.5320804426627;	MS1 mz matched	1020.87	371.288	0.000167639	0.000157424	0.000157581	0.000218296	0.000169379	0.000227273	0.000175323	0.000193733	0.00017616	0.886605	-0.173636	0.325395	0.799971	unchanged
meta_788					Unmapped	1021.37	371.344	5.38e-05	6.4e-05	5.97e-05	5.91e-05	6e-05	5.78e-05	4.86e-05	8.35e-05	5.64e-05	1.0658	0.091943	0.749382	0.270768	unchanged
meta_789			TG(22:0/22:2(13Z,16Z)/20:1(11Z));TG(22:0/20:3(5Z,8Z,11Z)/22:0);TG(24:1(15Z)/18:0/22:2(13Z,16Z));TG(24:0/20:0/20:3n6);TG(18:1(9Z)/22:1(13Z)/24:1(15Z));TG(24:0/18:1(9Z)/22:2(13Z,16Z));TG(22:1(13Z)/20:0/22:2(13Z,16Z));TG(22:0/20:3n6/22:0);TG(18:1(11Z)/22:1(13Z)/24:1(15Z));TG(22:0/18:3(9Z,12Z,15Z)/24:0);TG(20:0/20:3(5Z,8Z,11Z)/24:0);TG(20:0/24:0/20:3(5Z,8Z,11Z));TG(22:0/24:0/18:3(6Z,9Z,12Z));TG(24:0/…	-19.3104025761397;-19.3104025761397;-19.3104025761397;-19.3104025761397;-19.3104025761397;-19.3104025761397;-19.3104025761397;-19.3104025761397;-19.3104025761397;-19.3104025761397;-19.3104025761397;-19.3104025761397;-19.3104025761397;-19.3104025761397;-19.3104025761397;-19.3104025761397;-19.3104025761397;-19.3104025761397;-19.3104025761397;-19.3104025761397;-19.3104025761397;-19.3104025761397;-19…	MS1 mz matched	1025.93	371.904	0.000218146	0.000175122	0.000189297	0.000250873	0.000170642	0.000290696	0.000214609	0.000240833	0.000214532	0.940696	-0.0882001	0.732367	0.285918	unchanged
meta_790					Unmapped	1026.43	371.81	0.000109089	0.000115096	0.000105647	0.000119888	0.000104345	0.000141666	0.00010869	0.000122922	0.000143467	1.02509	0.035746	0.846359	0.166565	unchanged
meta_791					Unmapped	1030.78	377.416	6.39e-05	4.99e-05	4.96e-05	6.89e-05	5.69e-05	4.79e-05	4.99e-05	6.58e-05	4.74e-05	0.939274	-0.0903823	0.696983	0.315384	unchanged
meta_792					Unmapped	1031.59	192.096	7.36e-05	4.85e-05	5.42e-05	8.42e-05	6.38e-05	6.71e-05	7.11e-05	7.3e-05	6.66e-05	0.979629	-0.0296929	0.842252	0.157818	unchanged
meta_793					Unmapped	1032.85	370.698	8.44e-05	9.38e-05	8.37e-05	9.5e-05	9.33e-05	6.46e-05	8.32e-05	0.000125782	5.74e-05	1.05413	0.0760528	0.850896	0.150535	unchanged
meta_794					Unmapped	1037.65	132.947	0.000195966	0.000169715	0.000158077	6.78e-05	0.000101343	0.000135762	0.000127673	0.000134703	0.0001199	1.25373	0.326223	0.318094	0.826621	unchanged
meta_795					Unmapped	1038.91	370.772	0.000299587	0.000303161	0.000264437	0.000342851	0.000313539	0.000362394	0.000310006	0.000323888	0.000337172	0.953164	-0.0692035	0.396623	0.671892	unchanged
meta_796					Unmapped	1039.67	177.199	0.00183774	0.00163412	0.00139616	0.001886	0.0020586	0.00179429	0.00171163	0.00198989	0.0025366	1.08699	0.120336	0.570096	0.482445	unchanged
meta_797					Unmapped	1042.86	368.333	0.000204198	0.000176912	0.000169066	0.000183568	0.000188227	0.000180387	0.000155938	0.000183604	0.000176907	0.935286	-0.0965204	0.286847	0.881949	unchanged
meta_798			TG(22:0/22:2(13Z,16Z)/20:1(11Z));TG(22:0/20:3(5Z,8Z,11Z)/22:0);TG(24:1(15Z)/18:0/22:2(13Z,16Z));TG(24:0/20:0/20:3n6);TG(18:1(9Z)/22:1(13Z)/24:1(15Z));TG(24:0/18:1(9Z)/22:2(13Z,16Z));TG(22:1(13Z)/20:0/22:2(13Z,16Z));TG(22:0/20:3n6/22:0);TG(18:1(11Z)/22:1(13Z)/24:1(15Z));TG(22:0/18:3(9Z,12Z,15Z)/24:0);TG(20:0/20:3(5Z,8Z,11Z)/24:0);TG(20:0/24:0/20:3(5Z,8Z,11Z));TG(22:0/24:0/18:3(6Z,9Z,12Z));TG(24:0/…	-19.3104025761397;-19.3104025761397;-19.3104025761397;-19.3104025761397;-19.3104025761397;-19.3104025761397;-19.3104025761397;-19.3104025761397;-19.3104025761397;-19.3104025761397;-19.3104025761397;-19.3104025761397;-19.3104025761397;-19.3104025761397;-19.3104025761397;-19.3104025761397;-19.3104025761397;-19.3104025761397;-19.3104025761397;-19.3104025761397;-19.3104025761397;-19.3104025761397;-19…	MS1 mz matched	1042.97	371.978	9.85e-05	7.19e-05	8.92e-05	0.000111243	9.65e-05	0.000114924	0.000106848	0.000128241	0.000104519	1.05253	0.0738576	0.583403	0.444632	unchanged
meta_799					Unmapped	1045.72	175.352	0.000802429	0.000611166	0.000494854	0.000632374	0.000627518	0.000542061	0.000439905	0.000486645	0.000610207	0.852829	-0.229672	0.223373	0.925945	unchanged
meta_800					Unmapped	1046.82	367.767	0.000131442	0.000148193	0.000120888	0.000129118	0.000129023	0.000132158	0.000125892	7.7e-05	0.000118866	0.824506	-0.278398	0.272675	0.919395	unchanged
meta_801					Unmapped	1048.62	192.042	2.62e-05	3.31e-05	3.06e-05	3.59e-05	2.46e-05	2.88e-05	2.83e-05	1.32e-05	3.23e-05	0.826603	-0.274734	0.494593	0.54122	unchanged
meta_802			TG(22:1(13Z)/22:2(13Z,16Z)/22:1(13Z));TG(24:0/24:0/18:4(6Z,9Z,12Z,15Z));TG(24:0/18:3(9Z,12Z,15Z)/24:1(15Z));TG(22:0/20:3(5Z,8Z,11Z)/24:1(15Z));TG(22:1(13Z)/24:0/20:3n6);TG(24:1(15Z)/24:0/18:3(6Z,9Z,12Z));TG(22:0/20:4(5Z,8Z,11Z,14Z)/24:0);TG(24:0/24:1(15Z)/18:3(9Z,12Z,15Z));TG(22:0/24:1(15Z)/20:3n6);TG(22:0/24:0/20:4(8Z,11Z,14Z,17Z));TG(24:0/20:3(5Z,8Z,11Z)/22:1(13Z));TG(24:0/20:0/22:4(7Z,10Z,13Z,…	14.1670654520304;14.1670654520304;14.1670654520304;14.1670654520304;14.1670654520304;14.1670654520304;14.1670654520304;14.1670654520304;14.1670654520304;14.1670654520304;14.1670654520304;14.1670654520304;14.1670654520304;14.1670654520304;14.1670654520304;14.1670654520304;14.1670654520304;14.1670654520304;14.1670654520304;14.1670654520304;14.1670654520304;14.1670654520304;14.1670654520304;14.16706…	MS1 mz matched	1052.76	377.423	9.22e-05	9.38e-05	7.71e-05	0.000108563	7.82e-05	8.47e-05	7.49e-05	8.11e-05	9.82e-05	0.936742	-0.0942757	0.648426	0.355679	unchanged
meta_803					Unmapped	1052.86	370.469	0.000118759	0.000134396	0.000104966	0.000130307	0.000124556	8.9e-05	0.000124914	0.0001108	0.000144025	1.10443	0.143298	0.502152	0.545361	unchanged
meta_804					Unmapped	1054.95	371.978	0.000224317	0.000211296	0.000191167	0.000289781	0.000249391	0.000289123	0.000240559	0.00027145	0.000232764	0.899163	-0.153345	0.194481	0.947785	unchanged
meta_805					Unmapped	1055.3	31.3275	2.32e-05	1.95e-05	2.18e-05	1.3e-06	4.52e-05	1.65e-05	7.18e-05	2.44e-05	7.81e-06	1.64936	0.721907	0.590552	0.42836	unchanged
meta_806					Unmapped	1055.45	372.014	8.58e-05	6.82e-05	5.52e-05	8.96e-05	7.39e-05	0.000122655	8.21e-05	0.000104079	8.64e-05	0.952478	-0.0702422	0.794561	0.217867	unchanged
meta_807					Unmapped	1055.84	76.345	0.000485385	0.000428576	0.000389652	0.000266284	0.000302732	0.000173775	0.000369194	0.000312016	0.000413888	1.4743	0.560031	0.0764956	1.19478	unchanged
meta_808					Unmapped	1056.75	31.846	2.8e-05	2.03e-05	2.85e-05	3.84e-05	5.94e-05	3.26e-05	8.55e-07	6.4e-06	5.87e-06	0.100691	-3.31199	0.0356221	1.42725	down
meta_809					Unmapped	1060.89	370.664	0.000174164	0.00018076	0.000161702	0.00019195	0.000173964	0.000210758	0.000158302	0.000198442	0.000163969	0.902962	-0.147263	0.32141	0.763986	unchanged
meta_810					Unmapped	1063.36	370.672	5.99e-05	6.99e-05	3.94e-05	7.44e-05	3.87e-05	8.36e-05	6.16e-05	7.68e-05	6.42e-05	1.03008	0.0427607	0.901961	0.113994	unchanged
meta_811					Unmapped	1063.67	176.021	0.000746356	0.000657322	0.000678583	0.000720599	0.000668934	0.000569876	0.000771185	0.00084055	0.00106022	1.36365	0.447476	0.0942015	1.19933	unchanged
meta_812			Deltoside;Avenacoside A;26-Desglucoavenacoside B;Avecoside A;Nuatigenin 3-O-{alpha-L-rhamnopyranosyl-(1->2)-[beta-D-glucopyranosyl-(1->4)]-beta-D-glucopyranoside}-26-O-beta-D-glucopyranoside;26-Desgluco-avecoside B	-4.97092222125261;-4.97092222125261;-4.97092222125261;-4.97092222125261;-4.97092222125261	MS1 mz matched	1064.18	371.332	2.23e-05	1.99e-05	1.9e-05	1.63e-05	2.13e-05	2.21e-05	1.57e-05	2.71e-05	1.79e-05	1.01556	0.0222751	0.942003	0.048272	unchanged
meta_813					Unmapped	1066.83	368.409	0.000135278	0.00016611	0.000124234	9.48e-05	0.000141541	0.000142039	0.000140293	4.37e-05	0.000136152	0.846202	-0.240927	0.620886	0.410078	unchanged
meta_814					Unmapped	1067.93	372.024	6.7e-05	7.27e-05	7.58e-05	7.16e-05	6.99e-05	9.81e-05	8.8e-05	7.51e-05	8.87e-05	1.05079	0.0714772	0.717303	0.306446	unchanged
meta_815			TG(22:1(13Z)/22:2(13Z,16Z)/22:1(13Z));TG(24:0/24:0/18:4(6Z,9Z,12Z,15Z));TG(24:0/18:3(9Z,12Z,15Z)/24:1(15Z));TG(22:0/20:3(5Z,8Z,11Z)/24:1(15Z));TG(22:1(13Z)/24:0/20:3n6);TG(24:1(15Z)/24:0/18:3(6Z,9Z,12Z));TG(22:0/20:4(5Z,8Z,11Z,14Z)/24:0);TG(24:0/24:1(15Z)/18:3(9Z,12Z,15Z));TG(22:0/24:1(15Z)/20:3n6);TG(22:0/24:0/20:4(8Z,11Z,14Z,17Z));TG(24:0/20:3(5Z,8Z,11Z)/22:1(13Z));TG(24:0/20:0/22:4(7Z,10Z,13Z,…	14.1670654520304;14.1670654520304;14.1670654520304;14.1670654520304;14.1670654520304;14.1670654520304;14.1670654520304;14.1670654520304;14.1670654520304;14.1670654520304;14.1670654520304;14.1670654520304;14.1670654520304;14.1670654520304;14.1670654520304;14.1670654520304;14.1670654520304;14.1670654520304;14.1670654520304;14.1670654520304;14.1670654520304;14.1670654520304;14.1670654520304;14.16706…	MS1 mz matched	1074.74	376.784	4.62e-05	4.11e-05	4.06e-05	4.69e-05	4.81e-05	4.05e-05	3.91e-05	5.02e-05	4.07e-05	0.958843	-0.0606332	0.684094	0.340959	unchanged
meta_816					Unmapped	1078.91	371.897	0.000277934	0.000246858	0.000240449	0.000372712	0.00028715	0.00035515	0.000194246	0.000333271	0.000292788	0.808173	-0.307264	0.266506	0.851215	unchanged
meta_817					Unmapped	1079.41	371.747	8.49e-05	9.7e-05	8.14e-05	0.000107988	9.19e-05	0.000120849	8.51e-05	0.000121447	0.000107651	0.979542	-0.0298211	0.879644	0.12269	unchanged
meta_818					Unmapped	1080.48	422.982	2.1e-05	2.11e-05	2.95e-05	5.34e-05	4.23e-05	6.98e-05	1.05e-05	2.69e-05	1.47e-05	0.315185	-1.66573	0.0226464	1.38414	down
meta_819					Unmapped	1082.67	192.032	8.42e-05	8.17e-05	6.96e-05	8.2e-05	8.98e-05	8.02e-05	6.62e-05	6.49e-05	9.59e-05	0.900601	-0.15104	0.500529	0.566038	unchanged
meta_820					Unmapped	1082.87	370.634	0.000155846	0.000143416	0.000151829	0.000161649	0.000177328	0.0001686	0.000165653	0.00015615	0.000164608	0.958303	-0.061446	0.274314	0.848937	unchanged
meta_821			Ganglioside GA2 (d18:1/16:0);	-16.0740550293182;	MS1 mz matched	1087.67	174.061	0.000463169	0.000358786	0.000383077	0.000337137	0.00028757	0.000255863	0.000408251	0.000402292	0.000609707	1.61288	0.689635	0.106157	1.21277	unchanged
meta_822					Unmapped	1089.03	371.978	0.000114839	0.000110036	0.000103702	0.00015505	0.000119797	0.000178127	0.000127733	0.000128333	0.000153385	0.903918	-0.145736	0.500759	0.541991	unchanged
meta_823			Ganglioside GA2 (d18:1/9Z-18:1);	-11.7024393784953;	MS1 mz matched	1091.7	174.145	0.000213506	0.000198531	0.00021226	0.000191557	0.0001591	0.000157794	0.000165773	0.000152729	0.000200627	1.021	0.0299834	0.853998	0.167077	unchanged
meta_824					Unmapped	1096.64	95.974	3.62e-05	5.65e-05	4.16e-05	8.98e-05	0.000116543	0.000162062	3.79e-05	0.000271362	0.00024938	1.51621	0.60047	0.488185	0.583135	unchanged
meta_825					Unmapped	1102.87	371.36	0.000165267	0.000156567	0.000158948	0.000209584	0.000155062	0.000222095	0.000172868	0.000196569	0.000189163	0.952037	-0.07091	0.701058	0.315964	unchanged
meta_826					Unmapped	1103.37	371.352	4.74e-05	4.43e-05	5.42e-05	5.27e-05	5.47e-05	8.13e-05	6.69e-05	6.99e-05	9.09e-05	1.20707	0.271514	0.337749	0.744364	unchanged
meta_827			Diguanosine hexaphosphate;	-7.44627119335854;	MS1 mz matched	1108.93	371.987	5.44e-05	4.87e-05	4.19e-05	7.07e-05	5.24e-05	7.33e-05	6.58e-05	5.09e-05	5.84e-05	0.891391	-0.16587	0.423143	0.62641	unchanged
meta_828					Unmapped	1114.76	377.195	4.56e-05	4.95e-05	4.36e-05	5.74e-05	3.51e-05	4.34e-05	4.57e-05	4.09e-05	4.31e-05	0.954732	-0.0668322	0.785355	0.21797	unchanged
meta_829			Guavin D;	17.9399549706967;	MS1 mz matched	1115.84	371.02	7.85e-05	9.56e-05	9.16e-05	0.000105237	6.96e-05	0.000109444	9.16e-05	7.66e-05	9.32e-05	0.919283	-0.121419	0.619322	0.401679	unchanged
meta_830					Unmapped	1118.57	310.159	0.000152895	0.0001453	0.000122499	0.000118077	9.72e-05	0.000125796	0.00013621	0.000117563	0.00013616	1.14331	0.193222	0.204509	0.955228	unchanged
meta_831			TG(24:1(15Z)/24:1(15Z)/24:1(15Z));	8.34863550350965;	MS1 mz matched	1120.91	371.425	0.000114587	0.000121579	0.000131918	0.000152595	0.000121184	0.000137163	0.000145016	0.000178674	0.000136604	1.1201	0.163626	0.360769	0.718742	unchanged
meta_832					Unmapped	1124.97	372.02	4.8e-05	4.52e-05	4.99e-05	6.09e-05	4.92e-05	8.13e-05	7.42e-05	7.58e-05	5.39e-05	1.06491	0.0907363	0.743395	0.268117	unchanged
meta_833					Unmapped	1126.84	369.863	0.000119883	0.000136937	0.000112238	0.000155636	0.00011312	0.000174422	0.000133253	0.000142058	0.000135622	0.927241	-0.108983	0.614746	0.426028	unchanged
meta_834					Unmapped	1136.95	371.978	0.000142545	0.000154217	0.000154522	0.000189842	0.000145805	0.000199492	0.000153177	0.000208125	0.000189269	1.02884	0.0410131	0.834596	0.177318	unchanged
meta_835					Unmapped	1137.38	192.37	1.93e-05	1.66e-05	2.74e-05	1.43e-05	2.13e-05	3.05e-05	1.34e-05	1.88e-05	1.39e-05	0.698547	-0.517571	0.292582	0.862548	unchanged
meta_836			TG(24:1(15Z)/24:1(15Z)/24:1(15Z));	8.34863550350965;	MS1 mz matched	1160.91	371.978	0.000198299	0.000213105	0.000179938	0.000246024	0.000235979	0.000267121	0.000216292	0.000278758	0.000227372	0.964356	-0.0523623	0.705621	0.320622	unchanged
meta_837					Unmapped	1161.41	371.81	7.95e-05	6.24e-05	6.92e-05	0.000100099	7.35e-05	6.73e-05	7.86e-05	0.000117549	7.81e-05	1.13891	0.187649	0.538264	0.49676	unchanged
meta_838					Unmapped	1164.87	370.722	0.000124193	0.000131572	0.000115264	0.000160312	0.000123283	0.000129835	0.000114373	0.000124139	0.000143629	0.924321	-0.113535	0.508719	0.515311	unchanged
meta_839					Unmapped	1171.03	372.014	5.07e-05	6.49e-05	5.05e-05	5.78e-05	6.55e-05	9.78e-05	4.89e-05	9.03e-05	6.68e-05	0.93167	-0.102108	0.783615	0.231299	unchanged
meta_840			TG(24:1(15Z)/24:1(15Z)/24:1(15Z));	8.34863550350965;	MS1 mz matched	1176.87	371.323	6.76e-05	4.44e-05	6.08e-05	7.68e-05	5.11e-05	7.62e-05	5.47e-05	5.08e-05	5.17e-05	0.770515	-0.376104	0.204572	1.03209	unchanged
meta_841					Unmapped	1177.95	372.003	5.65e-05	5.64e-05	4.92e-05	6.75e-05	4.41e-05	8.11e-05	7.17e-05	8.12e-05	6.53e-05	1.13294	0.180076	0.524652	0.533679	unchanged
meta_842					Unmapped	1188.84	370.042	0.000107978	8.12e-05	7.11e-05	9.59e-05	8.09e-05	9.11e-05	7.11e-05	8.45e-05	8.39e-05	0.893753	-0.162052	0.200804	0.931012	unchanged
meta_843					Unmapped	1189.93	372.017	7.33e-05	7.61e-05	8.22e-05	7.71e-05	5.21e-05	8.85e-05	6.37e-05	8.51e-05	8.92e-05	1.09404	0.129671	0.638184	0.3917	unchanged
meta_844					Unmapped	1190.1	187.092	0.00234569	0.00211961	0.00197141	0.00241286	0.00133072	0.00145928	0.00243306	0.00230549	0.00155815	1.21024	0.275294	0.453108	0.602819	unchanged
meta_845					Unmapped	1190.44	371.942	5.26e-05	5.15e-05	3.35e-05	8.14e-05	5.76e-05	7.35e-05	5.52e-05	6.62e-05	5.88e-05	0.848304	-0.237346	0.263505	0.873556	unchanged
meta_846					Unmapped	1194.82	30.9395	0.000133976	0.000105071	0.0001191	4.69e-05	8.93e-05	4.05e-05	0.000117669	0.000243004	0.000258965	3.50613	1.80988	0.0679108	1.30032	unchanged
meta_847					Unmapped	1196.09	191.881	0.00367038	0.00323533	0.00315277	0.00233863	0.00211083	0.00253401	0.00361937	0.00232821	0.00255489	1.21751	0.283938	0.330986	0.807257	unchanged
meta_848					Unmapped	1196.83	30.736	5.62e-05	3.56e-05	3.52e-05	2.54e-05	2.34e-05	1.43e-05	4.14e-05	9.91e-05	8.71e-05	3.60308	1.84923	0.0842392	1.29337	unchanged
meta_849					Unmapped	1196.86	371.37	8.87e-05	8.29e-05	6.01e-05	8.97e-05	7.04e-05	0.000104492	7.39e-05	8.42e-05	7.6e-05	0.884958	-0.176319	0.41576	0.674455	unchanged
