# Supplementary material for: Metabolomic Profiling of Female Mink Serum during Early to Mid-Pregnancy to Reveal Metabolite Changes
Source: Genes (Basel). 2023 Sep 4;14(9):1759. doi: 10.3390/genes14091759 (PMC10531253; doi:10.3390/genes14091759)
Supplement: Supplementary file 1 [file genes-14-01759-s001.zip › supplementary file 3A -neg-D1_vs_D15.xlsx]

## Sheet: supplementary file 7A -neg-D1_v
#ID	MS2 name	MS2 score	MS1 name	MS1 ppm	type	mzmed	rtmed	QC01neg.QC01	QC02neg.QC02	QC03neg.QC03	D1.1neg.D1.1	D1.2neg.D1.2	D1.3neg.D1.3	D15.1neg.D15.1	D15.2neg.D15.2	D15.3neg.D15.3	Fold_change	log2FC	P_value	VIP	regulated
meta_1					Unmapped	88.0428	337.608	0.000319949	0.000314866	0.000392998	0.000396145	0.000454591	0.000447897	0.000291539	0.000299666	0.000232132	0.634003	-0.657439	0.00521939	1.20523	down
meta_2					Unmapped	89.027	225.006	0.0156012	0.015906	0.0154163	0.0141751	0.0122265	0.014358	0.0160275	0.0289901	0.0251021	1.72032	0.782681	0.121493	1.00047	unchanged
meta_3	Dihydroxyacetone	1			MS2 forward	89.0259	298.245	0.00150918	0.00152323	0.00103629	0.000574431	0.000892738	0.000885822	0.000997893	0.000972125	0.00162098	1.52614	0.609889	0.181948	0.840567	unchanged
meta_4	Phenol	0.9874			MS2 forward	93.0363	130.031	9.15e-05	7.67e-05	0.000115826	0.000291348	0.000409158	0.000450431	1.31e-05	1.52e-05	2.38e-05	0.0452836	-4.46487	0.0161537	1.23778	down
meta_5					Unmapped	103.042	239.993	0.000260448	0.000286467	0.000270465	0.000292816	0.000312811	0.000373771	0.000296429	0.0002593	0.000261793	0.834719	-0.260637	0.14355	0.901944	unchanged
meta_6	2-hydroxy-butanoic acid	0.9132			MS2 forward	103.041	198.685	0.000753836	0.000732156	0.000896115	0.000469187	0.000447004	0.000415981	0.000690709	0.000702725	0.000613041	1.50617	0.590884	0.00532253	1.23009	up
meta_7	Glyceric acid	0.6667			MS2 reverse	105.021	296.06	0.000205404	0.000183187	0.000208453	0.000171191	0.000197204	0.00018539	0.000218613	0.000186364	0.000172015	1.04191	0.0592263	0.655001	0.305733	unchanged
meta_8	Uracil	0.998			MS2 forward	111.021	92.863	0.000647475	0.00065766	0.000751713	0.00136981	0.0012902	0.0014053	0.000693023	0.000849213	0.000754049	0.564848	-0.824064	0.000712921	1.25603	down
meta_9	Creatinine	0.9041			MS2 forward	112.053	167.766	0.000155325	0.000150113	0.000147707	0.000151881	0.000181966	0.000182564	0.000148864	0.000147873	0.000133215	0.832577	-0.264344	0.0860041	1.00594	unchanged
meta_10			cis-Acetylacrylate;Norfuraneol;Pteridine	20.2215710133021;20.2215710133021;10.6025585487644	MS1 mz matched	113.025	297.544	0.000671101	0.000591469	0.000671855	0.000550128	0.000627155	0.000599213	0.000729048	0.000613135	0.000639577	1.11554	0.157747	0.18818	0.811338	unchanged
meta_11	L-Proline	0.9986			MS2 forward	114.057	302.377	0.000703117	0.000728235	0.000831889	0.00121957	0.00114712	0.00129828	0.000729357	0.000720445	0.000722728	0.592782	-0.754425	0.00743664	1.25981	down
meta_12			Methylacetoacetic acid;Alpha-ketoisovaleric acid;Acetoxyacetone;Ethyl pyruvate;Glutarate semialdehyde;2-Methylacetoacetic acid;Levulinic acid;2-Oxovaleric acid;3-Methyl-2-oxobutanoic acid;3-Methyl-2-oxobutyric acid;3-Methyl-2-oxobutanoate;2-Oxo-3-methylbutanoate;2-Oxoisovalerate;2-Oxoisopentanoate;alpha-Ketovaline;2-Ketovaline;2-Keto-3-methylbutyric acid;3-Oxopentanoic acid;3-Oxopentanoate;5-Oxop…	-11.5823417625047;-11.5823417625047;-11.5823417625047;-11.5823417625047;-11.5823417625047;-11.5823417625047;-11.5823417625047;-11.5823417625047;-11.2023287056271;-11.2023287056271;-11.2023287056271;-11.2023287056271	MS1 mz matched	115.041	33.318	0.00588328	0.00575588	0.00514944	0.000932817	0.00334703	0.00228598	0.00594827	0.00371613	0.00535551	2.28759	1.19383	0.0435105	1.05473	up
meta_13					Unmapped	116.036	243.803	9.12e-05	9.5e-05	8.71e-05	6.82e-05	8.67e-05	8.56e-05	0.000174223	8.9e-05	0.000126201	1.61971	0.695735	0.17582	0.894588	unchanged
meta_14	L-Valine	0.9718			MS2 forward	116.073	290.282	0.00138592	0.00138149	0.00161586	0.00215965	0.00231442	0.00255834	0.00138759	0.00130887	0.00133993	0.573971	-0.800951	0.0109185	1.24474	down
meta_15	L-Threonine	0.925			MS2 forward	118.052	341.46	0.0003256	0.000350905	0.000390725	0.000497834	0.000512211	0.000612996	0.000331443	0.000318982	0.000285608	0.576716	-0.794068	0.0148821	1.21173	down
meta_16			Benzoic acid;4-Hydroxybenzaldehyde;3-(2-Furanyl)-2-propenal;2-Hydroxybenzaldehyde;Benzoate;Benzoic acid;Benzenecarboxylic acid;Phenylformic acid;Dracylic acid;Aromatic acid;Aromatic carboxylic acid;4-Hydroxybenzaldehyde;p-Hydroxybenzaldehyde;3-Hydroxybenzaldehyde;Salicylaldehyde;o-Hydroxybenzaldehyde;2-Hydroxybenzaldehyde;Tropolone	10.0019027542147;10.0019027542147;10.0019027542147;10.0019027542147;9.83309952405507;9.83309952405507;9.83309952405507;9.83309952405507;9.83309952405507;9.83309952405507	MS1 mz matched	121.031	40.526	0.00356239	0.00348052	0.00343606	0.011016	0.00870264	0.0101223	0.000424877	0.000280659	0.00042001	0.0377181	-4.7286	0.00474805	1.26659	down
meta_17	Taurine	0.9997			MS2 forward	124.009	286.745	0.00183297	0.00184706	0.00223142	0.00244573	0.00257067	0.0026188	0.00229262	0.00241496	0.00179803	0.852056	-0.23098	0.177241	0.88728	unchanged
meta_18	Thymine	0.7301			MS2 reverse	125.036	88.173	0.000119274	0.000140928	0.000137683	0.00036274	0.000433244	0.000407897	7.81e-05	8.15e-05	8.04e-05	0.199376	-2.32644	0.00402164	1.26877	down
meta_19	5-Amino-4-carbamoylimidazole (AICA)	0.8292			MS2 reverse	126.057	124.04	0.000130409	0.000112608	0.000131795	0.000182011	0.000256889	0.000338909	8.07e-05	6.47e-05	4.65e-05	0.246761	-2.01881	0.0443228	1.15552	down
meta_20	Dihydrothymine	0.8918			MS2 forward	127.052	360.715	0.000114728	0.000128011	0.000137616	0.000116244	0.000117777	0.000135177	0.000158231	0.000153204	0.000116027	1.15781	0.2114	0.282243	0.707412	unchanged
meta_21					Unmapped	127.052	330.914	5.36e-05	5.14e-05	4.59e-05	4.32e-05	2.68e-05	2.26e-05	5.62e-05	5.45e-05	8.05e-05	2.06596	1.04682	0.0389846	1.07839	up
meta_22	L-Pyroglutamic acid	0.993			MS2 forward	128.037	284.935	0.00193266	0.00234662	0.00203931	0.00215935	0.00174817	0.00187351	0.00265175	0.0024035	0.0025669	1.31847	0.39887	0.0190357	1.1612	up
meta_23	Mesaconic acid	0.9862			MS2 forward	129.02	416.8	4.42e-05	4.75e-05	5.44e-05	6.98e-05	6.62e-05	7.32e-05	4.29e-05	4.18e-05	4.83e-05	0.635886	-0.653161	0.000876796	1.24809	down
meta_24	ketoisocaproic acid	0.8729			MS2 forward	129.057	47.429	0.0260421	0.0260202	0.026052	0.0287521	0.032919	0.0310735	0.0175123	0.0173263	0.0173796	0.563032	-0.828712	0.00776898	1.25929	down
meta_25	N-Acetyl-L-alanine	0.9998			MS2 forward	130.051	246.552	0.000146352	0.000161339	0.000136512	0.000144243	0.000185681	0.000139298	0.000156969	0.000140388	0.000185058	1.02812	0.0400022	0.834061	0.141959	unchanged
meta_26			Trans-3-hydroxy-L-proline;3-Hydroxy-L-proline;5-Amino-2-oxopentanoic acid;4-Hydroxyproline;Propionylglycine;L-Glutamic gamma-semialdehyde;N-Acetyl-L-alanine;cis-4-Hydroxy-D-proline;5-Aminolevulinic acid;4-Hydroxy-2-pyrrolidinecarboxylic acid;4-Hydroxy-L-proline;5-Aminolevulite;5-Amino-4-oxopentanoate;5-Amino-4-oxovaleric acid;cis-4-Hydroxy-L-proline;L-Allohydroxyproline;N-Acetyl-beta-alanine;5-Am…	-24.7462496123692;-24.7462496123692;-24.7462496123692;-24.7462496123692;-24.7462496123692;-24.7462496123692;-24.7462496123692;-24.7462496123692;-24.7462496123692;-24.7462496123692;-24.7462496123692;-24.416633220909;-24.416633220909;-24.416633220909;-24.416633220909;-24.416633220909;-24.416633220909;-24.416633220909;-24.416633220909;-24.416633220909;-24.416633220909;-24.416633220909;-24.4166332209…	MS1 mz matched	130.052	358.858	0.000197651	0.000203759	0.000200742	0.000227978	0.000199138	0.000225361	0.000161263	0.000146813	0.000188272	0.760715	-0.394572	0.0300743	1.10363	down
meta_27			Trans-3-hydroxy-L-proline;3-Hydroxy-L-proline;5-Amino-2-oxopentanoic acid;4-Hydroxyproline;Propionylglycine;L-Glutamic gamma-semialdehyde;N-Acetyl-L-alanine;cis-4-Hydroxy-D-proline;5-Aminolevulinic acid;4-Hydroxy-2-pyrrolidinecarboxylic acid;4-Hydroxy-L-proline;5-Aminolevulite;5-Amino-4-oxopentanoate;5-Amino-4-oxovaleric acid;cis-4-Hydroxy-L-proline;L-Allohydroxyproline;N-Acetyl-beta-alanine;5-Am…	-24.7462496123692;-24.7462496123692;-24.7462496123692;-24.7462496123692;-24.7462496123692;-24.7462496123692;-24.7462496123692;-24.7462496123692;-24.7462496123692;-24.7462496123692;-24.7462496123692;-24.416633220909;-24.416633220909;-24.416633220909;-24.416633220909;-24.416633220909;-24.416633220909;-24.416633220909;-24.416633220909;-24.416633220909;-24.416633220909;-24.416633220909;-24.4166332209…	MS1 mz matched	130.052	336.303	0.000201745	0.000224143	0.000288398	0.000254048	0.000288742	0.000333809	0.000193402	0.000207811	0.000146994	0.625379	-0.677198	0.0225219	1.12609	down
meta_28	L-Leucine	0.9965			MS2 forward	130.089	254.192	0.00337524	0.00349676	0.00481775	0.00482564	0.00568292	0.00509889	0.00383154	0.00408398	0.00377652	0.749131	-0.41671	0.0242935	1.1821	down
meta_29	Ethylmalonic acid	0.9865			MS2 forward	131.036	356.234	4.34e-05	5.19e-05	5.22e-05	5.16e-05	5.18e-05	5.28e-05	4.12e-05	5.36e-05	5.27e-05	0.944745	-0.0820025	0.546864	0.431369	unchanged
meta_30	Hydroxyisocaproic acid	0.9895			MS2 forward	131.072	122.797	0.00271029	0.00372772	0.00239131	0.00548993	0.00629534	0.00568294	0.0035042	0.00180503	0.00349186	0.503834	-0.988978	0.022649	1.17726	down
meta_31	L-Threonate	0.9911			MS2 forward	135.031	320.973	0.00102669	0.00121576	0.00114668	0.00114191	0.000954465	0.00173703	0.00114357	0.00125512	0.00129023	0.962307	-0.0554304	0.858424	0.127477	unchanged
meta_32	Hypoxanthine	0.9857			MS2 forward	135.032	167.218	0.000145765	0.000123977	0.00013341	4.75e-05	4.05e-05	2.86e-05	0.000150495	0.000142608	0.00016194	3.9015	1.96403	0.000137401	1.26692	up
meta_33	2-Methylbenzoic acid	0.9491			MS2 forward	135.045	39.248	0.000170088	0.000148519	0.000154435	0.000189517	0.000177349	0.000172669	0.000152573	0.000110084	0.00015422	0.772661	-0.372093	0.0926232	1.02438	unchanged
meta_34					Unmapped	136.008	89.232	0.00216463	0.0020158	0.00218372	0.00101726	0.00288781	0.00325438	0.00309105	0.00172371	0.00244997	1.01471	0.0210618	0.967518	0.0278899	unchanged
meta_35	4-Nitrophenol	0.9846			MS2 forward	138.02	39.093	0.000268311	0.000289019	0.000281259	0.000203521	0.000156937	0.000203107	0.000219186	0.00023834	0.000254295	1.26307	0.336931	0.0650097	1.02433	unchanged
meta_36			Benzoic acid;4-Hydroxybenzaldehyde;3-(2-Furanyl)-2-propenal;2-Hydroxybenzaldehyde;Benzoate;Benzoic acid;Benzenecarboxylic acid;Phenylformic acid;Dracylic acid;Aromatic acid;Aromatic carboxylic acid;4-Hydroxybenzaldehyde;p-Hydroxybenzaldehyde;3-Hydroxybenzaldehyde;Salicylaldehyde;o-Hydroxybenzaldehyde;2-Hydroxybenzaldehyde;Tropolone	10.0019027542147;10.0019027542147;10.0019027542147;10.0019027542147;9.83309952405507;9.83309952405507;9.83309952405507;9.83309952405507;9.83309952405507;9.83309952405507	MS1 mz matched	138.056	41.903	0.000864011	0.000787327	0.000738834	0.00100359	0.000903951	0.00104192	0.000571607	0.000607602	0.000620678	0.610243	-0.712543	0.0061006	1.24713	down
meta_37	2-Oxoadipic acid	0.9681			MS2 forward	141.018	370.872	0.0414751	0.0381808	0.0410616	0.0373939	0.0386444	0.0387971	0.0434951	0.0413457	0.0433718	1.11649	0.158971	0.00899549	1.19932	up
meta_38	Pyruvaldehyde	0.719			MS2 reverse	143.035	297.77	0.000245124	0.000248235	0.000246755	0.000215764	0.000261102	0.000241318	0.000295374	0.000233767	0.000262344	1.10207	0.14021	0.336191	0.618223	unchanged
meta_39	Caprylic acid	0.9509			MS2 reverse	143.108	51.02	0.000796674	0.00062994	0.000704793	0.000224211	0.000366306	0.00030963	0.000585578	0.000421475	0.000788075	1.99426	0.995854	0.0917416	1.01696	unchanged
meta_40	Isobutyrylglycine	0.6509			MS2 reverse	144.067	202.061	0.000343245	0.00033486	0.000395507	0.000285225	0.000507362	0.000456262	0.0004055	0.00026314	0.000421069	0.872571	-0.196655	0.564056	0.385927	unchanged
meta_41					Unmapped	144.992	37.772	0.000396262	0.000372779	0.00035784	0.000463753	0.000424381	0.000417648	0.000272211	0.000257628	0.000263459	0.607527	-0.718979	0.00417543	1.25991	down
meta_42	alpha-ketoglutarate	0.7336			MS2 forward	145.015	320.362	0.000220164	0.000229726	0.000239379	3.02e-05	6.31e-05	4.93e-05	0.000272349	0.000151251	0.000218202	4.50067	2.17014	0.0340642	1.17234	up
meta_43	Cyanuric acid	0.8919			MS2 forward	145.037	96.5955	0.000299691	0.000299526	0.000300106	0.000307451	0.000474946	0.000489251	0.000597852	0.000239831	0.000889121	1.35793	0.441405	0.509533	0.460294	unchanged
meta_44	L-Lysine	0.9879			MS2 forward	145.099	511.685	7.57e-05	9.47e-05	0.00010166	0.000119198	0.000123397	0.000136891	9.87e-05	0.000114268	9.48e-05	0.810927	-0.302357	0.0408556	1.06338	down
meta_45	L-Glutamate	0.989			MS2 forward	146.046	380.156	0.000284069	0.00027245	0.000303034	0.000392701	0.000346631	0.000383439	0.000292863	0.000260862	0.000295642	0.756492	-0.402604	0.00812066	1.19005	down
meta_46			2-Oxo-4-methylthiobutanoic acid;4-Methylthio-2-oxobutanoic acid;4-Methylthio-2-oxobutanoate;2-Keto-4-methylthiobutyric acid;2-Oxo-4-methylthiobutanoate;2-Oxo-4-methylthiobutanoic acid	-9.5582056036615;-9.45821966573052	MS1 mz matched	147.012	78.825	0.00188045	0.00183676	0.00178222	0.00722879	0.00619708	0.0111456	0.00048538	0.000531961	0.000255143	0.0517871	-4.27126	0.035295	1.19218	down
meta_47	D-(+)-3-Phenyllactic acid	0.6841			MS2 reverse	147.045	109.921	0.000308177	0.000248039	0.00023151	0.000580866	0.000302705	0.000461007	0.000341174	0.000410302	0.000354007	0.822179	-0.282476	0.428967	0.551689	unchanged
meta_48	DL-3-Phenyllactic acid	0.7379			MS2 forward	147.045	247.1	0.000128971	0.000135683	0.000125819	8.08e-05	7.68e-05	5.11e-05	0.000186193	0.000206597	0.000171898	2.70548	1.43588	0.00100718	1.24636	up
meta_49	L-Methionine	0.9061			MS2 forward	148.044	273.394	0.000209034	0.0002215	0.000218266	0.000126426	0.000122319	0.000109906	0.000301721	0.000304433	0.000259257	2.41297	1.27081	0.00383567	1.2583	up
meta_50	D-Ribose	0.9935			MS2 forward	149.046	297.779	0.000369433	0.000409138	0.00043208	0.000372381	0.000411075	0.000362948	0.000403076	0.000350827	0.00035816	0.970044	-0.0438785	0.630421	0.322609	unchanged
meta_51	Xanthine	0.992			MS2 forward	151.026	208.685	0.000301035	0.000366216	0.000325426	0.000184939	9.89e-05	4.6e-05	0.000557604	0.000493159	0.000613449	5.04552	2.335	0.00124902	1.24387	up
meta_52	2-Hydroxyphenylacetic acid	0.9941			MS2 forward	151.04	44.849	0.000651541	0.000613414	0.000557108	0.000918592	0.000949391	0.000909477	0.000414998	0.0003285	0.00042272	0.419887	-1.25193	0.00100525	1.26993	down
meta_53	Ribitol	0.9598			MS2 forward	151.061	242.574	9.37e-05	9.17e-05	0.000101527	0.000107683	0.000106981	0.000119034	0.000123359	0.000151053	0.000133736	1.22311	0.290553	0.0728969	1.03675	unchanged
meta_54			Dimefox	-0.840543	MS1 mz matched	153.067	195.484	8.52e-05	9.87e-05	9.72e-05	6.87e-05	0.000129439	0.000119318	8.71e-05	7.88e-05	9.53e-05	0.822827	-0.281339	0.425184	0.557265	unchanged
meta_55			Methylacetoacetic acid;Alpha-ketoisovaleric acid;Acetoxyacetone;Ethyl pyruvate;Glutarate semialdehyde;2-Methylacetoacetic acid;Levulinic acid;2-Oxovaleric acid;3-Methyl-2-oxobutanoic acid;3-Methyl-2-oxobutyric acid;3-Methyl-2-oxobutanoate;2-Oxo-3-methylbutanoate;2-Oxoisovalerate;2-Oxoisopentanoate;alpha-Ketovaline;2-Ketovaline;2-Keto-3-methylbutyric acid;3-Oxopentanoic acid;3-Oxopentanoate;5-Oxop…	-11.5823417625047;-11.5823417625047;-11.5823417625047;-11.5823417625047;-11.5823417625047;-11.5823417625047;-11.5823417625047;-11.5823417625047;-11.2023287056271;-11.2023287056271;-11.2023287056271;-11.2023287056271	MS1 mz matched	156.067	31.5055	0.00287351	0.00286497	0.00282673	0.000517022	0.00251428	0.00131497	0.00249922	0.0012199	0.00241104	1.41044	0.496147	0.455377	0.492513	unchanged
meta_56					Unmapped	156.991	347.68	0.00151541	0.00151541	0.00151629	0.00148168	0.00155879	0.0016019	0.00168748	0.00166098	0.00170962	1.08955	0.123726	0.043959	1.12241	up
meta_57	Allantoin	0.9785			MS2 forward	157.037	180.663	0.00148475	0.00144613	0.00148015	0.00174887	0.00195431	0.00185466	0.00164947	0.00150626	0.00162378	0.859959	-0.21766	0.0280857	1.11164	down
meta_58			Heptyl acetate;Propyl hexanoate;3-Methylbutyl 2-methylpropanoate;3-Heptyl acetate;Isoamyl butyrate;Methyl caprylate;3-Octyl formate;Butyl 3-methylbutanoate;Pelargonic acid;Butyl 2-methylbutanoate;xi-2-Ethylheptanoic acid;Hexyl propionate;5-Methylhexyl acetate;Butyl pentanoate;Octyl formate;1-Hydroxy-3-nonanone;1-Methylbutyl butanoate;Isopropyl hexanoate;4-Methyloctanoic acid;2-Methylpropyl 3-meth…	2.02490750314496;2.02490750314496;2.02490750314496;2.02490750314496;2.02490750314496;2.02490750314496;2.02490750314496;2.02490750314496;2.02490750314496;2.02490750314496;2.02490750314496;2.02490750314496;2.02490750314496;2.02490750314496;2.02490750314496;2.02490750314496;2.02490750314496;2.02490750314496;2.02490750314496;2.02490750314496;2.02490750314496;2.02490750314496;2.02490750314496;2.024907…	MS1 mz matched	157.123	50.366	0.0012005	0.00117297	0.00122868	0.000379623	0.000431323	0.000478185	0.000818637	0.000884277	0.00112993	2.19749	1.13585	0.0244466	1.194	up
meta_59					Unmapped	158.083	319.213	0.000100304	9.55e-05	9.67e-05	0.000110234	7.88e-05	9.89e-05	9.59e-05	8.59e-05	0.000121493	1.05346	0.0751415	0.733474	0.230243	unchanged
meta_60	Pimelic acid	0.9667			MS2 reverse	159.066	350.746	3.1e-05	2.34e-05	2.94e-05	4.76e-05	4.37e-05	6.5e-05	3.82e-05	2.98e-05	1.4e-05	0.524913	-0.92985	0.0626979	1.00875	unchanged
meta_61			2,4-Dichlorotoluene;Benzal chloride	-11.8569073176122;-11.8569073176122	MS1 mz matched	160.027	28.895	0.000651589	0.000751201	0.000688782	0.000170542	0.00061995	0.000260112	0.000732481	0.000307657	0.00110716	2.04387	1.0313	0.26017	0.719277	unchanged
meta_62			Purine;Purine;Purine base	-4.96569595848402;-4.99818399307832	MS1 mz matched	160.062	264.39	0.000374217	0.000256997	0.000353713	0.000262595	0.000316567	0.000334174	0.00037034	0.000286054	0.000331462	1.08159	0.113156	0.488005	0.456256	unchanged
meta_63	3-Hydorxy-3-methylglutaric acid	0.7561			MS2 reverse	161.046	297.73	0.000836404	0.000724213	0.000777038	0.000632025	0.000704195	0.000696877	0.000735557	0.000706915	0.000767424	1.08696	0.120299	0.115377	0.914125	unchanged
meta_64			P-Dichlorobenzene;m-Dichlorobenzene;1,4-Dichlorobenzene;p-Dichlorobenzene;1,2-Dichlorobenzene;o-Dichlorobenzene;1,3-Dichlorobenzene;meta-Dichlorobenzene	-20.407885607096;-20.407885607096;-20.407885607096;-20.407885607096;-20.407885607096	MS1 mz matched	163.018	88.977	0.00487461	0.00346878	0.00370417	0.00150834	0.00473087	0.00322641	0.00597184	0.00306998	0.00436827	1.41672	0.50255	0.353956	0.593824	unchanged
meta_65	Phenylpyruvate	0.997			MS2 forward	163.04	45.863	0.00747684	0.00708917	0.00692704	0.0255164	0.0186905	0.0202406	0.00154304	0.00153937	0.0011039	0.064957	-3.94437	0.01013	1.25277	down
meta_66	L-Iditol	0.8046			MS2 forward	163.061	206.69	0.000543341	0.000588426	0.000591195	0.000610003	0.000549255	0.000572199	0.000758505	0.000659312	0.000705223	1.22616	0.294145	0.0251625	1.13661	up
meta_67	Formylanthranilic acid	0.8846			MS2 forward	164.035	73.1405	0.000276326	0.000306642	0.000274863	0.000684559	0.000713796	0.000768683	0.000121774	0.000146138	0.00016	0.197464	-2.34034	0.000353914	1.27362	down
meta_68	L-Phenylalanine	0.9975			MS2 forward	164.072	247.219	0.00230224	0.00225307	0.00219753	0.00119951	0.0012076	0.00119016	0.00334193	0.00349346	0.00305893	2.75051	1.4597	0.00361667	1.26985	up
meta_69			Phthalic acid;Benzoquinoneacetic acid;3,4-Methylenedioxybenzoic acid;Terephthalic acid;Phthalate;o-Phthalic acid;1,2-Benzenedicarboxylic acid;4-Hydroxyphenylglyoxylate;4-Hydroxybenzoylformate;4-Hydroxyphenylglyoxylic acid;2-(4-Hydroxyphenyl)-2-oxoacetate;Terephthalate;Terephthalic acid;1,4-Benzenedicarboxylic acid;3-Formylsalicylic acid;2-Hydroxyisophthalaldehydic acid;4-Formylsalicylic acid;4-Fo…	-9.68941070704023;-9.68941070704023;-9.68941070704023;-9.68941070704023;-9.63700997307824;-9.63700997307824;-9.63700997307824;-9.63700997307824;-9.63700997307824	MS1 mz matched	165.022	27.497	0.00209809	0.00214003	0.00219672	0.00104082	0.00151026	0.00123697	0.00403913	0.00405133	0.00414326	3.22955	1.69134	0.00143929	1.27287	up
meta_70	1,2-Benzenedicarboxylic acid	0.9499			MS2 forward	165.019	279.126	6.88e-05	7.29e-05	7.79e-05	7.87e-05	8.52e-05	9.46e-05	4.72e-05	4.62e-05	7.02e-05	0.632972	-0.659786	0.0358125	1.10849	down
meta_71	Phenyllactic acid	0.9574			MS2 forward	165.056	109.77	0.00243009	0.00216443	0.00227021	0.00355529	0.00328932	0.0043375	0.00314174	0.00305108	0.00311749	0.832608	-0.264291	0.184931	0.898935	unchanged
meta_72			Ethyl 1-(methylthio)ethyl disulfide;1-(Ethylthio)ethyl methyl disulfide;Ethyl (ethylthio)methyl disulfide;Methyl 1-(methylthio)propyl disulfide;1,2-Dinitrobenzene;o-Dinitrobenzene	19.0845655198909;19.0845655198909;19.0845655198909;19.0845655198909;-22.5042570071597	MS1 mz matched	167.013	259.512	8.1e-05	6.98e-05	8.58e-05	0.000144172	0.00015388	0.000196161	3.2e-05	3.36e-05	3.38e-05	0.201107	-2.31396	0.0142949	1.24307	down
meta_73	Uric acid	0.9758			MS2 forward	167.022	312.747	0.000384904	0.000433524	0.000621462	0.00115776	0.00100739	0.00154129	0.000286126	0.000351164	0.000267838	0.244204	-2.03384	0.0253578	1.20926	down
meta_74	3-Hydroxymandelic acid	0.9265			MS2 forward	167.035	197.631	0.000109696	0.000101464	0.000157214	0.000414739	0.000469156	0.000526048	2.61e-05	1.98e-05	1.98e-05	0.0465508	-4.42505	0.00495325	1.26617	down
meta_75			L-2,3-Dihydrodipicolinate;2-Furoylglycine;L-2,3-Dihydrodipicolite;Dihydrodipicolinic acid;Dihydrodipicolite;2,3-Dihydrodipicolite;(S)-2,3-Dihydropyridine-2,6-dicarboxylate;3,5-Dihydroxyanthranilate;3,5-Dihydroxyanthranilic acid;3-Methylpyrrole-2,4-dicarboxylic acid;2-Methoxy-5-nitrophenol;5-Nitroguaiacol;2-Methoxy-4-nitrophenol;4-Nitroguaiacol;4-Methyl-5-nitrocatechol	-14.8351690350634;-14.8351690350634;-14.7896176883693;-14.7896176883693;-14.7896176883693;-14.7896176883693;-14.7896176883693;-14.7896176883693	MS1 mz matched	168.028	380.063	0.000109556	0.000128851	0.000143767	0.000187329	0.000172099	0.000194684	0.000152292	0.000112698	0.000159353	0.765809	-0.384943	0.0788512	1.02909	unchanged
meta_76			Diethylthiophosphate;Diethylthiophosphoric acid;DETP	4.81541068627586;4.52955503789391	MS1 mz matched	169.017	39.215	0.000234048	0.000256345	0.000223935	0.000181558	0.000213823	0.00020161	0.000511256	0.000459867	0.000518786	2.4957	1.31944	0.000778814	1.26686	up
meta_77			(-)-3-Cyanomethyl-3-hydroxy-1H-indol-2(3H)-one;Sodium hexafluorosilicate	-24.3408200830965;-7.97636867835799	MS1 mz matched	169.041	35.9195	0.000375015	0.000374355	0.000403165	0.000756407	0.00118758	0.000973761	4.72e-05	0.000459201	0.000506737	0.347233	-1.52603	0.0307502	1.09487	down
meta_78			D-Glyceraldehyde 3-phosphate;Dihydroxyacetone phosphate;Imetit	24.0800480778101;24.0800480778101;-4.14553229228892	MS1 mz matched	169.062	245.582	0.000129197	0.000120466	0.000126212	8.87e-05	0.000165548	0.000127716	0.000170093	0.000112958	0.00014272	1.1148	0.156785	0.627327	0.32641	unchanged
meta_79					Unmapped	172.991	25.441	0.00362867	0.00464237	0.00248731	0.0127338	0.0116472	0.00687008	0.00219854	0.00246238	0.00185324	0.208446	-2.26225	0.0433648	1.17134	down
meta_80	cis-Aconitate	0.9731			MS2 forward	173.009	416.907	6.28e-05	7.86e-05	8.3e-05	0.000117844	0.000109383	0.000131357	5.01e-05	5.23e-05	7.14e-05	0.484978	-1.04401	0.00274647	1.22429	down
meta_81	L-Arginine	0.9281			MS2 forward	173.105	506.078	0.000206349	0.000225355	0.000225992	0.000228683	0.000251688	0.000294024	0.00027738	0.000297085	0.0002832	1.10753	0.147346	0.281407	0.729141	unchanged
meta_82	Indoleacetic acid	0.915			MS2 forward	174.056	135.478	0.000619326	0.000458312	0.000724363	0.000707639	0.000906921	0.000834484	0.000495348	0.000485259	0.000575998	0.635597	-0.653815	0.0207306	1.17243	down
meta_83	L-Citrulline	0.9896			MS2 forward	174.088	379.803	6.61e-05	8.22e-05	8.1e-05	8.02e-05	7.32e-05	8.18e-05	8.11e-05	6.36e-05	6.76e-05	0.90224	-0.148416	0.286595	0.69661	unchanged
meta_84	5,6,7,8-tetrahydro-2-Naphthoic Acid	0.9005			MS2 reverse	175.072	315.393	4.69e-05	5.92e-05	3.93e-05	2.09e-05	1.81e-05	1.4e-05	5.73e-05	6.47e-05	4.72e-05	3.19049	1.67378	0.00908431	1.23089	up
meta_85	N-Formylmethionine	0.91			MS2 forward	176.038	196.758	4.5e-05	4.46e-05	5.54e-05	2.27e-05	3.56e-05	3.09e-05	5.1e-05	3.92e-05	6e-05	1.6864	0.753948	0.0558408	1.04949	unchanged
meta_86	Indole	0.9997			MS2 reverse	176.072	109.765	0.000726528	0.000669081	0.000806428	0.000223457	0.000400791	0.000186815	0.000450757	0.000834291	0.00134468	3.24233	1.69703	0.136706	0.959597	unchanged
meta_87			N'-nitrosonornicotine;N'-Nitrosonornicotine;NNN	14.4542150075338;14.521978065279	MS1 mz matched	176.093	265.428	0.000269961	0.000235943	0.0002633	0.000248407	0.000262863	0.000280898	0.000206242	0.000191631	0.000214055	0.772473	-0.372444	0.00858357	1.19508	down
meta_88	Cyclohexylsulfamate	0.6697			MS2 forward	178.053	44.42	0.000102259	0.000102904	0.000110047	0.000214486	0.000520731	0.000318717	0.00020541	0.000169705	0.000164678	0.512169	-0.965307	0.19475	0.878177	unchanged
meta_89	Aspirin	0.9815			MS2 reverse	179.035	41.862	0.00146433	0.00140928	0.00122442	0.000368171	0.00160638	0.000885434	0.000750491	0.000329246	0.000600601	0.587534	-0.767256	0.391056	0.588598	unchanged
meta_90	myo-Inositol	0.9143			MS2 forward	179.056	383.983	0.000558472	0.000581774	0.000516214	0.00054044	0.000453713	0.000438927	0.000726335	0.000704208	0.00079131	1.5504	0.632645	0.00344248	1.22104	up
meta_91	D-Fructose	0.9505			MS2 forward	179.056	297.711	0.0128776	0.0116641	0.0120152	0.00997452	0.0118865	0.0114928	0.0114831	0.0110468	0.0117773	1.02858	0.0406574	0.649895	0.317152	unchanged
meta_92	L-Sorbose	0.8327			MS2 forward	179.056	264.301	0.000316752	0.000280648	0.000275616	0.00025133	0.000257254	0.000220347	0.000268687	0.000295022	0.000395127	1.3154	0.395502	0.177408	0.882846	unchanged
meta_93	Hydroxyphenyllactic acid	0.9582			MS2 forward	181.05	195.676	5.42e-05	4.95e-05	6.71e-05	7.62e-05	8.49e-05	7.39e-05	4.3e-05	4.66e-05	4.58e-05	0.576037	-0.795767	0.00590593	1.2512	down
meta_94	D-Sorbitol	0.7785			MS2 forward	181.071	291.538	0.000177155	0.000177649	0.000157605	0.000149875	0.000158663	0.000152716	0.000290042	0.000284094	0.000306884	1.91006	0.933617	0.000773975	1.27226	up
meta_95	Saccharin	0.8626			MS2 forward	181.992	31.471	0.000232853	0.000282418	0.000293018	0.000622971	0.000385459	0.000511814	2.75e-05	4.77e-05	0.000718475	0.522121	-0.937543	0.400201	0.581539	unchanged
meta_96			p-Hydroxyphenylacetothiohydroximate	-18.167	MS1 mz matched	182.032	275.722	0.000620621	0.000634735	0.000721136	0.000685371	0.000694449	0.000734453	0.000459239	0.000438147	0.000458028	0.641078	-0.641428	0.000899113	1.26836	down
meta_97	4-Pyridoxic acid	0.9955			MS2 forward	182.046	42.5125	0.00834251	0.00818984	0.00816998	0.00934906	0.00882036	0.0098847	0.00609848	0.00633645	0.00659394	0.678291	-0.560023	0.00378394	1.24783	down
meta_98	L-Glutamine	0.8615			MS2 reverse	183.016	249.179	7.39e-05	8.72e-05	7.39e-05	9.11e-05	9.91e-05	0.000107431	4.66e-05	4.56e-05	5.27e-05	0.486793	-1.03862	0.00283474	1.25333	down
meta_99			1-Naphthaleneacetic acid;Biphenyl-2,3-diol;2,3-Dihydroxybiphenyl;3-Phenylcatechol;2,2'-Dihydroxybiphenyl;(+/-)-trans-Acephthene-1,2-diol;Eutypine;4-Hydroxy-3-(3-methyl-3-butene-1-ynyl)benzaldehyde;Chimaphylin;Chimaphilin;1-phthylacetic acid;A;4,4'-Dihydroxybiphenyl;4,4'-Biphenyldiol;3,5-Dihydroxybiphenyl;3,5-Biphenyldiol;5-Phenylresorcinol;5-Methyl-1-phthoate	20.2587139508705;20.1490744518894;20.1490744518894;20.1490744518894;20.1490744518894;20.1490744518894;20.1490744518894;20.1490744518894;20.1490744518894;20.1490744518894	MS1 mz matched	185.072	146.614	0.000490086	0.000447382	0.000481902	0.000524038	0.000560765	0.000555595	0.000488686	0.00043175	0.000479898	0.853655	-0.228276	0.0253733	1.1317	down
meta_100			3-Fumarylpyruvate;Calligonine;Elaeagnine;Tetrahydroharman;Paraquat;1,1'-Dimethyl-4,4'-bipyridinium	-5.758684367925;11.4348225323664;11.4348225323664	MS1 mz matched	185.118	49.0825	0.000524158	0.000412881	0.000487354	0.000254015	0.000329594	0.00039952	0.000519743	0.000502765	0.00052743	1.57653	0.656757	0.0425131	1.16588	up
meta_101			Pydanon;Hexahydro-4-hydroxy-3,6-dioxopyridazine-4-acetic acid	-7.97795	MS1 mz matched	187.042	225.289	0.0133473	0.0127661	0.0147497	0.0110026	0.0109313	0.0111528	0.0126864	0.0146785	0.0144371	1.26341	0.337322	0.0423338	1.17335	up
meta_102	4-Methoxyphenylacetic acid	0.9725			MS2 reverse	187.041	33.929	0.000383987	0.000344672	0.000330302	0.000352014	0.000234248	0.000155976	0.00195152	0.0018909	0.000572136	5.94762	2.57231	0.110512	1.02766	unchanged
meta_103	Azelaic acid	0.9968			MS2 forward	187.097	327.803	0.000177722	0.000166803	0.000203889	0.00028095	0.000285354	0.000341653	0.000164715	0.000175397	0.000135245	0.523546	-0.933612	0.00596143	1.21896	down
meta_104	3-Hydroxycapric acid	0.9993			MS2 reverse	187.134	110.212	0.000203228	0.000185363	0.000156344	0.000217118	0.000191033	0.000347705	0.000167051	0.000193308	0.00016341	0.692949	-0.529179	0.249058	0.788739	unchanged
meta_105	Kynurenic acid	0.9999			MS2 reverse	188.035	192.398	8.08e-05	9.43e-05	6.87e-05	0.000118584	0.00013206	0.000225995	5.15e-05	4.24e-05	3.38e-05	0.268039	-1.89949	0.0718837	1.10284	unchanged
meta_106	3-Indolepropionic acid	0.6546			MS2 forward	188.071	109.214	0.000475549	0.000458227	0.000456391	0.00192121	0.00166537	0.00215807	0.000260537	0.000310729	0.000307267	0.152931	-2.70905	0.00702495	1.25965	down
meta_107					Unmapped	188.939	379.115	0.000852214	0.000851701	0.000837474	0.000728248	0.000690154	0.000683279	0.000732653	0.000658725	0.000720142	1.00468	0.00673856	0.909598	0.0780422	unchanged
meta_108					Unmapped	188.939	362.178	0.000491449	0.000506844	0.000462831	0.000397351	0.000417132	0.000430502	0.000423091	0.000418061	0.000410215	1.00513	0.00737747	0.851946	0.130896	unchanged
meta_109			Nitroxoline;4-Nitroquinoline N-oxide;4-Nitroquinoline 1-oxide;Nitrochin	12.8795400586283;13.1010777854929	MS1 mz matched	189.04	234.425	0.000287765	0.000288506	0.000314601	0.000257057	0.000266381	0.000229985	0.00021355	0.000286185	0.000231463	0.970501	-0.0431978	0.781822	0.191692	unchanged
meta_110			4-Hydroxyphthalide;Phenylglyoxylic acid;(E)-8-Hydroxy-2-octene-4,6-diynoic acid;3,4-Methylenedioxybenzaldehyde;1,4-Benzodioxin-2(3H)-one;alpha-Oxo-benzeneacetic acid;Benzoylformate;Benzoylformic acid;Phenylglyoxylic acid;Phenylglyoxylate;2-Oxo-2-phenylacetate;2-Carboxybenzaldehyde;Phthalaldehydic acid;o-Formylbenzoic acid;2-Formylbenzoic acid;2-Formylbenzoate;Piperol	-24.6221308249452;-24.6221308249452;-24.6221308249452;-24.6221308249452;-24.6221308249452;-24.6614548792631;-24.6614548792631;-24.6614548792631	MS1 mz matched	190.05	31.3765	0.0030164	0.00297996	0.00252187	0.0011738	0.00559234	0.00323205	0.000640726	0.000440718	0.000508374	0.159011	-2.6528	0.159021	0.945415	unchanged
meta_111	5-Hydroxyindoleacetate	0.9737			MS2 forward	190.051	251.099	0.000111261	0.000128525	0.000126196	0.000171304	0.000166892	0.000179848	0.000123423	0.000129333	0.000109413	0.69911	-0.516409	0.00323866	1.23479	down
meta_112					Unmapped	194.927	406.716	0.000548979	0.00079631	0.000896754	0.000789742	0.000787541	0.000765462	0.000921802	0.000697322	0.000780146	1.02413	0.0343959	0.801465	0.180487	unchanged
meta_113	Galactonic acid	0.8609			MS2 forward	195.051	343.632	0.000254242	0.000219183	0.000243402	0.000349728	0.000275259	0.000354453	0.000201357	0.000184569	0.000168398	0.56596	-0.821227	0.0208096	1.19325	down
meta_114	IS	0.8605			MS2 forward	198.032	231.487	0.00180194	0.00177657	0.00179769	0.00162524	0.00190659	0.00181875	0.00160486	0.00150712	0.00154581	0.870521	-0.200049	0.0963146	1.0183	unchanged
meta_115	p-CHLOROPHENYLALANINE	0.7953			MS2 forward	198.032	265.863	0.000356853	0.000346475	0.000388477	0.000335983	0.000320412	0.000353595	0.000356577	0.000400615	0.000348509	1.09476	0.13062	0.181524	0.827401	unchanged
meta_116			1-(Methylthio)-1-hexanethiol;Butyl propyl disulfide;Butyl isopropyl disulfide;L-Rhamnose;6-Deoxy-L-mannose;L-Mannomethylose;L-Rhamnopyranose;2-Deoxy-D-glucose;2-Deoxy-D-arabino-hexose;D-arabino-2-Deoxyhexose;L-Rhamnulose;6-Deoxy-L-fructose;6-Deoxy-D-galactose;D-Fucose;6-Deoxy-L-galactose;L-Fucose;D-Rhamnose;6-Deoxy-D-mannose;D-Mannomethylose;L-Fuculose;6-Deoxy-L-tagatose;beta-D-Fucose;beta-L-Rham…	-2.08387500104639;-2.08387500104639;-2.08387500104639;3.04750759584062;3.04750759584062;3.04750759584062;3.04750759584062;3.04750759584062;3.04750759584062;3.04750759584062;3.04750759584062;3.04750759584062;3.04750759584062;3.04750759584062;3.04750759584062;3.04750759584062;3.04750759584062;3.04750759584062;3.04750759584062;3.04750759584062;3.04750759584062;3.04750759584062;3.04750759584062;3.047…	MS1 mz matched	199.038	206.69	0.000714123	0.00076843	0.000686973	0.00077428	0.000674602	0.000727415	0.000993473	0.000874083	0.000985537	1.31099	0.390652	0.0112953	1.17663	up
meta_117			2-Hexenoylcholine;Tegafur	23.8693013816457;13.6475974323068	MS1 mz matched	199.17	47.787	0.000197858	0.000208171	0.000202318	8.2e-05	7.89e-05	5.4e-05	0.000277984	0.000227989	0.000292909	3.71695	1.89412	0.00381789	1.24889	up
meta_118			Chlorphenesin;4-Chloro-3,5-dimethoxybenzyl alcohol;Chlorphenesin	6.57346147667619;6.57346147667619;6.43437898584443	MS1 mz matched	201.038	225.242	0.000758357	0.000666221	0.000492618	0.000587808	0.000509242	0.000550455	0.00063328	0.000745636	0.000773239	1.30631	0.385499	0.0394157	1.10864	up
meta_119			Piperazine phosphate	-14.3513	MS1 mz matched	201.057	239.559	0.000386731	0.000417032	0.000367881	0.000412527	0.000425243	0.000501009	0.000396422	0.000339666	0.000337561	0.801961	-0.318396	0.0656864	1.01737	unchanged
meta_120	Sebacic acid	0.7763			MS2 forward	201.113	306.496	5.03e-05	5.48e-05	5.64e-05	3.03e-05	5.7e-05	6.02e-05	8.1e-05	6.39e-05	7.06e-05	1.46197	0.547918	0.123388	0.930363	unchanged
meta_121	1-Methylxanthine	0.7806			MS2 forward	203.001	27.4255	0.000596785	0.000526135	0.000499241	0.000715733	0.0007665	0.000614815	0.000737192	0.000833601	0.000302574	0.893335	-0.162727	0.697693	0.275137	unchanged
meta_122					Unmapped	203.032	29.434	0.000708269	0.000942106	0.000833093	0.000901866	0.00047976	0.000390591	0.000908487	0.00034084	0.000964057	1.24894	0.320699	0.595183	0.355632	unchanged
meta_123	L-Tryptophan	0.9981			MS2 forward	203.082	248.247	0.00339026	0.00371855	0.00373597	0.00422864	0.00425554	0.0047944	0.00324772	0.00328703	0.00328282	0.739355	-0.435662	0.0241399	1.21822	down
meta_124	Indolelactic acid	0.9694			MS2 forward	204.066	140.013	0.000533883	0.000419774	0.000481567	0.000478641	0.000554028	0.000535223	0.000381467	0.000403938	0.000426735	0.773102	-0.371269	0.0174739	1.17042	down
meta_125			Etidronic acid;Etidronic acid;1-Hydroxyethylidene-1,1-diphosphonic acid;Ethane-1-hydroxy-1,1-bisphosphote	16.8681053634915;16.9923946896461	MS1 mz matched	204.97	363.686	0.000852561	0.000828614	0.000894556	0.000710574	0.000722329	0.000766011	0.000846704	0.000690414	0.000756095	1.04288	0.0605796	0.569444	0.395259	unchanged
meta_126					Unmapped	204.981	38.539	0.000689489	0.000678427	0.000689128	0.000453511	0.000413533	0.000424492	0.00151467	0.00137795	0.00142047	3.33951	1.73964	0.00074173	1.27471	up
meta_127			Carbamazepine iminoquinone;2H-Dibenz[b,f]azepin-2-one	-8.67442777085538;-8.60730077598573	MS1 mz matched	206.067	206.808	0.00011432	9.84e-05	9.28e-05	0.000107537	8.4e-05	9.16e-05	0.000142967	0.000116286	0.000133463	1.38663	0.471581	0.0255258	1.11046	up
meta_128	N-Carbamylglutamate	0.8954			MS2 reverse	206.082	285.301	6.71e-05	6.99e-05	5.66e-05	3.01e-05	3.01e-05	2.4e-05	7.87e-05	6.35e-05	0.000107182	2.96091	1.56604	0.047009	1.15707	up
meta_129			Miglitol;N-Ethylglycocyamine;Miglitol;2-Deoxy-2-dimethylamino-alpha-D-Glucose	20.8936601073573;20.7618437869248;20.7618437869248;20.7618437869248	MS1 mz matched	206.103	358.903	4.58e-05	4.01e-05	4.21e-05	4.22e-05	3.58e-05	3.98e-05	3.05e-05	3.09e-05	3.82e-05	0.845805	-0.241603	0.129456	0.89108	unchanged
meta_130			Stipitatote	-21.1581	MS1 mz matched	206.996	28.122	0.00433126	0.00436656	0.00388826	0.00252755	0.00385979	0.0034532	0.00570603	0.00598338	0.00380101	1.57414	0.654567	0.0923819	0.979314	unchanged
meta_131	D-Arabinono-1,4-lactone	0.8828			MS2 reverse	207.051	295.127	9.18e-05	0.000105006	9.51e-05	0.000142978	6.63e-05	5.74e-05	8.49e-05	0.000116627	9.63e-05	1.11676	0.159319	0.746383	0.227838	unchanged
meta_132	L-Kynurenine	0.9973			MS2 forward	207.077	251.095	7.75e-05	8.91e-05	9.93e-05	0.000123399	0.000118595	0.000129661	0.000100676	8.72e-05	8.25e-05	0.727582	-0.458819	0.0105368	1.198	down
meta_133	(R)-mevalonic acid 5-Phosphate	0.658			MS2 reverse	209.118	49.133	0.00120304	0.00130576	0.00109061	0.000461219	0.000583531	0.000467349	0.000630262	0.000785363	0.00079399	1.46129	0.547242	0.0281981	1.11064	up
meta_134	N1-Methyl-2-pyridone-5-carboxamide	0.9897			MS2 reverse	211.072	88.26	9.39e-05	0.000128358	9.89e-05	0.000112946	0.00011445	0.000114583	0.000109416	0.000107622	0.000105867	0.944225	-0.0827973	0.0118792	1.20281	down
meta_135			3-[[5-Methyl-2-(1-methylethyl)cyclohexyl]oxy]-1,2-propanediol;	3.49844179040396;	MS1 mz matched	211.17	39.914	0.000237052	0.000189122	0.00025081	0.000212358	0.000207448	0.000253705	0.000254141	0.000297221	0.000240154	1.17521	0.232916	0.158287	0.840226	unchanged
meta_136	Indoxyl sulfate	0.8875			MS2 forward	212.002	27.4935	0.0326838	0.033737	0.0305288	0.0319461	0.0297486	0.0279995	0.017907	0.0175823	0.016225	0.576562	-0.794453	0.00283072	1.25484	down
meta_137	sn-Glycerol 3-phosphoethanolamine	0.9946			MS2 forward	214.048	383.539	2.86e-05	2.76e-05	3.13e-05	3.85e-05	2.3e-05	2.33e-05	5.47e-05	4.83e-05	4.64e-05	1.76103	0.81642	0.03474	1.13011	up
meta_138			Tyramine-O-sulfate;	16.3895392637625;	MS1 mz matched	216.044	44.515	0.000201261	0.000193006	0.000146526	2.68e-05	0.000272875	4.82e-05	0.000254631	0.000154596	0.000216293	1.79832	0.846646	0.363581	0.61735	unchanged
meta_139					Unmapped	216.909	406.716	0.000139506	0.000199613	0.000232406	0.000195526	0.000241991	0.000215325	0.000252791	0.000201003	0.00023858	1.06055	0.0848179	0.555803	0.391198	unchanged
meta_140			Tyrosol 4-sulfate;4,4'-Biphenyldithiol;4,4'-Dimercaptobiphenyl;4,4'-Thiobiphenyl	-4.10090785137855;7.33869547347553	MS1 mz matched	217.017	28.775	0.00342992	0.00329917	0.00303481	0.00222273	0.00216892	0.00208757	0.00828301	0.00893945	0.00747203	3.81134	1.9303	0.00456618	1.26677	up
meta_141	Pantothenate	0.9924			MS2 forward	218.103	261.521	0.000651278	0.000794184	0.000672556	0.000941309	0.000947627	0.00094835	0.000644943	0.000666297	0.000655243	0.693086	-0.528894	0.000104725	1.27786	down
meta_142	L-Carnitine	0.802			MS2 forward	220.118	345.476	7.39e-05	9.21e-05	8.6e-05	8.11e-05	7.63e-05	7.18e-05	7.53e-05	7.13e-05	7.8e-05	0.979984	-0.0291697	0.670284	0.287867	unchanged
meta_143			Fenclorim	2.26661	MS1 mz matched	222.991	45.826	0.0053627	0.00547118	0.00479082	0.00374119	0.00405232	0.00397492	0.00912456	0.00857169	0.00679855	2.0814	1.05755	0.024595	1.21336	up
meta_144			Radium-224	-2.50468	MS1 mz matched	223.02	371.091	0.00708726	0.00684532	0.00676475	0.0063175	0.0064712	0.00670489	0.0078006	0.00713704	0.00744543	1.14823	0.199408	0.019439	1.16127	up
meta_145	D-Quinovose	0.9879			MS2 forward	223.082	206.69	0.00171013	0.00182315	0.00181127	0.0018282	0.00170528	0.00182067	0.00227684	0.00225382	0.00231013	1.27766	0.353507	0.00242179	1.26038	up
meta_146	L-Carnosine	0.9979			MS2 forward	225.099	410.74	0.000495752	0.0005032	0.000433109	0.000440622	0.000348906	0.000368392	0.000509763	0.000531944	0.000559841	1.38313	0.467932	0.0181006	1.17731	up
meta_147	Myristoleic acid	0.9999			MS2 reverse	225.185	46.485	0.000123453	0.000151482	0.000177867	7.92e-05	0.000114858	9e-05	0.000189033	0.000149797	0.000161442	1.76104	0.816427	0.0103431	1.17249	up
meta_148					Unmapped	226.027	172.209	0.000173936	0.000177368	0.000173195	6.99e-05	0.000161823	0.000141255	0.000208072	0.000131696	0.000270318	1.63573	0.709938	0.189286	0.804721	unchanged
meta_149			Selenocysteine;5-Nitro-ortho-anisidine;2-Methoxy-5-nitroaniline	5.95060993737788;-14.8762150150169	MS1 mz matched	227.064	362.863	0.00025788	0.000258927	0.000292999	0.000247024	0.000228551	0.000262908	0.0003158	0.000320854	0.000462357	1.4882	0.573569	0.124074	0.991028	unchanged
meta_150	2'-Deoxyuridine	0.8377			MS2 forward	227.067	117.988	0.00023386	0.000244046	0.000281836	0.00025799	0.000260365	0.000285131	0.000373564	0.000298748	0.000402322	1.33746	0.419497	0.0900763	1.04317	unchanged
meta_151			Pemirolast;Tetradecanoic acid;Tetradecanoate;Myristic acid	3.94373430449159;9.20209509801269	MS1 mz matched	227.201	46.4785	0.000679819	0.000646788	0.000734437	0.000410285	0.000390763	0.000394739	0.000807652	0.000718494	0.000793845	1.94014	0.956159	0.00398703	1.26476	up
meta_152			Coriandrin;2',4'-Dihydroxy-2-biphenylcarboxylic acid;Wyeronic acid;2,4,6-Trihydroxybenzophenone;Phenyl(2,4,6-trihydroxyphenyl)-methanone;2-Hydroxy-4-(1-oxo-1,3-dihydro-2H-inden-2-ylidene)-but-2-enoic acid;2-Hydroxy-4-(2-oxo-1,3-dihydro-2H-inden-1-ylidene)but-2-enoic acid;Visgin;Bis-noryangonin;2,3-Dihydroxy-2'-carboxybiphenyl;4-Hydroxyphenyl-4-hydroxybenzoate	16.1976609256435;16.1976609256435;16.1976609256435;16.2359127855318;16.2359127855318;16.2359127855318;16.2359127855318;16.2359127855318;16.2359127855318;16.2359127855318	MS1 mz matched	229.062	146.614	0.00168988	0.00151969	0.00168523	0.00175271	0.0018254	0.00190422	0.001609	0.00144121	0.00160957	0.849963	-0.234528	0.0202355	1.13568	down
meta_153			Thiaburimamide	8.69316	MS1 mz matched	229.061	170.341	0.00044012	0.000430263	0.000415814	0.000493849	0.000466908	0.000503465	0.000408836	0.000420916	0.000440782	0.867719	-0.204701	0.011522	1.16852	down
meta_154			Ribose 1-phosphate;D-Arabinose 5-phosphate;Beta-L-arabinose 1-phosphate;Xylulose 5-phosphate;D-Xylulose 1-phosphate;D-Ribulose 5-phosphate;D-Ribose 5-phosphate;D-Ribose 5-phosphate;Ribose 5-phosphate;D-Ribulose 5-phosphate;D-Xylulose 5-phosphate;alpha-D-Ribose 1-phosphate;Ribose 1-phosphate;D-Ribose 1-phosphate;L-Ribulose 5-phosphate;D-Arabinose 5-phosphate;L-Xylulose 5-phosphate;alpha-D-Ribose 5…	-10.8743738858723;-10.8743738858723;-10.8743738858723;-10.8743738858723;-10.8743738858723;-10.8743738858723;-10.8743738858723;-10.8743738858723;-10.8743738858723;-10.8743738858723;-10.8743738858723;-10.8743738858723;-10.8743738858723;-10.8743738858723;-10.8743738858723;-10.8743738858723;-10.8743738858723;-10.8743738858723;-10.8743738858723;-10.8743738858723;-10.8743738858723	MS1 mz matched	229.107	38.4675	0.000227597	0.000220427	0.000176979	0.000330272	0.000310171	0.000324302	0.000131492	0.000105699	0.000126815	0.377307	-1.40619	6.25e-05	1.27294	down
meta_155			Ibudilast;Camoensine	8.9414395290978;8.99879596023506	MS1 mz matched	229.144	278.894	6.81e-05	6.26e-05	7.54e-05	6.54e-05	7.06e-05	5.78e-05	0.000126096	0.000134771	0.000137256	2.05521	1.03929	0.000182026	1.26545	up
meta_156			Suberylglycine;Isovalerylglutamic acid;4-Bromophenylthiourea;N-p-Bromophenylthiourea	5.74313589450081;5.74313589450081;-3.89420062662645	MS1 mz matched	230.103	321.146	7.35e-05	8.63e-05	7.37e-05	9.13e-05	8.06e-05	8.8e-05	8.57e-05	7.1e-05	7.84e-05	0.904356	-0.145037	0.198001	0.788852	unchanged
meta_157			Thorium;Thorium-232	12.6703352027477;12.4979475353875	MS1 mz matched	231.033	26.9165	0.00297665	0.00270737	0.00209685	0.00261562	0.00251122	0.00246705	0.00365819	0.00324866	0.00342582	1.36066	0.444304	0.00933812	1.23266	up
meta_158					Unmapped	231.077	191.483	0.000164077	0.000176908	0.000158431	9.02e-05	0.000145636	0.000143599	0.000219508	0.000127884	0.00022369	1.50498	0.589744	0.169327	0.846809	unchanged
meta_159			Fenchyl acetate;Dihydrocarveol acetate;Allyl 3-cyclohexylpropionate;cis-3-Hexenyl cis-3-hexenoate;alpha-Terpineol acetate;Isopulegol acetate;Yuzu lactone;Geranyl acetate;(Z)-4-Hydroxy-6-dodecenoic acid lactone;cis-3-Hexenyl trans-2-hexenoate;(3R,3aR,7aS)-3-Butylhexahydro-1(3H)-isobenzofuranone;Ethyl 2Z,4E-decadienoic acid;cis-3-Hexenyl trans-4-hexenoate;p-Menth-1-en-9-ol acetate;(S)-Santolina ace…	13.6127961270047;13.6127961270047;13.6127961270047;13.6127961270047;13.6127961270047;13.6127961270047;13.6127961270047;13.6127961270047;13.6127961270047;13.6127961270047;13.6127961270047;13.6127961270047;13.6127961270047;13.6127961270047;13.6127961270047;13.6127961270047;13.6127961270047;13.6127961270047;13.6127961270047;13.6127961270047;13.6127961270047;13.6127961270047;13.7652354390797;13.76523…	MS1 mz matched	231.123	43.2005	0.00044523	0.000401456	0.00043226	0.00098714	0.000885197	0.00102929	0.000249396	0.000230391	0.000274587	0.259983	-1.94351	0.00185118	1.26931	down
meta_160					Unmapped	231.991	211.518	0.000233712	0.00025136	0.000274767	0.000617888	0.000639877	0.000768197	0.000248434	0.000262112	0.000279679	0.390049	-1.35827	0.0105315	1.24612	down
meta_161					Unmapped	233.012	30	0.00146874	0.00166037	0.00144398	0.00194912	0.00148954	0.00160768	0.00239841	0.00230589	0.00236045	1.39997	0.485398	0.0353484	1.18058	up
meta_162					Unmapped	234.973	28.3445	0.000770959	0.000873089	0.000738966	0.0017349	0.00166364	0.00171158	0.000494953	0.000404445	0.000535702	0.280835	-1.83221	8.49e-05	1.27587	down
meta_163	3-Hydroxyisovaleric acid	0.7573			MS2 reverse	235.118	280.172	2.94e-05	2.85e-05	3.27e-05	5.3e-05	4.99e-05	5.67e-05	1.59e-05	1.73e-05	1.87e-05	0.325329	-1.62003	0.000873561	1.27046	down
meta_164			Ketamine;Ketamine	-0.0641101231897123;0.112192735242018	MS1 mz matched	236.092	153.558	0.000115764	0.000128468	0.000122747	0.000114323	0.000116782	0.00013115	8.29e-05	9.49e-05	0.000102442	0.773624	-0.370295	0.0245254	1.11277	down
meta_165					Unmapped	236.861	347.82	0.00184667	0.00188313	0.00174568	0.00179343	0.00177147	0.00178447	0.00207347	0.00195635	0.00209777	1.14548	0.195954	0.0251367	1.21099	up
meta_166	Purine	0.9683			MS2 reverse	239.077	383.997	0.000360005	0.000368635	0.000350896	0.000353263	0.000288234	0.000269275	0.0004597	0.000456188	0.000519144	1.57562	0.655922	0.00665556	1.19844	up
meta_167	L-Anserine	0.9665			MS2 forward	239.114	403.385	4.94e-05	6.47e-05	4.77e-05	5.02e-05	5.12e-05	9.25e-05	5.11e-05	6.13e-05	5.78e-05	0.878017	-0.187679	0.631394	0.340962	unchanged
meta_168	D-glucosamine 6-phosphate	0.8489			MS2 forward	240.033	29.437	0.00486255	0.00496887	0.00478098	0.0029609	0.00218459	0.00229345	0.0125265	0.0127885	0.0135615	5.22607	2.38573	1.95e-05	1.27559	up
meta_169					Unmapped	240.042	153.077	0.000604226	0.000638615	0.000619859	0.00055277	0.000561152	0.000620324	0.000544243	0.000563079	0.000623487	0.998018	-0.00286205	0.973168	0.022759	unchanged
meta_170					Unmapped	240.043	174.663	0.000311461	0.00031913	0.000333941	0.000275715	0.000273084	0.000294472	0.000367876	0.000302	0.000377047	1.2415	0.312088	0.0932316	1.03601	unchanged
meta_171	Thymidine	0.8339			MS2 forward	241.082	107.605	0.000119481	0.000135301	0.000183826	0.000155557	0.000164068	0.00015545	0.000162729	0.000131749	0.00010411	0.839	-0.253257	0.269451	0.762716	unchanged
meta_172					Unmapped	241.217	45.833	0.000347884	0.000312066	0.000318341	0.000178708	0.000259417	0.000183304	0.000327731	0.000206323	0.000241124	1.24741	0.318936	0.320103	0.63707	unchanged
meta_173	L-homocysteic acid	0.9301			MS2 reverse	242.04	174.898	0.000112907	0.000116022	9.44e-05	0.000118818	9.5e-05	0.000113062	0.000121529	8.61e-05	7.89e-05	0.876632	-0.189957	0.434753	0.522743	unchanged
meta_174	Cytidine	0.964			MS2 forward	242.077	236.145	0.000138621	0.000149748	0.000157196	0.000158131	0.000141398	0.000142816	0.00015502	0.00017012	0.000180051	1.14208	0.19166	0.0870922	0.96875	unchanged
meta_175					Unmapped	242.175	123.436	0.000443167	0.000352835	0.00039074	0.000753182	0.000113381	0.000174401	0.000515886	0.000233578	0.000707508	1.39964	0.485053	0.60697	0.347137	unchanged
meta_176			Bromobenzene-2,3-dihydrodiol;Bromobenzene-3,4-dihydrodiol;5,6-Indolequinone-2-carboxylic acid	-15.70491511486;-15.70491511486;-9.94650351597282	MS1 mz matched	243.007	38.4675	0.000165379	0.000180408	0.000162395	0.000179271	0.000163086	0.000206178	0.000169574	0.000138662	0.000158164	0.850265	-0.234015	0.158802	0.8476	unchanged
meta_177	Pseudouridine	0.9908			MS2 forward	243.062	238.378	0.00035288	0.000396577	0.000336049	0.000368515	0.000382288	0.000400137	0.000379397	0.000355564	0.000406011	0.991339	-0.0125496	0.857952	0.123013	unchanged
meta_178			Verruculotoxin;Agyrine;Rhombifoline;(1R)-3-(3-Butenyl)-1,2,3,4,5,6-hexahydro-1,5-methano-8H-pyrido[1,2-a][1,4]diazocin-8-one;Sophoramine;Thermospine;(-)-Thermopsine;Tinctorine;Tsukushimine A	8.0693781393172;8.0693781393172;8.0693781393172;8.0693781393172;8.0693781393172;8.0693781393172;8.0693781393172	MS1 mz matched	243.16	259.596	6.45e-05	8.91e-05	8.58e-05	0.000139478	0.000143243	0.000187577	7.09e-05	7.34e-05	6.88e-05	0.453174	-1.14186	0.0301573	1.20288	down
meta_179					Unmapped	246.007	32.6805	0.00277398	0.00273029	0.00264374	0.00391201	0.00318874	0.00365629	0.00243568	0.00231866	0.00201966	0.629728	-0.6672	0.0102338	1.1998	down
meta_180					Unmapped	246.98	365.823	0.00662556	0.00457813	0.00694453	0.00385575	0.00428858	0.00402589	0.00446985	0.00393797	0.00430924	1.04493	0.0634108	0.419414	0.526529	unchanged
meta_181			1-Hydroxy-6-methoxypyrene;1-Hydroxy-6-methoxypyrene;6-Methoxy-1-pyrenol;1-Methoxypyrene-6,7-oxide;7,8-Dihydropyrene-8-carboxylate;1,2-Dihydropyrene-1-carboxylate;7,8-Dihydropyrene-7-carboxylate;1,2-Dihydropyrene-2-carboxylate	17.2135432133385;17.3328598372269;17.3328598372269;17.3328598372269;17.3328598372269	MS1 mz matched	247.081	410.728	4.12e-05	3.44e-05	2.71e-05	3.24e-05	2.95e-05	3.06e-05	4.91e-05	4.53e-05	4.84e-05	1.54311	0.625844	0.000549204	1.26057	up
meta_182			2-Amino-4-hydroxy-6-pteridinecarboxylic acid;	-1.44825179117348;	MS1 mz matched	247.166	265.428	7.3e-05	4.81e-05	6.38e-05	0.000107649	9.94e-05	0.000106509	5.82e-05	5.15e-05	4.67e-05	0.499139	-1.00249	0.000345684	1.26276	down
meta_183	Adenosine	0.9994			MS2 reverse	248.079	46.5055	0.0015109	0.0015858	0.0015055	0.000496264	0.000789435	0.000755221	0.00156093	0.00150718	0.00155769	2.26652	1.18048	0.0094178	1.24962	up
meta_184			5-(2'-Carboxyethyl)-4,6-Dihydroxypicolinate;5-(2'-Carboxyethyl)-4,6-dihydroxypicolite;5-(beta-Carboxyethyl)-4,6-dihydroxypicolite;Stizolobate;Stizolobic acid;Stizolobite;Stizolobinic acid	-12.7657195529119;-12.7657195529119;-12.7657195529119;-12.7657195529119	MS1 mz matched	248.15	297.931	9.1e-05	8.46e-05	7.77e-05	8.88e-05	7.34e-05	9.87e-05	7.68e-05	7.35e-05	0.000109647	0.996331	-0.00530344	0.98272	0.0147293	unchanged
meta_185			4-Chloro-5-sulfamoylanthranilic acid;Oxidized Photinus luciferin	7.26493745722079;-15.1159799845356	MS1 mz matched	248.983	22.719	0.00272882	0.00289758	0.00287365	0.00232307	0.00275026	0.00225868	0.00308763	0.00247749	0.00251579	1.10214	0.140311	0.378334	0.570231	unchanged
meta_186			Hydroxymethoxyphenylcarboxylic acid-O-sulphate;3,4-Dihydroxyphenylglycol O-sulfate;	-22.8922517929684;-22.8922517929684;	MS1 mz matched	249.006	35.919	0.000714325	0.000760067	0.000817161	0.000991628	0.000856269	0.000982191	0.000707654	0.000624926	0.000694108	0.716122	-0.481723	0.010867	1.19654	down
meta_187			(E)-2-Propenyl [3-(2-propenylthio)-2-propenyl] sulfate;1,1-Dichloro-2,2-diphenylethane;1-(o-Chlorophenyl)-1-(p-chlorophenyl)ethane;1-Chloro-2-[1-(4-chlorophenyl)ethyl]benzene	-9.39994603587547;-2.39969667830585;-2.39969667830585	MS1 mz matched	249.021	286.434	0.000179729	0.000158214	0.000185498	0.000250301	0.000243066	0.000281508	0.000213924	0.000216724	0.000177805	0.785227	-0.348818	0.0323466	1.08689	down
meta_188			Diflunisal;2-Hydroxy-6-oxo-6-(2-hydroxyphenoxy)-hexa-2,4-dienoate	8.08977133017065;-6.10563504483119	MS1 mz matched	249.046	362.662	0.00026078	0.000250388	0.000196427	0.000195957	0.000221091	0.000214331	0.000328421	0.000341821	0.000279689	1.50454	0.589321	0.0189903	1.19466	up
meta_189			Feminosulf;para-Dimethylaminoazobenzenediazo sodium sulfote	-16.7487	MS1 mz matched	250.03	379.664	8.37e-05	0.000104648	0.000115796	0.000151756	0.000154847	0.000151494	0.000108331	0.000121206	0.000127607	0.779623	-0.359152	0.0239079	1.20997	down
meta_190	Muramic acid	0.9948			MS2 reverse	250.093	359.16	0.000833779	0.000756409	0.000791115	0.000799329	0.000703154	0.000768055	0.000570634	0.000565211	0.000801871	0.853417	-0.228677	0.289177	0.710764	unchanged
meta_191					Unmapped	252.892	347.68	0.000369004	0.00036723	0.000362705	0.000384367	0.000372708	0.000389528	0.000428156	0.000406487	0.000448829	1.11937	0.162685	0.0493987	1.10723	up
meta_192			Thorium;Thorium-232	12.6703352027477;12.4979475353875	MS1 mz matched	253.017	26.8345	0.00484937	0.00556985	0.00547505	0.000869785	0.000791569	0.000620723	0.00274099	0.0053615	0.00245226	4.62507	2.20947	0.0956589	1.0612	unchanged
meta_193			Galactosylglycerol;(2R)-1-O-beta-D-Galactopyranosylglycerol;3-beta-D-Galactosyl-sn-glycerol;Galactosylglycerol;2-O-(alpha-D-Glucopyranosyl)glycerol;2-O-alpha-D-Glucosylglycerol	-0.659582406341915;-0.659582406341915;-0.787091076695883;-0.787091076695883	MS1 mz matched	253.093	307.529	5.27e-05	4.52e-05	5.57e-05	7.7e-05	7.78e-05	8.4e-05	5.97e-05	4.96e-05	4.94e-05	0.66403	-0.590679	0.00471532	1.22385	down
meta_194	cis-9-Palmitoleic acid	1			MS2 forward	253.217	45.7965	0.00333109	0.00363174	0.00354285	0.00304927	0.003141	0.00307105	0.00292792	0.00283316	0.0029718	0.942942	-0.0847592	0.02909	1.11588	down
meta_195			Clausine L;Methyl 6-methoxy-9H-carbazole-3-carboxylate;Ketorolac;Mukonine;Pranoprofen;1-Hydroxy-3-methoxy-10-methylacridone;1,6-Dimethoxy-9H-carbazole-3-carboxaldehyde;Ketorolac;3-Methoxy-8,9-methylenedioxy-3,4-dihydrophenthridine;3-Methoxy-3,4-dihydro-[1,3]-dioxolo-[4,5-j]-phenthridine;(E)-1-Methoxy-4-[2-(4-nitrophenyl)ethenyl]benzene;(E)-Methoxy-4'-nitrostilbene;alpha-(p-Methoxyphenyl)-4-pyridi…	-17.8106085463935;-17.8106085463935;-17.8106085463935;-17.8106085463935;-17.8106085463935;-17.8106085463935;-17.8106085463935;-17.6408672249499;-17.6408672249499;-17.6408672249499;-17.6408672249499	MS1 mz matched	254.077	133.411	0.000534641	0.000518645	0.000609437	0.000270837	0.00028852	0.000300119	0.00116441	0.0010504	0.000780689	3.48526	1.80126	0.0240628	1.21812	up
meta_196			Ascorbic acid-2-sulfate;Pyrrolnitrin	-23.0576401646575;9.37571050303971	MS1 mz matched	254.981	44.514	0.00657077	0.00601118	0.00623968	0.00716441	0.0071523	0.00696501	0.00660762	0.00571225	0.00612406	0.866656	-0.206469	0.0597945	1.11441	unchanged
meta_197	Palmitic acid	0.9968			MS2 forward	255.233	45.747	0.0195595	0.0217699	0.0221456	0.0116052	0.0117517	0.0117379	0.021528	0.0202868	0.021012	1.7902	0.840121	0.0012939	1.27523	up
meta_198	5-Methylcytidine	0.6337			MS2 reverse	256.093	222.217	8.49e-05	7.5e-05	6.09e-05	3.27e-05	6.87e-05	5.4e-05	5.9e-05	6.35e-05	6.97e-05	1.23607	0.305758	0.362729	0.626357	unchanged
meta_199	2'-O-Methyluridine	0.9184			MS2 forward	257.077	93.306	0.000446605	0.000433424	0.000448156	0.000676233	0.000648649	0.000713028	0.00034236	0.000366289	0.000383893	0.536109	-0.899401	0.000368172	1.26663	down
meta_200					Unmapped	259.035	28.136	0.00157486	0.00163131	0.00252636	0.00206111	0.00164027	0.00209736	0.00133404	0.00114218	0.0007977	0.564591	-0.824721	0.0174239	1.13928	down
meta_201			5-Fluorouridine;5-Fluorouridine	18.6434323019314;18.6980009548213	MS1 mz matched	261.058	383.708	7.2e-05	7.24e-05	6.71e-05	7.12e-05	6.01e-05	5.69e-05	9.8e-05	0.000117456	0.000130249	1.83661	0.877045	0.0172191	1.19026	up
meta_202			5,8-Dihydro-6-(4-methyl-3-pentenyl)-1,2,3,4-tetrathiocin;	-7.17084588399297;	MS1 mz matched	263.012	370.216	0.00639267	0.00553667	0.00624196	0.00527576	0.00580466	0.00605266	0.00671744	0.0061931	0.00675855	1.14802	0.199146	0.0473613	1.05163	up
meta_203	3-Methoxy-4-Hydroxyphenylglycol Sulfate	0.9522			MS2 forward	263.022	41.87	0.00362861	0.00393876	0.00368658	0.00488302	0.00470918	0.00504113	0.002683	0.00281431	0.00292516	0.575568	-0.796943	0.000117391	1.27081	down
meta_204			Acetyl-N-formyl-5-methoxykynurenamine;di-Hydroxymelatonin;Alpha-N-Phenylacetyl-L-glutamine;Phenylacetylglutamine;alpha-N-Phenylacetyl-L-glutamine;N2-(2-Phenylacetyl)-L-glutamine;Formyl-N-acetyl-5-methoxykynuremine	7.54606944506188;7.54606944506188;7.54606944506188;7.57257365278065;7.57257365278065	MS1 mz matched	263.103	211.962	2.22e-05	2.15e-05	2.55e-05	3.26e-05	3.26e-05	3.9e-05	1.86e-05	2.21e-05	2.02e-05	0.584118	-0.775668	0.0103536	1.21519	down
meta_205			Nitecapone;	-18.016768109285;	MS1 mz matched	264.054	328.978	6.56e-05	7.3e-05	8.42e-05	0.000115386	0.000105679	0.000148165	4.56e-05	4.36e-05	3.88e-05	0.346759	-1.52799	0.0224209	1.21698	down
meta_206					Unmapped	266.087	377.853	0.000264607	0.000249306	0.00023812	0.000218699	0.000189438	0.000203058	0.000160327	0.000143806	0.000228155	0.870897	-0.199426	0.41921	0.55746	unchanged
meta_207	Inosine	0.9979			MS2 forward	267.073	214.14	0.00166859	0.00171477	0.00140114	0.000368886	0.000278283	0.000114012	0.00194645	0.000120241	0.00198066	5.31719	2.41066	0.215219	0.847473	unchanged
meta_208	2'-Deoxy-D-ribose	0.603			MS2 reverse	267.108	153.732	0.00015169	0.000154246	0.000132731	5.76e-05	7.04e-05	6.88e-05	0.000304949	0.000351476	0.000419397	5.46913	2.45131	0.0116976	1.24707	up
meta_209			Histidinyl-Hydroxyproline;Acetylcarnosine;Hydroxyprolyl-Histidine;Pentostatin;Dexrazoxane;Lysergic acid;N-Butyl-beta-carboline-3-carboxylate;N,N'-Diacetylbenzidine;4,4'-Diacetylbenzidine	20.9292836931167;20.9292836931167;20.9292836931167;20.9292836931167;20.9292836931167;5.84250704541083;5.84250704541083;5.84250704541083	MS1 mz matched	267.123	264.39	0.000111917	0.000103865	0.000114692	0.00012311	0.000125068	0.000139775	8.48e-05	7.9e-05	9.12e-05	0.657311	-0.605352	0.00355896	1.22985	down
meta_210			Glycerylphosphorylethanolamine;sn-glycero-3-Phosphoethanolamine;Rimantadine hydrochloride	20.9164666044387;20.9164666044387;8.83129028394368	MS1 mz matched	267.142	108.959	0.00104895	0.000702798	0.000743763	0.00161524	0.00127193	0.000832063	0.000402709	0.000160489	0.00013403	0.187466	-2.4153	0.0342731	1.15281	down
meta_211					Unmapped	268.943	30.086	0.00017791	0.000206325	0.000185108	0.000358815	0.000292327	0.000286658	0.000109534	0.000131702	0.000161537	0.429487	-1.21931	0.00493322	1.22179	down
meta_212			Dimethoate	1.74673	MS1 mz matched	269.012	26.7945	0.0108043	0.0153104	0.0119839	0.000222315	0.000268333	0.000209985	0.0187686	0.0184516	0.0186723	79.7744	6.31785	1.4e-05	1.2791	up
meta_213			Leflunomide;A771726;Leflunomide	13.6839382209284;13.6839382209284;13.6839382209284	MS1 mz matched	269.211	47.7835	0.000517717	0.000543363	0.000518116	0.000396707	0.000342015	0.00044404	0.000516554	0.000457048	0.000506538	1.25143	0.323573	0.0569667	1.04748	unchanged
meta_214			(R)-Higenamine;(卤)-Tembamide;Normorphine;(E,E)-Trichostachine;Norhydromorphone;(S)-Norcoclaurine;6,7-Dihydroxy-(1S)-[(4-hydroxyphenyl)methyl]-1,2,3,4-tetrahydroisoquinoline;(R,S)-Norcoclaurine;Norcoclaurine;6,7-Dihydroxy-1-[(4-hydroxyphenyl)methyl]-1,2,3,4-tetrahydroisoquinoline;Higemine;(R)-Norcoclaurine;6,7-Dihydroxy-(1R)-[(4-hydroxyphenyl)methyl]-1,2,3,4-tetrahydroisoquinoline;(+)-Demethylcocl…	-15.5616954679341;-15.5616954679341;-15.5616954679341;-15.5616954679341;-15.5616954679341;-15.4016217123955;-15.4016217123955;-15.4016217123955;-15.4016217123955;-15.4016217123955;-15.4016217123955;-15.4016217123955;-15.4016217123955;-15.4016217123955	MS1 mz matched	270.117	28.4135	0.000316373	0.000367077	0.000382449	0.000546196	0.000704811	0.000565217	0.000484975	0.000302262	0.0002867	0.591302	-0.758033	0.0405965	1.07062	down
meta_215			Bupranolol;	-0.591589602271751;	MS1 mz matched	270.134	277.713	4.86e-05	4.53e-05	4.98e-05	4.39e-05	4.94e-05	5.47e-05	0.000100162	0.000104325	0.000130968	2.26611	1.18022	0.015824	1.21674	up
meta_216					Unmapped	270.941	363.19	0.00080944	0.000773264	0.000797046	0.000637806	0.00067232	0.000690334	0.000722711	0.000649474	0.000661046	1.01638	0.0234434	0.713722	0.249271	unchanged
meta_217	5,2'-O-dimethyluridine	0.6017			MS2 forward	271.092	73.853	9.84e-05	0.000113162	8.27e-05	0.000107064	0.000116459	8.11e-05	0.000168867	9.68e-05	0.000124179	1.27986	0.355982	0.314725	0.661163	unchanged
meta_218			beta-Obscurine	6.23721	MS1 mz matched	271.191	216.952	0.000204086	0.000233546	0.000238433	0.000400374	0.000425372	0.000452621	0.000167616	0.000142981	0.000144727	0.356176	-1.48934	0.000494895	1.26943	down
meta_219			Pyridine N-oxide glucuronide;(Z)-4-(2-Hydroxy-5-sulfotophenyl)-2-oxo-3-butenoate	-16.5748697616144;-16.2075411607343	MS1 mz matched	271.227	47.1445	0.00106005	0.00104017	0.0010276	0.000583992	0.000574976	0.000570056	0.00116748	0.00120967	0.00116033	2.04594	1.03276	0.00030655	1.27741	up
meta_220	16-Hydroxypalmitic acid	0.7039			MS2 forward	271.227	68.112	0.000256725	0.000290844	0.000256252	0.000247172	0.000226087	0.000207652	0.000223364	0.000256695	0.000257037	1.08252	0.114388	0.306023	0.647194	unchanged
meta_221	5-Hydroxymethylcytidine	0.9751			MS2 forward	272.088	277.064	0.000445458	0.000404113	0.000407076	0.000215235	0.000100816	6.87e-05	0.000583395	0.000658088	0.00072825	5.1189	2.35583	0.000996717	1.24638	up
meta_222			L-Thyronine;1,6-Dihydro-1-(3-methoxyphenethyl)-6-oxonicotinic acid	6.92786251112726;6.95715600242478	MS1 mz matched	272.095	43.868	0.000277936	0.000286224	0.000262532	0.000312356	0.00034176	0.000326811	0.000254404	0.000200024	0.000215371	0.682822	-0.550419	0.0106259	1.20655	down
meta_223			Isoferulic acid 3-sulfate;Ferulic acid 4-sulfate;6-Phospho-2-dehydro-D-glucote;2-Dehydro-D-glucote 6-phosphate;1-Phospho-alpha-D-galacturote;D-Galacturote 1-phosphate;D-Glucurote 1-phosphate;1-Phospho-alpha-D-glucurote;3-Dehydro-L-gulote 6-phosphate	-2.64000412457341;-2.64000412457341;18.2475758095371;18.2475758095371;18.2475758095371;18.2475758095371	MS1 mz matched	273.007	361.643	0.000134113	0.000114221	9.68e-05	0.000103838	0.000110526	0.000117555	0.000181383	0.00018592	0.00017191	1.62453	0.700027	0.000271924	1.262	up
meta_224			4-Ketoifosfamide;4-Ketocyclophosphamide;4-Ketocyclophosphamide;4-Ketoifosfamide	8.31921906069895;8.31921906069895;8.26155521035825;8.26155521035825	MS1 mz matched	273.006	199.606	0.000136559	0.000158825	0.000182126	0.000145599	0.000174416	0.000209873	0.00015779	0.000185277	0.000137048	0.906068	-0.142308	0.517761	0.429802	unchanged
meta_225					Unmapped	273.156	289.897	5.57e-05	4.95e-05	7.15e-05	0.00012472	0.000121605	0.000162158	2.38e-05	1.91e-05	1.83e-05	0.149882	-2.7381	0.0113871	1.2474	down
meta_226			S-aminomethyldihydrolipoamide;3-Dimethylallyl-4-hydroxymandelic acid	1.25073218077774;-12.2826760477338	MS1 mz matched	276.126	43.183	0.00123437	0.00129206	0.00129689	0.000769658	0.000899808	0.000780737	0.00103482	0.00101696	0.00101399	1.25123	0.323349	0.0361063	1.18302	up
meta_227	all cis-(6,9,12)-Linolenic acid	0.9986			MS2 forward	277.216	45.175	0.0018152	0.0017741	0.00185397	0.00191463	0.00169778	0.00169256	0.00159686	0.00184859	0.00178907	0.986721	-0.0192859	0.834733	0.141213	unchanged
meta_228			Homoclausenamide;Murrayamine A;z-Clausenamide;Cycloclausenamide;Heptaphylline;Koenine;N-Methyl-N-(2-phenylethenyl)-3-phenyl-2-oxiranecarboxamide;(E,E)-N-4-Methoxystyrylcinnamide;(R)-Roemerine;	-7.20069256431852;-7.20069256431852;-7.20069256431852;-7.20069256431852;-7.20069256431852;-7.20069256431852;-7.20069256431852;-7.20069256431852;-7.20069256431852;	MS1 mz matched	278.124	319.3	0.000967158	0.00091399	0.000843428	0.000972756	0.000725835	0.000955837	0.000841013	0.000772831	0.00118114	1.05295	0.0744386	0.772082	0.198454	unchanged
meta_229					Unmapped	279.043	46.485	0.000806701	0.000809179	0.000878972	0.000377237	0.000446316	0.000409735	0.00107808	0.00124126	0.00131915	2.95024	1.56083	0.00490679	1.25807	up
meta_230	Sulfamethoxypyridazine	0.9832			MS2 reverse	279.052	321.033	3.07e-05	3.6e-05	3.14e-05	3.92e-05	2.61e-05	0.000133977	3.72e-05	3.88e-05	4.2e-05	0.592359	-0.755457	0.509272	0.472856	unchanged
meta_231			10-Hydroxymyristic acid methyl ester;Ethyl 3-hydroxytridecanoate;	-1.9161992412537;-1.9161992412537;	MS1 mz matched	279.195	50.427	0.00730345	0.00752765	0.006692	0.0393317	0.0376277	0.0394698	0.0172685	0.0178549	0.0152454	0.432613	-1.20885	4.36e-05	1.27404	down
meta_232	Linoleic acid	0.9998			MS2 forward	279.233	44.8245	0.0361175	0.0370633	0.0381828	0.0368755	0.0355322	0.0406195	0.0300505	0.0305746	0.0303561	0.804949	-0.31303	0.0391459	1.18084	down
meta_233			N2-(gamma-Glutamyl)-4-carboxyphenylhydrazine;Annolobine;Anolobine;Balsoxine;2-Phenyl-5-(3,4-dimethoxyphenyl)oxazole;Oxoassoanine;Dihydropratosine;Michelalbine	6.09104542799027;-8.2431772875421;-8.2431772875421;-8.2431772875421;-8.2431772875421	MS1 mz matched	280.103	361.652	0.00046532	0.000617667	0.00073187	0.000632297	0.000671234	0.00064461	0.00032038	0.000282295	0.000371581	0.500095	-0.999727	0.00207686	1.26019	down
meta_234			L-alpha-Aspartyl-L-hydroxyproline ;Aspartyl-Hydroxyproline;5,6-Dihydrouridine;(-)-Columbianetin;(R)-Columbianetin;Decursinol;Marmesin;(+)-Marmesin;Nodakenetin;(-)-Marmesin;Torachrysone;(+)-Columbianetin;(S)-Columbianetin	-4.82028202641344;-4.82028202641344;-4.82028202641344;-21.1305494105474;-21.1305494105474;-21.1305494105474;-21.1305494105474;-21.1305494105474;-21.1305494105474	MS1 mz matched	281.053	168.43	0.000130127	0.000127652	0.000100145	0.000131818	0.000134351	0.000125872	0.000115489	0.00011234	0.000109121	0.859477	-0.218468	0.0054239	1.2115	down
meta_235			1-Methylinosine;8-Oxocoformycin	5.13406019844692;5.20354034991582	MS1 mz matched	281.098	261.144	0.000112395	0.000138396	0.000135093	0.000139395	0.00014938	0.000146112	0.0001038	8.25e-05	9.54e-05	0.647774	-0.626437	0.00585903	1.23564	down
meta_236	Oleic acid	0.9999			MS2 forward	281.248	44.478	0.0183105	0.019268	0.0187428	0.0176718	0.0177905	0.0174551	0.0174794	0.0163748	0.0172809	0.966319	-0.049428	0.217206	0.822641	unchanged
meta_237	Guanosine	0.9994			MS2 forward	282.083	255.367	0.000208739	0.000178887	0.000171578	4.04e-05	4.71e-05	3.37e-05	0.000323846	0.000263407	0.000239195	6.81743	2.76923	0.00994517	1.25012	up
meta_238			Phenindamine;desmethylcyclobenzaprine;Phenindamine	8.61721203639943;8.61721203639943;8.42421917067464	MS1 mz matched	282.134	285.03	8.55e-05	8.27e-05	7.74e-05	5.5e-05	5.92e-05	5.46e-05	7.87e-05	6.72e-05	0.000141141	1.70083	0.766241	0.227701	0.832299	unchanged
meta_239			Melanostatin;Pencozole	18.927821718975;20.8304962659536	MS1 mz matched	283.19	201.411	7.73e-05	7.83e-05	7.88e-05	7.04e-05	7.37e-05	7.76e-05	8.52e-05	8.7e-05	9.91e-05	1.22326	0.29073	0.0448635	1.10414	up
meta_240	Stearic acid	0.9998			MS2 forward	283.263	43.4765	0.00600382	0.00622352	0.0061541	0.00321828	0.00329308	0.0037134	0.00676688	0.00603559	0.00649869	1.88769	0.91662	0.000546228	1.26019	up
meta_241			4-phenylbutanic acid-O-sulphate;CGP 52608	18.2584415003453;-1.22927997388173	MS1 mz matched	284.063	360.135	3.45e-05	4.11e-05	5.27e-05	5.95e-05	6.25e-05	7e-05	2.3e-05	2.59e-05	2.35e-05	0.377138	-1.40683	0.00370491	1.26239	down
meta_242					Unmapped	285.206	199.96	0.000107295	9.84e-05	0.000113058	0.000106987	0.00011992	0.000124234	0.000107394	9.69e-05	9.15e-05	0.842455	-0.247328	0.0578724	1.02062	unchanged
meta_243			Tricetanidin;Nifurtimox	14.2181532938848;7.12226396378596	MS1 mz matched	286.06	342.901	0.00356335	0.00362344	0.00387591	0.00317757	0.00334394	0.00344419	0.00234472	0.00227153	0.00403009	0.86761	-0.204882	0.524786	0.453711	unchanged
meta_244	Deoxycytidine	0.8855			MS2 forward	286.103	203.428	3.27e-05	4.1e-05	4.2e-05	3.43e-05	3.2e-05	3.65e-05	3.76e-05	3.46e-05	3.46e-05	1.03796	0.0537565	0.473357	0.473016	unchanged
meta_245			Ethylene brassylate;(10S)-Juvenile hormone III acid diol	18.1014276304941;18.1358493553583	MS1 mz matched	286.214	45.539	0.000359272	0.000350584	0.000401691	0.000307701	0.00023882	0.000222506	0.000351943	0.000341785	0.00029971	1.29181	0.369395	0.0841023	0.989897	unchanged
meta_246	Hexadecanedioic acid	0.7092			MS2 reverse	286.221	108.917	0.000117978	9.33e-05	0.000101819	0.000112998	0.000132019	0.000110363	7.99e-05	6.8e-05	8.32e-05	0.650109	-0.621247	0.0102337	1.18883	down
meta_247			1,6-phthalenedisulfonic acid;2,6-phthalenedisulfonic acid	13.1955349088309;13.1955349088309	MS1 mz matched	286.973	364.4	0.00161111	0.00168465	0.00164101	0.00136357	0.00146809	0.00150568	0.00165226	0.00152126	0.00148951	1.07509	0.104458	0.174457	0.816133	unchanged
meta_248			Orotidine;Dihydrokaempferol;Aromadendrin;(+)-Dihydrokaempferol;(+)-Aromadendrin;Fustin;2,3-Dihydrofisetin;Eriodictyol;Okanin;Micromelin;3,5-Dimethoxy-1,6-dihydroxyxanthone;Gentiacaulein;2,8-Dihydroxy-1,6-dimethoxyxanthone;2-O-Methylswertianin;1,8-Dihydroxy-2,6-dimethoxyxanthone;Swerchirin;5-O-Methylbellidifolin;3,5-Dimethoxy-1,8-dihydroxyxanthone;(+-)-Dalbergioidin;2-Hydroxy-2,3-dihydrogenistein;…	-8.2441339710878;-22.2499630289563;-22.2499630289563;-22.2499630289563;-22.2499630289563;-22.2499630289563;-22.2499630289563;-22.2499630289563;-22.2499630289563;-22.2499630289563;-22.2499630289563;-22.2499630289563;-22.2499630289563;-22.2499630289563;-22.2499630289563	MS1 mz matched	287.057	234.479	8.19e-05	7.1e-05	8.65e-05	5.62e-05	6.71e-05	5.95e-05	6.95e-05	8.06e-05	6.76e-05	1.1919	0.253262	0.0903172	0.957323	unchanged
meta_249	N-Tris[hydroxymethyl]methyl-2-aminoethanesulfonic acid [TES]	0.8032			MS2 reverse	288.076	265.669	8.62e-05	6.42e-05	6.42e-05	8.41e-05	8.87e-05	9.35e-05	0.000113056	5.24e-05	7.34e-05	0.897015	-0.156796	0.660073	0.31506	unchanged
meta_250	(-)-Naringenin	0.8082			MS2 reverse	288.09	42.965	0.000541146	0.000540008	0.000491742	0.00043242	0.000445927	0.000413553	0.000710962	0.000623794	0.000601409	1.49869	0.583706	0.0174417	1.21707	up
meta_251	D-Ribose 5-phosphate	0.7765			MS2 reverse	289.038	37.888	0.000175192	0.000190179	0.000173853	0.000268214	0.000255419	0.000275724	0.000191654	0.000166059	0.000183927	0.677594	-0.561506	0.00112391	1.24825	down
meta_252			4-Ketoifosfamide;4-Ketocyclophosphamide;L-Idurote 2-sulfate	-14.9056172354037;-14.9056172354037;1.82482084817008	MS1 mz matched	290.019	340.827	9.35e-05	9.4e-05	0.0001001	0.000147119	0.000153025	0.000158801	9.22e-05	8.97e-05	7.3e-05	0.555416	-0.84836	0.00182105	1.25364	down
meta_253			(S)-Edulinine;C20915;Tabtoxin biosynthesis intermediate 5	-17.0470552946846;-3.10843812143459	MS1 mz matched	290.142	42.513	0.00119852	0.00122184	0.00119214	0.000921095	0.000890588	0.000883657	0.00127954	0.00121066	0.00128617	1.40107	0.486532	0.00111796	1.2653	up
meta_254					Unmapped	291.958	27.033	0.000198225	0.000237555	0.000179198	0.000204937	0.000160548	0.000219626	0.00013354	8.96e-05	0.000117365	0.581969	-0.780987	0.0241512	1.12675	down
meta_255			Citreovirone;Melosatin B	-11.7270410685211;-6.9512481338706	MS1 mz matched	292.14	297.861	0.0018043	0.00185503	0.00177084	0.00185214	0.0015257	0.00175769	0.00155836	0.00165257	0.00237843	1.08837	0.122168	0.628659	0.33753	unchanged
meta_256					Unmapped	292.827	347.68	0.000226623	0.000242373	0.000218229	0.000227743	0.000218833	0.000235964	0.000275569	0.000253146	0.000283953	1.19065	0.251752	0.0242755	1.15254	up
meta_257			5-Carboxy-2'-deoxyuridine;	-12.6833917152791;	MS1 mz matched	293.032	225.332	0.000522305	0.000460869	0.000533097	0.000559816	0.00031798	0.000478531	0.000672617	0.000562863	0.000758746	1.47031	0.556124	0.0826575	0.972402	unchanged
meta_258			Rosoxacin;N-Glycosyl-L-asparagine	1.89629092578097;-18.0206952383441	MS1 mz matched	293.098	384.44	0.000166325	0.000153501	0.000145555	0.000178243	0.000168887	0.000162384	0.000114027	9.14e-05	0.000128205	0.654817	-0.610836	0.0192108	1.1886	down
meta_259	gamma-L-Glutamyl-L-phenylalanine	0.9088			MS2 forward	293.113	330.836	4.2e-05	4.52e-05	5.31e-05	5.7e-05	5.27e-05	6.43e-05	5.77e-05	5.88e-05	5.33e-05	0.976611	-0.034144	0.744315	0.225391	unchanged
meta_260			Nigellidine;Triamiphos	-8.41751105598546;-4.92323613788126	MS1 mz matched	293.134	450.357	5.72e-05	6.53e-05	7.86e-05	8.1e-05	6.11e-05	6.61e-05	7.86e-05	7.98e-05	0.000101065	1.24608	0.317395	0.147469	0.858112	unchanged
meta_261	Embelin	0.7245			MS2 reverse	293.175	109.43	0.000342858	0.000335961	0.000268023	0.000296239	0.000273248	0.000763587	0.000331473	0.000442731	0.00029205	0.799845	-0.322207	0.639151	0.330834	unchanged
meta_262	9-OxoODE	0.9972			MS2 reverse	293.211	47.77	0.00045493	0.000569049	0.000521516	0.000435035	0.000521619	0.00044515	0.000398237	0.0003535	0.000396254	0.818938	-0.288173	0.0704871	1.0322	unchanged
meta_263					Unmapped	294.118	301.555	0.000143584	0.000119413	0.000133392	0.00020792	0.000203263	0.000203789	0.000127646	0.000119081	0.000126206	0.606423	-0.721604	8.56e-05	1.27559	down
meta_264					Unmapped	294.902	347.447	0.000246867	0.000247128	0.000220745	0.000278445	0.00026237	0.000290084	0.000529333	0.000293226	0.000321198	1.37653	0.461035	0.295865	0.730589	unchanged
meta_265					Unmapped	294.902	378.599	0.000392293	0.000392397	0.000409849	0.000329989	0.000329611	0.000317879	0.000336262	0.000292633	0.000274592	0.924303	-0.113562	0.308917	0.703567	unchanged
meta_266	9(S)-HODE	0.9152			MS2 forward	295.227	48.438	0.00214786	0.00195986	0.00188777	0.00212671	0.00230017	0.00210295	0.00151738	0.00148219	0.00149907	0.688937	-0.537557	0.00710995	1.25766	down
meta_267	13(S)-HODE	0.724			MS2 forward	295.226	109.59	8.18e-05	6.67e-05	6.28e-05	9.26e-05	9.31e-05	9.42e-05	0.000162398	5.67e-05	7.46e-05	1.04957	0.0697995	0.900365	0.0900746	unchanged
meta_268			(+)-Erythraline;(卤)-Clausenamide;(卤)-Aegeline;Lansamide 3;Oripavine;Codeinone;(5alpha)-7,8-Didehydro-4,5-epoxy-3-methoxy-17-methylmorphin-6-one;Neopinone;Oripavine;(-)-Apoglaziovine;Glaziovine;3-Hydroxyestra-1,3,5(10),7-tetraene-16,17-dione 16-oxime;Tuduranine	-8.62970404540632;-8.62970404540632;-8.62970404540632;-8.62970404540632;-8.62970404540632;-8.65157932477239;-8.65157932477239;-8.65157932477239;-8.65157932477239;-8.65157932477239;-8.65157932477239;-8.65157932477239	MS1 mz matched	296.134	290.869	0.000764896	0.000831513	0.00078193	0.000977848	0.00105824	0.00123385	0.000822735	0.00072977	0.000731819	0.698585	-0.517493	0.0348087	1.14574	down
meta_269	Nname,cis-9,10-Epoxystearic acid	0.9827			MS2 forward	297.242	48.4345	0.00168816	0.00150525	0.00170931	0.00151746	0.00171236	0.00143646	0.00139375	0.00132751	0.00137516	0.877876	-0.187912	0.139515	0.957313	unchanged
meta_270					Unmapped	298.86	347.82	0.00040378	0.000411875	0.00037382	0.000392096	0.000392924	0.000375484	0.000442411	0.000410178	0.000439278	1.11319	0.154705	0.0313143	1.12743	up
meta_271			Thioxanthine monophosphate;Streptidine	-3.8147554740839;0	MS1 mz matched	299.086	338.305	8.25e-05	7.91e-05	8.15e-05	0.000104201	0.00010101	0.000107629	7.7e-05	7.65e-05	6.59e-05	0.701398	-0.511694	0.00458967	1.23692	down
meta_272	Eicosapentaenoic acid	0.9385			MS2 forward	301.216	43.9	0.00608894	0.00606663	0.00638856	0.0136446	0.0120358	0.012521	0.00206899	0.0019742	0.00223198	0.164265	-2.6059	0.00160731	1.27393	down
meta_273			Neuraminic acid;N-(1-Deoxy-1-fructosyl)serine;Neuraminic acid;5-Amino-3,5-dideoxy-D-glycero-D-galacto-2-nonulosonic acid;Miserotoxin	-1.55936782977936;-1.55936782977936;-1.49759224590328;-1.49759224590328	MS1 mz matched	302.065	170.178	0.000139908	0.000106445	8.72e-05	8.23e-06	1.01e-05	5.44e-06	5.6e-05	5.16e-05	4.55e-05	6.43349	2.6856	0.00149567	1.26405	up
meta_274			Gynocardin;Gynocardin;2-Cyclopentene-1-carbonitrile, 1-(beta-D-glucopyranosyloxy)-4,5-dihydroxy-,(1alpha,4alpha,5beta)-	-11.2720279292457;-11.2175902372625	MS1 mz matched	302.085	361.37	5.26e-05	6.17e-05	6.29e-05	8.15e-05	7.02e-05	6.62e-05	4.02e-05	3.71e-05	4.07e-05	0.541218	-0.885719	0.0142652	1.23063	down
meta_275			Sinapinic acid-O-sulphate;5-(3',4',5'-Trihydroxyphenyl)-gamma-valerolactone-4'-O-sulphate;5-(3',4',5'-Trihydroxyphenyl)-gamma-valerolactone-3'-O-sulphate;	8.98181864093538;8.98181864093538;8.98181864093538;	MS1 mz matched	303.028	30.087	0.00021012	0.000213898	0.000185909	0.000112798	0.000189512	0.000191039	0.000486828	0.000411316	0.000386852	2.60464	1.38108	0.0028693	1.22496	up
meta_276	Arachidonic Acid (peroxide free)	0.9991			MS2 forward	303.232	43.204	0.0438327	0.0460944	0.0483848	0.0596521	0.0539184	0.0541788	0.036524	0.0401305	0.0400903	0.695948	-0.522948	0.00292945	1.23763	down
meta_277			Cartilagineal	-1.98423	MS1 mz matched	303.978	192.849	0.000556802	0.000549602	0.000556828	0.000516822	0.000491953	0.00052707	0.000554176	0.000287248	0.000600734	0.939	-0.0908037	0.780054	0.200987	unchanged
meta_278			2-O-(Z-p-Hydroxycinnamoyl)-(x)-glyceric acid;S-(4-Methylthiobutylthiohydroximoyl)-L-cysteine	10.3620760622677;23.0103760926699	MS1 mz matched	304.069	288.993	6.45e-05	6.18e-05	7.62e-05	7.1e-05	6.34e-05	6.35e-05	8.84e-05	8.3e-05	7.96e-05	1.26863	0.343275	0.00793275	1.18508	up
meta_279					Unmapped	305.022	371.208	0.0163154	0.0172102	0.0177074	0.0163607	0.0170201	0.0180665	0.0201971	0.0197195	0.0211245	1.18648	0.246688	0.00843082	1.18614	up
meta_280			(S)-5-Diphosphomevalonic acid;(R)-Mevalonic acid-5-pyrophosphate;Citrus Red No.2;Citrus Red 2	-10.0237929175253;-10.0237929175253;-7.42739506316003	MS1 mz matched	307.114	381.11	0.00172648	0.00160945	0.00145981	0.00115432	0.001065	0.00100413	0.00140329	0.00127752	0.00202693	1.46046	0.546425	0.162254	0.925987	unchanged
meta_281			Phenylbutazone;Phenylbutazone;DMXB-A;GTS-21;2,4-Dimethoxybenzylidene abaseine	-8.42634794858466;-8.49806508131813;-8.49806508131813	MS1 mz matched	307.15	459.125	0.000214831	0.00020421	0.000211697	0.000284484	0.000513569	0.000278951	0.000211903	0.000237347	0.000328961	0.72257	-0.468791	0.331402	0.646372	unchanged
meta_282			Phenylbutazone;Phenylbutazone;DMXB-A;GTS-21;2,4-Dimethoxybenzylidene abaseine	-8.95628040640502;-9.02799750113293;-9.02799750113293	MS1 mz matched	307.15	441.848	0.000213034	0.000160956	0.0001918	0.000213632	0.000152824	0.000219801	0.000151774	0.000214721	0.000269902	1.08553	0.118394	0.703187	0.260252	unchanged
meta_283	11(Z),14(Z)-Eicosadienoic Acid	0.9789			MS2 forward	307.263	42.521	0.000527931	0.000563708	0.00060885	0.000570947	0.00058068	0.000540022	0.000533177	0.00041997	0.000378862	0.787403	-0.344826	0.113336	1.00076	unchanged
meta_284			N-Acetyl-a-neuraminic acid;N-Acetylneuraminic acid;N-Acetylneuramite;N-Acetylneuraminic acid;5-Acetamido-3,5-dideoxy-D-glycero-D-galacto-2-nonulosonic acid;Neu5Ac;O-Acetylneuraminic acid;O-Acetylated sialic acid;N-Acetyl-alpha-neuramite;alpha-Neu5Ac;N-Acetyl-beta-neuramite;beta-Neu5Ac;N-Glycolylmuramic acid;2-Glycolylamido-3-O-[(R)-1-carboxyethyl]-2-deoxy-D-glucopyranose	-3.17431579986394;-3.17431579986394;-3.23513616680476;-3.23513616680476;-3.23513616680476;-3.23513616680476;-3.23513616680476	MS1 mz matched	308.098	421.303	0.000154424	0.000128431	0.000143945	0.000171004	0.000129408	0.000205905	0.000129151	0.00013023	0.000253762	1.01348	0.0193223	0.964297	0.0311913	unchanged
meta_285	N-Acetylneuraminic acid	0.9956			MS2 forward	308.098	358.011	7.54e-05	8.76e-05	0.000116352	0.000178428	0.000172469	0.000213612	4.93e-05	3.97e-05	5e-05	0.246142	-2.02244	0.00548498	1.25737	down
meta_286			Ketotifen;Evadol hydrochloride;2-Amino-1,2-bis(p-methoxyphenyl)ethanol hydrochloride;beta-Amino-4-methoxy-alpha-(4-methoxyphenyl)benzeneethanol hydrochloride	-9.40059489087076;8.50497487656009	MS1 mz matched	308.116	48.422	0.000310224	0.000303489	0.000356462	0.000261942	0.000243245	0.000228456	0.000542803	0.000449134	0.000469469	1.99199	0.994207	0.00792225	1.24158	up
meta_287			Koenigine;SB 218655	1.63843483599781;-6.46958164453385	MS1 mz matched	308.134	330.042	5.19e-05	5.02e-05	5.07e-05	3.85e-05	3.3e-05	4.3e-05	4.74e-05	4.6e-05	7.05e-05	1.43016	0.51618	0.164778	0.891486	unchanged
meta_288	2E-Eicosenoic acid	0.9966			MS2 forward	309.279	42.513	0.000751832	0.000870936	0.000872825	0.00089566	0.00092364	0.000882666	0.000502808	0.000480404	0.000482392	0.542421	-0.882514	4.73e-05	1.27624	down
meta_289			5-Chloro-1,3-dihydro-1-(4-piperidinyl)-2H-benzimidazol-2-one;N-Feruloylglycine;N-[3-(4-Hydroxy-3-methoxyphenyl)-1-oxo-2-propen-1-yl]glycine	-2.14989063135463;10.3552899999006	MS1 mz matched	310.096	312.106	0.000592332	0.000562324	0.000490039	0.000224892	0.000223076	0.000179158	0.000534067	0.000615221	0.000880538	3.23671	1.69453	0.0441162	1.16564	up
meta_290			Lansamide 4;(-)-Thebaine;Lansimide 3;(R)-Pronuciferine;Piperettine;N-[2-Methoxy-2-(4-methoxyphenyl)ethyl]cinnamide;Leonurine;Norboldine	-8.88857768706855;-8.88857768706855;-8.88857768706855;-8.88857768706855;-8.88857768706855;-8.88857768706855;4.10672602540497	MS1 mz matched	310.149	291.595	0.00010792	9.67e-05	9.75e-05	0.000114787	0.000104807	0.000120491	0.000122829	9.08e-05	9.9e-05	0.919151	-0.121626	0.455453	0.505726	unchanged
meta_291			Didesmethyl doxepin;Prosulfocarb	3.92544108156256;-9.55663580932921	MS1 mz matched	310.15	265.221	0.00010484	8.77e-05	9.42e-05	8.52e-05	7.61e-05	7.3e-05	7.84e-05	7.4e-05	0.000114529	1.13939	0.188262	0.489934	0.483089	unchanged
meta_292	Ticrynafen	0.9999			MS2 reverse	310.933	363.096	0.00038289	0.000372082	0.000362945	0.000315163	0.00035003	0.000319796	0.000324244	0.000290385	0.00032404	0.952974	-0.0694914	0.380807	0.565104	unchanged
meta_293					Unmapped	310.933	377.708	0.000376356	0.000378017	0.000369791	0.000301024	0.000300746	0.000287691	0.000316449	0.000276597	0.00029268	0.9958	-0.00607143	0.927234	0.0645305	unchanged
meta_294			Talbutal;	-5.52256355380938;	MS1 mz matched	311.167	28.2415	0.00271268	0.00280908	0.00256136	0.00149962	0.00157251	0.00161877	0.0023586	0.00278959	0.00180932	1.48319	0.568707	0.114694	1.0202	unchanged
meta_295			Flurprimidol	23.4999	MS1 mz matched	311.294	40.5745	0.000285319	0.000315023	0.000307502	0.000245987	0.00024305	0.000246642	0.000208271	6.99e-05	0.000155192	0.589123	-0.76336	0.129436	0.999008	unchanged
meta_296			2-Hydroxyenterolactone;4-Hydroxyenterolactone;2'-Hydroxy-4,4',6'-trimethoxychalcone;beta,2-Dihydroxy-4,6-dimethoxy-3-methylchalcone;5-Hydroxyenterolactone;2'-Hydroxyenterolactone;6-Hydroxyenterolactone;(-)-3,4,9-Trimethoxypterocarpan;7-Hydroxyenterolactone;5,8-Dimethoxychalepensin;4'-Hydroxyenterolactone;p-Hydroxyphenethyl trans-ferulate;2,3,9-Trimethoxypterocarpan;6'-Hydroxyenterolactone;Brugine	1.83467590731183;1.83467590731183;1.83467590731183;1.83467590731183;1.83467590731183;1.83467590731183;1.83467590731183;1.83467590731183;1.83467590731183;1.83467590731183;1.83467590731183;1.83467590731183;1.83467590731183;1.83467590731183;-2.56329789511064	MS1 mz matched	313.112	360.175	6.22e-05	6.96e-05	5.51e-05	6.58e-05	5.68e-05	7.1e-05	8.35e-05	9.08e-05	6.99e-05	1.26082	0.334363	0.0939458	0.961414	unchanged
meta_297			N2-Monodes-methylnizatidine;	-11.5989372714957;	MS1 mz matched	316.094	274.553	6.59e-05	6.02e-05	7.02e-05	4.25e-05	4.6e-05	4.11e-05	4.84e-05	5.09e-05	8.5e-05	1.42196	0.507876	0.261673	0.778028	unchanged
meta_298			Pyro-L-glutaminyl-L-glutamine;5-Methylcytidine;Tolmetin;Ismine	-4.55307145134512;-4.55307145134512;-20.2251840880779;-20.2251840880779	MS1 mz matched	316.114	243.827	0.000188459	0.000174222	0.000174559	9.07e-05	6.85e-05	6.54e-05	0.00035367	0.000403657	0.000436612	5.31585	2.4103	0.00277569	1.2637	up
meta_299			N-(1-Deoxy-1-fructosyl)histidine;Piplartine;Piperlongumine;Crimidine;Haemanthidine;Hemanthidine;9-O-Demethyl-2alpha-hydroxyhomolycorine	-4.26207806900013;-16.8752954265855;-16.8752954265855;-16.8752954265855;-16.8752954265855	MS1 mz matched	316.121	43.223	0.000345741	0.000417796	0.000349549	0.000349803	0.000331693	0.000337735	0.000361988	0.000314306	0.00039595	1.05201	0.0731509	0.536162	0.43752	unchanged
meta_300			Melilotocarpan A;3-Hydroxy-4,9-dimethoxypterocarpan;5,7-Dihydroxy-4'-methoxy-8-methylflavanone;Methylnissolin;8-Hydroxy-3,9-dimethoxypterocarpan;5,7-Dihydroxy-4'-methoxy-8-methylisoflavanone;3-Hydroxy-2,9-dimethoxypterocarpan;Sativanone;Heliannone B;2',4-Dihydroxy-4',6'-dimethoxychalcone;Homopisatin;4,4'-Dihydroxy-2',6'-dimethoxychalcone;Heliannone A;Farrerol;Coelogin;4-Hydroxyhomopterocarpin;(-)…	10.7510910831851;10.7510910831851;10.7510910831851;10.7510910831851;10.7510910831851;10.7510910831851;10.7510910831851;10.7510910831851;10.7510910831851;10.7510910831851;10.7510910831851;10.7510910831851;10.7510910831851;10.663119402254;10.663119402254;10.663119402254;10.663119402254;10.663119402254;10.663119402254;10.663119402254;10.663119402254	MS1 mz matched	316.115	377.925	0.000199775	0.000185035	0.000204935	0.00017795	0.000129072	0.000130075	0.000197887	0.000183987	0.000202368	1.33664	0.418612	0.080472	1.05034	unchanged
meta_301			gamma-Glutamyl-S-methylcysteine sulfoxide;	0.33241344544424;	MS1 mz matched	317.032	30.24	0.000587608	0.000553923	0.000476407	0.000556103	0.000409893	0.000412166	0.000883868	0.000722745	0.000902282	1.82046	0.864306	0.00779951	1.189	up
meta_302			Pyrimidine 5'-deoxynucleotide	3.97027	MS1 mz matched	317.072	133.011	0.000100062	0.000106399	0.000125833	7.92e-05	5.78e-05	7.88e-05	0.000301002	0.000327318	0.000237343	4.01221	2.0044	0.0107783	1.23952	up
meta_303			Zinc phosphide	-1.93667	MS1 mz matched	317.189	32.683	0.00026799	0.000341812	0.000310367	0.000223367	0.000348321	0.000222457	0.000277986	0.000185958	0.000220039	0.861282	-0.215442	0.507504	0.443734	unchanged
meta_304	5-Oxo-ETE	0.8005			MS2 reverse	317.211	48.424	0.000880807	0.000698995	0.000649335	0.00134827	0.00117459	0.00122151	0.000387788	0.000368144	0.000373346	0.301593	-1.72932	0.00319322	1.27007	down
meta_305	Chloroquine	0.9518			MS2 forward	318.173	41.104	0.0001485	0.000157697	0.000106879	9.09e-05	0.00010932	7.48e-05	0.000107111	9.47e-05	7.63e-05	1.01145	0.0164201	0.94141	0.0497322	unchanged
meta_306			Dehydrorabelomycin;19-Hydroxytetrangulol	23.4324839840535;23.4324839840535	MS1 mz matched	319.066	313.932	3.16e-05	3.5e-05	3.52e-05	4.81e-05	5.22e-05	5.32e-05	5.54e-05	4.88e-05	2.78e-05	0.859839	-0.217862	0.480897	0.499187	unchanged
meta_307			3-p-Coumaroyl-1,5-quinolactone;4-p-Coumaroyl-1,5-quinolactone;7-Hydroxy-6-methoxy-alpha-pyrufuran;4-Coumaroylshikimate;trans-5-O-(4-Coumaroyl)shikimate;alpha-phthyl-beta-D-glucuronide;1-phthyl glucuronide;DHKred-OH;Hydroxylated dihydrokalafungin dihydroquinone	-4.82646104716374;-4.82646104716374;-4.82646104716374;-4.81740112777491;-4.81740112777491;-4.81740112777491	MS1 mz matched	319.088	244.368	3.74e-05	5.25e-05	5.66e-05	2.61e-05	1.38e-05	1.28e-05	7.22e-05	8.17e-05	7.54e-05	4.35357	2.1222	0.000716051	1.26026	up
meta_308	(+-)12-HETE	0.8915			MS2 forward	319.227	49.0715	0.00304842	0.00321949	0.00276421	0.00269176	0.00262626	0.00310064	0.00729114	0.00684567	0.00726176	2.5418	1.34585	3.1e-05	1.27338	up
meta_309	5(S)-HETE	0.825			MS2 forward	319.227	77.6775	0.000206818	0.000177701	0.00016007	0.000622893	0.000617036	0.000594297	3.45e-05	4.85e-05	4.32e-05	0.0687893	-3.86167	1.78e-05	1.27844	down
meta_310					Unmapped	320.188	40.5345	7.64e-05	0.00010006	8.14e-05	5.46e-05	7.42e-05	5.32e-05	0.000155465	0.000134774	0.000199553	2.6906	1.42793	0.0229021	1.18963	up
meta_311			Vamidothion	15.6772	MS1 mz matched	323.998	26.476	0.000204164	0.000174865	0.000117524	0.00021373	0.000205727	0.000194029	9.12e-05	9.46e-05	9.56e-05	0.458644	-1.12455	0.00175163	1.27205	down
meta_312			Famphur;Famophos	3.69207	MS1 mz matched	324.015	343.543	0.000324269	0.000293346	0.000297764	0.000248475	0.000237756	0.000259663	0.000232929	0.000195339	0.000356303	1.05185	0.0729324	0.816472	0.166772	unchanged
meta_313			Niclosamide;	10.7767791635437;	MS1 mz matched	326.124	285.231	0.00110648	0.00108038	0.000997345	0.000419899	0.000405375	0.000323806	0.00113659	0.00102597	0.0017933	3.44262	1.78351	0.0576378	1.13681	unchanged
meta_314			Histidinyl-Hydroxyproline;Acetylcarnosine;Hydroxyprolyl-Histidine;Pentostatin;Dexrazoxane;Deoxycoformycin;Pentostatin	-0.578105492752101;-0.578105492752101;-0.578105492752101;-0.578105492752101;-0.578105492752101;-0.745942446089394	MS1 mz matched	327.128	206.772	4.52e-05	3.91e-05	3.84e-05	4.87e-05	3.88e-05	3.99e-05	5.33e-05	5.62e-05	5.76e-05	1.31197	0.39173	0.037775	1.1387	up
meta_315	(4Z,7Z,10Z,13Z,16Z,19Z)-4,7,10,13,1 6,19-Docosahexaenoic acid	0.6074			MS2 reverse	327.232	43.5025	0.00863188	0.0088582	0.00884466	0.0140368	0.0125865	0.011738	0.00460725	0.00431531	0.00448044	0.349389	-1.5171	0.0058188	1.26259	down
meta_316			Epoxicozole	24.573	MS1 mz matched	328.081	41.8875	0.000273795	0.000265241	0.000296693	7.66e-05	2.74e-05	7.86e-05	0.000539001	0.000673508	0.00040209	8.84558	3.14496	0.0219299	1.21273	up
meta_317					Unmapped	328.983	367.19	0.00777462	0.00776409	0.00769172	0.00702531	0.00734614	0.00720168	0.00800378	0.00714619	0.00762749	1.05583	0.0783714	0.242373	0.772163	unchanged
meta_318			Clitidine;Chrytidine	-11.8481	MS1 mz matched	329.095	381.055	0.000203511	0.000201827	0.000179853	0.000138861	0.000138036	0.00012329	0.000187154	0.000183949	0.000294651	1.66361	0.734313	0.132845	0.984409	unchanged
meta_319			Aluminum acetoacetate	24.9867	MS1 mz matched	329.232	109.579	0.000571271	0.00056498	0.00043878	0.001697	0.00114971	0.00188188	0.000493733	0.000469603	0.000471889	0.303521	-1.72013	0.0376908	1.18728	down
meta_320					Unmapped	329.232	151.703	0.000350115	0.000382408	0.000393776	0.00105383	0.000864114	0.00095722	0.000329311	0.000311063	0.000342163	0.341733	-1.54906	0.00631355	1.25978	down
meta_321	7Z, 10Z, 13Z, 16Z, 19Z-Docosapentaenoic acid	0.9719			MS2 forward	329.247	42.5125	0.00291074	0.00307214	0.0030504	0.00404338	0.00375357	0.00372961	0.00191587	0.00192248	0.0017084	0.481214	-1.05525	0.000178687	1.26955	down
meta_322			Ambelline;(3alpha,11S)-1,2-Didehydro-3,7-dimethoxycrin-11-ol;Pretazettine;Tazettine;Sekisanin;2-O-Acetylpseudolycorine	6.03970502083562;6.03970502083562;6.03970502083562;6.03970502083562	MS1 mz matched	330.137	42.525	0.000755402	0.000832761	0.000781878	0.000796085	0.000750412	0.000803865	0.000376378	0.000386424	0.000529719	0.549924	-0.862696	0.0122721	1.2264	down
meta_323			Parathion;Sulfadimethoxine sodium	-13.8465383217203;10.5404066489816	MS1 mz matched	331.048	363.659	0.000115919	0.000134582	0.000116258	0.00011114	9.36e-05	0.000114833	0.000157201	0.0001391	0.000139963	1.36511	0.449018	0.0118412	1.16521	up
meta_324	Adrenic Acid	0.9973			MS2 forward	331.263	41.884	0.00320569	0.00321247	0.0032874	0.00253738	0.00239538	0.00210148	0.00287157	0.00285196	0.0027212	1.20052	0.263659	0.0534158	1.10567	unchanged
meta_325			Irilone;3,8-Dihydroxy-1-methylanthraquinone-2-carboxylic acid;Glyzaglabrin;Aflatoxin P1;3,8-Dihydroxy-9-methoxycoumestan;Isotrifoliol;Trifoliol;Sativol;Quilphos;Phoxim	14.2993871625602;14.2993871625602;14.2993871625602;14.2993871625602;14.2993871625602;14.2993871625602;14.2993871625602;14.2993871625602;-7.04570076366823;-7.04570076366823	MS1 mz matched	333.027	29.4315	0.000494262	0.000415153	0.000611955	0.000619541	0.000512197	0.000567985	0.000919292	0.000576306	0.000627947	1.24935	0.321175	0.315706	0.685839	unchanged
meta_326			Robenidine;	8.21746064521421;	MS1 mz matched	333.206	152.275	0.000336561	0.000411387	0.000368088	0.000374652	0.00035232	0.000383429	0.000304625	0.000331097	0.00039097	0.924613	-0.113078	0.39279	0.584181	unchanged
meta_327	8-iso-Prostaglandin A2	0.8124			MS2 forward	333.206	109.697	0.000300877	0.000293701	0.000270701	0.00126091	0.000532028	0.00102597	0.000575611	0.00086066	0.000459266	0.672438	-0.572527	0.295791	0.678792	unchanged
meta_328			Caffeoyl aspartic acid;Acetylsulfamethoxazole	2.70512813655408;24.7405043063272	MS1 mz matched	335.083	277.193	2.08e-05	2.09e-05	2.42e-05	1.57e-05	1.26e-05	1.01e-05	2.55e-05	3.56e-05	3.62e-05	2.53449	1.34169	0.0167878	1.19203	up
meta_329					Unmapped	335.156	447.281	0.000385075	0.000306711	0.000342968	0.000255588	0.000317353	0.0002507	0.000384934	0.000367334	0.000557516	1.59024	0.669242	0.103436	1.00162	unchanged
meta_330			Fentanyl;2,2-Bis(4-hydroxyphenyl)hexafluoropropane;Bisphenol AF	2.75236318470065;-23.8263136653934	MS1 mz matched	335.221	49.12	0.000372322	0.0004153	0.000387981	0.00074587	0.00070139	0.000701336	0.000289694	0.000355247	0.000341518	0.459118	-1.12306	0.000167123	1.26872	down
meta_331			6-oxo-famciclovir;Talampanel	4.12056027684476;-7.68843806749817	MS1 mz matched	336.14	386.29	9.45e-05	9.32e-05	8.29e-05	8.28e-05	6.46e-05	7.94e-05	9.3e-05	8.89e-05	0.000114692	1.30793	0.387285	0.0831701	0.980284	unchanged
meta_332					Unmapped	336.816	347.788	0.00054442	0.000528743	0.000470751	0.000524692	0.000477281	0.000502665	0.000621723	0.000563621	0.000620483	1.20017	0.263243	0.0161039	1.15801	up
meta_333			Nicotine glucuronide;Aziridyl benzoquinone;Benzoquinone aziridine	-5.28289721774049;-5.3231161048598	MS1 mz matched	337.139	198.961	0.000102404	0.000103454	9.66e-05	4.01e-05	3.46e-05	3.64e-05	2.87e-05	1.49e-05	2.52e-05	0.619152	-0.691635	0.0620687	1.08062	unchanged
meta_334	Erucic acid	0.9995			MS2 forward	337.31	41.853	0.000590602	0.000613084	0.00060227	0.000539143	0.000652929	0.000526772	0.000318634	0.000274393	0.000269191	0.501627	-0.995312	0.0108203	1.22469	down
meta_335	Norethindrone Acetate	0.999			MS2 forward	339.199	109.236	0.000952099	0.00131256	0.000914609	0.0014472	0.000974091	0.000889345	0.0011503	0.00112843	0.00140599	1.11299	0.154444	0.568388	0.389518	unchanged
meta_336			14,19-Dihydroaspidospermatine;1-(4-Hydroxy-2-methylpyrimid-5-ylmethyl)-3-(beta-hydroxyethyl)-2-methylpyridinium bromide;Oxypyrithiamine bromide;Oxypyrithiamine	1.72920025507553;0.195464287947507	MS1 mz matched	339.216	22.732	0.000302433	0.000323099	0.00032335	0.000312459	0.000360493	0.000221533	0.000258079	0.000254493	0.000330348	0.942353	-0.08566	0.740225	0.2272	unchanged
meta_337	Cellobiose	0.8024			MS2 forward	341.107	381.771	0.00052699	0.000444236	0.000444995	0.000471684	0.000420363	0.000431463	0.000950529	0.000934498	0.000950553	2.14247	1.09928	0.000304853	1.27646	up
meta_338	Sucrose	0.8982			MS2 forward	341.108	356.912	0.00010022	0.000138272	0.000142945	0.000144599	0.000122921	0.000120162	0.000210353	0.000193643	0.000211261	1.58701	0.666315	0.0019438	1.23993	up
meta_339			3-O-Galloyl-1,4-galactarolactone;5-O-Galloyl-1,4-galactarolactone;2-O-Galloyl-1,4-galactarolactone;Di-n-heptyl phthalate;10beta,14beta-Dihydroxytaxa-4(20),11-dien-5alpha-yl acetate;5alpha-Acetoxy-10beta,14beta-dihydroxytaxadiene	3.48606358923652;3.48606358923652;3.48606358923652;-1.93239008770792;-1.93239008770792	MS1 mz matched	343.226	48.422	0.000780192	0.000789128	0.000757833	0.00145998	0.00140368	0.00164023	0.000211264	0.000203171	0.000189428	0.134076	-2.89888	0.00281302	1.27146	down
meta_340	Maltitol	0.9049			MS2 reverse	344.134	265.488	3.98e-05	4.88e-05	4.72e-05	2.8e-05	2.46e-05	2.69e-05	5.29e-05	5.81e-05	7.99e-05	2.39924	1.26258	0.0445802	1.16667	up
meta_341					Unmapped	345.014	370.447	0.0132281	0.0111383	0.0126766	0.0114079	0.011609	0.0123361	0.0135272	0.0130025	0.0137414	1.13911	0.187912	0.0116054	1.17259	up
meta_342	Adenosine monophosphate (AMP)	0.9888			MS2 forward	346.054	422.423	0.000401949	0.000418355	0.000270745	0.000311735	0.000231307	0.000143579	0.000244339	0.000249103	0.000371509	1.25972	0.333104	0.406397	0.539158	unchanged
meta_343			Dide-O-methylsimmondsin;Lead arsete;Lead hydrogen arsete	7.16866877666196;-8.58561604665889	MS1 mz matched	346.124	222.954	7.7e-05	9.23e-05	5.75e-05	0.000103686	7.76e-05	8.41e-05	6.47e-05	7.23e-05	7.24e-05	0.789247	-0.341452	0.130018	0.957931	unchanged
meta_344			Inosinic acid;Inosine 2'-phosphate;IMP;Inosinic acid;Inosine monophosphate;Inosine 5'-monophosphate;Inosine 5'-phosphate;5'-Inosite;5'-Inosinic acid;5'-Inosine monophosphate;5'-IMP	22.6983646819605;22.6983646819605;22.6980773579394	MS1 mz matched	347.043	31.4385	0.00015752	0.000161434	0.000147501	0.00020442	9.61e-05	0.000173528	0.000260836	0.000238147	0.000222869	1.52262	0.606552	0.112308	0.987181	unchanged
meta_345			PMEG;9-((2-Phosphonylmethoxy)ethyl)guanine	-8.99475	MS1 mz matched	348.069	358.568	2.59e-05	2.82e-05	3.32e-05	3.3e-05	3.21e-05	3.62e-05	2.14e-05	2.76e-05	3.17e-05	0.795863	-0.329409	0.135869	0.92901	unchanged
meta_346			Patuletin;4',5,6,7,8-Pentahydroxy-3'-methoxyflavone;Sulfadimethoxine sodium	17.4146784220614;17.4146784220614;10.5404066489816	MS1 mz matched	348.089	377.476	9.49e-05	9.82e-05	9.86e-05	9.6e-05	8.49e-05	0.000101625	8.39e-05	7.17e-05	0.000113146	0.951467	-0.071774	0.755779	0.217439	unchanged
meta_347					Unmapped	349	27.184	0.00022799	0.000158786	0.000155212	0.000179257	0.000224019	0.000135158	0.000413099	0.000415281	0.000300927	2.09739	1.0686	0.0164348	1.16048	up
meta_348					Unmapped	350.868	347.532	0.000105815	8.95e-05	9.94e-05	0.000111701	0.000105063	0.00011	0.000141837	0.00012273	0.000133259	1.21747	0.283885	0.0380121	1.14594	up
meta_349			N-(Carbethoxyacetyl)-4-chloro-L-tryptophan;4-Methylumbelliferone glucuronide;4-Methylumbelliferyl glucuronide	3.97804379539824;13.0652347168911	MS1 mz matched	351.077	380.87	5.72e-05	4.11e-05	3.84e-05	3.85e-05	3.81e-05	3.4e-05	4.56e-05	3.75e-05	6.73e-05	1.35911	0.442665	0.273857	0.756963	unchanged
meta_350	Prostaglandin E2	0.9525			MS2 forward	351.216	110.226	0.00158426	0.00160959	0.00133421	0.00235604	0.00233471	0.00214873	0.00326036	0.00526815	0.00275966	1.65044	0.722851	0.191867	0.887814	unchanged
meta_351	Prostaglandin H2	0.8766			MS2 forward	351.216	127.381	0.000454783	0.000460838	0.000527246	0.000958258	0.00117802	0.000934016	0.000878147	0.000913008	0.00070218	0.812084	-0.3003	0.132826	0.880418	unchanged
meta_352			MG(18:3(6Z,9Z,12Z)/0:0/0:0);MG(18:3(9Z,12Z,15Z)/0:0/0:0);MG(0:0/18:3(9Z,12Z,15Z)/0:0);MG(0:0/18:3(6Z,9Z,12Z)/0:0);Montanol	1.817968342415;1.817968342415;1.817968342415;1.817968342415;1.70328057522033	MS1 mz matched	351.253	45.2705	0.000340328	0.000331179	0.000370106	0.000944254	8.67e-05	0.000935336	0.000633191	0.000186784	0.000740474	0.793601	-0.333515	0.708189	0.255878	unchanged
meta_353					Unmapped	352.184	54.311	0.000948666	0.00103847	0.000738912	0.000289763	0.000547441	0.000379607	0.000636759	0.000486618	0.000591044	1.40895	0.494617	0.147907	0.879083	unchanged
meta_354			Pipobroman;Pipobroman	-19.3613446911279;-19.4938437593094	MS1 mz matched	352.944	364.557	0.00113456	0.00112371	0.001091	0.00088251	0.000919774	0.000899964	0.00097557	0.000828892	0.000897987	1.00007	0.000106734	0.998908	0.000641812	unchanged
meta_355			Rosoxacin;N-Glycosyl-L-asparagine	1.89629092578097;-18.0206952383441	MS1 mz matched	353.109	385.803	1.27e-05	1.52e-05	1.78e-05	3.87e-05	3.76e-05	4.52e-05	6.02e-06	4.79e-06	6.18e-06	0.139964	-2.83688	0.00364364	1.267	down
meta_356	PGF2a	0.9103			MS2 forward	353.232	163.648	0.000479524	0.000422121	0.000286848	5.9e-05	4.68e-05	5.08e-05	0.000646364	0.000552654	0.000698819	12.1171	3.59898	0.00513052	1.26541	up
meta_357			Azothoate	5.33685	MS1 mz matched	355.01	362.399	9.25e-05	6.14e-05	6.43e-05	7.63e-05	5.68e-05	6.2e-05	0.000105279	0.000107074	8.98e-05	1.5484	0.630775	0.0113537	1.16675	up
meta_358			Pantetheine 4'-phosphate;Pantetheine 4'-phosphate;4'-Phosphopantetheine;Phosphopantetheine;D-Pantetheine 4'-phosphate	9.44717789380898;9.33072770345701	MS1 mz matched	357.1	84.1845	0.000869654	0.000960187	0.000910951	0.000787199	0.000652459	0.000790554	0.00106095	0.000955678	0.00121052	1.44702	0.533081	0.0261533	1.13382	up
meta_359			13,16-Docosadienoic acid;(13Z,16Z)-Docosa-13,16-dienoic acid	3.56821	MS1 mz matched	357.278	41.225	0.000142749	0.00014041	0.000145575	0.00016388	0.000160433	0.000157611	0.000111696	0.000101914	8.79e-05	0.62556	-0.676781	0.00928691	1.24452	down
meta_360					Unmapped	360.084	274.56	0.00091202	0.000852643	0.000879727	0.000593792	0.000594901	0.000537052	0.000635852	0.000630515	0.00120195	1.43029	0.516309	0.321343	0.69677	unchanged
meta_361			2,3-Dihydro-2,3-dihydroxy-4-(4-methoxyphenyl)-1H-phenalen-1-one;Phenolphthalin	-8.93144830394728;-9.05953017279962	MS1 mz matched	360.128	290.959	0.000456037	0.000610708	0.000568354	0.000370537	0.000446653	0.000256	0.000836994	0.000795037	0.000768695	2.237	1.16157	0.00882679	1.2361	up
meta_362			N-palmitoyl-phosphoethanolamine;Sphingosine 1-phosphate;Sphingosine 1-phosphate;Sphing-4-enine 1-phosphate;S1P	-23.0977683476846;-23.0977683476846;-23.2037649163502	MS1 mz matched	360.22	39.2505	0.000174954	0.000214711	0.000166449	0.00014674	0.000228134	0.000152644	0.000525323	8.24e-05	8.14e-05	1.30634	0.385532	0.752248	0.225602	unchanged
meta_363			Olsalazine;Olsalazine	10.3090876936632;10.2630689423896	MS1 mz matched	361.07	248.3	4.85e-05	4.16e-05	3.05e-05	4.12e-05	3.7e-05	3.59e-05	5.77e-05	2.72e-05	5.14e-05	1.19458	0.256505	0.510312	0.467483	unchanged
meta_364			Famphur;Famophos	3.69207	MS1 mz matched	361.97	344.069	6.16e-05	4.69e-05	5.17e-05	5.43e-05	4.15e-05	4.58e-05	5.09e-05	3.23e-05	7.08e-05	1.08767	0.121242	0.752872	0.221706	unchanged
meta_365			Margaroylglycine;Robecoxib	-22.4399889952896;-10.6944191938269	MS1 mz matched	362.235	39.4045	0.000455913	0.000498351	0.00047103	0.000297304	0.000375798	0.000282953	0.000335556	0.000271972	0.000301413	0.95072	-0.0729076	0.674004	0.286583	unchanged
meta_366					Unmapped	363.325	41.182	0.000133678	0.000110357	0.000130264	0.000102652	0.000135671	7.5e-05	7.84e-05	6.02e-05	5.68e-05	0.623732	-0.681003	0.142326	0.924865	unchanged
meta_367			Dihydrozeatin-9-N-glucoside;Dihydrozeatin-7-N-dihydrozeatin;Dihydrozeatin-O-glucoside;Dihydrozeatin-O-glucoside	1.34766780168257;1.34766780168257;1.34766780168257;1.30486807128279	MS1 mz matched	364.171	298.488	3.05e-05	3.25e-05	3.35e-05	1.68e-05	4.2e-05	3.22e-05	3.26e-05	4.27e-05	3.76e-05	1.24039	0.31079	0.431824	0.537146	unchanged
meta_368			Diloxanide;Pencycuron	-15.2370736285733;23.7707620844603	MS1 mz matched	365.097	41.8675	0.00021158	0.000202079	0.000226606	0.000345838	0.000243719	0.000277714	0.000144718	0.000177249	0.000153281	0.547982	-0.867801	0.0384445	1.15169	down
meta_369			Ampicillin;Cefradine;Ampicillin;Anhydrous ampicillin;Cephradine;Cefradine;(p-Aminobenzyl)penicillin;Penicillin T	-1.79542456553211;-1.79542456553211;-1.71865798024436;-1.71865798024436;-1.71865798024436	MS1 mz matched	365.134	287.614	0.000566563	0.000566291	0.00053256	0.000474923	0.000388829	0.000448188	0.000479903	0.00051877	0.000827849	1.39223	0.477397	0.256587	0.773545	unchanged
meta_370	Nervonic acid	1			MS2 reverse	365.341	41.2035	0.000376957	0.000383061	0.000400717	0.000280441	0.000309738	0.000257528	0.000187394	0.000172175	0.000143192	0.593084	-0.753691	0.00478635	1.20884	down
meta_371			3-O-Caffeoyl-1-O-methylquinic acid;3-O-Feruloylquinic acid;3-O-Caffeoyl-4-O-methylquinic acid;(S)-N-[3-(3,4-Methylenedioxyphenyl)-2-(mercaptomethyl)-1-oxoprolyl]-(S)-alanine;Indolylmethyl-desulfoglucosinolate	-18.905180944852;-18.905180944852;-18.905180944852;-1.15999763111085;-1.15999763111085	MS1 mz matched	367.104	297.031	0.000205702	0.000268315	0.000310516	0.000165916	0.000181239	8.59e-05	0.000227837	0.000246202	0.000245848	1.66233	0.733208	0.0781941	1.08167	unchanged
meta_372			N-Desmethyleletriptan;4,4-Bis[4-(acetyloxy)phenyl]3-hexanone;4,4-Bis(4-hydroxyphenyl)-3-hexanone diacetate	3.21032520379447;-14.5843247436631	MS1 mz matched	367.157	27.494	0.00027825	0.00029972	0.000336314	0.000577162	0.000582764	0.000522626	0.000455509	0.000369192	0.000383583	0.718126	-0.477692	0.0109129	1.18122	down
meta_373					Unmapped	368.975	365.981	0.0026086	0.00397105	0.00374016	0.00331218	0.00351545	0.00347335	0.00247655	0.00230504	0.00231568	0.688989	-0.537446	0.000227607	1.26399	down
meta_374			4-Hydroxy-5-(phenyl)-valeric acid-O-glucuronide;Linusitamarin;Perilloside E;	6.46698023829273;6.46698023829273;6.46698023829273;	MS1 mz matched	369.129	299.76	0.000139918	0.000137478	0.00015343	0.000146992	0.000106901	0.000107821	0.000118839	0.000108821	0.000198638	1.17855	0.237013	0.544223	0.415625	unchanged
meta_375	Androsterone sulfate	0.9977			MS2 forward	369.172	28.3445	0.00140175	0.00125988	0.00114077	0.000614565	0.000665074	0.000699052	0.00260653	0.00257063	0.00257816	3.91942	1.97064	1.33e-05	1.27867	up
meta_376	Thromboxane B2	0.9925			MS2 forward	369.227	150.233	0.00227024	0.00229833	0.00216732	0.000289444	0.000329959	0.000340036	0.00662136	0.00455909	0.00514063	17.0111	4.0884	0.0140265	1.24383	up
meta_377			Sinensetin;Isosinensetin;Homoeriodictyol 4'-isobutyrate;Cyclokievitone hydrate;3',4',5',7,8-Pentamethoxyflavone;Auranetin;Sesamolinol;Tangeritin;Oxidihydroartocarpesin;3,4',5,6,8-Pentamethoxyflavone;Sinensetin;5,6,7,3',4'-Pentamethoxyflavone;Tangeretin;5,6,7,8,4'-Pentamethoxyflavone;Sesamolinol;(1'S)-Averantin;1,3,6,8-Tetrahydroxy-[(1S)-2-hydroxyhexyl]-9,10-anthraquinone	-5.57265120896107;-5.57265120896107;-5.57265120896107;-5.57265120896107;-5.57265120896107;-5.57265120896107;-5.57265120896107;-5.57265120896107;-5.57265120896107;-5.57265120896107;-5.56458935789473;-5.56458935789473;-5.56458935789473;-5.56458935789473	MS1 mz matched	371.119	385.629	5.65e-05	5.41e-05	8.27e-05	0.000169536	0.00016344	0.000209242	1.85e-05	1.12e-05	1.27e-05	0.0781212	-3.67814	0.00633456	1.26013	down
meta_378			Portulacaxanthin II;Portulacaxanthin II	10.7168613155381;10.7192670418009	MS1 mz matched	373.115	196.325	0.00020117	0.000178323	0.000185721	8.26e-05	8.7e-05	0.000100369	0.000142492	0.000136032	0.000216869	1.83442	0.875324	0.0958491	1.04549	unchanged
meta_379					Unmapped	374.772	347.77	0.00018968	0.000197502	0.000180385	0.000181241	0.000178881	0.000192818	0.000231271	0.000210485	0.00022634	1.20826	0.272931	0.00993355	1.18914	up
meta_380			(3beta,5alpha)-3-Hydroxypregn-16-en-20-one;1-Phenyl-1,3-pentadecanedione;Kaurenoic acid methyl ester;Pregnenolone;5-(8,11-Pentadecadienyl)-1,3-benzenediol;20a-Dihydroprogesterone;Ethyltestosterone;5-alpha-Pregnan-3,20-dione;5a-Pregnane-3,20-dione;Bolasterone;Calusterone ;Norbolethone;Pregnenolone;5-Pregnen-3beta-ol-20-one;3beta-Hydroxypregn-5-en-20-one;5alpha-Pregne-3,20-dione;5alpha-Dihydroproge…	8.75821522568488;8.75821522568488;8.75821522568488;8.75821522568488;8.75821522568488;8.75821522568488;8.75821522568488;8.75821522568488;8.75821522568488;8.75821522568488;8.75821522568488;8.75821522568488;8.85402931056603;8.85402931056603;8.85402931056603;8.85402931056603;8.85402931056603;8.85402931056603;8.85402931056603;8.85402931056603;8.85402931056603;8.85402931056603;8.85402931056603;8.854029…	MS1 mz matched	375.253	44.503	0.000659321	0.000766403	0.000757576	0.000644188	0.000617708	0.000535642	0.000350517	0.000285393	0.000535322	0.651575	-0.617996	0.0915535	1.00746	unchanged
meta_381					Unmapped	376.1	389.741	3.01e-05	2.71e-05	3.02e-05	3.24e-05	1.97e-05	1.86e-05	3.61e-05	3.21e-05	6.38e-05	1.86778	0.901327	0.164827	0.875287	unchanged
meta_382					Unmapped	376.905	377.885	0.000240664	0.000290129	0.000261166	0.000222773	0.000234422	0.000205441	0.000200653	0.000197198	0.000202068	0.905353	-0.143447	0.127222	0.990622	unchanged
meta_383	Sphingosine-1-phosphate	0.9899			MS2 forward	378.24	275.009	8.99e-05	9.91e-05	0.000106547	8.89e-05	8.38e-05	7.24e-05	0.000115082	0.000102062	0.000132058	1.42449	0.510442	0.037113	1.1094	up
meta_384					Unmapped	378.978	30.096	0.00064789	0.000746471	0.000704082	0.00140241	0.00141147	0.00136539	0.000276288	0.000212723	0.000168595	0.15735	-2.66795	9.78e-05	1.27701	down
meta_385			Azelastine;Benthiavalicarb isopropyl	-16.5040585583713;6.03276066628163	MS1 mz matched	380.154	336.342	2.49e-05	3e-05	3.08e-05	3.11e-05	2.68e-05	3.47e-05	1.27e-05	1.41e-05	7.84e-06	0.373598	-1.42044	0.00329526	1.22238	down
meta_386			Pyrvinium	-4.75187	MS1 mz matched	381.226	200.254	0.000174422	0.000172445	0.000195282	0.000169527	0.000190188	0.000188852	0.000181332	0.000177386	0.000177853	0.978132	-0.0318985	0.612189	0.361513	unchanged
meta_387			Famphur;Famophos	3.69207	MS1 mz matched	384.036	343.543	0.000410119	0.000392559	0.000391178	0.00031694	0.000300404	0.000298912	0.000273225	0.000208269	0.000460069	1.02762	0.0393063	0.921338	0.0711558	unchanged
meta_388					Unmapped	385.309	40.513	7.7e-05	9.37e-05	8.45e-05	0.000117799	8.86e-05	7.43e-05	5.25e-05	4.02e-05	4.39e-05	0.486676	-1.03897	0.0549	1.1188	unchanged
meta_389					Unmapped	387.024	371.315	0.0190062	0.017461	0.0178791	0.0168698	0.017317	0.0183737	0.0208279	0.0201563	0.0214152	1.18719	0.247551	0.00527449	1.20702	up
meta_390			Edulisin III;MS 3;(R)-Heraclenol 2'-(3-methylbutanoate);8-Hydroxy-4'-methoxypinoresinol;8-Epidiosbulbin E acetate;Alectrol;Orobanchyl acetate;Dihydrosamidin;Visdin;Visdine;Trachelogenin;(-)-Trachelogenin	-3.78227918915801;-3.78227918915801;-3.78227918915801;-3.78227918915801;-3.78227918915801;-3.77429266147674;-3.77429266147674;-3.77429266147674;-3.77429266147674	MS1 mz matched	387.151	383.08	0.000436931	0.000444478	0.00038129	0.000287661	0.000230237	0.000209562	0.000365773	0.000339446	0.000576978	1.76257	0.817678	0.122834	0.973993	unchanged
meta_391			N-Acetylneuraminate 9-phosphate;N-Acetylneuraminic acid 9-phosphate;N-Acetylneuramite 9-phosphate	2.72678367471472;2.72678367471472;2.72678367471472	MS1 mz matched	388.251	37.913	0.000333537	0.000319512	0.000267444	0.000217218	0.000236206	0.000243225	0.000206313	0.000180375	0.000212863	0.86062	-0.216552	0.0655448	1.00948	unchanged
meta_392			2,3,4,5,6-Penta-O-acetyl-D-glucose;Monotropein;Monotropein	-0.629043328130977;-0.629043328130977;-0.599564950166129	MS1 mz matched	389.116	380.765	0.000265079	0.000284013	0.00023099	0.000190115	0.000174375	0.000178154	0.000231751	0.000255768	0.000344368	1.53302	0.616378	0.103721	1.03957	unchanged
meta_393			11,14,15-THETA;Prostaglandin D1;8-isoprostaglandin PGF2b;13,14-Dihydro-15-keto PGF2a;11,12,15-THETA;Troxilin B3;Prostaglandin H1;Prostaglandin F2b;11,12,15-TriHETRE;8-iso-13,14-dihydro-15-keto-PGF2a;Prostaglandin F2a;11b-PGF2a;11-Epi-PGF2a;8-Isoprostaglandin E1;15-keto-PGF1alpha;(5Z,9E,12S,14Z)-8,11,12-Trihydroxyicosa-5,9,14-trienoate;13,14-Dihydro- lipoxin A4;Prostaglandin E1;Trioxilin A3;8-Isop…	-4.58501902119641;-4.58501902119641;-4.58501902119641;-4.58501902119641;-4.58501902119641;-4.58501902119641;-4.58501902119641;-4.58501902119641;-4.58501902119641;-4.58501902119641;-4.58501902119641;-4.58501902119641;-4.58501902119641;-4.58501902119641;-4.58501902119641;-4.58501902119641;-4.58501902119641;-4.58501902119641;-4.58501902119641;-4.58501902119641;-4.58501902119641;-4.51670418353027;-4.…	MS1 mz matched	389.208	164.408	0.000295404	0.000305708	0.000183929	3.38e-05	2.4e-05	2.72e-05	0.000365127	0.000313472	0.000412862	12.8261	3.68101	0.00679849	1.26066	up
meta_394			Trospium;Kalihinol A	1.61540933749212;0.261075902982116	MS1 mz matched	391.223	66.928	0.000146913	0.000224198	0.000249937	0.000440906	0.000526988	0.000429611	5.6e-05	8.81e-05	0.000100349	0.174977	-2.51477	0.00222662	1.26024	down
meta_395			Dipivefrin;Dipivefrin;Dipivefrine	-4.47887106529104;-4.55574898521578	MS1 mz matched	391.224	46.5035	0.00182648	0.00212957	0.00190388	0.00275056	0.00345923	0.00292351	0.000672167	0.000547957	0.00092751	0.235143	-2.08839	0.00228273	1.25272	down
meta_396	Deoxycholic acid	0.9995			MS2 forward	391.284	142.593	0.000755973	0.000814483	0.000550062	0.00112725	0.00168941	0.00127063	0.000397949	0.000412865	0.000421387	0.301471	-1.72991	0.0298215	1.20568	down
meta_397			6-Methylthioguanosine monophosphate;6-Methylthioguanosine monophosphate	12.7125215794938;13.2210291655957	MS1 mz matched	392.316	48.441	0.000288515	0.000227814	0.000198153	0.0001203	0.000108947	0.000100041	0.000299545	0.000196591	0.000253485	2.27649	1.18681	0.0379879	1.17368	up
meta_398					Unmapped	392.878	347.451	7.98e-05	6.66e-05	6.65e-05	9.11e-05	8.26e-05	8.71e-05	0.000108111	0.000105234	0.000114166	1.25576	0.328566	0.00356912	1.21674	up
meta_399					Unmapped	392.936	364.029	0.000401546	0.000671514	0.000684751	0.000337773	0.000326653	0.000347907	0.000345901	0.000328662	0.000302282	0.964943	-0.0514844	0.464961	0.495134	unchanged
meta_400			1-Hydroxypyrene glucuronide;Justicidin A	-9.96459694739207;-10.0841069633319	MS1 mz matched	393.101	385.514	1.59e-05	1.46e-05	2.06e-05	3.68e-05	3.76e-05	4.88e-05	9.74e-06	6.92e-06	7.14e-06	0.193198	-2.37185	0.0102516	1.24387	down
meta_401			(3'x,5'a,9'x,10'b)-O-(3-Hydroxy-6-oxo-7-drimen-11-yl)umbelliferone;(S)-(E)-2'-(3,6-Dimethyl-2-heptenyl)-3',4',7-trihydroxyflavanone;(S)-(E)-8-(3,6-Dimethyl-2-heptenyl)-4',5,7-trihydroxyflavanone;9alpha-Fluoro-11beta,16alpha,17alpha,21-tetrahydroxypregn-4-ene-3,20-dione;9alpha-Fluoro-16alpha-hydroxyhydrocortisone	-14.4295590140637;-14.4295590140637;-14.4295590140637;-17.2715542959701	MS1 mz matched	395.188	26.8365	0.000479136	0.000564471	0.000547433	0.000171959	0.000183873	0.000136812	0.000772655	0.000611706	0.000660611	4.15101	2.05346	0.00510819	1.25616	up
meta_402					Unmapped	396.005	30.086	0.000307609	0.000287739	0.000294368	0.000461931	0.00047807	0.000506461	8.24e-05	8.41e-05	0.000101174	0.185048	-2.43403	0.000167966	1.27578	down
meta_403			Bismuth Subsalicylate;Bismuth subsalicylate	-8.74836267474441;-8.83979854097065	MS1 mz matched	396.969	369.269	0.000152621	0.00015473	0.000135561	0.000132608	0.000114813	0.000132359	0.000123714	0.000126858	8.51e-05	0.883972	-0.177928	0.396059	0.573217	unchanged
meta_404			Nicotine glucuronide;Aziridyl benzoquinone;Benzoquinone aziridine	-5.28289721774049;-5.3231161048598	MS1 mz matched	397.16	198.994	0.000174443	0.000196616	0.000191665	7.29e-05	5.93e-05	6.68e-05	5.48e-05	3.45e-05	4.6e-05	0.679516	-0.557421	0.0472263	1.06524	down
meta_405	Sunitinib	0.9047			MS2 forward	397.204	27.503	0.00941121	0.0100997	0.0100588	0.000291978	0.000320205	0.000256026	0.0137301	0.0124074	0.0135836	45.7506	5.51572	0.0010226	1.27649	up
meta_406			Papaverine;Litebamine;N-Methoxycarbonyl-N-nornuciferine;(S)-Cadine;(S)-Tetrahydroberberine;(13aS)-5,8,13,13a-Tetrahydro-9,10-dimethoxy-6H-benzo[g]-1,3-benzodioxolo[5,6-a]quinolizine;(-)-Cadine;Papaverine;Eschscholtzidine;(5S)-5,6,11,12-Tetrahydro-8,9-dimethoxy-14-methyl-benzo[5,6]cycloocta[1,2-f]-1,3-benzodioxol-5,11-imine;Evoprenine;(R)-Cadine;Dicentrine;Sictine;ntenine	17.5198335245841;17.5198335245841;17.5198335245841;17.3965810115932;17.3965810115932;17.3965810115932;17.3965810115932;17.3965810115932;17.3965810115932;17.3965810115932;17.3965810115932	MS1 mz matched	398.165	261.546	1.56e-05	2.89e-05	2.47e-05	2.29e-05	2.76e-05	2.43e-05	1.58e-05	2.76e-05	3.59e-05	1.05947	0.0833428	0.82566	0.157045	unchanged
meta_407					Unmapped	398.816	347.82	0.00028294	0.000268802	0.000232366	0.000263861	0.000265483	0.000258216	0.000322234	0.000294362	0.000311	1.17781	0.236107	0.0224817	1.20365	up
meta_408			Nevskin;Lucidone B;Marinobufagenin;Marinobufagin	-14.4908498352225;-14.4908498352225;-14.5555624961321	MS1 mz matched	399.219	30.1145	0.00316727	0.00293309	0.00296219	0.000116409	0.000116113	0.000105216	0.00518719	0.00482182	0.00495279	44.3001	5.46924	0.000473723	1.27794	up
meta_409					Unmapped	400.866	378.48	0.000193143	0.000220547	0.000215236	0.000177674	0.000179226	0.000137466	0.000181391	0.000156412	0.000144731	0.976065	-0.0349504	0.832613	0.144068	unchanged
meta_410					Unmapped	400.96	30.1365	0.000235879	0.000173492	0.000184893	0.000263864	0.000209415	0.000284106	9.62e-05	0.000113071	0.000109438	0.420776	-1.24888	0.0183009	1.22067	down
meta_411	D-Maltose	0.8757			MS2 forward	401.128	381.269	0.000132133	0.00013945	0.000151786	0.000160992	0.000153311	0.000180718	0.000272105	0.000367049	0.000341898	1.98184	0.986838	0.0224217	1.20183	up
meta_412	Galactinol	0.752			MS2 forward	401.128	356.893	4.37e-05	6.33e-05	6.75e-05	6.61e-05	5.68e-05	5.72e-05	8.98e-05	9.02e-05	9.56e-05	1.53002	0.613547	0.00205263	1.2482	up
meta_413			CDP;Myxochelin B	-20.8345528160741;-15.6259960022506	MS1 mz matched	402.161	392.81	3.61e-05	4.24e-05	6.11e-05	9.4e-05	8.71e-05	0.000115557	2.62e-05	2.09e-05	2.28e-05	0.23595	-2.08345	0.0107334	1.24644	down
meta_414			Ethion	8.85445	MS1 mz matched	404.969	36.591	2.94e-05	2.68e-05	2.42e-05	4.62e-05	4.43e-05	4.4e-05	1.24e-05	1.18e-05	1.28e-05	0.275533	-1.8597	5.49e-05	1.27788	down
meta_415			Proacaciberin	-2.04526	MS1 mz matched	407.171	248.138	0.000107182	0.00013181	0.00012188	0.000154286	0.000184328	0.00018876	9.36e-05	0.000127022	9.58e-05	0.600065	-0.736808	0.0100314	1.17307	down
meta_416	Cholic acid	0.9999			MS2 forward	407.278	213.755	0.00120123	0.00121799	0.00104626	0.00083066	0.000877802	0.000956354	0.000505935	0.000431396	0.000327104	0.474492	-1.07554	0.00272585	1.23433	down
meta_417			(5a,6a,8a,11a)-8-Hydroxy-2-oxo-1(10),3-guaiadien-12,6-olide-15-al 8-(4-hydroxyphenylacetate);Lactupicrin;(-)-cis-Rotenolone;Lactupicrin;12a-Hydroxyrotenone;Sumatrol;Tephrosin;Toxicarol;alpha-Toxicarol	-6.22499989504126;-6.22499989504126;-6.22499989504126;-6.33935132824679;-6.33935132824679;-6.33935132824679;-6.33935132824679;-6.33935132824679	MS1 mz matched	409.132	383.029	4.31e-05	4.3e-05	3.16e-05	2.96e-05	2.28e-05	2.18e-05	3.64e-05	4.25e-05	5.62e-05	1.82296	0.866282	0.0578083	1.08448	unchanged
meta_418	1-Palmitoyl Lysophosphatidic Acid	0.9869			MS2 forward	409.235	245.391	5.52e-05	5.32e-05	7.39e-05	0.000119577	0.00013348	0.000154631	2.46e-05	1.99e-05	2.14e-05	0.161548	-2.62997	0.00706125	1.25883	down
meta_419			epsilon-Tocopherol;(6alpha,22E)-6-Hydroxy-4,7,22-ergostatrien-3-one;Gamma-Tocotrienol;(3beta,22E,24R)-3-Hydroxyergosta-5,8,22-trien-7-one;beta-Tocotrienol;gamma-Tocotrienol;6-Geranylgeranyl-2,3-dimethylbenzene-1,4-diol	3.7029772526568;3.7029772526568;3.7029772526568;3.7029772526568;3.65569673319963;3.65569673319963;3.65569673319963	MS1 mz matched	409.309	39.9015	0.000112035	9.34e-05	7.72e-05	0.000140113	0.00013824	0.000119059	4.28e-05	2.48e-05	2.37e-05	0.229737	-2.12194	0.000380633	1.25917	down
meta_420					Unmapped	410.235	37.2165	0.000142684	0.000127561	0.000120813	9.67e-05	8.6e-05	8.59e-05	7.74e-05	6.53e-05	0.000108142	0.933837	-0.0987578	0.693464	0.278812	unchanged
meta_421					Unmapped	410.985	370.271	0.0118524	0.0113133	0.0111176	0.0103116	0.0103958	0.0108667	0.0107673	0.0113032	0.0120585	1.08092	0.112254	0.136886	0.918947	unchanged
meta_422			N-(Carbethoxyacetyl)-4-chloro-L-tryptophan;4-Methylumbelliferone glucuronide;4-Methylumbelliferyl glucuronide	3.97804379539824;13.0652347168911	MS1 mz matched	411.098	380.733	9.16e-05	8.15e-05	7.83e-05	7.1e-05	6.16e-05	6.05e-05	8.17e-05	8.15e-05	0.00012417	1.48717	0.572573	0.151726	0.936704	unchanged
meta_423			dIDP;GF 109203X;Bisindolylmaleimide I	6.06521562447515;-2.18345961412799	MS1 mz matched	411.183	30.085	0.000209175	0.000199129	0.000204692	0.000255345	0.000170585	0.00016966	0.000262223	0.000292186	0.000277809	1.3973	0.482644	0.0983594	1.02202	unchanged
meta_424			O-Carbamoyl-deacetylcephalosporin C	-13.8541	MS1 mz matched	415.094	26.818	0.000194861	0.000190863	0.000165379	0.000214804	0.000194414	0.00018133	0.000147526	0.000136429	0.000161672	0.754599	-0.406217	0.0191752	1.14227	down
meta_425	Ramipril	0.6764			MS2 reverse	415.224	46.464	0.0043439	0.00524739	0.00454796	0.00869036	0.0115462	0.00822332	0.00150973	0.000915024	0.00117574	0.126511	-2.98266	0.0134867	1.23987	down
meta_426			6,6'-Dibromoindigotin;6,6'-Dibromoindigo;Tyrian purple	4.45303	MS1 mz matched	416.897	377.96	0.000110975	0.000121291	0.00011694	0.000106435	0.000100698	8.8e-05	0.000112356	9.24e-05	0.000104547	1.04808	0.0677528	0.584444	0.364124	unchanged
meta_427			Asperlicin E	5.20944	MS1 mz matched	421.14	38.5375	0.000249986	0.000197901	0.000172158	0.000125605	0.000102447	9.96e-05	0.00016566	0.000119777	0.000115361	1.22315	0.290601	0.270606	0.715261	unchanged
meta_428			Gemcitabine diphosphate;	-15.1844747932763;	MS1 mz matched	421.991	344.17	7.13e-05	7.21e-05	7.14e-05	6.43e-05	4.76e-05	5.49e-05	6.51e-05	4.66e-05	8.41e-05	1.17352	0.230848	0.4803	0.481683	unchanged
meta_429			Gerberinol;Justicidin B	-1.89016764681611;-1.92257673620302	MS1 mz matched	423.11	380.858	9.35e-05	0.000112986	9.91e-05	9.25e-05	9.37e-05	8.41e-05	0.000209948	0.000194781	0.000202279	2.24551	1.16704	7.49e-05	1.27346	up
meta_430					Unmapped	425.01	27.355	0.00051958	0.000609686	0.000607753	0.000548573	0.000598489	0.000571163	0.000176389	0.000174137	0.000203913	0.322681	-1.63182	6.99e-05	1.27413	down
meta_431			IDP;IDP;Inosine 5'-diphosphate;Inosine diphosphate;dXDP	7.42289791651954;7.49369061811608;7.49369061811608	MS1 mz matched	427.017	370.885	0.00822693	0.00812398	0.00769691	0.00727269	0.00727986	0.00746423	0.00875921	0.00822035	0.00874846	1.16856	0.224737	0.0125052	1.22353	up
meta_432					Unmapped	428.17	38.539	0.000439327	0.000322126	0.000318952	0.000285312	0.000211011	0.000189586	0.000294328	0.000174081	0.000213668	0.994414	-0.00808087	0.979117	0.0179868	unchanged
meta_433			8-Acetoxy-4'-methoxypinoresinol;Cubebinone;Sesartemin;Sesartemin	-15.7331143152863;-15.7331143152863;-15.7331143152863;-15.8079685179619	MS1 mz matched	429.152	248.315	3.86e-05	6.28e-05	6.17e-05	6.39e-05	7.08e-05	8.76e-05	4.05e-05	7.3e-05	4.15e-05	0.697656	-0.519412	0.165473	0.842841	unchanged
meta_434					Unmapped	429.299	84.078	0.000224397	0.000194949	0.000167747	0.00013732	0.000126908	0.0001326	0.000309476	0.000248213	0.000246735	2.02714	1.01944	0.0205484	1.22261	up
meta_435			Porrigenin A;Asperagenin;Convallagenin A;Digitogenin;2-Deoxyecdysone	-6.41173094312482;-6.41173094312482;-6.46860973296242;-6.46860973296242;-6.46860973296242	MS1 mz matched	429.299	50.417	0.000892687	0.000749058	0.000670928	0.000432511	0.000385158	0.000361543	0.000781459	0.000666438	0.000697378	1.81925	0.86334	0.00285454	1.24103	up
meta_436			Bensultap	-3.01599	MS1 mz matched	430.025	29.033	0.000317288	0.000345339	0.000248561	0.000130911	0.000247171	0.000148788	0.000408181	0.000337309	0.000416409	2.20529	1.14097	0.0113911	1.18099	up
meta_437			Scorzoside;Pteroside D;Pteroside A;Vismione D	16.8995617989254;16.8995617989254;16.8995617989254;-20.2335734464404	MS1 mz matched	431.169	39.122	7.02e-05	0.000105157	7.44e-05	9.35e-05	8.1e-05	7.42e-05	9.71e-05	7.1e-05	8.54e-05	1.01903	0.0271957	0.875706	0.106587	unchanged
meta_438			Peonidin 3-xyloside;Luteolinidin 3-O-glucoside;Pelargonidin 3-galactoside;Petunidin 3-arabinoside;Peonidin 3-arabinoside;Pelargonidin 5-galactoside;Isopeonidin 3-arabinoside;Cyanidin 3-rhamnoside;Isopeonidin 3-xyloside;Pelargonidin 3-O-glucoside;Pelargonidin 3-glucoside;Pelargonidin 3-O-beta-D-glucoside	-8.55941973748421;-8.55941973748421;-8.55941973748421;-8.55941973748421;-8.55941973748421;-8.55941973748421;-8.55941973748421;-8.55941973748421;-8.55941973748421;-8.62429824967314	MS1 mz matched	432.11	54.311	0.00171236	0.00174323	0.00133703	0.00100475	0.000945666	0.000759461	0.00108322	0.00093046	0.0011668	1.17366	0.231018	0.196521	0.783284	unchanged
meta_439					Unmapped	432.813	347.68	9.87e-05	0.000103101	9.82e-05	0.000112746	0.000102886	0.000113605	0.000126454	0.000123072	0.000130913	1.15552	0.208544	0.0192289	1.152	up
meta_440			LPA(0:0/18:2(9Z,12Z));LPA(18:2(9Z,12Z)/0:0);Glutathionylspermidine;N1-(gamma-L-Glutamyl-L-cysteinyl-glycyl)-spermidine	-21.5680912869154;-21.5680912869154;6.61928636611604	MS1 mz matched	433.234	243.119	0.000268226	0.000269488	0.000385767	0.000892964	0.000887707	0.00106157	7.71e-05	5.88e-05	5.74e-05	0.0679892	-3.87855	0.00379632	1.26847	down
meta_441			Pahutoxin	-5.96236	MS1 mz matched	435.059	380.481	2.86e-05	3.12e-05	2.76e-05	2.77e-05	2.66e-05	2.18e-05	3.54e-05	2.82e-05	3.9e-05	1.34724	0.430006	0.089665	0.985694	unchanged
meta_442					Unmapped	435.999	31.817	0.000326494	0.000367515	0.000345113	0.000808087	0.000522081	0.000688305	0.000196177	0.000152624	0.000193196	0.268519	-1.89691	0.024548	1.21035	down
meta_443			PE(P-16:0e/0:0);	-21.7265119885203;	MS1 mz matched	436.281	177.423	0.00020922	0.000196364	0.000175115	5.59e-05	5.07e-05	3.75e-05	0.000386949	0.000340987	0.000353034	7.49728	2.90637	0.000540285	1.27344	up
meta_444			Sertaconazole;	20.5587408913689;	MS1 mz matched	436.772	347.738	0.000331693	0.000327571	0.0002839	0.000301543	0.000292901	0.000306811	0.00038467	0.000367115	0.000398174	1.27595	0.351574	0.00467243	1.24443	up
meta_445			Quinapril;Quipril	-7.10244205916627;-7.16610891226109	MS1 mz matched	437.212	261.046	4.79e-05	7.31e-05	7.53e-05	9.76e-05	0.000123217	0.000132441	5.23e-05	7.25e-05	4.54e-05	0.48151	-1.05436	0.0112802	1.17395	down
meta_446			Eremopetasitenin C1;18-Hydroxycortisol;11-Dihydro-12-norneoquassin;6-beta-hydrocortisol;Isohumulinone A;Eremopetasitenin D1;Sugetriol triacetate;Humulinone;6alpha-Hydroxycortisol;6alpha,11beta,17,21-Tetrahydroxypregn-4-ene-3,20-dione;Nigakilactone A;Quassin	-0.631140467467345;-0.631140467467345;-0.631140467467345;-0.631140467467345;-0.631140467467345;-0.631140467467345;-0.631140467467345;-0.631140467467345;-0.52881485717673;-0.52881485717673	MS1 mz matched	437.209	45.833	0.000140592	0.000198411	0.000143969	0.000171653	0.000264132	0.00021833	0.000104653	0.000115066	0.000130941	0.536082	-0.899473	0.0537901	1.12139	unchanged
meta_447			[6]-Gingerdiol 3,5-diacetate;4,4-Difluoro-17beta-hydroxyandrost-5-en-3-one propiote	-10.2277658652825;-0.789024563075116	MS1 mz matched	439.224	45.8375	0.00091893	0.000864996	0.00093087	0.00128515	0.0017587	0.00134822	0.000349853	0.000218716	0.000442957	0.230308	-2.11836	0.00813437	1.22941	down
meta_448			Momordol;17-[[3-(1-Pyrrolidinyl)propyl]imino]androst-5-en-3beta-ol acetate	-21.4463409912043;0.978107159352081	MS1 mz matched	439.341	109.118	0.000208839	0.000215991	0.000320607	0.000285232	0.00026379	0.000400436	0.000245485	0.000229212	0.000253593	0.767058	-0.382592	0.222015	0.832086	unchanged
meta_449					Unmapped	442.035	27.261	0.000179033	0.000166962	0.000142757	0.000132257	0.000121006	0.000127285	9.21e-05	6.92e-05	9.36e-05	0.669979	-0.577812	0.0213803	1.18443	down
meta_450			6-Mercaptopurine ribonucleoside 5'-diphosphate;Bufotalin;3beta,14,16beta-Trihydroxy-5beta-bufa-20,22-dienolide 16-acetate	8.679327677364;8.22912802484269	MS1 mz matched	443.255	213.162	3e-05	3.81e-05	2.76e-05	2.97e-05	3.45e-05	3.66e-05	2.17e-05	2.1e-05	1.39e-05	0.561528	-0.83257	0.0108752	1.17323	down
meta_451			(S)-2,3-Dihydro-3,5-dihydroxy-2-oxo-3-indoleacetic acid 5-glucoside;Zeanoside C;	-17.9064761344428;-17.9064761344428;	MS1 mz matched	444.108	362.558	4.4e-05	3.92e-05	3.82e-05	4.94e-05	4.45e-05	4.56e-05	4.95e-05	3.69e-05	5.57e-05	1.01772	0.0253464	0.897384	0.0916327	unchanged
meta_452					Unmapped	445.185	38.514	0.000752193	0.000691895	0.000712311	0.000416637	0.000328752	0.000254538	0.000589488	0.000424771	0.000352946	1.36731	0.451335	0.2297	0.751799	unchanged
meta_453			Neoporrigenin B;12-Ketoporrigenin;Leontogenin;24-Oxo-1alpha,23,25-trihydroxyvitamin D3;Spirotaccagenin;Cepagenin;Taccagenin;3-Dehydro-2-deoxyecdysone	-20.8385229804825;-20.8385229804825;-20.8385229804825;-20.8385229804825;-20.8385229804825;-20.8385229804825;-20.8385229804825;-20.7836287080436	MS1 mz matched	445.294	133.881	0.00036153	0.000352524	0.000400126	0.000480213	0.000445525	0.000561758	0.000435259	0.000254979	0.000464259	0.776135	-0.36562	0.229629	0.767719	unchanged
meta_454			Se-Adenosylselenomethionine;Stylisterol B;Di-n-decyl phthalate;Didecyl phthalate;Didecyl 1,2-Benzenedicarboxylate;Diisodecyl phthalate;3-Dehydroteasterone	-21.3572612806381;-20.4611018158451;-20.4611018158451;-20.4611018158451;-20.4611018158451	MS1 mz matched	445.33	49.087	0.000191856	0.000190815	0.000150362	0.000122028	9.03e-05	0.000142547	0.000171296	0.000177208	0.000195204	1.5319	0.615326	0.0361604	1.12856	up
meta_455			Se-Adenosylselenomethionine;Se-Adenosylselenomethionine	-16.8080434743453;-16.7751647041435	MS1 mz matched	446.074	41.832	0.000335836	0.000323442	0.000300676	0.000542166	0.00045447	0.000543237	0.000175947	0.000208895	0.000225035	0.396057	-1.33622	0.00282644	1.25144	down
meta_456					Unmapped	446.991	27.473	0.000141251	9.94e-05	0.000112163	0.000165839	0.000163442	0.000193155	0.000117399	5.77e-05	5.02e-05	0.431282	-1.2133	0.0278667	1.15757	down
meta_457			Dihydrocycloartomunin;Cycloaltilisin;Artonin T;Dihydroisocycloartomunin;Cajaisoflavone;4-Benzyloxy-2'-hydroxy-3',4',5',6'-tetramethoxychalcone	6.25744370671269;6.25744370671269;6.25744370671269;6.25744370671269;6.25744370671269;6.15348184537513	MS1 mz matched	449.171	38.049	9.2e-05	7.5e-05	6.96e-05	4.38e-05	4.92e-05	4.4e-05	6.08e-05	4.52e-05	3.37e-05	1.02036	0.0290713	0.917706	0.0735158	unchanged
meta_458			Cabergoline;Cabergoline	-23.5141236988582;-23.4576209292951	MS1 mz matched	450.284	213.463	8.08e-05	6.94e-05	5.36e-05	5.06e-05	5.01e-05	5.41e-05	2.89e-05	3.25e-05	2.83e-05	0.579643	-0.786763	0.000276458	1.26178	down
meta_459					Unmapped	450.978	366.876	0.00407783	0.00391053	0.00388557	0.00351354	0.00358656	0.0036649	0.00397524	0.00370709	0.00375203	1.06218	0.0870268	0.0966738	0.979231	unchanged
meta_460			Catechin 7-glucoside;(+)-Catechin 6-C-glucoside;7-Hydroxybutylidenephthalide 7-(6-malonylglucoside);Catechin 5-glucoside;Epicatechin 3-glucoside;Catechin 3'-glucoside;(+)-Catechin 8-C-glucoside;(-)-Epicatechin 8-C-glucoside;Aspalathin;(-)-epicatechin-3'-O-glucuronide;(-)-Epicatechin 6-C-glucoside;Precarthamin;(-)-Epicatechin 8-C-galactoside;Hycanthone mesylate	11.334746420872;11.334746420872;11.334746420872;11.334746420872;11.334746420872;11.334746420872;11.334746420872;11.334746420872;11.334746420872;11.334746420872;11.334746420872;11.334746420872;11.334746420872;-15.5118723238468	MS1 mz matched	451.137	286.279	7.33e-05	7.42e-05	7.78e-05	4.69e-05	3.43e-05	3.49e-05	8.41e-05	8.49e-05	0.000131048	2.5832	1.36916	0.0504539	1.13319	unchanged
meta_461			Viniferifuran;Urdamycinone B;Landomycin H	-10.5877979412661;-7.27257376615758;-7.27257376615758	MS1 mz matched	451.45	40.5475	5.73e-05	4.89e-05	4.82e-05	6.12e-05	4.18e-05	3.98e-05	4.57e-05	4.84e-05	3.78e-05	0.924103	-0.113874	0.666011	0.2983	unchanged
meta_462	1-Palmitoyl-2-hydroxy-sn-glycero-3-phosphoethanolamine	0.9775			MS2 forward	452.276	186.426	0.000407827	0.00037704	0.000372451	0.000387046	0.000472607	0.000397328	0.000392299	0.000409307	0.000334776	0.904056	-0.145516	0.318472	0.635111	unchanged
meta_463			5-S-Glutathionyl-aminochrome reduced;	-12.4073873265225;	MS1 mz matched	455.126	276.543	2.45e-05	2.38e-05	2.63e-05	1.43e-05	7.85e-06	5.69e-06	2.13e-05	3.03e-05	2.97e-05	2.91978	1.54586	0.0106034	1.1719	up
meta_464			Adenylylselenate;Robustaol A	10.5445189590355;-8.43545506120787	MS1 mz matched	455.165	284.57	1.18e-05	1.66e-05	1.83e-05	7.91e-06	8.99e-06	6.78e-06	2.08e-05	2.03e-05	4.22e-05	3.51754	1.81456	0.109393	1.03349	unchanged
meta_465			O-Demethylpuromycin	-14.4473	MS1 mz matched	456.201	37.823	0.000139453	0.000140857	0.000116916	0.000116079	8.79e-05	7.68e-05	0.000139946	5.9e-05	5.01e-05	0.887016	-0.172967	0.757354	0.216047	unchanged
meta_466	1-Oleoyl-sn-glycerol 3-phosphate	0.9572			MS2 forward	457.234	239.049	0.000117045	0.000129582	0.000168452	0.000359088	0.000351131	0.000388688	4.72e-05	4.89e-05	4.18e-05	0.125437	-2.99497	0.000905464	1.27581	down
meta_467			4-trans-Hydroxyglipizide;3-cis-Hydroxyglipizide;	17.3253746009536;17.3253746009536;	MS1 mz matched	460.181	247.319	1.86e-05	1.87e-05	1.8e-05	1.4e-05	1.08e-05	1.43e-05	3.31e-05	4.54e-05	3.95e-05	3.01829	1.59373	0.0116276	1.23096	up
meta_468					Unmapped	460.887	378.464	6.92e-05	6.01e-05	7.11e-05	6.11e-05	5.64e-05	5.11e-05	5.01e-05	5.52e-05	5.06e-05	0.924686	-0.112965	0.286786	0.688537	unchanged
meta_469					Unmapped	460.995	32.693	0.000136562	0.000124157	0.000143157	0.000306147	0.000245372	0.000273624	0.00011144	6.82e-05	7.51e-05	0.308683	-1.6958	0.00134344	1.24595	down
meta_470			Lucidenic acid M;3-Dehydroecdysone;Podecdysone B	-12.4112548044592;-12.3266783920585;-12.3266783920585	MS1 mz matched	461.292	37.241	0.000291466	0.000319077	0.000274578	0.000438163	0.000411687	0.000419479	0.00021085	0.000174012	0.000160901	0.429962	-1.21772	0.000710819	1.26682	down
meta_471					Unmapped	461.926	344.191	4.46e-05	3.96e-05	3.52e-05	3.44e-05	2.43e-05	2.8e-05	4.32e-05	3.22e-05	4.34e-05	1.37132	0.455564	0.0898017	0.958643	unchanged
meta_472			Adenylsuccinic acid;N(6)-(1,2-dicarboxyethyl)AMP;Gentamicin C2;Gentamicin C2b;Sagamicin;Gentamicin C2a	6.55265108452598;6.55265108452598;-8.98811700220347;-8.98811700220347;-8.98811700220347	MS1 mz matched	462.296	174.207	0.000226856	0.00022841	0.000224624	4.05e-05	2.02e-05	4.63e-05	0.00037818	0.000361051	0.000370037	10.3632	3.3734	1.91e-05	1.27718	up
meta_473					Unmapped	463.967	370.175	0.000479645	0.000535087	0.000435899	0.000417516	0.00042705	0.000416972	0.00051458	0.000476219	0.000525683	1.20209	0.265545	0.0252782	1.20312	up
meta_474			Cephaeline	16.728	MS1 mz matched	465.283	49.378	0.000199089	0.000247466	0.000197054	0.000181359	9.21e-05	0.000126677	0.000203421	0.000157136	0.000158116	1.29632	0.37442	0.275164	0.701384	unchanged
meta_475			Cholesterol sulfate;Cholesterol sulfate;Cholest-5-en-3beta-ol sulfate	-21.3247928619143;-21.3661806040493	MS1 mz matched	465.302	25.547	0.000547879	0.000654263	0.000387199	0.000359471	0.000366449	0.000266971	0.000325693	0.000291256	0.000193624	0.816377	-0.292693	0.301186	0.655709	unchanged
meta_476					Unmapped	469.027	371.478	0.0119153	0.0114789	0.0105456	0.0109303	0.0113824	0.011871	0.0138971	0.0134403	0.0144751	1.22317	0.290627	0.003367	1.21902	up
meta_477			(5a,6a,8a,11a)-8-Hydroxy-2-oxo-1(10),3-guaiadien-12,6-olide-15-al 8-(4-hydroxyphenylacetate);Lactupicrin;(-)-cis-Rotenolone;Lactupicrin;12a-Hydroxyrotenone;Sumatrol;Tephrosin;Toxicarol;alpha-Toxicarol	-6.22499989504126;-6.22499989504126;-6.22499989504126;-6.33935132824679;-6.33935132824679;-6.33935132824679;-6.33935132824679;-6.33935132824679	MS1 mz matched	469.153	382.773	5.85e-05	5.46e-05	4.31e-05	3.49e-05	2.81e-05	2.95e-05	4.31e-05	4.38e-05	8.44e-05	1.85254	0.889505	0.192026	0.881441	unchanged
meta_478			Butyl 3-O-caffeoylquinate;Bruceine D	-13.8541839976321;-13.897093727584	MS1 mz matched	469.165	420.668	2.13e-05	1.79e-05	1.78e-05	1.82e-05	1.2e-05	1.35e-05	3.2e-05	2.79e-05	6.29e-05	2.81082	1.49099	0.136596	0.973916	unchanged
meta_479			Limonin;Zapoterin;Limonin;Evodin;Zapoterin;Butyrylmallotochromene;1-Butanone, 1-(6-((3-acetyl-2,4-dihydroxy-6-methoxy-5-methylphenyl)methyl)-5,7-dihydroxy-2,2-dimethyl-2H-1-benzopyran-8-yl)-;Drummondin A;Isobutyrylmallotochromene	16.082933657168;16.082933657168;16.0146628807786;16.0146628807786;16.0146628807786;16.0146628807786;16.0146628807786	MS1 mz matched	469.202	432.715	2.99e-05	3.04e-05	2.46e-05	2.54e-05	1.77e-05	2.23e-05	3.06e-05	3.38e-05	5.41e-05	1.81363	0.858881	0.127319	0.967263	unchanged
meta_480			Puromycin	-7.8343	MS1 mz matched	470.219	27.9005	0.000219561	0.000189622	0.000204386	7.72e-05	6.85e-05	5.62e-05	0.000293278	0.000260958	0.000210208	3.78494	1.92027	0.0122213	1.23616	up
meta_481			Clofazimine;Compound WIN VIII;5-(5-(2,6-Dichloro-4-(4,5-dihydro-2-oxazolyl)phenoxy)pentyl)-3-(hydroxyethyloxymethyleneoxymethyl)isoxazole	-8.34699236729461;2.98930264708324	MS1 mz matched	471.118	380.613	7.57e-05	6.89e-05	5.78e-05	4.38e-05	5.04e-05	6.3e-05	6.11e-05	9.92e-05	9.43e-05	1.61822	0.69441	0.096249	0.99128	unchanged
meta_482			Sempeline A	-7.36805	MS1 mz matched	472.202	297.854	0.000392663	0.000449899	0.000419289	0.000370305	0.000344466	0.000390317	0.000352199	0.000401393	0.00054076	1.17127	0.228068	0.380638	0.611239	unchanged
meta_483			Licorisoflavan A;16alpha,17-Dihydroxypregn-4-ene-3,20-dione cyclic acetal with 2-furyl methyl ketone	14.5486284199225;14.6038500313342	MS1 mz matched	473.217	37.86	0.000244823	0.000227955	0.000231079	0.000131331	0.000121514	0.000109012	0.000175942	0.000130513	0.000118373	1.17403	0.231464	0.356096	0.626577	unchanged
meta_484			Isorhamnetin 4'-O-glucuronide;6-Methoxyluteolin 7-glucuronide;8-Hydroxyluteolin 4'-methyl ether 8-glucuronide;Carmine red;3'-Methoxytricetin 7-glucuronide;Carmine;Carminic acid	-6.90514603977523;-6.90514603977523;-6.90514603977523;-6.90514603977523;-6.90514603977523;-6.90514603977523	MS1 mz matched	473.361	49.097	8.93e-05	0.000107195	0.000105403	5.98e-05	7.44e-05	5.84e-05	0.00010177	9.58e-05	0.000118365	1.64037	0.714022	0.00995371	1.18265	up
meta_485			Doronine;4,8-Secosenecion-8,11,16-trione, 15,20-dihydro-12-(acetyloxy)-20-chloro-15-hydroxy-4-methyl-	-1.73944	MS1 mz matched	475.948	366.767	0.000641632	0.000626215	0.000571558	0.000548881	0.000545426	0.000546156	0.000407024	0.000564493	0.000403677	0.838297	-0.254467	0.237488	0.818629	unchanged
meta_486			LysoPE(18:2(9Z,12Z)/0:0);LysoPE(0:0/18:2(9Z,12Z));	-3.22511342423645;-3.22511342423645;	MS1 mz matched	476.276	185.722	0.000927002	0.000905628	0.000927485	0.000828119	0.000810677	0.000915584	0.00144164	0.00145585	0.00119085	1.60052	0.678541	0.0173016	1.20366	up
meta_487			CB3717	-17.3833	MS1 mz matched	476.449	367.964	0.000122453	0.000128847	0.000167988	0.000134664	0.000133484	0.000152151	9.63e-05	0.000138844	9.38e-05	0.782505	-0.353828	0.161325	0.887118	unchanged
meta_488			18-Carboxy-dinor-LTE4;Platensimycin;(-)-Platensimycin	-13.8786221852473;-6.34663315652544	MS1 mz matched	478.134	54.9535	0.000349087	0.000344863	0.000283474	0.000208013	0.000178922	0.000135532	0.000195362	0.000158834	0.000194467	1.05014	0.0705791	0.741413	0.226525	unchanged
meta_489			LysoPE(18:0/0:0);LysoPE(0:0/18:0);LysoPC(15:0);	-3.82159909943592;-3.82159909943592;-3.82159909943592;	MS1 mz matched	480.307	179.917	0.0026523	0.00286125	0.00295699	0.00269135	0.00290327	0.00279355	0.00257976	0.00232049	0.00237013	0.866743	-0.206324	0.0229884	1.12654	down
meta_490			(3beta,5alpha,9alpha,14alpha,22E,24R)-3,5,9,14-Tetrahydroxyergosta-7,22-dien-6-one;Polyporusterone E;Polyporusterone D;Polyporusterone G;	-10.5893985017798;-10.5893985017798;-10.5893985017798;-10.5893985017798;	MS1 mz matched	481.297	26.8495	0.00056698	0.000626555	0.000538044	0.000524252	0.000627486	0.0004462	0.000293809	0.000295448	0.000276403	0.541736	-0.884339	0.0416602	1.17394	down
meta_491			Gemcitabine diphosphate;	-15.1844747932763;	MS1 mz matched	482.012	344.185	5.24e-05	4.75e-05	5.78e-05	3.84e-05	3.36e-05	5.09e-05	3.99e-05	2.77e-05	6.61e-05	1.08773	0.12132	0.792999	0.182684	unchanged
meta_492			hydroxynefazodone;6-O-Glc-paromamine;Kamycin X;Kamycin D	-19.305907029954;-24.9370339892437;-24.9370339892437;-24.9370339892437	MS1 mz matched	484.203	351.433	1.66e-05	1.76e-05	2.13e-05	3.65e-05	3.39e-05	4.05e-05	9.93e-06	7.66e-06	8.23e-06	0.232815	-2.10274	0.00193682	1.26628	down
meta_493					Unmapped	486.215	27.9005	0.000206458	0.000194883	0.000193143	4.21e-05	4.21e-05	1.82e-05	0.000213879	0.000206638	0.000217275	6.23265	2.63985	0.000568909	1.27332	up
meta_494					Unmapped	487.929	366.208	0.000197046	0.000214838	0.000191475	0.000164529	0.000181517	8.34e-05	0.000207589	0.00011297	0.000208943	1.23298	0.302152	0.48967	0.454138	unchanged
meta_495			6''-O-Acetylgenistin;Betavulgarin glucoside;4''-O-Acetylafzelin;Kaempferol 3-(2''-acetylrhamnoside);Apigenin 7-O-(6''-O-acetylglucoside);3''-O-Acetylafzelin;Apigenin 7-O-(2''-O-acetylglucoside);	20.6457821152915;20.6457821152915;20.6457821152915;20.6457821152915;20.6457821152915;20.6457821152915;20.6457821152915;	MS1 mz matched	490.148	286.678	0.000106988	8.84e-05	0.000100927	8.49e-05	8.12e-05	8.92e-05	8.06e-05	9.61e-05	0.0001525	1.28958	0.366901	0.376288	0.625942	unchanged
meta_496					Unmapped	492.988	370.548	0.0102474	0.00999953	0.00910754	0.00845733	0.00874127	0.00953974	0.0107809	0.0103552	0.0109062	1.19837	0.261073	0.0168428	1.18263	up
meta_497	Enterostatin human	0.8547			MS2 forward	495.276	28.421	0.000330496	0.000229766	0.000280632	0.000377955	0.000284944	0.000204051	0.000282642	0.000188139	0.000207624	0.78252	-0.3538	0.353036	0.610137	unchanged
meta_498					Unmapped	495.944	366.451	0.000425431	0.000422357	0.00038742	0.000357514	0.000366925	0.000369395	0.000401959	0.000250073	0.000272915	0.845601	-0.24195	0.355868	0.65315	unchanged
meta_499			Lorazepam glucuronide;	-20.3474085126956;	MS1 mz matched	496.272	108.475	0.000557433	0.000375322	0.000385808	0.000450007	0.000355018	0.000412478	0.00106022	0.00137084	0.00110712	2.9061	1.53908	0.0105764	1.23811	up
meta_500			Sertaconazole;	20.5587408913689;	MS1 mz matched	496.792	347.639	6.46e-05	7.13e-05	6.11e-05	6.99e-05	6.36e-05	6.79e-05	9.27e-05	8.67e-05	9.41e-05	1.35882	0.442352	0.00142247	1.24268	up
meta_501			Musabalbisiane B;Eucaglobulin;	-1.45812587361514;-1.45812587361514;	MS1 mz matched	497.165	46.473	0.000464536	0.000391835	0.000294979	0.000176352	0.000234859	0.000246767	0.000295966	0.000411899	0.00027297	1.49068	0.575972	0.112795	0.953006	unchanged
meta_502					Unmapped	497.292	31.377	0.000439863	0.000355996	0.00037636	0.000352782	0.000308273	0.000319118	0.00047054	0.000371783	0.000428982	1.29702	0.375201	0.05872	1.07174	unchanged
meta_503			Glucocheirolin;Glucocheirolin;3-Methylsufonylpropyl glucosinolate	-12.9208256200143;-12.9832354541417	MS1 mz matched	498.036	35.2775	3.1e-05	3.2e-05	3.59e-05	5.07e-05	5.83e-05	6.94e-05	3.14e-05	2.79e-05	3.85e-05	0.548009	-0.867728	0.0204714	1.15932	down
meta_504	Taurochenodeoxycholate	1			MS2 forward	498.288	109.805	0.0121563	0.0144079	0.019911	0.0197802	0.0150606	0.0175422	0.0418906	0.0796274	0.0421279	3.12402	1.6434	0.096136	1.05782	unchanged
meta_505					Unmapped	499.049	286.434	5.77e-05	5.13e-05	6.44e-05	8.39e-05	9.48e-05	0.000115995	7.99e-05	8.44e-05	6.33e-05	0.772133	-0.373079	0.130441	0.896333	unchanged
meta_506			Linalool 3,6-oxide primeveroside;Linalool 3,7-oxide beta-primeveroside;Linalool oxide D 3-[apiosyl-(1-&gt;6)-glucoside];	6.9750545210162;6.9750545210162;6.9750545210162;	MS1 mz matched	499.199	39.852	9.51e-05	0.000114651	9.83e-05	6.55e-05	6.11e-05	0.000124685	0.000143381	0.000143233	0.000148996	1.73366	0.79382	0.0944103	1.06266	unchanged
meta_507			Ganolucidic acid A;Ganolucidic acid D;Physalolactone B;Ganoderic acid beta;11-Deoxocucurbitacin I	12.4140092383974;12.4140092383974;12.4140092383974;12.4140092383974;12.3922226410274	MS1 mz matched	499.308	34.67	0.000259794	0.000279983	0.00028789	8.44e-05	0.000185285	0.000143026	0.000398743	0.000383609	0.000332083	2.70002	1.43297	0.00413687	1.22387	up
meta_508			Fexofenadine;Fexofedine;4-(1-Hydroxy-4-(4-(hydroxydiphenylmethyl)-1-piperidinyl)butyl)-alpha,alpha-dimethylbenzeneacetic acid;Aflatrem	4.17185406574276;4.1892094344214;4.1892094344214	MS1 mz matched	500.276	182.881	0.000697836	0.000635189	0.000752342	0.000579673	0.000683416	0.000615473	0.00075955	0.000823501	0.000656191	1.192	0.25338	0.117881	0.924629	unchanged
meta_509			Artonin A;Artonin F;Cycloheterophyllin;Artonin B;Isocycloheterophyllin;Myxothiazol Z	-0.305257384362428;-0.305257384362428;-0.305257384362428;-0.305257384362428;-0.305257384362428;5.97376323185749	MS1 mz matched	501.192	358.721	2.4e-05	1.97e-05	1.99e-05	2.31e-05	1.89e-05	2.05e-05	9.89e-06	1.3e-05	1.85e-05	0.662311	-0.59442	0.0908665	0.99975	unchanged
meta_510			LysoPE(0:0/20:2(11Z,14Z));LysoPE(20:2(11Z,14Z)/0:0);	-18.9459350124634;-18.9459350124634;	MS1 mz matched	504.307	178.522	0.00187281	0.00181133	0.00187127	0.00180653	0.00192067	0.00163857	0.00167378	0.00142025	0.00152631	0.861079	-0.215783	0.0877142	0.95768	unchanged
meta_511					Unmapped	504.968	370.764	0.00103557	0.00105262	0.000988872	0.000950679	0.000878725	0.000966435	0.00101436	0.00101468	0.00109063	1.11583	0.158113	0.0437183	1.05478	up
meta_512			dGTP;Adenosine triphosphate;2-hydroxy-dATP;ATP;Adenosine 5'-triphosphate;dGTP;2'-Deoxyguanosine 5'-triphosphate;Deoxyguanosine 5'-triphosphate;Deoxyguanosine triphosphate;2-Hydroxy-dATP;2-Hydroxy-2'-deoxyadenosine 5'-triphosphate	8.55966607586132;8.55966607586132;8.55966607586132;8.55966607586132;8.55966607586132;8.55966607586132	MS1 mz matched	506.185	291.363	7.45e-05	6.25e-05	6.42e-05	2.48e-05	2.82e-05	2.79e-05	7.7e-05	7.35e-05	0.000112535	3.25221	1.70142	0.0387524	1.18278	up
meta_513			C.I. Acid Yellow 17;C.I. Pigment Yellow;Gymnodimine;Gymnodimine A;GYM A	11.8267382841939;11.8267382841939;-7.68722987515221	MS1 mz matched	506.323	176.363	0.000893136	0.00087614	0.000853138	0.00079765	0.000856255	0.000798187	0.000791441	0.000728234	0.000782142	0.938715	-0.0912407	0.144648	0.858488	unchanged
meta_514					Unmapped	509.019	370.976	0.0051168	0.00491099	0.0049317	0.00481543	0.00476458	0.00481918	0.0053995	0.00519223	0.00573003	1.13352	0.180808	0.0531965	1.14785	unchanged
meta_515			Nb-trans-Feruloylserotonin glucoside;	9.4699457662952;	MS1 mz matched	513.192	243.219	1.54e-05	1.52e-05	1.75e-05	3.42e-06	3.55e-06	4.46e-06	4.39e-05	5.5e-05	6.29e-05	14.1439	3.82211	0.0116817	1.2492	up
meta_516			Ganoderic acid C1;Ganoderic acid V1;Ganoderic acid xi;Ganoderenic acid A;Ganoderenic acid B;Ganoderic acid J;Ganosporelactone B;Cucurbitacin I;Stigmatellin A;Stigmatellin	-11.9949121527879;-11.9949121527879;-11.9949121527879;-11.9949121527879;-11.9949121527879;-11.9949121527879;-11.9949121527879;-12.0849375578414;-12.0849375578414	MS1 mz matched	513.287	43.184	0.00045502	0.000455806	0.00040026	0.000352456	0.000393568	0.000364169	0.000592924	0.000585402	0.000612737	1.61329	0.690006	0.0002475	1.26855	up
meta_517	Taurocholate	1			MS2 forward	514.283	193.286	0.00816933	0.00747222	0.00635242	0.00604139	0.00690891	0.00683523	0.00779301	0.00751751	0.00721631	1.13855	0.187199	0.0602064	1.04349	unchanged
meta_518	Adynerin	0.9488			MS2 forward	515.303	46.482	0.00109402	0.00116848	0.00114358	0.000791406	0.000710682	0.000662232	0.00171035	0.00128923	0.00161528	2.13224	1.09237	0.0170815	1.21627	up
meta_519			Micozole nitrate	-21.7055	MS1 mz matched	519.143	35.9015	0.000138717	0.00013483	9.72e-05	0.000130771	0.000159055	0.000125372	0.000150335	0.000140635	0.000198091	1.1779	0.236216	0.312228	0.656024	unchanged
meta_520					Unmapped	522.86	377.315	0.000108578	9.7e-05	7.83e-05	7.86e-05	6.66e-05	6.21e-05	6.75e-05	5.5e-05	4.9e-05	0.827305	-0.273509	0.181935	0.804297	unchanged
meta_521			LysoPE(22:6(4Z,7Z,10Z,13Z,16Z,19Z)/0:0);LysoPE(0:0/22:6(4Z,7Z,10Z,13Z,16Z,19Z));Protoverine	8.49195278805088;8.49195278805088;-7.23404692777509	MS1 mz matched	524.276	181.226	0.000341999	0.000350549	0.00037512	0.000398648	0.000428706	0.00043464	0.000250664	0.000320106	0.000129932	0.555233	-0.848834	0.0727173	1.09409	unchanged
meta_522					Unmapped	525.225	27.498	0.000125738	0.000135955	0.000130195	1.76e-05	2.81e-05	1.98e-05	0.000145535	0.000133817	0.0001419	6.42786	2.68434	1.57e-05	1.27511	up
meta_523			Cephaeline	16.728	MS1 mz matched	525.305	50.437	0.000169064	0.000175688	0.000152559	7.31e-05	8.88e-05	6.91e-05	0.000130877	5.81e-05	0.000132483	1.39191	0.477062	0.343438	0.655645	unchanged
meta_524					Unmapped	527.408	48.447	7.78e-05	6.2e-05	7.49e-05	3.89e-05	5.01e-05	4.45e-05	5.89e-05	4.66e-05	5.03e-05	1.16737	0.223258	0.200372	0.778726	unchanged
meta_525					Unmapped	528.284	181.876	0.000886791	0.000939603	0.001029	0.00122077	0.00122235	0.00120239	0.000828013	0.000868367	0.000929557	0.720321	-0.473289	0.00561567	1.25941	down
meta_526			C.I. Acid Yellow 17;C.I. Pigment Yellow;Gymnodimine;Gymnodimine A;GYM A	11.8267382841939;11.8267382841939;-7.68722987515221	MS1 mz matched	528.307	173.673	0.000728392	0.000920993	0.000928717	0.000514477	0.00050692	0.000334184	0.000695596	0.000671276	0.00070495	1.52837	0.611989	0.0521191	1.14391	unchanged
meta_527					Unmapped	528.93	366.397	0.000454281	0.000512848	0.000450865	0.000389254	0.000377311	0.000275951	0.000288776	0.000266425	0.000264784	0.786545	-0.346398	0.170237	0.908556	unchanged
meta_528			UDP-4-dehydro-6-deoxy-D-glucose;Cymarin;Strophanthidin 3-O-beta-D-cymaroside	20.9744358103937;-0.911912033296054	MS1 mz matched	529.282	45.853	0.000371816	0.000354767	0.000309481	0.000263244	0.00018314	0.000230891	0.000372844	0.000401509	0.000310858	1.60232	0.680161	0.0191995	1.13433	up
meta_529			CDP-4-dehydro-3,6-dideoxy-D-glucose;CDP-3,6-dideoxy-D-erythro-hexos-4-ulose;CDP-4-dehydro-3,6-dideoxy-alpha-D-glucose;CDP-4-dehydro-3,6-dideoxy-D-glucose epimer	16.3748585317433;16.3748585317433	MS1 mz matched	530.3	179.715	0.028999	0.0299909	0.0318211	0.0287628	0.0313128	0.0292492	0.0273369	0.0240379	0.0237676	0.841226	-0.249435	0.0330048	1.10319	down
meta_530			Pyriprole	7.08117	MS1 mz matched	531.229	33.305	5.97e-05	6.02e-05	8.93e-05	5.11e-05	4.37e-05	3.78e-05	5.76e-05	3.93e-05	5.07e-05	1.11288	0.154298	0.493483	0.454159	unchanged
meta_531			Ganoderic acid G;Ganoderic acid I;Ganoderic acid eta;Cucurbitacin J;Simplexin	-11.504148738263;-11.504148738263;-11.504148738263;-11.4695823961076;-11.4695823961076	MS1 mz matched	531.297	48.113	0.000855496	0.000762174	0.000680177	0.000464055	0.00058863	0.000427799	0.00102815	0.00095901	0.000953238	1.9861	0.989941	0.00325641	1.24836	up
meta_532					Unmapped	532.769	347.68	5.8e-05	5.74e-05	5.64e-05	6.55e-05	5e-05	6.36e-05	7.9e-05	7.17e-05	7.67e-05	1.2697	0.344488	0.0633372	1.06715	unchanged
meta_533					Unmapped	533.295	315.675	1.39e-05	1.55e-05	1.67e-05	7.45e-06	1.01e-05	8.73e-06	3.28e-05	2.79e-05	3.63e-05	3.68871	1.88312	0.0064795	1.24971	up
meta_534			1,4-beta-D-Glucan;	0.253283138674486;	MS1 mz matched	535.152	213.804	2.49e-05	3.47e-05	2.28e-05	2.77e-06	1.51e-06	5.09e-07	3.41e-05	3.65e-05	3.26e-05	21.5459	4.42934	9.16e-05	1.2751	up
meta_535			Vaccinoside;Salviaflaside methyl ester;	-19.651731092449;-19.651731092449;	MS1 mz matched	535.471	44.724	0.000556119	0.000615373	0.000607009	0.000468824	0.000658797	0.000487051	0.000455279	0.00042375	0.000441962	0.818117	-0.289621	0.245474	0.799222	unchanged
meta_536					Unmapped	536.728	347.77	0.000179691	0.000169119	0.000159789	0.000165041	0.000156798	0.000163527	0.00020302	0.000200142	0.000216085	1.27583	0.351441	0.00397601	1.24176	up
meta_537					Unmapped	537.329	178.776	0.00128707	0.00108364	0.00115934	0.0010848	0.00109471	0.00102275	0.00105674	0.000853187	0.000907911	0.879957	-0.184495	0.15912	0.899209	unchanged
meta_538					Unmapped	542.3	178.624	0.000202279	0.000187136	0.00021	0.000252496	0.000269751	0.00025576	0.000172347	0.000130426	0.000177869	0.617786	-0.69482	0.0140516	1.21821	down
meta_539			LysoPC(20:4(8Z,11Z,14Z,17Z));LysoPC(20:4(5Z,8Z,11Z,14Z));	4.18012919140111;4.18012919140111;	MS1 mz matched	542.335	180.529	0.000170676	0.000183629	0.000222189	0.000163621	0.000139988	0.000251374	0.000194187	0.000161162	0.00016026	0.929056	-0.106163	0.742605	0.231319	unchanged
meta_540			CMP-3-deoxy-D-manno-octulosote;CMP-KDO;CMP-beta-KDO	-8.62023	MS1 mz matched	542.369	34.618	6.69e-05	6.39e-05	5.36e-05	0.000221946	0.000195189	0.000140274	4.5e-06	4.78e-06	3.54e-06	0.0229966	-5.44244	0.0170692	1.23654	down
meta_541					Unmapped	544.316	176.786	0.000571659	0.00055462	0.000552422	0.000627439	0.00066517	0.000647777	0.00053428	0.000413959	0.000472476	0.732182	-0.449726	0.0289183	1.17936	down
meta_542			3'-Keto-3'-deoxy-ATP	23.5567	MS1 mz matched	545.197	290.998	6.61e-05	5.91e-05	5.62e-05	4.37e-05	4.28e-05	5.42e-05	5.87e-05	6.2e-05	9.23e-05	1.51354	0.597931	0.142634	0.932189	unchanged
meta_543					Unmapped	545.97	370.993	0.00134095	0.00129075	0.00124585	0.00125091	0.00130471	0.00127849	0.00150259	0.00134912	0.00155022	1.1481	0.199243	0.0810695	1.0666	unchanged
meta_544					Unmapped	546.472	371.036	0.000411964	0.000397683	0.000425954	0.000396841	0.00039687	0.000428954	0.000464543	0.000418036	0.000451449	1.09108	0.125759	0.105567	0.930675	unchanged
meta_545					Unmapped	551.03	371.409	0.0080155	0.00732838	0.00713978	0.00720149	0.00727327	0.00770959	0.0089606	0.00877975	0.00965993	1.23512	0.304649	0.00919431	1.20408	up
meta_546			CDP-4-dehydro-3,6-dideoxy-D-glucose;CDP-3,6-dideoxy-D-erythro-hexos-4-ulose;CDP-4-dehydro-3,6-dideoxy-alpha-D-glucose;CDP-4-dehydro-3,6-dideoxy-D-glucose epimer	16.3748585317433;16.3748585317433	MS1 mz matched	552.284	179.899	0.000216153	0.000232788	0.000208358	0.000206803	0.000187146	0.000191757	0.00021301	0.000184242	0.000176388	0.979399	-0.0300312	0.770439	0.201466	unchanged
meta_547			Pateamine;Pateamine A	-23.105	MS1 mz matched	554.3	178.131	0.0236674	0.0220291	0.0240477	0.0227589	0.0230921	0.0228698	0.0202467	0.0175073	0.0191188	0.827592	-0.273008	0.0364746	1.1855	down
meta_548					Unmapped	555.287	380.201	5.29e-05	5.01e-05	3.49e-05	2.65e-05	1.59e-05	1.03e-05	3.93e-05	4e-05	5.05e-05	2.46362	1.30078	0.0146257	1.15998	up
meta_549			Germanicol cinnamate;	23.0011776669769;	MS1 mz matched	555.441	49.092	0.000207264	0.000183283	0.000201126	0.000153257	0.000142114	0.000154286	0.000157336	0.000121341	0.000149922	0.95317	-0.0691951	0.596932	0.369249	unchanged
meta_550					Unmapped	556.314	175.319	0.0129547	0.0134531	0.013237	0.00850261	0.00958664	0.00681303	0.00658561	0.00672208	0.0118241	1.00922	0.0132384	0.970593	0.025656	unchanged
meta_551			DG(15:0/18:3(9Z,12Z,15Z)/0:0);DG(15:0/0:0/18:3n3);DG(14:1n5/0:0/18:2n6);DG(18:3(9Z,12Z,15Z)/15:0/0:0);DG(15:0/18:3(6Z,9Z,12Z)/0:0);DG(15:0/0:0/18:3n6);DG(18:3(6Z,9Z,12Z)/15:0/0:0);DG(14:1n5/0:0/20:2n6);	-2.38553121112403;-2.38553121112403;-2.38553121112403;-2.38553121112403;-2.38553121112403;-2.38553121112403;-2.38553121112403;-2.38553121112403;	MS1 mz matched	557.455	49.073	0.000848935	0.000828038	0.000712278	0.000454377	0.000465362	0.000448763	0.000665739	0.000622633	0.000615394	1.39113	0.476259	0.00441169	1.2579	up
meta_552					Unmapped	557.95	369.478	0.00128293	0.00117325	0.00112276	0.00104509	0.00110899	0.00107183	0.00116547	0.00114099	0.00107642	1.04866	0.0685465	0.189828	0.803684	unchanged
meta_553					Unmapped	558.452	370.433	0.000358641	0.000302451	0.000314975	0.000276494	0.000276828	0.00033334	0.000317335	0.000275951	0.000327702	1.03872	0.0548005	0.667165	0.289368	unchanged
meta_554					Unmapped	560.233	46.123	7.01e-05	5.92e-05	5e-05	5.5e-05	5.77e-05	5.66e-05	7.06e-05	9.22e-05	7.92e-05	1.42918	0.515185	0.0590522	1.13349	unchanged
meta_555	Maltotriose	0.9314			MS2 forward	563.181	439.942	9.08e-05	9.69e-05	6.93e-05	6.02e-05	2.65e-05	5e-05	0.000144077	0.00015559	0.000132618	3.16356	1.66155	0.00212139	1.24306	up
meta_556					Unmapped	565.36	173.969	0.000587894	0.000572617	0.000476417	0.000461494	0.000493623	0.000389913	0.000607952	0.000442105	0.000505691	1.15666	0.209969	0.298014	0.668906	unchanged
meta_557					Unmapped	565.966	370.719	0.00133741	0.00123334	0.00126285	0.0010833	0.00119244	0.00121953	0.00136574	0.00123488	0.00136644	1.13498	0.182667	0.0599223	1.01438	unchanged
meta_558					Unmapped	571.286	233.695	4.13e-05	4.68e-05	4.95e-05	4.7e-05	5.18e-05	5.66e-05	3.9e-05	4.58e-05	3.99e-05	0.802853	-0.316792	0.0465561	1.05509	down
meta_559					Unmapped	571.435	109.267	0.000108156	0.000108364	0.000102481	0.000275646	0.000129734	0.000128228	0.000186168	0.000118303	9.65e-05	0.751435	-0.41228	0.484422	0.470736	unchanged
meta_560			Nb-trans-Feruloylserotonin glucoside;	9.4699457662952;	MS1 mz matched	573.214	243.225	6.95e-06	8.6e-06	8.22e-06	1.81e-06	1.53e-06	1.24e-06	2.74e-05	3.21e-05	3.71e-05	21.0766	4.39757	0.0080088	1.25846	up
meta_561			Mangiferin 6'-gallate;	11.0317125832411;	MS1 mz matched	573.45	108.322	0.000735432	0.000708075	0.000466863	0.00153163	0.000723592	0.000584282	0.00111461	0.000600672	0.00056219	0.802066	-0.318207	0.621669	0.335323	unchanged
meta_562					Unmapped	576.284	175.649	0.000606645	0.000621401	0.000627681	0.000907831	0.000947031	0.000937334	0.000408707	0.00028933	0.000375835	0.384597	-1.37858	0.00177856	1.26839	down
meta_563			Formamidopyrimidine nucleoside triphosphate;Formamidopyrimidine nucleoside triphosphate	-9.65709459323769;-9.61180862456301	MS1 mz matched	577.947	369.409	0.000637604	0.00057718	0.000592319	0.000536926	0.000592852	0.000591691	0.000661133	0.000611341	0.000601133	1.08838	0.122178	0.124513	0.8902	unchanged
meta_564			Fumitremorgin A	9.82488	MS1 mz matched	578.3	173.637	0.0111452	0.0124548	0.0121801	0.00838792	0.00831714	0.00829223	0.0104773	0.00899853	0.0102359	1.1886	0.24926	0.0748957	1.10446	unchanged
meta_565					Unmapped	578.344	177.839	0.00189703	0.00187135	0.00196986	0.00208893	0.00241973	0.00200796	0.00162787	0.00154711	0.00168247	0.745395	-0.423922	0.038291	1.15463	down
meta_566			Urolithin A 3,8-O-diglucuronide;	-9.47543149820118;	MS1 mz matched	579.439	48.105	0.000222036	0.00024731	0.00019426	0.000197027	0.000213348	0.000208898	0.000126319	0.000130835	0.000109009	0.59128	-0.758087	0.000793225	1.25545	down
meta_567			20-Oxo-5-O-beta-mycaminosyltylactone;23-Deoxy-5-O-beta-mycaminosyltylonolide	5.47547	MS1 mz matched	580.36	175.141	0.00104306	0.00110537	0.00119029	0.00108596	0.00113459	0.00117665	0.00103985	0.000882227	0.000997796	0.859494	-0.218441	0.0569291	1.05903	unchanged
meta_568					Unmapped	581.455	46.499	0.00043255	0.000436678	0.000404447	0.000634142	0.00051114	0.000562079	0.000249854	0.000263899	0.000248886	0.446677	-1.1627	0.0114585	1.24692	down
meta_569			Hydroxyspirilloxanthin;Monodemethyl spirilloxanthin;Spheroidenone;Spheroiden-2-one;R.g.-Keto I;Thiothece-474	22.5147452899421;22.5147452899421;22.5147452899421;22.5147452899421	MS1 mz matched	581.911	366.216	0.000174202	0.00015474	0.000166073	0.000108039	0.000134099	0.000132582	8.1e-05	0.000162377	0.000154053	1.06066	0.0849685	0.802506	0.176745	unchanged
meta_570	1-Stearoyl-sn-glycerol 3-phosphocholine	0.7889			MS2 reverse	582.376	173.969	0.00119442	0.001358	0.00128409	0.00100226	0.00125659	0.00105899	0.00126357	0.00122262	0.00116224	1.09964	0.137029	0.287628	0.710079	unchanged
meta_571			Bilirubin;4E,15Z-Bilirubin IXa;Bilirubin;(3Z)-Phytochromobilin;15,16-Dihydrobiliverdin;15,16-Dihydrobiliverdin IXalpha;15,16-Dihydrobiliverdin ixa	1.403305223072;1.403305223072;1.37746068335428;1.37746068335428;1.37746068335428	MS1 mz matched	583.264	123.813	0.000124069	0.000118698	0.000121777	7.19e-05	5.04e-05	8.11e-05	0.000387939	0.00051438	0.000661271	7.68605	2.94224	0.0276949	1.20717	up
meta_572			Irinotecan;(3Z)-Phycocyanobilin;(3Z)-Phycoerythrobilin;Irinotecan	20.2378002076725;20.2974999451326;20.2974999451326;20.2974999451326	MS1 mz matched	585.285	297.849	1.99e-05	2.63e-05	3.14e-05	3.21e-05	2.27e-05	2.7e-05	1.82e-05	2.22e-05	3.92e-05	0.971998	-0.0409745	0.920602	0.0695975	unchanged
meta_573			Presqualene diphosphate;All-trans-hexaprenyl diphosphate;Inuline;Anthranoyllycoctonine	20.7617416316764;20.7617416316764;9.55101041174784	MS1 mz matched	585.329	173.637	0.000552629	0.000681368	0.000526906	0.000428815	0.000445424	0.000469929	0.00061346	0.000461663	0.000505563	1.17596	0.233837	0.217631	0.825386	unchanged
meta_574			Prunin 6''-O-gallate;	-4.43309571945302;	MS1 mz matched	585.487	43.19	0.000603173	0.000557289	0.00055486	0.000660669	0.000601308	0.000607785	0.000506483	0.00051742	0.000494696	0.812188	-0.300114	0.0163764	1.21093	down
meta_575					Unmapped	585.998	30.088	0.0001839	0.000193621	0.000187089	0.000357108	0.000370739	0.000376968	3.85e-05	2.84e-05	4.08e-05	0.0974519	-3.35917	5.78e-06	1.27805	down
meta_576					Unmapped	589.445	109.597	0.00105746	0.000968193	0.00094753	0.00121674	0.00100839	0.00100637	0.000914182	0.00124884	0.000793345	0.914859	-0.128379	0.591532	0.36688	unchanged
meta_577			Feruloyl-beta-sitosterol;Ubiquinone 6;Ubiquinone-6;Coenzyme Q6	19.3716985917282;19.3716985917282;19.3891437392577	MS1 mz matched	589.445	141.779	0.000207045	0.000197816	0.000202282	0.000185975	0.000168145	0.000181748	0.000172899	0.000166948	0.000205331	1.01737	0.0248506	0.828885	0.150787	unchanged
meta_578			Feruloyl-beta-sitosterol;Ubiquinone 6;Ubiquinone-6;Coenzyme Q6	20.3943370251649;20.3943370251649;20.4117821905341	MS1 mz matched	589.446	77.3085	0.000431903	0.000397113	0.000290797	0.000409059	0.000303461	0.000312645	0.000237823	0.000205183	0.000269934	0.695438	-0.524006	0.0709414	1.0273	unchanged
meta_579					Unmapped	591.022	370.885	0.00170766	0.00164635	0.0014902	0.00150966	0.00147008	0.00154587	0.00172337	0.0016724	0.00180963	1.15021	0.201897	0.0145467	1.18656	up
meta_580					Unmapped	594.338	199.362	4.39e-05	5.11e-05	4.48e-05	9.89e-05	0.000101121	9.03e-05	1.31e-05	7.4e-06	9.51e-06	0.10329	-3.27523	0.000186359	1.27461	down
meta_581					Unmapped	594.987	371.532	0.000608731	0.000623864	0.000622515	0.000619726	0.000587479	0.000610768	0.000725018	0.000701928	0.000705883	1.17319	0.230437	0.00133325	1.24718	up
meta_582					Unmapped	595.191	20.5785	4.17e-05	5.55e-05	3.67e-05	2.55e-05	2.89e-05	2.19e-05	2.5e-05	2.53e-05	1.99e-05	0.918767	-0.122229	0.48552	0.459328	unchanged
meta_583			Pipercyclobutanamide B;Dipiperamide D;Berbamunine;(1S)-1,2,3,4-Tetrahydro-1-[[4-[2-hydroxy-5-[[(1R)-1,2,3,4-tetrahydro-7-hydroxy-6-methoxy-2-methyl-1-isoquinolinyl]methyl]phenoxy]phenyl]methyl]-6-methoxy-2-methyl-7-isoquinolinol;Guattegaumerine;N,N'-Dimethyllindoldhamine;Magnoline	-4.15503473701139;-4.15503473701139;-4.09298450448307;-4.09298450448307;-4.09298450448307	MS1 mz matched	595.286	232.028	5.23e-05	3.44e-05	5.18e-05	4.22e-05	4.35e-05	3.83e-05	4.99e-05	4.41e-05	3.91e-05	1.07368	0.102561	0.446611	0.513189	unchanged
meta_584			Spirilloxanthin;Rhodoviolascin	-23.9748	MS1 mz matched	595.434	49.758	9.53e-05	8.74e-05	8.66e-05	8.12e-05	7.5e-05	0.000103562	5.34e-05	4.48e-05	6.07e-05	0.611667	-0.709183	0.0407952	1.10439	down
meta_585			Penitrem E	14.8844	MS1 mz matched	598.334	210.919	7.72e-05	7.68e-05	7.38e-05	1.33e-05	1.21e-05	1.01e-05	8.87e-05	9.37e-05	0.000165396	9.80658	3.29375	0.0520793	1.15484	unchanged
meta_586			Calcium trimetaphosphate;	-11.6644698582798;	MS1 mz matched	599.098	35.895	3.9e-05	7.02e-05	4.93e-05	3.86e-05	4.27e-05	4.11e-05	0.000101661	7.01e-05	8.47e-05	2.09331	1.06578	0.0374699	1.18235	up
meta_587			5-Oxoavermectin ''2a'' aglycone	-19.2889	MS1 mz matched	599.318	229.187	6.38e-05	7.61e-05	6e-05	5.72e-05	6.38e-05	5.41e-05	5.88e-05	5.51e-05	7.22e-05	1.06248	0.0874335	0.581283	0.375117	unchanged
meta_588			Neocasomorphin (1-5);	16.0357259995397;	MS1 mz matched	602.3	172.703	0.00173408	0.00178866	0.00164991	0.00200446	0.00195803	0.00198142	0.00137272	0.0013053	0.00142026	0.689493	-0.536393	0.000904624	1.27053	down
meta_589			Presqualene diphosphate;All-trans-hexaprenyl diphosphate;Inuline;Anthranoyllycoctonine	20.7617416316764;20.7617416316764;9.55101041174784	MS1 mz matched	602.344	173.548	0.0012041	0.00143363	0.00131711	0.000976886	0.00103031	0.00103543	0.00112201	0.00108985	0.00113164	1.09888	0.136038	0.0151716	1.16624	up
meta_590			1-[1,4-Dihydro-4-nonyl-5-(1-oxodecyl)-3-pyridinyl]-1-dodecanone;	-18.0177927540664;	MS1 mz matched	602.91	377.068	5.47e-05	4.57e-05	5.32e-05	4.29e-05	3.58e-05	3.83e-05	4.06e-05	3.58e-05	2.98e-05	0.907328	-0.140303	0.398004	0.554749	unchanged
meta_591					Unmapped	604.863	364.788	0.000199299	0.000125952	0.000152504	0.00011416	9.99e-05	0.000202371	0.000120154	0.000118494	0.000175109	0.993484	-0.00943142	0.981959	0.0154529	unchanged
meta_592	UDP-N-acetylglucosamine	0.995			MS2 forward	606.072	410.331	2.05e-05	1.62e-05	1.61e-05	1.81e-05	8.47e-06	3.99e-06	2.24e-05	2.15e-05	3.15e-05	2.46596	1.30215	0.0504981	1.04569	unchanged
meta_593			Chrysoeriol 7-O-(6''-malonyl-glucoside);Myricetin 3-(3'',4''-diacetylrhamnoside);	-17.6862162563906;-17.6862162563906;	MS1 mz matched	607.456	109.844	0.000141903	0.000142184	0.000155319	0.000141236	0.000152385	0.000143264	0.000165374	0.000203368	0.000183313	1.26361	0.337556	0.0618829	1.09748	unchanged
meta_594					Unmapped	607.97	371.271	0.000193101	0.000172655	0.000149337	0.000143006	0.000162451	0.000161071	0.000191063	0.000180904	0.000176985	1.17668	0.234719	0.0275978	1.12126	up
meta_595					Unmapped	610.213	27.467	0.00014931	0.000169899	0.00016688	9.23e-06	1.24e-05	6.13e-06	0.000218197	0.000157658	0.000199381	20.686	4.37058	0.00892735	1.25498	up
meta_596					Unmapped	610.933	368.951	0.000555186	0.000600665	0.000594111	0.000510132	0.000526167	0.000512262	0.000605374	0.000575933	0.000575635	1.13456	0.182138	0.00839311	1.21864	up
meta_597			Mulberrofuran P;	11.526556179985;	MS1 mz matched	611.081	343.49	6.55e-05	6.12e-05	7.34e-05	7.29e-05	6.68e-05	6.45e-05	3.35e-05	3.82e-05	9.37e-05	0.809889	-0.304204	0.573074	0.402945	unchanged
meta_598			Muricapentocin;Muricatalicin;Annomuricin A;Muricatin B;Muricatin A;Muricatocin B;Annopentocin C;Annopentocin B;Muricatalin;Annopentocin A;Annomuricin-D-one;	-23.0529295899133;-23.0529295899133;-23.0529295899133;-23.0529295899133;-23.0529295899133;-23.0529295899133;-23.0529295899133;-23.0529295899133;-23.0529295899133;-23.0529295899133;-23.0529295899133;	MS1 mz matched	611.435	368.399	0.000205097	0.000168862	0.000228549	0.000193423	0.000181748	0.000178318	0.000202831	0.000181667	0.000213691	1.08076	0.112047	0.252438	0.742258	unchanged
meta_599					Unmapped	614.027	30.087	3.98e-05	4.83e-05	4.74e-05	4.84e-05	5.07e-05	4.75e-05	3.37e-05	2.85e-05	2.33e-05	0.583269	-0.777768	0.0145724	1.2213	down
meta_600					Unmapped	614.264	177.294	0.000151374	0.000112748	8.74e-05	0.000111658	6.69e-05	0.000138628	7.94e-05	0.000114432	0.000108259	0.952276	-0.0705488	0.84402	0.135956	unchanged
meta_601					Unmapped	614.328	219.482	0.000179069	0.000156711	0.000174152	0.000119052	0.00013301	0.00010482	0.00011918	0.000117793	0.000194877	1.21006	0.275081	0.43401	0.541558	unchanged
meta_602					Unmapped	614.984	370.601	0.00393045	0.00388588	0.00421805	0.00408141	0.00395118	0.00409887	0.00455374	0.00419688	0.00456979	1.09801	0.134886	0.0679985	1.06869	unchanged
meta_603			Deserpidine;Deserpidine	24.528293368881;24.5563090001181	MS1 mz matched	615.234	380.37	1.98e-05	2.02e-05	1.97e-05	1.06e-05	9.01e-06	1.07e-05	1.08e-05	1.18e-05	2.89e-05	1.70107	0.766445	0.350009	0.659777	unchanged
meta_604			Calcium trimetaphosphate;	-11.6644698582798;	MS1 mz matched	616.126	35.809	9.77e-05	8.75e-05	8.09e-05	7.21e-05	5.42e-05	6.12e-05	0.000173154	0.000132255	0.000161454	2.49077	1.31659	0.00813364	1.23043	up
meta_605			Lanceotoxin A;Scilliroside;Scillirosidin 3-O-beta-D-glucoside	4.75298948076085;4.75298948076085	MS1 mz matched	619.286	228.083	0.000227305	0.00024723	0.000256567	0.000272616	0.000248939	0.000216397	0.00033694	0.000283496	0.000384393	1.36164	0.44535	0.0724821	1.02295	unchanged
meta_606			Calcium trimetaphosphate;	-11.6644698582798;	MS1 mz matched	621.08	35.852	4.12e-05	3.48e-05	3.04e-05	2.24e-05	1.92e-05	3.65e-05	7.69e-05	6.52e-05	6.49e-05	2.64986	1.40592	0.00387005	1.22241	up
meta_607			Ganoderic acid F;	-6.13313637189453;	MS1 mz matched	622.663	191.655	0.000235337	0.000224149	0.000150196	0.00015855	0.000132189	0.000127099	0.000159765	9.57e-05	0.000183497	1.05046	0.0710148	0.820632	0.159249	unchanged
meta_608			CE(16:0);Cholesteryl palmitate	13.9186125926586;13.9186125926586	MS1 mz matched	624.064	286.44	2.5e-05	2.44e-05	2.71e-05	4.45e-05	5.04e-05	6.26e-05	3.69e-05	4.34e-05	2.81e-05	0.687812	-0.539915	0.0796892	0.976005	unchanged
meta_609			Presqualene diphosphate;All-trans-hexaprenyl diphosphate;Inuline;Anthranoyllycoctonine	20.7617416316764;20.7617416316764;9.55101041174784	MS1 mz matched	626.344	172.538	0.00018188	0.000222012	0.000230486	0.000260155	0.000241841	0.000262546	0.000192516	0.000167486	0.000181808	0.708674	-0.496806	0.0016744	1.2371	down
meta_610					Unmapped	628.969	371.35	0.000293196	0.000292932	0.000253485	0.000257116	0.000290914	0.000295005	0.000340793	0.000359862	0.000344765	1.24007	0.310418	0.0163417	1.18955	up
meta_611			8-C-Ascorbylepigallocatechin 3-gallate;Myricetin 7-(6''-galloylglucoside);Caldariellaquinol	-14.2559448520038;-14.2559448520038;7.72120434603488	MS1 mz matched	631.471	43.209	0.00077075	0.000799308	0.000804768	0.0014162	0.00119976	0.00117633	0.000494458	0.000413251	0.000406769	0.34662	-1.52857	0.00405389	1.25502	down
meta_612			3'-Sialyllactose;6'-Sialyllactose;	-14.7298305748697;-14.7298305748697;	MS1 mz matched	632.202	414.282	2.37e-05	2.17e-05	1.81e-05	2.07e-05	1.71e-05	1.51e-05	2.64e-05	2.4e-05	3.56e-05	1.6255	0.700887	0.0715108	1.04339	unchanged
meta_613					Unmapped	633.033	371.532	0.00488651	0.00395198	0.00439697	0.00431865	0.00443576	0.00459853	0.00559119	0.00528688	0.00575188	1.24541	0.316626	0.00478512	1.22835	up
meta_614					Unmapped	636.258	173.115	4.75e-05	5.77e-05	4.73e-05	6.87e-05	8.93e-05	5.17e-05	8.07e-05	4.53e-05	7.21e-05	0.944708	-0.0820595	0.811965	0.161568	unchanged
meta_615			Bromofenofos	11.252	MS1 mz matched	636.685	347.68	0.000111667	0.000110406	9.41e-05	9.92e-05	0.000101681	0.000109007	0.000142247	0.000136122	0.000147167	1.37323	0.457576	0.000918747	1.24785	up
meta_616			Hexyl heptanoate;	-22.9759238992623;	MS1 mz matched	637.216	380.273	1.63e-05	1.77e-05	1.57e-05	1.48e-05	9.3e-06	9.27e-06	1.51e-05	1.19e-05	3.05e-05	1.72245	0.78446	0.294387	0.709823	unchanged
meta_617					Unmapped	638.329	218.222	0.00040153	0.000414482	0.000389359	0.000224428	0.000219058	0.000234861	0.000386409	0.000329652	0.000566219	1.8903	0.918617	0.105283	1.04307	unchanged
meta_618					Unmapped	639.953	370.797	0.00135785	0.00134568	0.00128704	0.00123692	0.00116982	0.00122061	0.00139399	0.00139263	0.00130826	1.12889	0.174907	0.0138517	1.16796	up
meta_619					Unmapped	640.455	371.091	0.000456599	0.000400089	0.000342626	0.000386618	0.000376855	0.000387883	0.00017921	0.00043003	0.000430462	0.903024	-0.147164	0.70009	0.277196	unchanged
meta_620					Unmapped	642.913	367.313	0.000146207	0.000156122	0.000166424	0.000136155	0.000141176	7.67e-05	0.000118462	2.06e-05	0.000119161	0.729383	-0.455252	0.463659	0.487972	unchanged
meta_621			Cefoperazone;Cefoperazone	21.3748158447314;21.375280868303	MS1 mz matched	644.156	35.8735	2.27e-05	2.7e-05	2.75e-05	1.55e-05	1.32e-05	1e-05	4.91e-05	3.35e-05	4.51e-05	3.29648	1.72093	0.0160143	1.21376	up
meta_622					Unmapped	646.875	365.548	0.00030239	0.000332159	0.000310113	0.0002357	0.000269678	0.000262267	0.0004186	0.000234673	0.00027949	1.2151	0.281072	0.425758	0.561273	unchanged
meta_623			LysoPC(24:0);	13.6799651018515;	MS1 mz matched	647.487	49.073	8.25e-05	9.03e-05	0.000100795	9.42e-05	6.85e-05	7.4e-05	3.55e-05	3.51e-05	2.86e-05	0.418974	-1.25507	0.0209977	1.20563	down
meta_624			Mosapride citrate hydrate;AS 4370	-3.0767	MS1 mz matched	649.037	343.541	2.01e-05	2.18e-05	1.6e-05	1.58e-05	1.66e-05	1.94e-05	1.16e-05	9.77e-06	2.65e-05	0.924321	-0.113533	0.829528	0.153834	unchanged
meta_625			Uzarigenin 3-[xylosyl-(1-&gt;2)-rhamnoside];Gnididilatin	-19.3538434797401;13.1095756453775	MS1 mz matched	651.333	121.322	0.000102177	8.44e-05	0.000103628	5.05e-05	4.89e-05	6.73e-05	0.000345106	0.000288613	0.000381803	6.09202	2.60692	0.00693878	1.25527	up
meta_626			PC(14:1(9Z)/14:1(9Z));	19.5874526339536;	MS1 mz matched	654.903	370.46	0.00016516	0.000122791	0.000141752	0.000131624	9.96e-05	0.000144437	0.000134362	0.000130753	0.000170395	1.15931	0.213264	0.339017	0.610258	unchanged
meta_627			PA(P-16:0e/18:2(9Z,12Z));	-12.5915854802765;	MS1 mz matched	655.47	43.186	0.000347314	0.000302625	0.00026443	0.000566957	0.000395082	0.000335549	0.000103712	8.77e-05	0.000100437	0.224944	-2.15236	0.039669	1.18148	down
meta_628					Unmapped	656.994	371.111	0.00674166	0.00628559	0.0060713	0.00610511	0.00606616	0.00610299	0.00724354	0.00695731	0.00719482	1.17081	0.227506	0.00628971	1.2607	up
meta_629					Unmapped	657.496	371.762	0.000221008	0.000215387	0.000181397	0.000203959	0.000216671	0.000190167	0.000259959	0.000258367	0.000293599	1.32929	0.410654	0.0116922	1.18278	up
meta_630			DG(18:4n3/0:0/22:6n3);DG(20:5(5Z,8Z,11Z,14Z,17Z)/20:5(5Z,8Z,11Z,14Z,17Z)/0:0);DG(18:4(6Z,9Z,12Z,15Z)/22:6(4Z,7Z,10Z,13Z,16Z,19Z)/0:0);DG(20:5n3/0:0/20:5n3);DG(22:6(4Z,7Z,10Z,13Z,16Z,19Z)/18:4(6Z,9Z,12Z,15Z)/0:0);	-22.1798330410098;-22.1798330410098;-22.1798330410098;-22.1798330410098;-22.1798330410098;	MS1 mz matched	659.951	370.632	0.000582498	0.000590163	0.000470386	0.000555448	0.000499896	0.000514128	0.000589716	0.000562565	0.000590501	1.11043	0.151113	0.0533959	1.06836	unchanged
meta_631					Unmapped	660.341	232.791	6.48e-05	5.41e-05	5.88e-05	9.62e-05	8.22e-05	8.3e-05	8.51e-05	7.29e-05	7.27e-05	0.882806	-0.179832	0.170493	0.820629	unchanged
meta_632					Unmapped	661.039	366.118	8.62e-05	0.000108312	7.87e-05	9.09e-05	4.72e-05	7.33e-05	7.68e-05	9.71e-05	0.000125027	1.41368	0.499457	0.197986	0.782104	unchanged
meta_633					Unmapped	662.329	215.398	0.000348311	0.000329171	0.000281313	0.000157121	0.000159199	0.000142946	0.000281851	0.000220546	0.000411854	1.99068	0.99326	0.113769	1.02488	unchanged
meta_634					Unmapped	663.479	49.743	9.77e-05	0.000102091	8.71e-05	9.17e-05	0.000102173	7.17e-05	4.22e-05	5.75e-05	3.62e-05	0.511582	-0.966963	0.0206564	1.14052	down
meta_635					Unmapped	663.914	367.755	0.00035706	0.000383827	0.000346204	0.000341062	0.000314696	0.000314833	0.000311089	0.00033896	0.000342677	1.02281	0.0325314	0.608397	0.34282	unchanged
meta_636			Nicotinic acid adenine dinucleotide;Deamino-D+;Deamido-D+;Deamido-D;Nicotimide hypoxanthine dinucleotide	15.3287152822493;15.3287152822493;15.3287152822493	MS1 mz matched	664.416	367.539	7.8e-05	9.36e-05	9.14e-05	6.82e-05	7.55e-05	9.05e-05	7.39e-05	4.8e-05	4.36e-05	0.705878	-0.50251	0.125298	0.90357	unchanged
meta_637					Unmapped	664.629	59.634	0.000142867	0.000155551	0.000125335	0.000106769	8.26e-05	0.000130936	0.000223292	0.000218296	0.000236701	2.11789	1.08263	0.00678051	1.2406	up
meta_638					Unmapped	671.931	369.75	0.000337581	0.000300498	0.000308181	0.000267421	0.000302608	0.000265055	0.000319185	0.000279385	0.000312151	1.09057	0.125087	0.217844	0.75421	unchanged
meta_639					Unmapped	672.073	27.581	0.000240324	0.000245377	0.000244141	0.00031698	0.000263489	0.000293569	7.01e-05	8.65e-05	9.06e-05	0.282843	-1.82193	0.00203002	1.2631	down
meta_640			Jesaconitine	0.740384	MS1 mz matched	674.319	295.233	4.29e-05	4.74e-05	5.8e-05	5.57e-05	6.64e-05	8.26e-05	6.1e-05	6.6e-05	6.87e-05	0.956242	-0.0645527	0.744986	0.230199	unchanged
meta_641			Jesaconitine	11.7077	MS1 mz matched	674.333	47.785	6.39e-05	5.4e-05	5.67e-05	5.03e-05	5.17e-05	4.15e-05	8.55e-05	9.04e-05	8.26e-05	1.80148	0.84918	0.000985517	1.25333	up
meta_642			(S)-Nerolidol 3-O-[a-L-rhamnopyranosyl-(1-&gt;4)-a-L-rhamnopyranosyl-(1-&gt;6)-b-D-glucopyranoside];(S)-Nerolidol 3-O-[a-L-Rhamnopyranosyl-(1-&gt;4)-a-L-rhamnopyranosyl-(1-&gt;2)-b-D-glucopyranoside];Gingerglycolipid A;	-12.7148425594229;-12.7148425594229;-12.7148425594229;	MS1 mz matched	675.358	213.625	1.7e-05	2.06e-05	1.5e-05	6.27e-06	4.36e-06	3.68e-06	9.57e-06	9.58e-06	6.31e-06	1.7783	0.830499	0.0560588	1.0381	unchanged
meta_643					Unmapped	676.335	272.63	4.93e-05	4.6e-05	5.85e-05	9.09e-05	9.72e-05	0.000109137	3.86e-05	3.54e-05	4.14e-05	0.388432	-1.36427	0.00429914	1.25766	down
meta_644					Unmapped	680.956	370.61	0.00413442	0.00382102	0.00391367	0.00353189	0.0036819	0.00392801	0.00430608	0.00406686	0.00428284	1.13588	0.183813	0.0279143	1.12164	up
meta_645			Corchorusoside B;Evobioside;Corchorusoside C;Cannogenol 3-[glucosyl-(1-&gt;4)-2,6-dideoxy-xylohexoside];Methyllycaconitine	-18.9984283958734;-18.9984283958734;-18.9984283958734;-18.9984283958734;-4.42868835704669	MS1 mz matched	681.343	151.86	2.44e-05	4.4e-05	3.17e-05	2.93e-05	2.75e-05	3.28e-05	4.91e-05	4.77e-05	5.06e-05	1.64464	0.717773	0.00145557	1.2585	up
meta_646			Cerdlan;Deamino-D+;Deamido-D+;Deamido-D;Nicotimide hypoxanthine dinucleotide	14.0667708585907;15.3287152822493;15.3287152822493	MS1 mz matched	681.457	371.09	0.000291874	0.000347908	0.000355709	0.000338334	0.000333885	0.000356669	0.000401932	0.000364701	0.000380302	1.11473	0.156697	0.046195	1.07089	up
meta_647			UDP-N-acetyl-alpha-D-glucosamine 3'-phosphate	-6.095	MS1 mz matched	686.329	213.786	0.000138372	0.000128173	0.000119112	0.000105917	0.000111969	9.95e-05	8.66e-05	6.81e-05	0.000113777	0.845746	-0.241703	0.34366	0.652949	unchanged
meta_648					Unmapped	688.345	180.687	0.000331762	0.00022955	0.000205857	0.000293719	0.000293078	0.000255852	0.000265749	0.000197699	0.000277913	0.879798	-0.184756	0.314613	0.662018	unchanged
meta_649					Unmapped	690.315	323.945	3.95e-05	3.41e-05	3.78e-05	4.7e-05	6.05e-05	5.65e-05	3.4e-05	3.13e-05	3.55e-05	0.614529	-0.702447	0.0259051	1.18867	down
meta_650					Unmapped	692.936	370.474	0.000747967	0.000666942	0.000693431	0.000571871	0.000622996	0.000636496	0.000701695	0.000712125	0.000705602	1.15729	0.210753	0.036841	1.18152	up
meta_651			Atractyloside E	-0.288043	MS1 mz matched	693.334	192.384	0.000171871	0.000206804	0.000142527	0.000168162	0.000139073	0.000200879	0.000191253	8.26e-05	0.000147636	0.829524	-0.269645	0.481392	0.47322	unchanged
meta_652			1,3-Di-(octadec-9Z-enoyl)-1-cyano-2-methylene-propane-1,3-diol	-4.20556	MS1 mz matched	694	191.665	0.000313499	0.000188729	0.000205164	0.000229278	0.000157039	0.000171467	0.000203311	0.000196235	0.000210884	1.09438	0.130118	0.511748	0.465417	unchanged
meta_653					Unmapped	694.428	370.06	0.000126063	0.000122524	0.000108349	0.00010879	0.000109489	9.76e-05	0.000150666	0.000136286	0.000122566	1.29655	0.374683	0.0432497	1.10856	up
meta_654					Unmapped	696.987	370.993	0.00295193	0.00268878	0.00269615	0.00248532	0.00272405	0.00265894	0.00300662	0.00279362	0.00301679	1.12058	0.16424	0.0360501	1.07528	up
meta_655					Unmapped	701.454	371.331	0.000208291	0.000203161	0.00020151	0.000165352	0.00021549	0.000191422	0.000207791	0.00023055	0.000214242	1.14035	0.189478	0.197776	0.821223	unchanged
meta_656			Mosapride citrate hydrate;AS 4370	-3.0767	MS1 mz matched	709.057	343.543	2.59e-05	2.19e-05	1.86e-05	1.75e-05	1.75e-05	1.81e-05	1.23e-05	8.92e-06	2.32e-05	0.836901	-0.256871	0.572474	0.405472	unchanged
meta_657					Unmapped	709.503	163.685	7.98e-05	5.49e-05	5.7e-05	2.43e-05	3e-05	2.38e-05	2.98e-05	2.15e-05	2.35e-05	0.95828	-0.0614802	0.751779	0.214853	unchanged
meta_658			Acidissiminin epoxide;	13.461938735145;	MS1 mz matched	710.969	371.394	0.000350824	0.000317174	0.000375703	0.000345942	0.000342717	0.000323827	0.000438515	0.000409116	0.000442436	1.27416	0.349543	0.00316518	1.23434	up
meta_659			19'-Hexanoyloxymytiloxanthin;Hydroxychlorobactene glucoside	-1.81032110175019;-1.82463746194199	MS1 mz matched	711.469	371.239	0.000143417	0.000155492	0.000130325	0.000144704	0.000156137	0.000142719	0.000164065	0.00016177	0.000173335	1.12537	0.170398	0.0288359	1.10123	up
meta_660					Unmapped	712.344	180.778	0.000256763	0.000182668	0.000180533	0.000229466	0.000241871	0.000241543	0.000219499	0.000168823	0.00022851	0.865268	-0.208781	0.223312	0.823865	unchanged
meta_661			SM C16:1;	5.86553839788486;	MS1 mz matched	715.036	371.409	0.00263403	0.00234051	0.00227457	0.00227092	0.00234585	0.00257376	0.00295203	0.00282541	0.00312154	1.2376	0.307542	0.0104881	1.17112	up
meta_662			1-(5-Phospho-D-ribosyl)-ATP;Phosphoribosyl-ATP;N1-(5-Phospho-D-ribosyl)-ATP;1-(5-Phosphoribosyl)-ATP;1-(5-Phospho-beta-D-ribosyl)-ATP	-3.19887	MS1 mz matched	717.991	371.889	8.96e-05	6.24e-05	6.02e-05	8.16e-05	6.83e-05	4.88e-05	8.81e-05	0.00010414	7.47e-05	1.34323	0.42571	0.150364	0.850802	unchanged
meta_663			PG(16:0/16:0);	-1.24486510434453;	MS1 mz matched	721.957	371.35	0.0010981	0.00095656	0.000961537	0.000907327	0.00102884	0.00103738	0.00115596	0.00103402	0.00121974	1.14668	0.197468	0.106561	0.928972	unchanged
meta_664			3-O-Sulfogalactosylceramide (d18:1/12:0);Fasciculol E;Fasciculol F	15.0213046028116;19.6280132111367;19.6280132111367	MS1 mz matched	722.459	371.532	0.000384761	0.000339281	0.000320788	0.000339671	0.000341908	0.000355748	0.000391766	0.000348996	0.000417381	1.11647	0.158943	0.174873	0.894726	unchanged
meta_665			PC(14:1(9Z)/14:1(9Z));	19.5874526339536;	MS1 mz matched	725.917	369.083	6.58e-05	9.03e-05	0.00010264	7.75e-05	6.56e-05	5.03e-05	4.82e-05	7.5e-05	8.31e-05	1.0663	0.0926094	0.762553	0.205483	unchanged
meta_666					Unmapped	728.878	365.892	0.000332466	0.000440122	0.000488468	0.000278343	0.000287661	0.000293374	0.000323171	0.000265994	0.000312971	1.04975	0.0700509	0.506475	0.46741	unchanged
meta_667			PC(18:3(9Z,12Z,15Z)/16:1(9Z));PE(15:0/22:4(7Z,10Z,13Z,16Z));PC(20:4(5Z,8Z,11Z,14Z)/14:0);PC(16:1(9Z)/18:3(6Z,9Z,12Z));PC(14:0/20:4(5Z,8Z,11Z,14Z));PC(14:0/20:4(8Z,11Z,14Z,17Z));PC(16:0/18:4(6Z,9Z,12Z,15Z));PC(20:4(8Z,11Z,14Z,17Z)/14:0);PC(20:3(8Z,11Z,14Z)/14:1(9Z));PC(14:1(9Z)/20:3(5Z,8Z,11Z));PC(16:1(9Z)/18:3(9Z,12Z,15Z));PC(14:1(9Z)/20:3(8Z,11Z,14Z));PC(18:4(6Z,9Z,12Z,15Z)/16:0);PC(18:3(6Z,9Z,1…	-15.7324679180871;-15.7324679180871;-15.7324679180871;-15.7324679180871;-15.7324679180871;-15.7324679180871;-15.7324679180871;-15.7324679180871;-15.7324679180871;-15.7324679180871;-15.7324679180871;-15.7324679180871;-15.7324679180871;-15.7324679180871;-15.7324679180871;-15.7324679180871;	MS1 mz matched	734.503	39.248	6.08e-05	5.33e-05	4.53e-05	5.34e-05	5.29e-05	3.79e-05	3.58e-05	2.15e-05	2.81e-05	0.592476	-0.755172	0.0422893	1.06379	down
meta_668			Molybdopterin guanine dinucleotide	-8.56323	MS1 mz matched	737.535	160.192	0.000423909	0.000357557	0.000366427	0.000165561	0.000214913	9.76e-05	0.00020098	9.74e-05	0.000128889	0.89378	-0.162008	0.730621	0.232796	unchanged
meta_669			PG(16:0/16:0);	-1.24486510434453;	MS1 mz matched	738.998	371.35	0.00377108	0.003416	0.00335165	0.00333437	0.00325653	0.00307542	0.00406442	0.00380365	0.00413903	1.24216	0.312849	0.00454534	1.21597	up
meta_670			3-O-Sulfogalactosylceramide (d18:1/12:0);Fasciculol E;Fasciculol F	15.0213046028116;19.6280132111367;19.6280132111367	MS1 mz matched	739.499	371.776	0.000173898	0.000161266	0.000170856	0.000154384	0.000188113	0.00017339	0.000241889	0.000202409	0.000243262	1.33277	0.414433	0.0299702	1.1067	up
meta_671			Pseudoargiopinin I	-9.20221	MS1 mz matched	742.956	370.764	0.000213113	0.000204304	0.000170025	0.000192885	0.000181877	0.000204757	0.000216668	0.000201731	0.000205527	1.07663	0.106522	0.147024	0.869712	unchanged
meta_672					Unmapped	744.909	367.871	0.00065724	0.000607445	0.000597652	0.000548472	0.000532865	0.00058816	0.000636654	0.000559241	0.000574357	1.06035	0.0845409	0.316256	0.643453	unchanged
meta_673			PE(22:6(4Z,7Z,10Z,13Z,16Z,19Z)/15:0);PC(20:5(5Z,8Z,11Z,14Z,17Z)/14:1(9Z));PC(14:1(9Z)/20:5(5Z,8Z,11Z,14Z,17Z));PE(15:0/22:6(4Z,7Z,10Z,13Z,16Z,19Z));	15.0667329602992;15.0667329602992;15.0667329602992;15.0667329602992;	MS1 mz matched	749.001	189.938	0.000136657	0.000194718	0.000138311	0.000120933	8.21e-05	0.000150717	0.000145516	0.000160873	9.19e-05	1.1258	0.170945	0.634081	0.31889	unchanged
meta_674					Unmapped	749.08	286.408	2.46e-05	2.69e-05	2.69e-05	3.07e-05	4.54e-05	3.87e-05	2.5e-05	2.48e-05	2.39e-05	0.64179	-0.639826	0.0823675	1.08807	unchanged
meta_675					Unmapped	753.373	132.679	1.53e-05	1.41e-05	1.32e-05	5.19e-06	6.06e-06	6.6e-06	7.02e-05	6.18e-05	6.03e-05	10.7694	3.42886	0.00243588	1.27187	up
meta_676					Unmapped	757.9	368.169	0.00014862	0.000136713	8.14e-05	0.000111676	0.000130483	0.00011739	0.000138553	0.000124888	9.62e-05	1.00029	0.000415301	0.998156	0.00137429	unchanged
meta_677			Lividomycin A	15.4987	MS1 mz matched	760.358	443.752	0.000752256	0.00108173	0.000802758	0.000745481	0.000675559	0.00074402	0.00116599	0.0013837	0.00141403	1.83076	0.872445	0.0113644	1.23451	up
meta_678			PS(16:0/18:1(9Z));PS(18:0/16:1(9Z));PS(16:1(9Z)/18:0);PS(18:1(9Z)/16:0);1-Hexadecanoyl-2-(9Z-octadecenoyl)-sn-glycero-3-phosphoserine	6.98050638707585;6.98050638707585;6.98050638707585;6.98050638707585;6.95975828355046	MS1 mz matched	760.518	39.1735	0.000201034	0.000198771	0.00017409	0.00012096	0.000104255	7.13e-05	0.000160698	0.000114877	9.53e-05	1.25107	0.323161	0.368221	0.582313	unchanged
meta_679					Unmapped	761.583	59.4405	0.00013245	0.000140615	0.000103393	0.000122687	9.52e-05	0.000128925	0.000217361	0.000202664	0.00023892	1.89981	0.925857	0.00214009	1.23062	up
meta_680					Unmapped	763.34	191.112	0.000141007	8.97e-05	0.000100658	0.000120797	9.65e-05	9.94e-05	0.000112916	9.9e-05	6.17e-05	0.864109	-0.210714	0.464452	0.494443	unchanged
meta_681			1-O-beta-D-Glucopyranosyl-2,3-di-O-(8-hexadecenoyl)glycerol;Mycolactone C	-16.7902636450171;12.2503964516327	MS1 mz matched	763.465	265.327	1.39e-05	1.36e-05	1.46e-05	1.95e-05	2.21e-05	2.27e-05	9.61e-06	1.06e-05	8.23e-06	0.442482	-1.17631	0.000947891	1.25455	down
meta_682					Unmapped	764.006	192.167	0.000158593	0.000177547	0.00014965	0.00019101	0.000100767	0.000127949	0.000180193	0.000111024	0.000118952	0.977231	-0.0332291	0.931088	0.058928	unchanged
meta_683					Unmapped	765.179	342.261	5.29e-05	4.65e-05	6.64e-05	0.000111954	0.000106549	0.000134018	4.54e-05	3.66e-05	4.21e-05	0.352067	-1.50608	0.0075948	1.24642	down
meta_684					Unmapped	771.348	443.798	5.32e-05	6.32e-05	5.34e-05	4.77e-05	4.12e-05	4.65e-05	9.19e-05	8.47e-05	9.27e-05	1.98979	0.992619	0.000223195	1.26607	up
meta_685					Unmapped	774.94	371.135	0.000599862	0.000606697	0.000578445	0.000570676	0.00059042	0.000611585	0.000676571	0.000665073	0.000691867	1.14714	0.19804	0.00565025	1.21648	up
meta_686					Unmapped	775.441	371.325	0.000296212	0.000237679	0.000224307	0.00021847	0.000247119	0.00025017	0.000263348	0.000252722	0.000287359	1.12249	0.166696	0.112013	0.911499	unchanged
meta_687			PC(18:2(9Z,12Z)/18:3(9Z,12Z,15Z));PC(20:4(8Z,11Z,14Z,17Z)/16:1(9Z));PC(22:5(7Z,10Z,13Z,16Z,19Z)/14:0);PC(16:0/20:5(5Z,8Z,11Z,14Z,17Z));PC(18:1(11Z)/18:4(6Z,9Z,12Z,15Z));PC(18:4(6Z,9Z,12Z,15Z)/18:1(9Z));PC(14:0/22:5(7Z,10Z,13Z,16Z,19Z));PC(22:5(4Z,7Z,10Z,13Z,16Z)/14:0);PC(18:3(6Z,9Z,12Z)/18:2(9Z,12Z));PC(18:4(6Z,9Z,12Z,15Z)/18:1(11Z));PC(18:1(9Z)/18:4(6Z,9Z,12Z,15Z));PC(16:1(9Z)/20:4(8Z,11Z,14Z,17…	-13.4757835904609;-13.4757835904609;-13.4757835904609;-13.4757835904609;-13.4757835904609;-13.4757835904609;-13.4757835904609;-13.4757835904609;-13.4757835904609;-13.4757835904609;-13.4757835904609;-13.4757835904609;-13.4757835904609;-13.4757835904609;-13.4757835904609;-13.4757835904609;-13.4757835904609;-13.4757835904609;-13.4757835904609;-13.4757835904609;	MS1 mz matched	778.526	43.855	0.000130996	0.000145311	0.000112079	0.000127751	0.00010997	7.41e-05	7.5e-05	6.25e-05	6.09e-05	0.635876	-0.653182	0.129712	0.966958	unchanged
meta_688					Unmapped	779.838	471.192	9.39e-05	0.000102776	0.000134471	0.000248824	0.000167719	0.000333684	5.71e-05	6.01e-05	4.17e-05	0.211766	-2.23945	0.0524849	1.14878	unchanged
meta_689					Unmapped	782.339	191.526	0.000378063	0.000344811	0.000241114	0.000333094	0.000218351	0.000304175	0.000273695	0.000293781	0.000285534	0.996949	-0.00440779	0.982288	0.015575	unchanged
meta_690			PS(16:0/18:1(9Z));PS(18:0/16:1(9Z));PS(16:1(9Z)/18:0);PS(18:1(9Z)/16:0);1-Hexadecanoyl-2-(9Z-octadecenoyl)-sn-glycero-3-phosphoserine	6.98050638707585;6.98050638707585;6.98050638707585;6.98050638707585;6.95975828355046	MS1 mz matched	782.503	39.234	4.94e-05	5.8e-05	3.45e-05	5e-05	5.96e-05	3.97e-05	1.78e-05	1.67e-05	1.64e-05	0.340514	-1.55422	0.0286891	1.20701	down
meta_691			Beauvericin	8.3082	MS1 mz matched	782.955	371.444	0.000317971	0.000289144	0.000235899	0.000274058	0.000295723	0.000255766	0.000299943	0.000304615	0.000355457	1.16288	0.217708	0.113366	0.929247	unchanged
meta_692					Unmapped	786.92	370.001	0.00130181	0.00132893	0.00129851	0.0011824	0.00121267	0.00125093	0.00139102	0.00128771	0.00132329	1.09765	0.134413	0.0380243	1.0918	up
meta_693					Unmapped	790.879	366.208	5.48e-05	4.13e-05	5.86e-05	5.7e-05	6.5e-05	6.27e-05	6.89e-05	7.14e-05	6.6e-05	1.11712	0.159785	0.072212	1.00779	unchanged
meta_694					Unmapped	792.978	371.536	0.000154915	0.00014332	0.000139763	0.000142027	0.000104888	0.000108435	0.000173126	0.000156245	0.000156508	1.36733	0.45136	0.0484055	1.09623	up
meta_695			Argiopinin I	10.2637	MS1 mz matched	794.936	371.13	0.000267096	0.000256354	0.000262029	0.000229543	0.000266539	0.000230336	0.000285117	0.000258888	0.000274459	1.12671	0.172118	0.1131	0.932885	unchanged
meta_696					Unmapped	797.039	371.644	0.000849801	0.00084071	0.000798107	0.000766867	0.000806138	0.000830595	0.00103244	0.000984422	0.0010648	1.28211	0.358515	0.00197949	1.23678	up
meta_697			PG(18:1(9Z)/20:3(5Z,8Z,11Z));PG(18:0/20:4(5Z,8Z,11Z,14Z));PG(18:1(11Z)/20:3(8Z,11Z,14Z));PG(18:1(9Z)/20:3(8Z,11Z,14Z));PG(18:1(11Z)/20:3(5Z,8Z,11Z));PG(16:0/22:4(7Z,10Z,13Z,16Z));	7.4068825123006;7.4068825123006;7.4068825123006;7.4068825123006;7.4068825123006;7.4068825123006;	MS1 mz matched	797.543	137.386	0.000169469	0.000145544	0.000120411	0.000121414	0.000130776	8.4e-05	9.57e-05	6.39e-05	7.64e-05	0.701938	-0.510584	0.132951	0.8963	unchanged
meta_698			PG(18:0/20:3(5Z,8Z,11Z));PG(18:0/20:3(8Z,11Z,14Z));	6.57629842814952;6.57629842814952;	MS1 mz matched	799.559	137.48	0.00171415	0.00142924	0.001159	0.000870864	0.000912728	0.000656488	0.00105508	0.000706304	0.000718181	1.01618	0.0231577	0.929733	0.0601046	unchanged
meta_699					Unmapped	800.882	366.642	9.64e-05	8.15e-05	6.74e-05	8.47e-05	4.73e-05	6.96e-05	9.09e-05	4.69e-05	6.53e-05	1.00765	0.0109953	0.97704	0.0195948	unchanged
meta_700					Unmapped	801.338	191.989	0.000199797	0.00020221	0.000177808	0.000230904	0.00017955	0.000193849	0.000102895	0.00021723	0.000313196	1.04802	0.0676639	0.890102	0.0986401	unchanged
meta_701			PE(22:6(4Z,7Z,10Z,13Z,16Z,19Z)/15:0);PC(20:5(5Z,8Z,11Z,14Z,17Z)/14:1(9Z));PC(14:1(9Z)/20:5(5Z,8Z,11Z,14Z,17Z));PE(15:0/22:6(4Z,7Z,10Z,13Z,16Z,19Z));	15.0667329602992;15.0667329602992;15.0667329602992;15.0667329602992;	MS1 mz matched	802.004	192.442	0.00020844	0.000296514	0.000201365	0.000107246	0.000244162	0.000190774	0.000322577	0.000201588	0.00022485	1.38148	0.466218	0.274249	0.684217	unchanged
meta_702					Unmapped	803.959	371.409	0.000903235	0.000785472	0.000800175	0.000765201	0.000738165	0.000789582	0.000970433	0.000884843	0.000998559	1.24461	0.315699	0.0190876	1.18816	up
meta_703			Balagyptin;	17.2040406167434;	MS1 mz matched	804.462	371.478	0.000302647	0.000282784	0.000264379	0.000245046	0.00025746	0.000295398	0.000289348	0.000278919	0.000322911	1.1169	0.159497	0.198684	0.781704	unchanged
meta_704			Nostocyclopeptide A2	-5.0575	MS1 mz matched	806.924	370.46	0.000223639	0.000208623	0.00021514	0.000211786	0.000200434	0.000182705	0.000238603	0.000222672	0.000230451	1.16271	0.217492	0.0422236	1.09828	up
meta_705					Unmapped	810.881	366.596	0.000401599	0.000383896	0.00037047	0.000342838	0.000349663	0.000360084	0.000354182	0.000231849	0.000284847	0.827372	-0.273393	0.227689	0.826722	unchanged
meta_706			PG(18:1(9Z)/20:3(5Z,8Z,11Z));PG(18:0/20:4(5Z,8Z,11Z,14Z));PG(18:1(11Z)/20:3(8Z,11Z,14Z));PG(18:1(9Z)/20:3(8Z,11Z,14Z));PG(18:1(11Z)/20:3(5Z,8Z,11Z));PG(16:0/22:4(7Z,10Z,13Z,16Z));	7.4068825123006;7.4068825123006;7.4068825123006;7.4068825123006;7.4068825123006;7.4068825123006;	MS1 mz matched	814.558	137.222	0.000198654	0.000215154	0.000212773	0.000159875	0.000192473	0.000144411	0.000133021	0.000109947	0.000110304	0.711154	-0.491767	0.0572473	1.06151	unchanged
meta_707			Iopentol;	15.6189520944639;	MS1 mz matched	815.88	466.358	2.58e-05	3.11e-05	2.79e-05	1.42e-05	2.1e-05	8.13e-06	2.73e-05	3e-05	2.45e-05	1.88498	0.914551	0.0579613	1.08195	unchanged
meta_708					Unmapped	815.942	371.394	0.000500733	0.000494524	0.000560389	0.00052656	0.000506754	0.000481536	0.000605539	0.000551395	0.000598852	1.15905	0.212941	0.0225912	1.12818	up
meta_709			PG(18:0/20:3(5Z,8Z,11Z));PG(18:0/20:3(8Z,11Z,14Z));	7.82542913417202;7.82542913417202;	MS1 mz matched	816.575	116.606	0.00667824	0.010635	0.00843132	0.00206695	0.00293853	0.00258532	0.00240174	0.00180303	0.00172207	0.780793	-0.356988	0.171714	0.820818	unchanged
meta_710			PG(18:0/20:3(5Z,8Z,11Z));PG(18:0/20:3(8Z,11Z,14Z));	6.57629842814952;6.57629842814952;	MS1 mz matched	816.575	137.453	0.00218603	0.0021262	0.0020106	0.00131443	0.00145866	0.00113682	0.00127803	0.00111652	0.000997099	0.867448	-0.205151	0.236077	0.73282	unchanged
meta_711			3-O-Sulfogalactosylceramide (d18:1/16:0);	-14.1006840114663;	MS1 mz matched	817.051	59.851	4.64e-05	5.23e-05	2.8e-05	2.58e-05	3.25e-05	4.65e-05	9.75e-05	9.08e-05	0.000104992	2.79756	1.48417	0.00183024	1.24551	up
meta_712					Unmapped	819.55	75.294	0.00104619	0.000974007	0.00109902	0.000899266	0.000778097	0.00101741	0.000825528	0.0006159	0.000590677	0.754091	-0.40719	0.0956498	0.941613	unchanged
meta_713					Unmapped	819.552	118.196	0.00115267	0.00109116	0.00108249	0.000573227	0.000640307	0.000790163	0.000813357	0.000623716	0.000646833	1.04003	0.0566265	0.775592	0.192746	unchanged
meta_714					Unmapped	821.001	371.375	0.00223653	0.00194564	0.00196893	0.00192164	0.00195166	0.00204671	0.00244275	0.00238978	0.00257539	1.25134	0.323471	0.00283151	1.2351	up
meta_715			PG(18:0/22:5(4Z,7Z,10Z,13Z,16Z));PG(18:0/22:5(7Z,10Z,13Z,16Z,19Z));PG(18:1(11Z)/22:4(7Z,10Z,13Z,16Z));PG(18:1(9Z)/22:4(7Z,10Z,13Z,16Z));	5.17211226037698;5.17211226037698;5.17211226037698;5.17211226037698;	MS1 mz matched	823.56	134.081	0.00196877	0.00164094	0.00159371	0.000830739	0.000877881	0.000670564	0.00114546	0.000783824	0.000922215	1.19852	0.261251	0.28279	0.690785	unchanged
meta_716			PG(18:0/22:5(4Z,7Z,10Z,13Z,16Z));PG(18:0/22:5(7Z,10Z,13Z,16Z,19Z));PG(18:1(11Z)/22:4(7Z,10Z,13Z,16Z));PG(18:1(9Z)/22:4(7Z,10Z,13Z,16Z));	6.38488508384136;6.38488508384136;6.38488508384136;6.38488508384136;	MS1 mz matched	823.56	76.618	0.00359832	0.00314631	0.0034591	0.00196801	0.00205953	0.00108296	0.00259751	0.00205613	0.00166801	1.23699	0.30684	0.38351	0.562769	unchanged
meta_717			PG(18:0/22:5(4Z,7Z,10Z,13Z,16Z));PG(18:0/22:5(7Z,10Z,13Z,16Z,19Z));PG(18:1(11Z)/22:4(7Z,10Z,13Z,16Z));PG(18:1(9Z)/22:4(7Z,10Z,13Z,16Z));	3.83393872689397;3.83393872689397;3.83393872689397;3.83393872689397;	MS1 mz matched	823.56	52.3675	0.000484605	0.000423909	0.000660962	0.00049537	0.000499622	0.000573401	0.000499776	0.000407741	0.00037814	0.819729	-0.286781	0.110327	0.929815	unchanged
meta_718			Vincristine;Vincristine;22-Oxovincaleukoblastine	-0.275529312059099;-0.275529312059099	MS1 mz matched	823.957	371.536	0.000256736	0.000209771	0.000198371	0.000200137	0.000236606	0.000211287	0.000179351	0.000241927	0.000248521	1.03359	0.0476659	0.787323	0.187177	unchanged
meta_719					Unmapped	827.92	370.872	0.000389024	0.000392157	0.000395394	0.000391056	0.000374194	0.000408063	0.000435954	0.000423613	0.000470846	1.13389	0.181287	0.0445474	1.06932	up
meta_720					Unmapped	835.937	371.296	0.000189053	0.000186169	0.000204771	0.000207676	0.000187096	0.000211714	0.000228006	0.000198293	0.000269905	1.14793	0.199036	0.284674	0.716276	unchanged
meta_721			Oxpocozole fumarate	19.1136	MS1 mz matched	837.338	187.524	0.000285855	0.000264275	0.000244019	0.000212102	0.000213304	0.00023186	0.000217151	0.000146253	0.000281311	0.980902	-0.0278185	0.924916	0.0676942	unchanged
meta_722			Monoammonium glycyrrhizite	-17.0354	MS1 mz matched	838.409	463.089	0.000490388	0.000436019	0.000360189	0.000281934	0.000157782	8.54e-05	0.000523206	0.000656073	0.000648558	3.48071	1.79938	0.00477624	1.21462	up
meta_723			PG(18:1(9Z)/22:5(7Z,10Z,13Z,16Z,19Z));PG(18:1(9Z)/22:5(4Z,7Z,10Z,13Z,16Z));PG(18:1(11Z)/22:5(4Z,7Z,10Z,13Z,16Z));PG(18:0/22:6(4Z,7Z,10Z,13Z,16Z,19Z));PG(18:2(9Z,12Z)/22:4(7Z,10Z,13Z,16Z));PG(18:1(11Z)/22:5(7Z,10Z,13Z,16Z,19Z));	10.837999656564;10.837999656564;10.837999656564;10.837999656564;10.837999656564;10.837999656564;	MS1 mz matched	838.559	134.381	0.000331205	0.00032711	0.00039203	0.000343787	0.00038986	0.000286514	0.000160474	0.000127831	0.000128084	0.40816	-1.29279	0.0132073	1.21983	down
meta_724			PG(18:0/22:5(4Z,7Z,10Z,13Z,16Z));PG(18:0/22:5(7Z,10Z,13Z,16Z,19Z));PG(18:1(11Z)/22:4(7Z,10Z,13Z,16Z));PG(18:1(9Z)/22:4(7Z,10Z,13Z,16Z));	5.17211226037698;5.17211226037698;5.17211226037698;5.17211226037698;	MS1 mz matched	840.575	134.043	0.00238233	0.00263138	0.00273356	0.00115917	0.00145782	0.00102065	0.00150678	0.0012207	0.00115904	1.06842	0.0954745	0.647539	0.306823	unchanged
meta_725			PG(18:0/22:5(4Z,7Z,10Z,13Z,16Z));PG(18:0/22:5(7Z,10Z,13Z,16Z,19Z));PG(18:1(11Z)/22:4(7Z,10Z,13Z,16Z));PG(18:1(9Z)/22:4(7Z,10Z,13Z,16Z));	5.17211226037698;5.17211226037698;5.17211226037698;5.17211226037698;	MS1 mz matched	840.575	111.647	0.00903791	0.00507382	0.00886134	0.00572246	0.00390873	0.00233818	0.00394575	0.00327205	0.00278787	0.83594	-0.258529	0.580414	0.386093	unchanged
meta_726			TG(14:1(9Z)/18:4(6Z,9Z,12Z,15Z)/20:5(5Z,8Z,11Z,14Z,17Z));TG(14:1(9Z)/20:5(5Z,8Z,11Z,14Z,17Z)/18:4(6Z,9Z,12Z,15Z));TG(18:4(6Z,9Z,12Z,15Z)/14:1(9Z)/20:5(5Z,8Z,11Z,14Z,17Z));C-1027 Chromophore;C-1027	-12.6887345501821;-12.6887345501821;-12.6887345501821;19.4487789131311	MS1 mz matched	842.25	396.663	2.47e-05	2.65e-05	3.78e-05	4.91e-05	6.07e-05	6.94e-05	1.8e-05	1.82e-05	1.35e-05	0.277669	-1.84856	0.0135418	1.23125	down
meta_727					Unmapped	844.962	371.315	0.00209446	0.00213447	0.00169997	0.00205116	0.0020407	0.00188951	0.0023889	0.00231523	0.00239141	1.18627	0.246435	0.00876732	1.22114	up
meta_728			Tubulysin B	7.71615	MS1 mz matched	845.463	371.497	0.000236882	0.00021997	0.000221658	0.00024155	0.00020311	0.000252009	0.000265412	0.000307963	0.000287333	1.23546	0.305052	0.0490424	1.04552	up
meta_729					Unmapped	847.561	132.708	0.000519243	0.00042956	0.000415507	0.000354011	0.000371632	0.000275806	0.00032129	0.000230265	0.000312823	0.863127	-0.212355	0.331214	0.618801	unchanged
meta_730	2-Oleoyl-1-stearoyl-sn-glycero-3-phosphoserine	0.9162			MS2 reverse	848.565	132.258	0.000390544	0.000348586	0.000299627	0.00135692	0.000552	0.000424733	0.000190921	0.000132211	0.000165422	0.209352	-2.256	0.169214	0.927023	unchanged
meta_731					Unmapped	849.399	463.089	3.65e-05	3.05e-05	2.83e-05	2.21e-05	1.38e-05	8.03e-06	4.45e-05	4.91e-05	4.76e-05	3.21352	1.68415	0.0096548	1.23625	up
meta_732			Malomoyl-CoA	-1.75933	MS1 mz matched	851.591	73.316	0.00145341	0.00113963	0.000791493	0.000410732	0.000404534	0.000242691	0.000580444	0.000339062	0.000369808	1.21868	0.285322	0.46089	0.486516	unchanged
meta_733			Malomoyl-CoA	-2.93222	MS1 mz matched	851.59	131.911	0.000668099	0.00061307	0.000487503	0.00023686	0.000249865	0.000194804	0.000420396	0.000328317	0.000318261	1.56556	0.646678	0.0393582	1.11204	up
meta_734					Unmapped	856.942	371.528	0.000495267	0.00047042	0.000436828	0.000344796	0.000463027	0.000450967	0.000561288	0.000486761	0.000519605	1.24537	0.31657	0.0927364	0.978607	unchanged
meta_735					Unmapped	858.435	371.753	0.000198006	0.000161785	0.000185394	0.000153838	0.000152084	0.000161428	0.000214287	0.000171786	0.000165003	1.17915	0.237749	0.208991	0.850044	unchanged
meta_736					Unmapped	858.465	55.575	0.000322347	0.000305313	0.000347018	0.000357393	0.000440843	0.000325469	9.73e-05	9.5e-05	0.00016984	0.32227	-1.63366	0.00529706	1.21371	down
meta_737					Unmapped	860.48	54.967	0.0020123	0.00176177	0.00222705	0.0015708	0.00147341	0.00125078	0.000890088	0.00060746	0.00099454	0.580232	-0.785298	0.0170902	1.14539	down
meta_738					Unmapped	860.993	371.321	0.000787242	0.000715138	0.000831855	0.000701841	0.000714291	0.000861395	0.000909557	0.000874362	0.000926725	1.19017	0.251167	0.0958269	1.02771	unchanged
meta_739					Unmapped	861.268	371.497	2.43e-05	3.86e-05	3.99e-05	3.03e-05	2.93e-05	4.26e-05	3.93e-05	4.13e-05	4.5e-05	1.22905	0.297546	0.200591	0.82887	unchanged
meta_740			PG(18:0/22:5(4Z,7Z,10Z,13Z,16Z));PG(18:0/22:5(7Z,10Z,13Z,16Z,19Z));PG(18:1(11Z)/22:4(7Z,10Z,13Z,16Z));PG(18:1(9Z)/22:4(7Z,10Z,13Z,16Z));	5.17211226037698;5.17211226037698;5.17211226037698;5.17211226037698;	MS1 mz matched	864.575	132.708	0.000607485	0.00058288	0.00066714	0.000458478	0.000550754	0.000389534	0.000397662	0.000271545	0.000303828	0.695638	-0.523592	0.0803585	0.97635	unchanged
meta_741			Malomoyl-CoA	-2.93222	MS1 mz matched	868.605	132.005	0.000761928	0.000745498	0.000726765	0.000337145	0.000385445	0.000290737	0.000496594	0.000357523	0.000459598	1.29644	0.374552	0.125553	0.906944	unchanged
meta_742			3'-p-Hydroxypaclitaxel;	20.8788195959014;	MS1 mz matched	868.924	370.872	0.0012484	0.00115482	0.00112253	0.00103164	0.000990274	0.00107579	0.00130733	0.00111929	0.0010069	1.10841	0.148492	0.329128	0.669777	unchanged
meta_743			X-206	20.1018	MS1 mz matched	869.583	371.192	8.4e-05	8.48e-05	7.97e-05	5.5e-05	7.71e-05	7.96e-05	8.32e-05	6.14e-05	0.000103368	1.17078	0.227466	0.457907	0.492906	unchanged
meta_744			Sarsasapogenin 3-[4''-glucosyl-6''-arabinosylglucoside];Sarsasapogenin 3-O-[beta-D-Glucopyranosyl-(1-&gt;2)-[beta-D-xylopyranosyl-(1-&gt;4)]-beta-D-glucopyranoside];Schidigerasaponin D1;Capsicoside C2;Smilagenin 3-[2''-glucosyl-6''-arabinosylglucoside];	-9.50709383829544;-9.50709383829544;-9.50709383829544;-9.50709383829544;-9.50709383829544;	MS1 mz matched	872.01	189.92	0.000183674	0.00011214	0.00017389	0.000111679	0.000124718	9.84e-05	0.000130888	6.94e-05	0.000100508	0.898412	-0.154551	0.602571	0.360505	unchanged
meta_745					Unmapped	874.096	286.432	1.67e-05	1.57e-05	1.63e-05	2.85e-05	2.87e-05	3.29e-05	1.61e-05	2.46e-05	1.43e-05	0.612444	-0.70735	0.0495174	1.09738	down
meta_746					Unmapped	876.935	371.427	0.000187364	0.000166214	0.000141551	0.000143292	0.000165053	0.000198529	0.000191409	0.000197087	0.000238317	1.23662	0.306406	0.141494	0.863917	unchanged
meta_747			Sch 59884	9.80566	MS1 mz matched	882.882	368.443	0.000115369	0.000116187	0.000127844	9.12e-05	9.56e-05	9.86e-05	0.000110012	6.72e-05	9.92e-05	0.968683	-0.0459035	0.839338	0.145589	unchanged
meta_748					Unmapped	884.481	54.94	0.000740874	0.000423748	0.000724407	0.000559164	0.000714372	0.000484842	0.000304057	0.000336591	0.000221703	0.490424	-1.0279	0.0298232	1.14086	down
meta_749					Unmapped	884.955	371.208	0.000992612	0.000999226	0.000925883	0.000942418	0.00100329	0.00102061	0.00113245	0.0011462	0.0011316	1.14966	0.201211	0.021286	1.21589	up
meta_750			Tritriacontyl octacosanoate;4-Hydroxybenzoyl-CoA;3-Hydroxybenzoyl-CoA;2-Hydroxybenzoyl-CoA;Salicoyl-CoA	4.28111032181253;-17.5747003625677;-17.5747003625677;-17.5747003625677	MS1 mz matched	886.616	68.067	7.98e-05	0.000109076	0.000133607	0.000206418	0.000234075	0.000295502	6.29e-05	4.71e-05	3.94e-05	0.203017	-2.30033	0.0131198	1.23229	down
meta_751			6a, 3'-p-Dihydroxypaclitaxel;	-2.60176973005093;	MS1 mz matched	888.269	371.688	7.34e-05	4.97e-05	6.27e-05	6.47e-05	7.66e-05	7.3e-05	7.22e-05	6.26e-05	6.02e-05	0.908966	-0.137702	0.270542	0.688992	unchanged
meta_752					Unmapped	892.884	369.786	0.000383447	0.000340237	0.000375476	0.000307611	0.000309201	0.000348902	0.000350934	0.000317766	0.000345833	1.05055	0.071148	0.395965	0.552391	unchanged
meta_753					Unmapped	896.255	371.808	7.93e-05	9.11e-05	6.47e-05	9.85e-05	6.7e-05	7.28e-05	8.17e-05	0.000112855	8.65e-05	1.17926	0.237878	0.357078	0.590427	unchanged
meta_754					Unmapped	900.914	370.514	0.000249667	0.000237127	0.000177463	0.000212241	0.000190247	0.000198849	0.00022973	0.000175436	0.000231789	1.05923	0.0830184	0.594395	0.371934	unchanged
meta_755			TG(18:4(6Z,9Z,12Z,15Z)/18:4(6Z,9Z,12Z,15Z)/o-18:0);TG(18:4(6Z,9Z,12Z,15Z)/o-18:0/18:4(6Z,9Z,12Z,15Z));	21.9418133295362;21.9418133295362;	MS1 mz matched	901.413	370.868	0.000116542	0.000105279	0.000108209	9.54e-05	9.39e-05	9.86e-05	0.00011695	0.000120278	0.00010357	1.18368	0.243282	0.0659308	1.09701	unchanged
meta_756					Unmapped	903.004	371.644	0.00135172	0.00118243	0.00125283	0.0012509	0.00124869	0.00133629	0.00157051	0.00165339	0.00160044	1.25769	0.330776	0.0010738	1.24706	up
meta_757			Cyanidin 3-O-(2"-xylosyl-6"-(6"'-caffeoyl-glucosyl)-galactoside);	11.7104377257316;	MS1 mz matched	904.246	371.389	7.49e-05	9.78e-05	8.14e-05	7.23e-05	7.68e-05	7.41e-05	9.57e-05	7.19e-05	7.77e-05	1.09853	0.135577	0.413837	0.575477	unchanged
meta_758			Sarsasapogenin 3-[4''-glucosyl-6''-arabinosylglucoside];Sarsasapogenin 3-O-[beta-D-Glucopyranosyl-(1-&gt;2)-[beta-D-xylopyranosyl-(1-&gt;4)]-beta-D-glucopyranoside];Schidigerasaponin D1;Capsicoside C2;Smilagenin 3-[2''-glucosyl-6''-arabinosylglucoside];	-9.50709383829544;-9.50709383829544;-9.50709383829544;-9.50709383829544;-9.50709383829544;	MS1 mz matched	908.009	193.048	9.38e-05	9.76e-05	0.000111402	6.73e-05	8.18e-05	7.35e-05	8.26e-05	6.51e-05	5.16e-05	0.895209	-0.159703	0.492579	0.467732	unchanged
meta_759					Unmapped	910.616	67.999	0.000303382	0.000256789	0.00033188	0.000582099	0.000583846	0.00036647	0.000123807	0.000110366	9.58e-05	0.21536	-2.21517	0.0296218	1.2027	down
meta_760			PIP(16:2(9Z,12Z)/18:0);PIP(18:1(9Z)/16:1(9Z));PIP(16:1(9Z)/18:1(9Z));PIP(18:0/16:2(9Z,12Z));PIP(16:1(9Z)/18:1(11Z));PIP(18:1(11Z)/16:1(9Z));PIP(16:0/18:2(9Z,12Z));PIP(18:2(9Z,12Z)/16:0);	-18.32776785004;-18.32776785004;-18.32776785004;-18.32776785004;-18.32776785004;-18.32776785004;-18.32776785004;-18.32776785004;	MS1 mz matched	913.475	288.127	4.75e-05	3.45e-05	4.04e-05	3.49e-05	2.26e-05	2.23e-05	4.63e-05	5.07e-05	4.81e-05	1.82093	0.864677	0.0261815	1.18842	up
meta_761			Sarsasapogenin 3-[4''-glucosyl-6''-arabinosylglucoside];Sarsasapogenin 3-O-[beta-D-Glucopyranosyl-(1-&gt;2)-[beta-D-xylopyranosyl-(1-&gt;4)]-beta-D-glucopyranoside];Schidigerasaponin D1;Capsicoside C2;Smilagenin 3-[2''-glucosyl-6''-arabinosylglucoside];	-9.50709383829544;-9.50709383829544;-9.50709383829544;-9.50709383829544;-9.50709383829544;	MS1 mz matched	925.012	192.421	8.81e-05	9.45e-05	9.48e-05	9.4e-05	8.7e-05	0.000133679	0.000104328	0.000100601	0.000108969	0.997508	-0.00359937	0.987382	0.0111913	unchanged
meta_762					Unmapped	929.928	370.882	0.000170769	0.000131685	0.000125494	0.00010472	0.000106328	0.00012529	0.000115798	0.000141522	0.00018407	1.31234	0.392139	0.214249	0.819872	unchanged
meta_763					Unmapped	931.41	458.887	7.87e-06	7.83e-06	1.17e-05	2.8e-05	2.02e-05	2.59e-05	1.94e-06	6.88e-07	1.17e-06	0.0511796	-4.28829	0.00857808	1.25378	down
meta_764			N-Acetyl-D-glucosaminyl-N-acetylmuramoyl-L-Ala-D-glutamyl-6-carboxy-L-lysyl-D-alanine	-4.16056	MS1 mz matched	938.388	56.864	0.000112795	9.28e-05	0.000110816	0.000128509	0.000142109	0.000136958	7.53e-05	4.76e-05	4.64e-05	0.415459	-1.26722	0.00658438	1.23862	down
meta_765					Unmapped	938.946	371.767	0.000414865	0.000307666	0.00033034	0.000335655	0.000350585	0.000342557	0.000445607	0.000385314	0.000474812	1.26918	0.343901	0.0690966	1.10715	unchanged
meta_766					Unmapped	940.404	56.855	0.000495584	0.000463566	0.000533538	0.000430675	0.000388934	0.000345273	0.000343979	0.000281613	0.000283541	0.78045	-0.357622	0.0583735	1.02251	unchanged
meta_767					Unmapped	940.605	131.696	7.58e-05	0.000118226	7.67e-05	0.000175589	0.00018074	0.00013472	3.01e-05	2.42e-05	3.63e-05	0.184372	-2.43931	0.00870449	1.24821	down
meta_768					Unmapped	942.996	371.478	0.000243268	0.000234878	0.000198984	0.000217046	0.000200367	0.000232497	0.000257314	0.000259962	0.000220427	1.13508	0.182799	0.143969	0.869961	unchanged
meta_769			TG(18:0/20:1(11Z)/20:0);TG(20:0/22:0/16:1(9Z));TG(16:0/20:1(11Z)/22:0);TG(22:0/14:0/22:1(13Z));TG(24:0/16:0/18:1(9Z));TG(20:0/18:1(9Z)/20:0);TG(16:0/18:0/24:1(15Z));TG(20:0/18:1(11Z)/20:0);TG(22:0/14:1(9Z)/22:0);TG(16:0/18:1(11Z)/24:0);TG(22:0/18:0/18:1(11Z));TG(18:0/20:0/20:1(11Z))[iso6];TG(14:0/24:0/20:1(11Z));TG(14:0/20:0/24:1(15Z));TG(22:0/22:0/14:1(9Z));TG(20:0/20:0/18:1(11Z));TG(18:0/18:1(1…	10.4698742060647;10.4698742060647;10.4698742060647;10.4698742060647;10.4698742060647;10.4698742060647;10.4698742060647;10.4698742060647;10.4698742060647;10.4698742060647;10.4698742060647;10.4698742060647;10.4698742060647;10.4698742060647;10.4698742060647;10.4698742060647;10.4698742060647;10.4698742060647;10.4698742060647;10.4698742060647;10.4698742060647;10.4698742060647;10.4698742060647;10.46987…	MS1 mz matched	944.58	89.226	0.000224257	0.000187113	0.00013465	7.92e-05	0.000139292	8.43e-05	0.00021138	8.41e-05	0.000113063	1.34906	0.431959	0.474168	0.484156	unchanged
meta_770					Unmapped	944.635	130.994	0.00011597	9.88e-05	9.68e-05	0.000122747	0.000150816	0.000110794	3.06e-05	2.82e-05	3.48e-05	0.243503	-2.03799	0.0128767	1.24163	down
meta_771			Leucokinin I	-10.0905	MS1 mz matched	950.927	371.265	0.000914022	0.000749266	0.000676461	0.000785421	0.000815311	0.000875326	0.000956699	0.000942283	0.000968016	1.15789	0.211496	0.0310729	1.17875	up
meta_772			Glycerol 2-(9Z,12Z-octadecadienoate) 1-hexadecanoate 3-O-[alpha-D-galactopyranosyl-(1-&gt;6)-beta-D-galactopyranoside];	-2.53335018963615;	MS1 mz matched	951.588	371.626	9.76e-05	6.26e-05	8.03e-05	7.96e-05	6.77e-05	7.15e-05	9.34e-05	7.16e-05	7.02e-05	1.07497	0.104297	0.559518	0.400247	unchanged
meta_773					Unmapped	955.617	133.567	0.000104007	6.5e-05	8.66e-05	5.25e-05	5.85e-05	6.16e-05	5.44e-05	5.54e-05	4.69e-05	0.90794	-0.139331	0.234957	0.73254	unchanged
meta_774			PC(24:0/24:0);	22.2761603695077;	MS1 mz matched	957.485	59.4205	0.000161833	0.000188152	0.000116985	0.000141029	5.84e-05	0.00014493	0.000243864	0.000243115	0.000264208	2.18159	1.12538	0.0344541	1.17589	up
meta_775					Unmapped	958.93	371.36	0.000124899	0.000134523	0.000100512	0.000175522	0.000102497	0.000105952	0.000187691	0.000153122	0.000218256	1.45602	0.542028	0.130381	0.887006	unchanged
meta_776					Unmapped	961.046	371.767	0.000194763	0.000155022	0.000120728	0.000148686	0.000143144	0.00015402	0.000216439	0.00019189	0.00021914	1.40735	0.492985	0.0121044	1.22365	up
meta_777					Unmapped	964.399	56.9585	0.000248516	0.000196844	0.000220383	0.000238095	0.000220121	0.000183396	0.000192318	0.00013358	0.000167011	0.768235	-0.380381	0.101945	0.929903	unchanged
meta_778			Guanosine pentaphosphate adenosine;	-19.8600977838013;	MS1 mz matched	966.957	371.289	0.000513261	0.000560433	0.000539057	0.000551062	0.000519819	0.000583549	0.000657338	0.000593289	0.000664323	1.15747	0.210973	0.042889	1.0621	up
meta_779			TG(22:6(4Z,7Z,10Z,13Z,16Z,19Z)/18:4(6Z,9Z,12Z,15Z)/22:6(4Z,7Z,10Z,13Z,16Z,19Z));TG(20:5(5Z,8Z,11Z,14Z,17Z)/22:6(4Z,7Z,10Z,13Z,16Z,19Z)/20:5(5Z,8Z,11Z,14Z,17Z));TG(20:5(5Z,8Z,11Z,14Z,17Z)/20:5(5Z,8Z,11Z,14Z,17Z)/22:6(4Z,7Z,10Z,13Z,16Z,19Z));TG(18:4(6Z,9Z,12Z,15Z)/22:6(4Z,7Z,10Z,13Z,16Z,19Z)/22:6(4Z,7Z,10Z,13Z,16Z,19Z));	-7.19129562836658;-7.19129562836658;-7.19129562836658;-7.19129562836658;	MS1 mz matched	970.431	57.0035	0.000372077	0.000347227	0.00029442	0.000217546	0.000246879	0.000169388	0.000258398	0.000211154	0.000247853	1.13189	0.178728	0.366115	0.590697	unchanged
meta_780					Unmapped	975.881	370.413	0.000173831	0.000135005	0.000153965	0.000133133	0.000153014	0.000137018	0.000148449	0.000137903	0.000152018	1.03593	0.0509243	0.536	0.413381	unchanged
meta_781					Unmapped	978.017	192.166	0.000319906	0.000195631	0.000193457	0.000245726	0.000145706	0.000188567	0.000218107	0.00018966	0.000187577	1.02646	0.0376765	0.880016	0.106726	unchanged
meta_782					Unmapped	978.261	371.808	9.38e-05	7.4e-05	6.33e-05	7.61e-05	7.28e-05	8.32e-05	9.24e-05	9.91e-05	9.8e-05	1.24752	0.319065	0.00942493	1.19321	up
meta_783			Notoginsenoside R6;Majoroside F1;Ginsenoside M6a;Majoroside F6;Notoginsenoside M;Vinaginsenoside R24;Vinaginsenoside R4;Notoginsenoside N;	23.8634030352481;23.8634030352481;23.8634030352481;23.8634030352481;23.8634030352481;23.8634030352481;23.8634030352481;23.8634030352481;	MS1 mz matched	978.593	371.74	7.32e-05	5.36e-05	5.08e-05	5.44e-05	5.68e-05	6.13e-05	4.13e-05	6.26e-05	5.84e-05	0.940597	-0.0883508	0.659137	0.310385	unchanged
meta_784			TG(24:0/o-18:0/20:3n6);TG(24:0/o-18:0/20:3(5Z,8Z,11Z));TG(22:1(13Z)/o-18:0/22:2(13Z,16Z));TG(22:2(13Z,16Z)/22:1(13Z)/o-18:0);TG(20:3n6/24:0/o-18:0);TG(24:0/20:3(5Z,8Z,11Z)/o-18:0);TG(24:0/20:3n6/o-18:0);TG(20:3(5Z,8Z,11Z)/24:0/o-18:0);TG(22:1(13Z)/22:2(13Z,16Z)/o-18:0);	14.4860852497178;14.4860852497178;14.4860852497178;14.4860852497178;14.4860852497178;14.4860852497178;14.4860852497178;14.4860852497178;14.4860852497178;	MS1 mz matched	982.675	193.069	0.000191895	0.00027374	0.000152825	0.000146666	0.00015241	0.000160016	0.000172192	9.04e-05	0.000167336	0.936454	-0.0947192	0.75	0.228764	unchanged
meta_785					Unmapped	982.916	371.429	0.0002052	0.000170228	0.000180687	0.000181685	0.000192919	0.000167442	0.00021368	0.000202677	0.000161669	1.06638	0.0927182	0.544157	0.415375	unchanged
meta_786					Unmapped	985.007	371.55	0.000805366	0.000705291	0.000729405	0.000744295	0.000738706	0.000744547	0.000981049	0.000904595	0.00100724	1.29869	0.377052	0.0184224	1.23233	up
meta_787			TG(20:0/22:5(4Z,7Z,10Z,13Z,16Z)/20:3(5Z,8Z,11Z));TG(24:1(15Z)/20:3n6/18:4(6Z,9Z,12Z,15Z));TG(22:2(13Z,16Z)/18:1(9Z)/22:5(4Z,7Z,10Z,13Z,16Z));TG(20:3(5Z,8Z,11Z)/22:2(13Z,16Z)/20:3n6);TG(20:4(5Z,8Z,11Z,14Z)/24:1(15Z)/18:3(9Z,12Z,15Z));TG(22:0/18:3(6Z,9Z,12Z)/22:5(4Z,7Z,10Z,13Z,16Z));TG(22:0/20:3n6/20:5(5Z,8Z,11Z,14Z,17Z));TG(18:4(6Z,9Z,12Z,15Z)/24:0/20:4(8Z,11Z,14Z,17Z));TG(20:1(11Z)/22:4(7Z,10Z,13…	14.5323048511876;14.5323048511876;14.5323048511876;14.5323048511876;14.5323048511876;14.5323048511876;14.5323048511876;14.5323048511876;14.5323048511876;14.5323048511876;14.5323048511876;14.5323048511876;14.5323048511876;14.5323048511876;14.5323048511876;14.5323048511876;14.5323048511876;14.5323048511876;14.5323048511876;14.5323048511876;14.5323048511876;14.5323048511876;14.5323048511876;14.53230…	MS1 mz matched	986.58	371.5	6.21e-05	4.6e-05	3.7e-05	5.81e-05	5.84e-05	4.53e-05	5.3e-05	6.18e-05	5.99e-05	1.07915	0.109899	0.457487	0.494656	unchanged
meta_788					Unmapped	991.927	371.497	0.000286489	0.000288916	0.000256599	0.00022306	0.000261458	0.000281334	0.000310835	0.00030193	0.000340426	1.24461	0.315699	0.046164	1.06634	up
meta_789					Unmapped	995.889	369.972	0.000136322	0.000152111	0.000132093	0.000112246	0.000111365	0.000106632	0.000133961	0.000148439	0.000154402	1.32267	0.403451	0.0211973	1.20533	up
meta_790					Unmapped	997.108	193.27	1.93e-05	2.08e-05	2.28e-05	1.2e-05	1.59e-05	2.24e-05	3.13e-05	3.01e-05	1.51e-05	1.52358	0.60747	0.235394	0.753218	unchanged
meta_791					Unmapped	999.941	371.628	8.45e-05	8.46e-05	6.39e-05	8.14e-05	7.08e-05	8.47e-05	0.000106368	9.2e-05	9.39e-05	1.23367	0.302952	0.0400617	1.06475	up
meta_792			TG(22:0/22:0/o-18:0);TG(20:0/24:0/o-18:0);TG(20:0/o-18:0/24:0);TG(24:0/20:0/o-18:0);TG(22:0/o-18:0/22:0);	7.90999842092593;7.90999842092593;7.90999842092593;7.90999842092593;7.90999842092593;	MS1 mz matched	1009.97	371.532	0.000263948	0.000245393	0.000255291	0.000246727	0.000273804	0.000268426	0.00033441	0.000288297	0.000313843	1.18707	0.247408	0.0448252	1.07815	up
meta_793			TG(20:4(5Z,8Z,11Z,14Z)/24:1(15Z)/20:5(5Z,8Z,11Z,14Z,17Z));TG(24:0/18:4(6Z,9Z,12Z,15Z)/22:6(4Z,7Z,10Z,13Z,16Z,19Z));TG(22:4(7Z,10Z,13Z,16Z)/22:2(13Z,16Z)/20:4(8Z,11Z,14Z,17Z));TG(22:1(13Z)/22:5(4Z,7Z,10Z,13Z,16Z)/20:4(8Z,11Z,14Z,17Z));TG(24:1(15Z)/20:4(5Z,8Z,11Z,14Z)/20:5(5Z,8Z,11Z,14Z,17Z));TG(20:1(11Z)/22:5(4Z,7Z,10Z,13Z,16Z)/22:4(7Z,10Z,13Z,16Z));TG(20:5(5Z,8Z,11Z,14Z,17Z)/24:0/20:5(5Z,8Z,11Z,1…	1.38791860360879;1.38791860360879;1.38791860360879;1.38791860360879;1.38791860360879;1.38791860360879;1.38791860360879;1.38791860360879;1.38791860360879;1.38791860360879;1.38791860360879;1.38791860360879;1.38791860360879;1.38791860360879;1.38791860360879;1.38791860360879;1.38791860360879;1.38791860360879;1.38791860360879;1.38791860360879;1.38791860360879;1.38791860360879;1.38791860360879;1.387918…	MS1 mz matched	1010.59	67.942	8.71e-05	8.56e-05	5.69e-05	0.000100194	9.3e-05	7.02e-05	4.21e-05	4.05e-05	3.74e-05	0.45608	-1.13264	0.0316773	1.19435	down
meta_794					Unmapped	1010.95	60.164	5.01e-05	4.77e-05	3.38e-05	2.39e-05	3.14e-05	5.96e-05	0.0001	9.82e-05	0.000106402	2.64919	1.40555	0.0236348	1.20632	up
meta_795			TG(24:0/15:0/24:1(15Z));TG(15:0/24:0/24:1(15Z));TG(15:0/24:1(15Z)/24:0);	-2.95361931581285;-2.95361931581285;-2.95361931581285;	MS1 mz matched	1014.68	193.063	0.000262815	0.000270328	0.000160469	0.000157125	0.000163648	0.000167056	0.000195345	0.000172405	0.000197123	1.15793	0.21155	0.0701527	1.06746	unchanged
meta_796					Unmapped	1016.88	370.388	0.000102301	0.000104594	0.000126256	9.95e-05	0.000109604	0.000103719	0.000121838	0.000104341	0.000112143	1.08168	0.113271	0.235949	0.752088	unchanged
meta_797					Unmapped	1019.61	180.824	6.7e-05	5.29e-05	5.23e-05	3.96e-05	8e-05	5.83e-05	5.08e-05	4.57e-05	3.18e-05	0.721149	-0.47163	0.295096	0.687947	unchanged
meta_798			Notoginsenoside R6;Majoroside F1;Ginsenoside M6a;Majoroside F6;Notoginsenoside M;Vinaginsenoside R24;Vinaginsenoside R4;Notoginsenoside N;	23.8634030352481;23.8634030352481;23.8634030352481;23.8634030352481;23.8634030352481;23.8634030352481;23.8634030352481;23.8634030352481;	MS1 mz matched	1021.57	371.528	4.83e-05	6.53e-05	4.68e-05	3.28e-05	4.24e-05	0.000126284	0.000120312	6.71e-05	7.28e-05	1.29169	0.369255	0.604384	0.352661	unchanged
meta_799					Unmapped	1022.93	371.528	0.000191551	0.000136857	0.000134018	0.000126833	0.000128468	0.000152921	0.00017748	0.00016398	0.000176175	1.26802	0.342579	0.0314064	1.13525	up
meta_800					Unmapped	1023.43	371.565	0.000100996	6.75e-05	7.72e-05	8.43e-05	7.5e-05	6.6e-05	8.8e-05	9.7e-05	4.21e-05	1.00815	0.01171	0.97526	0.0219741	unchanged
meta_801					Unmapped	1025.63	180.077	0.000928177	0.00101868	0.00106157	0.000944969	0.00102219	0.000933715	0.000856243	0.000671225	0.000817641	0.808414	-0.306833	0.0621767	1.05877	unchanged
meta_802			TG(24:1(15Z)/22:5(4Z,7Z,10Z,13Z,16Z)/18:2(9Z,12Z));TG(18:2(9Z,12Z)/24:1(15Z)/22:5(4Z,7Z,10Z,13Z,16Z));TG(18:2(9Z,12Z)/24:0/22:6(4Z,7Z,10Z,13Z,16Z,19Z));TG(24:1(15Z)/22:5(7Z,10Z,13Z,16Z,19Z)/18:2(9Z,12Z));TG(24:0/20:2n6/22:6(4Z,7Z,10Z,13Z,16Z,19Z));TG(20:2n6/24:1(15Z)/22:5(7Z,10Z,13Z,16Z,19Z));TG(20:2n6/24:0/22:6(4Z,7Z,10Z,13Z,16Z,19Z));TG(24:0/22:6(4Z,7Z,10Z,13Z,16Z,19Z)/18:2(9Z,12Z));TG(24:0/18:…	-5.41755619502714;-5.41755619502714;-5.41755619502714;-5.41755619502714;-5.41755619502714;-5.41755619502714;-5.41755619502714;-5.41755619502714;-5.41755619502714;-5.41755619502714;-5.41755619502714;-5.41755619502714;-5.41755619502714;-5.41755619502714;-5.41755619502714;-5.41755619502714;-5.41755619502714;-5.41755619502714;	MS1 mz matched	1027.87	369.33	7.48e-05	0.000105099	6.78e-05	7.78e-05	7.26e-05	8.06e-05	0.000105591	6.81e-05	6.91e-05	1.05093	0.0716653	0.782629	0.197138	unchanged
meta_803					Unmapped	1032.93	371.483	0.000512935	0.000506245	0.000486751	0.000505091	0.000486525	0.000511565	0.000631939	0.00057974	0.000616891	1.21647	0.282698	0.00906847	1.21908	up
meta_804					Unmapped	1033.43	371.626	0.000172632	0.000110641	0.000128142	0.000108908	0.000112443	0.000112669	0.000166805	0.000158903	0.000152041	1.4303	0.516316	0.00489354	1.25775	up
meta_805					Unmapped	1034.35	190.777	0.000107122	8.27e-05	9.05e-05	4.82e-05	7.21e-05	6.45e-05	0.000103663	8.07e-05	8.66e-05	1.46544	0.551331	0.0436652	1.05412	up
meta_806					Unmapped	1041.91	371.528	6.64e-05	5.83e-05	6.25e-05	5.54e-05	4.73e-05	6.76e-05	7.24e-05	7.43e-05	8.43e-05	1.35674	0.440144	0.0540694	1.05401	unchanged
meta_807					Unmapped	1043.05	371.565	5.34e-05	5.46e-05	7.86e-05	6.54e-05	7.75e-05	6.74e-05	7.59e-05	9.72e-05	8.41e-05	1.22351	0.291021	0.111508	0.938736	unchanged
meta_808			(S)-Hydroxyoctadecanoyl-CoA;	12.8837383357841;	MS1 mz matched	1047.39	370.69	8.79e-05	6.18e-05	6.91e-05	5.77e-05	8.52e-05	7.96e-05	7.15e-05	5.67e-05	6.21e-05	0.855105	-0.225827	0.338101	0.63289	unchanged
meta_809					Unmapped	1047.62	180.041	6.85e-05	8.42e-05	8.4e-05	7.75e-05	9.03e-05	0.000102276	6.08e-05	4.24e-05	5.14e-05	0.572112	-0.80563	0.0146762	1.16136	down
meta_810					Unmapped	1048.87	369.995	0.00011018	9.65e-05	0.000122251	0.000103091	9.51e-05	0.00011247	0.000136793	0.000126378	0.000141893	1.30369	0.382602	0.00991954	1.1748	up
meta_811					Unmapped	1049.24	371.781	4.85e-05	5.66e-05	4.68e-05	3.38e-05	3.11e-05	2.73e-05	4.7e-05	4.81e-05	6.79e-05	1.76702	0.821316	0.0644638	1.09847	unchanged
meta_812					Unmapped	1049.63	179.299	0.00121253	0.00118144	0.00110414	0.00113102	0.00122538	0.00108103	0.00106557	0.000844296	0.00100524	0.848048	-0.237783	0.102416	0.95056	unchanged
meta_813					Unmapped	1056.89	371.208	0.000220883	0.00018965	0.00016869	0.000165332	0.00018322	0.000164802	0.000201929	0.000203997	0.000204846	1.18977	0.250678	0.0308795	1.197	up
meta_814			Quinupristin;Quinupristin	6.69621118582407;6.65705179538569	MS1 mz matched	1058.43	59.959	8.96e-05	0.000120304	6.46e-05	4.7e-05	4.66e-05	6.64e-05	0.000146229	0.000130388	0.000138229	2.59364	1.37498	0.000769483	1.25723	up
meta_815					Unmapped	1064.91	371.465	8.56e-05	8.87e-05	9.76e-05	8.38e-05	0.00011362	9.85e-05	0.000103618	9.71e-05	0.000131748	1.12342	0.167892	0.42575	0.519962	unchanged
meta_816					Unmapped	1066.42	368.763	2.08e-05	3.15e-05	1.97e-05	2.41e-05	2.57e-05	1.94e-05	3e-05	2.47e-05	1.95e-05	1.07343	0.102231	0.665148	0.294442	unchanged
meta_817					Unmapped	1071.62	178.257	5.33e-05	5.39e-05	5.04e-05	7.63e-05	8.95e-05	6.77e-05	2.6e-05	3.56e-05	3.66e-05	0.420407	-1.25014	0.00776901	1.21919	down
meta_818					Unmapped	1073.63	178.054	0.00094397	0.000947557	0.000853219	0.000785877	0.00077266	0.000728651	0.000797845	0.000604642	0.000714903	0.925761	-0.111288	0.421575	0.556747	unchanged
meta_819					Unmapped	1073.93	371.532	0.000234562	0.000200239	0.000189263	0.000203579	0.000206909	0.000223601	0.000262678	0.000230366	0.00026423	1.19427	0.25613	0.04459	1.0888	up
meta_820					Unmapped	1077.66	176.982	0.000610262	0.000517849	0.000499517	0.000466858	0.00046849	0.00043671	0.000519566	0.000382722	0.00045112	0.986407	-0.0197458	0.891449	0.0973977	unchanged
meta_821					Unmapped	1084.55	371.389	3.49e-05	2.32e-05	3.41e-05	2.71e-05	3.41e-05	4.18e-05	4.63e-05	3.94e-05	3.75e-05	1.19604	0.258268	0.262915	0.71213	unchanged
meta_822					Unmapped	1085.61	179.404	9.9e-05	0.000106451	0.000101591	0.000101437	0.000103244	0.00010294	9.42e-05	8.15e-05	8.72e-05	0.854819	-0.226309	0.0526953	1.14502	unchanged
meta_823					Unmapped	1088.88	370.868	0.000160291	0.000101283	0.000128162	0.000103768	0.000115947	0.000120352	0.000155444	0.000106204	0.000148889	1.20722	0.271688	0.264036	0.750182	unchanged
meta_824					Unmapped	1090.85	368.646	6.29e-05	8.47e-05	6.93e-05	6.25e-05	6.87e-05	5.98e-05	6.66e-05	4.66e-05	6.56e-05	0.936216	-0.0950868	0.608832	0.355341	unchanged
meta_825					Unmapped	1091.97	371.647	0.000163634	0.000138932	0.000176013	0.000191772	0.00016893	0.000164952	0.000207132	0.000204481	0.000224427	1.21	0.275005	0.0275815	1.11266	up
meta_826			Ganglioside GM3 (d18:0/12:0);	-23.8543788906602;	MS1 mz matched	1097.63	176.419	0.000396911	0.000353271	0.000355488	0.000290215	0.000312138	0.000313465	0.000263587	0.000242146	0.00027736	0.855074	-0.225878	0.0291014	1.10902	down
meta_827					Unmapped	1097.89	371.26	0.000122729	0.000105754	0.000105102	0.000100292	0.000105733	0.00010569	0.000144362	0.000130147	0.000107215	1.22459	0.292297	0.160505	0.931797	unchanged
meta_828			PIP3(18:0/18:1(9Z));PIP3(18:0/18:1(11Z));	-19.034438499935;-19.034438499935;	MS1 mz matched	1103.45	371.77	0.000112517	0.000104338	8.62e-05	0.000104825	9.13e-05	0.000102557	0.000138714	0.00012061	0.000143809	1.34964	0.432578	0.0202275	1.15757	up
meta_829			Medinoside E;Araliasaponin V;Araloside G;Primulasaponin	7.56945018748808;7.56945018748808;7.56945018748808;7.60475826097447	MS1 mz matched	1103.57	371.847	6.52e-05	6.27e-05	5.14e-05	5.12e-05	6.61e-05	5.37e-05	4.21e-05	7.38e-05	5.17e-05	0.980168	-0.0288986	0.920921	0.0689772	unchanged
meta_830					Unmapped	1108.51	371.861	3.3e-05	2.68e-05	2.47e-05	4.44e-05	3.31e-05	3.99e-05	3.68e-05	4.85e-05	5.12e-05	1.16268	0.217459	0.315859	0.641672	unchanged
meta_831					Unmapped	1108.91	59.632	5.21e-05	5.55e-05	3.93e-05	4.21e-05	4.01e-05	4.39e-05	0.00010533	0.000103694	0.000125162	2.64965	1.4058	0.00841415	1.25397	up
meta_832					Unmapped	1114.93	371.35	0.000323236	0.000295826	0.00024681	0.000281306	0.000259925	0.000283716	0.000379676	0.000321024	0.000402338	1.3371	0.41911	0.0513823	1.12195	unchanged
meta_833			Mannosyl-inositol-phosphorylceramide;	6.89690815200526;	MS1 mz matched	1115.43	371.478	9.87e-05	0.000119194	9.66e-05	8.75e-05	9.42e-05	0.000113835	0.000131594	0.000123294	0.000133983	1.31563	0.395751	0.0435344	1.12138	up
meta_834					Unmapped	1116.55	310.803	0.000101037	9.59e-05	9.21e-05	5.59e-05	4.79e-05	5.36e-05	0.000130292	0.00012065	0.000126907	2.39962	1.26281	4.65e-05	1.27272	up
meta_835					Unmapped	1117.65	175.377	4.14e-05	4.08e-05	2.79e-05	2.85e-05	4.31e-05	3.38e-05	3.69e-05	4.14e-05	3.83e-05	1.10525	0.144376	0.483786	0.487617	unchanged
meta_836					Unmapped	1118.89	371.197	0.000120951	9e-05	9.57e-05	8.6e-05	7.55e-05	9.27e-05	0.00011037	8.5e-05	0.000114015	1.21709	0.283439	0.172509	0.846504	unchanged
meta_837					Unmapped	1119.99	371.776	5.9e-05	7.27e-05	6.81e-05	7.79e-05	6.36e-05	8.53e-05	8.55e-05	0.000111941	9.95e-05	1.30867	0.388103	0.081063	0.973575	unchanged
meta_838					Unmapped	1121.63	174.287	0.000214042	0.000227947	0.000209785	0.000142804	0.000145942	0.000131178	0.00016639	0.000149301	0.00016032	1.13357	0.180869	0.0503923	1.03837	unchanged
meta_839					Unmapped	1124.64	174.525	0.000104347	0.000129575	0.000104637	8.94e-05	7.7e-05	8.77e-05	0.000102817	9.12e-05	9.41e-05	1.13389	0.181285	0.0965601	0.940715	unchanged
meta_840			20-CoA-20-oxo-18R-hydroxyleucotriene B4;	-13.298638662576;	MS1 mz matched	1126.91	371.565	0.000126478	0.000107418	0.000115953	0.000124074	0.00012455	0.000101702	0.00015571	0.000157118	0.00014591	1.30947	0.388978	0.0252867	1.16183	up
meta_841					Unmapped	1134.95	469.563	0.000348937	0.000455775	0.000266106	0.000143351	8.61e-05	9.32e-05	0.000848292	0.000553116	0.000650471	6.35873	2.66874	0.0185104	1.22253	up
meta_842					Unmapped	1136.45	469.647	5.2e-05	7.61e-05	4.59e-05	2.16e-05	1.36e-05	1.18e-05	9.5e-05	8.51e-05	9.05e-05	5.75148	2.52393	5.85e-05	1.27125	up
meta_843			20-CoA-20-oxo-18R-hydroxyleucotriene B4;	-13.298638662576;	MS1 mz matched	1143.95	371.74	0.000170554	0.000119921	0.000144325	0.000151211	0.000136436	0.000131012	0.000176553	0.000175306	0.000180878	1.27248	0.347646	0.0182658	1.21491	up
meta_844					Unmapped	1145.94	469.654	4.05e-05	5.38e-05	3.28e-05	1.43e-05	1.09e-05	1.08e-05	7.19e-05	7.99e-05	7.61e-05	6.34434	2.66547	0.000181178	1.27503	up
meta_845					Unmapped	1157.38	59.6415	6.83e-05	6.57e-05	4.99e-05	6.44e-05	2.75e-05	6.46e-05	0.000111825	0.000112754	0.000130407	2.26862	1.18182	0.0182699	1.18157	up
meta_846					Unmapped	1158.24	371.579	4.53e-05	5.52e-05	5.96e-05	4.34e-05	3.66e-05	3.45e-05	3.99e-05	4.5e-05	5.35e-05	1.20942	0.27432	0.181472	0.818063	unchanged
meta_847					Unmapped	1158.9	371.429	0.000160952	0.000137707	0.000137586	0.000120773	0.000142461	0.000140847	0.000123519	0.000192395	0.000162166	1.18313	0.242605	0.342665	0.645264	unchanged
meta_848					Unmapped	1169.89	371.528	0.000157557	0.000116799	0.000107396	0.000114643	0.000102852	9.94e-05	0.000117527	0.000136164	0.000124964	1.19479	0.256759	0.0457814	1.05243	up
meta_849			Ganglioside GA1 (d18:1/12:0);Tetrahexosylceramide (d18:1/12:0);	-7.42695525469675;-7.42695525469675;	MS1 mz matched	1170.39	371.365	7.75e-05	5.02e-05	4.95e-05	5.07e-05	4.96e-05	4.81e-05	5.88e-05	7.45e-05	6.68e-05	1.34887	0.43175	0.0592698	1.12864	unchanged
meta_850					Unmapped	1173.98	371.762	0.000122146	7.7e-05	0.000124535	0.000104732	9.99e-05	0.000112844	0.000131743	0.000130408	0.000143139	1.27669	0.352413	0.00619884	1.1966	up
meta_851			Gambieric acid C	-12.5156	MS1 mz matched	1183.67	180.542	4.38e-05	3.52e-05	2.52e-05	2.45e-05	2.78e-05	2.22e-05	3.98e-05	1.75e-05	3.18e-05	1.19638	0.25868	0.535758	0.436515	unchanged
meta_852					Unmapped	1185.57	371.74	4.86e-05	4.17e-05	2.71e-05	7.16e-05	4.24e-05	3.89e-05	9.27e-05	5.45e-05	7.94e-05	1.48164	0.567199	0.183695	0.801233	unchanged
meta_853			TG(24:1(15Z)/24:0/24:1(15Z));TG(24:0/24:1(15Z)/24:1(15Z));	-23.159389939532;-23.159389939532;	MS1 mz matched	1198.92	371.677	0.000126934	0.000118077	0.000101089	9.78e-05	9.2e-05	0.000108659	0.000121926	0.000113649	0.000106996	1.14789	0.198985	0.0880104	0.957331	unchanged
