# Supplementary material for: Metabolomic Profiling of Female Mink Serum during Early to Mid-Pregnancy to Reveal Metabolite Changes
Source: Genes (Basel). 2023 Sep 4;14(9):1759. doi: 10.3390/genes14091759 (PMC10531253; doi:10.3390/genes14091759)
Supplement: Supplementary file 1 [file genes-14-01759-s001.zip › supplementary file 3B-pos-D1_vs_D15.xlsx]

## Sheet: supplementary file 7B-pos-D1_vs
#ID	MS2 name	MS2 score	MS1 name	MS1 ppm	type	mzmed	rtmed	QC01pos.QC01	QC02pos.QC02	QC03pos.QC03	D1.1pos.D1.1	D1.2pos.D1.2	D1.3pos.D1.3	D15.1pos.D15.1	D15.2pos.D15.2	D15.3pos.D15.3	Fold_change	log2FC	P_value	VIP	regulated
meta_1	2-Amino-2-methyl-1,3-propanediol	0.8184			MS2 reverse	70.0661	302.526	0.000494355	0.000516325	0.000478181	0.000278342	0.000622115	0.000747385	0.000449847	0.000533394	0.000557827	0.935204	-0.0966468	0.825787	0.158513	unchanged
meta_2	Pyrrolidine	0.6207			MS2 reverse	72.0817	289.346	0.000175655	0.000180695	0.000197487	0.000312887	0.000273648	0.000341854	0.000208195	0.000208219	9.33e-05	0.548988	-0.865154	0.0480835	1.1279	down
meta_3	Trimethylamine N-oxide	0.9805			MS2 forward	76.0768	318.135	0.00175614	0.00180415	0.00173902	0.00202685	0.00150978	0.0020256	0.00191123	0.00168274	0.00187372	0.983002	-0.0247331	0.877595	0.114101	unchanged
meta_4	DL-2,4-Diaminobutyric acid	0.8894			MS2 reverse	83.0604	330.156	9.53e-05	5.96e-05	8.57e-05	8.99e-05	2.83e-05	3.47e-05	0.000142593	0.000158989	0.000142902	2.90723	1.53964	0.0308294	1.23235	up
meta_5	L-Threonine	0.8085			MS2 forward	84.0449	359.763	7.35e-05	7.24e-05	6.94e-05	9e-05	7.21e-05	8.62e-05	9.29e-05	0.000105225	7.24e-05	1.08942	0.123558	0.547893	0.440115	unchanged
meta_6	L-Alanine	0.9962			MS2 forward	90.055	337.416	0.000284297	0.000267697	0.000223509	0.000287187	0.000314432	0.000340164	0.000231978	0.000343828	0.000279415	0.908087	-0.139097	0.482506	0.473804	unchanged
meta_7	Choline	0.6232			MS2 forward	104.107	277.997	0.0118261	0.00987506	0.00984631	0.0151269	0.0118649	0.0122997	0.014143	0.00905492	0.00805005	0.795285	-0.330456	0.297862	0.717064	unchanged
meta_8			Dimethylarsinous acid;Dimethylarsinous acid	-8.19685568619793;-8.19685568619793	MS1 mz matched	104.992	370.718	0.00129808	0.00152688	0.00141193	0.00174545	0.00158936	0.00184413	0.00170062	0.00185438	0.00181172	1.03626	0.0513838	0.519861	0.469541	unchanged
meta_9	Cytosine	0.976			MS2 forward	112.05	202.91	0.000417634	0.000392785	0.00040285	0.000375581	0.000365367	0.00049351	0.000466471	0.000524376	0.000510546	1.21624	0.282425	0.150589	0.951817	unchanged
meta_10	Creatinine	0.9959			MS2 forward	114.066	167.083	0.000787852	0.000996148	0.00101636	0.00109004	0.00143025	0.00128722	0.000882493	0.00120995	0.000798963	0.759397	-0.397075	0.132114	0.909765	unchanged
meta_11	L-Proline	0.9998			MS2 forward	116.071	302.149	0.00396847	0.00418575	0.00394195	0.00630673	0.00533583	0.00674875	0.00481841	0.00480318	0.0047294	0.780314	-0.357873	0.0834441	1.12636	unchanged
meta_12	Betaine	0.9838			MS2 forward	118.086	264.997	0.0120553	0.0127656	0.0140416	0.014364	0.0147345	0.0152867	0.012369	0.0151816	0.0138395	0.932517	-0.100798	0.34478	0.649041	unchanged
meta_13	Acetoacetic acid	0.6604			MS2 reverse	120.065	326.395	0.000448354	0.000459314	0.000480865	0.000361657	0.000524068	0.000554353	0.000856371	0.000541388	0.000891903	1.58996	0.668988	0.109092	0.979216	unchanged
meta_14	Tyramine	0.9107			MS2 forward	120.08	246.065	0.00109938	0.00107084	0.00110506	0.000740145	0.000687005	0.000725968	0.00201797	0.00221904	0.0019271	2.86288	1.51746	0.00323548	1.32374	up
meta_15	Taurine	0.9967			MS2 forward	126.022	286.036	0.00163547	0.00169878	0.00184106	0.00265241	0.00250879	0.00293964	0.00247068	0.00247271	0.00206814	0.865532	-0.208342	0.121087	0.925628	unchanged
meta_16	5-Methylcytosine	0.9382			MS2 forward	126.065	222.261	0.000123253	0.000108464	0.000116432	0.000124867	0.000118646	0.000126965	0.000147359	0.000150705	0.000164594	1.24881	0.320554	0.0151409	1.24618	up
meta_17	Imidazoleacetic acid	0.9999			MS2 forward	127.05	305.84	0.000411953	0.000463699	0.000647161	0.00112904	0.00104363	0.00143316	0.00022572	0.000211054	0.000188187	0.17332	-2.52849	0.0132831	1.29358	down
meta_18					Unmapped	128.953	364.514	0.00282485	0.00332067	0.00362159	0.00379211	0.00365671	0.00391579	0.00382142	0.00428035	0.00420619	1.08301	0.115042	0.14449	0.948552	unchanged
meta_19	Imidazole	0.9983			MS2 reverse	129.066	330.303	0.00272265	0.00232123	0.00229369	0.00253742	0.00108804	0.00094227	0.00402396	0.00444964	0.00468987	2.88184	1.52699	0.0195139	1.24647	up
meta_20	L-Leucine	0.994			MS2 forward	132.101	253.043	0.00183823	0.00171079	0.00178009	0.00226664	0.00221423	0.0023796	0.00224731	0.00194939	0.00222206	0.935614	-0.0960154	0.263584	0.76998	unchanged
meta_21	2-Ethoxyethanol	0.9718			MS2 reverse	132.102	342.947	0.00304035	0.00346797	0.00295703	0.00236962	0.00184804	0.00166579	0.00440853	0.0041533	0.00418425	2.16643	1.11532	0.00386381	1.30512	up
meta_22	Oxindole	0.8926			MS2 forward	134.06	27.6015	0.000446664	0.000397879	0.000414993	0.000410082	0.000457298	0.000430891	0.000239231	0.000314653	0.000408018	0.74091	-0.432629	0.140168	0.985391	unchanged
meta_23	Adenine	0.9645			MS2 forward	136.061	223.609	0.000104296	0.000109528	9.37e-05	7.83e-05	5.54e-05	4.97e-05	8.18e-05	7.71e-05	0.000117386	1.50727	0.591942	0.124096	0.938185	unchanged
meta_24	Dopamine	0.8275			MS2 forward	136.075	289.378	0.000108203	0.000117472	0.000102848	8.89e-05	9.04e-05	8.95e-05	0.000196034	0.000200343	0.000195377	2.20116	1.13826	6.92e-05	1.3321	up
meta_25	Hypoxanthine	0.9966			MS2 forward	137.045	166.58	0.000102859	0.000106216	0.000123028	5.45e-05	1.55e-05	5.55e-06	0.00016208	0.000196931	0.000154518	6.80028	2.76559	0.00193939	1.28942	up
meta_26	1-Methylnicotinamide	0.8457			MS2 forward	137.07	327.131	0.000422781	0.000431559	0.000480038	0.000713343	0.000668202	0.000839016	0.000463237	0.000448049	0.000424621	0.601608	-0.733105	0.0243378	1.25265	down
meta_27	Anthranilic acid (Vitamin L1)	0.7926			MS2 reverse	138.055	215.247	0.00721925	0.00812072	0.00817632	0.00854877	0.00880654	0.00885983	0.00851814	0.0106485	0.00894068	1.07218	0.100547	0.435458	0.599243	unchanged
meta_28	Gaboxadol	0.6132			MS2 reverse	141.065	290.019	0.00109539	0.00115948	0.00143448	0.00250858	0.0024108	0.00306866	0.000811133	0.000814668	0.000873418	0.31287	-1.67636	0.0117089	1.29774	down
meta_29					Unmapped	142.061	243.055	0.00118873	0.00112445	0.0011224	0.000770141	0.00050237	0.000600374	0.00219427	0.00277903	0.00260157	4.04449	2.01596	0.00290019	1.31083	up
meta_30	1-Aminocyclopropanecarboxylic acid	1			MS2 reverse	143.081	325.202	0.00254689	0.00250262	0.00326697	0.00539549	0.00486203	0.00545676	0.00283459	0.00295666	0.00281971	0.547971	-0.867829	0.00451316	1.3122	down
meta_31	1-Phenylethylamine	0.6463			MS2 reverse	144.08	158.853	3.67e-05	3.83e-05	3.71e-05	2.61e-05	2.01e-05	2.59e-05	5.76e-05	7.33e-05	5.84e-05	2.62282	1.39112	0.00922669	1.28968	up
meta_32	1-Aminocyclohexanecarboxylic acid	0.8946			MS2 reverse	144.102	261.825	0.00270892	0.00196835	0.00197825	0.0021358	0.00145252	0.00161015	0.00275791	0.00312094	0.00222217	1.55835	0.640018	0.0466573	1.10564	up
meta_33	Erythritol	0.7409			MS2 reverse	145.049	295.757	0.000163515	0.000172029	0.000146221	0.000177548	0.000133592	0.00016567	0.000209055	0.000188504	0.000163838	1.1774	0.235608	0.202667	0.807551	unchanged
meta_34	DL-O-tyrosine	0.6265			MS2 forward	146.06	247.989	0.000114924	0.000128959	0.000121263	0.000189807	0.000164952	0.000198002	0.00018021	0.000164484	0.00015582	0.905482	-0.143243	0.234584	0.771453	unchanged
meta_35					Unmapped	146.117	236.315	0.000738596	0.000815932	0.000869763	0.000361209	0.000349069	0.000369445	0.0014043	0.00157568	0.00168175	4.31752	2.1102	0.00437958	1.3215	up
meta_36			L-N-Carboxymethylserine;3-Hydroxy-L-glutamate;3-Hydroxy-L-glutamic acid;4-Hydroxy-L-glutamate;4-Hydroxy-L-glutamic acid;L-erythro-4-Hydroxyglutamate	1.83903874659418;1.83903874659418;1.83903874659418;1.83903874659418	MS1 mz matched	146.117	339.952	0.000835283	0.000783665	0.000676844	0.000588673	0.000335506	0.00038076	0.0015503	0.00151102	0.00151324	3.50557	1.80965	0.0042258	1.31818	up
meta_37	Acetylcholine	0.9997			MS2 reverse	146.117	379.454	0.000174592	0.000173141	0.000230645	0.000379381	0.000403298	0.000469933	0.00010804	8.25e-05	8.97e-05	0.223767	-2.15993	0.00430523	1.31247	down
meta_38	L-Glutamine	0.9983			MS2 forward	147.076	359.898	0.000848238	0.000925608	0.000900125	0.00102982	0.000946184	0.00103498	0.00103184	0.00117423	0.000866525	1.02046	0.0292228	0.843274	0.164922	unchanged
meta_39	L-Glutamate	0.996			MS2 forward	148.06	380.125	0.000112799	0.000100289	0.000127335	0.00018416	0.00014201	0.000198623	0.000139509	0.00010906	0.000119935	0.702188	-0.510071	0.0721398	1.07435	unchanged
meta_40	(+-)-Mevalonolactone	0.9666			MS2 reverse	148.096	331.411	0.00144939	0.00132482	0.0013042	0.00119854	0.00094448	0.000867232	0.0011606	0.00145133	0.00235917	1.65139	0.723682	0.206196	0.875355	unchanged
meta_41	L-Methionine	0.9962			MS2 forward	150.058	272.805	0.000252277	0.000251287	0.000206211	0.000171005	0.00016276	0.000132972	0.000449866	0.000517664	0.000361751	2.84803	1.50996	0.0186189	1.27171	up
meta_42	2-Hydroxyadenine	0.8828			MS2 forward	152.056	255.45	6.57e-05	6.84e-05	5.53e-05	2.25e-05	1.53e-05	1.24e-05	0.000131517	0.000128054	0.00012366	7.61981	2.92976	1.51e-05	1.32866	up
meta_43	Pyrocatechol	0.9559			MS2 reverse	152.07	345.152	0.000149536	0.000216846	0.000206805	0.000167962	0.000110789	0.00014595	0.000130464	0.000262543	0.000234885	1.47844	0.564071	0.228594	0.836393	unchanged
meta_44	3-Methyl-L-histidine	0.7869			MS2 forward	152.081	47.3085	8.51e-05	0.000103093	0.000101703	4.54e-05	4.99e-05	5.1e-05	0.000168893	0.000121885	0.000228878	3.55323	1.82913	0.0562539	1.1847	unchanged
meta_45	N1-Methyl-2-pyridone-5-carboxamide	0.9953			MS2 forward	153.065	86.53	0.00061712	0.000766576	0.000902683	0.00128883	0.000995197	0.00135969	0.00130969	0.00137831	0.00160224	1.17743	0.235642	0.208166	0.809886	unchanged
meta_46			Mesalazine;3-Aminosalicylic acid;3-Hydroxyanthranilic acid;Aminosalicylic Acid;2-Nitro-p-cresol;6-Methoxy-pyridine-3-carboxylic acid;3-Hydroxyanthranilate;3-Hydroxyanthranilic acid;3-Hydroxy-2-methylpyridine-5-carboxylate;4-Aminosalicylate;4-Aminosalicylic acid;(5R)-Carbapen-2-em-3-carboxylate;1-Carbapen-2-em-3-carboxylic acid;(5R)-Carbapenem-3-carboxylic acid;(5R)-Carbapenem-3-carboxylate;(5R)-7…	-16.9436491337965;-16.9436491337965;-16.9436491337965;-16.9436491337965;-16.9436491337965;-16.9436491337965;-16.9887338558091;-16.9887338558091;-16.9887338558091;-16.9887338558091;-16.9887338558091;-16.9887338558091;-16.9887338558091;-16.9887338558091;-16.9887338558091;-16.9887338558091	MS1 mz matched	154.041	230.97	0.00111937	0.00115694	0.00114645	0.00140752	0.00139685	0.0015007	0.00163228	0.00174386	0.00157904	1.15101	0.202902	0.0262241	1.18211	up
meta_47			Mesalazine;3-Aminosalicylic acid;3-Hydroxyanthranilic acid;Aminosalicylic Acid;2-Nitro-p-cresol;6-Methoxy-pyridine-3-carboxylic acid;3-Hydroxyanthranilate;3-Hydroxyanthranilic acid;3-Hydroxy-2-methylpyridine-5-carboxylate;4-Aminosalicylate;4-Aminosalicylic acid;(5R)-Carbapen-2-em-3-carboxylate;1-Carbapen-2-em-3-carboxylic acid;(5R)-Carbapenem-3-carboxylic acid;(5R)-Carbapenem-3-carboxylate;(5R)-7…	9.19286566901693;9.19286566901693;9.19286566901693;9.19286566901693;9.19286566901693;9.19286566901693;9.14777976862686;9.14777976862686;9.14777976862686;9.14777976862686;9.14777976862686;9.14777976862686;9.14777976862686;9.14777976862686;9.14777976862686;9.14777976862686	MS1 mz matched	154.052	120.269	0.000380931	0.000328348	0.000270426	0.000230292	0.000164598	0.000304747	0.000622991	0.000598459	0.000694912	2.73908	1.45369	0.00186666	1.29384	up
meta_48	Pro-Gly	0.9573			MS2 reverse	155.081	334.253	0.00108997	0.00131922	0.00111297	0.00102492	0.000922222	0.000810817	0.00144508	0.00156747	0.00175574	1.72892	0.789871	0.00534531	1.26652	up
meta_49					Unmapped	155.128	258.351	0.000159715	0.000162401	0.000144531	0.000157271	0.000126916	0.000100533	0.000235221	0.000208362	0.000226738	1.74236	0.801039	0.0149745	1.2388	up
meta_50					Unmapped	156.101	393.934	0.000100893	0.000108871	9.58e-05	0.000104761	7.64e-05	6.91e-05	0.00020441	0.000223462	0.000256539	2.73492	1.4515	0.00224205	1.29017	up
meta_51					Unmapped	158.117	339.736	0.000300098	0.00027613	0.000250015	0.000232137	0.000205704	0.00024471	0.000485154	0.000514956	0.000435282	2.10298	1.07244	0.00260744	1.30818	up
meta_52	Pelargonic acid	0.6795			MS2 reverse	158.128	220.55	0.000254353	0.000317802	0.000325602	0.000323623	0.000613959	0.00061202	0.000296144	0.00026204	0.000620939	0.76092	-0.394183	0.456764	0.5148	unchanged
meta_53	Phenelzine	0.8064			MS2 reverse	159.091	247.774	0.000280965	0.000331959	0.000331141	0.000344394	0.00034021	0.000372148	0.000340464	0.000271453	0.000326687	0.888198	-0.171047	0.194666	0.874267	unchanged
meta_54	5-Hydroxytryptophol (5HTOL)	0.6193			MS2 forward	160.075	228.756	0.00184525	0.002049	0.00192503	0.00181513	0.0014446	0.00156566	0.00226044	0.0024605	0.00223543	1.44162	0.527688	0.00838544	1.25639	up
meta_55					Unmapped	160.107	357.991	0.00010378	9.73e-05	0.000151209	0.00027555	0.000231023	0.000320373	8.57e-05	5.81e-05	0.000106223	0.302264	-1.72612	0.00665663	1.27439	down
meta_56					Unmapped	160.133	221.607	0.000283605	0.000247457	0.000237266	0.000221421	0.000216258	0.000234223	0.000321076	0.00029451	0.000326449	1.40204	0.487529	0.00368249	1.28844	up
meta_57	Cyclohexylamine	0.9887			MS2 reverse	160.133	378.788	0.000951439	0.000994205	0.00114767	0.00124573	0.00113383	0.00119379	0.000797675	0.000798045	0.00067201	0.634623	-0.656028	0.00155946	1.2922	down
meta_58			Pregabalin;DL-2-Aminooctanoic acid;	-18.4055484991865;-18.4055484991865;	MS1 mz matched	160.133	198.681	0.000370414	0.000375728	0.000436167	0.000427259	0.000523903	0.000508364	0.000369013	0.000232624	0.000232477	0.571496	-0.807183	0.024336	1.18862	down
meta_59	Betaine aldehyde	0.9595			MS2 reverse	162.112	311.942	0.00237	0.00210984	0.00238577	0.00237137	0.00231261	0.00258756	0.00293073	0.00355238	0.00320987	1.333	0.414678	0.0299211	1.20773	up
meta_60	L-Carnitine	0.9955			MS2 forward	162.112	344.781	0.024646	0.0271008	0.0275872	0.0265348	0.0287553	0.0287543	0.028477	0.0331709	0.033941	1.13736	0.185692	0.139619	0.967833	unchanged
meta_61	trans-2-Hydroxycinnamic acid	0.6779			MS2 forward	165.054	289.37	0.00016473	0.00018283	0.000162564	0.000133327	0.000118552	0.000130396	0.000315251	0.000294731	0.000292038	2.35961	1.23855	0.00013638	1.3245	up
meta_62	3-Mercapto-2-butanone	0.8755			MS2 reverse	165.058	308.692	0.000567298	0.000524886	0.000487328	0.000343593	0.000309364	0.000275571	0.000753201	0.000894196	0.000919779	2.76478	1.46717	0.00417765	1.30824	up
meta_63			4-Pyridoxic acid;4-Pyridoxate;4-Pyridoxic acid;3-Carboxy-4-methoxy-N-methyl-2-pyridone;3-Hydroxy-4-hydroxymethyl-2-methylpyridine-5-carboxylate;5-Pyridoxate;5-Pyridoxic acid;5-Methoxy-3-hydroxyanthranilate;5-Methoxy-3-hydroxyanthranilic acid;3,5-Dihydroxy-phenylglycine;L-3,5-Dihydroxyphenylglycine;(S)-3,5-Dihydroxyphenylglycine	4.60084933860621;4.37031420372949;4.37031420372949;4.37031420372949;4.37031420372949;4.37031420372949	MS1 mz matched	166.049	41.739	0.00033073	0.000328744	0.000373078	0.000474586	0.000456961	0.000576548	0.00035492	0.000449834	0.000348769	0.764888	-0.386679	0.0768083	1.00551	unchanged
meta_64	L-Phenylalanine	0.9965			MS2 forward	166.086	338.454	0.000222952	0.000204046	0.000160561	0.000186116	0.000158363	0.000210572	0.000360587	0.000456492	0.000349178	2.10117	1.07119	0.0149044	1.26027	up
meta_65	Uric acid	0.9353			MS2 forward	169.035	312.001	1.73e-05	1.88e-05	2.09e-05	7.3e-05	3e-05	5.24e-05	3.29e-05	1.41e-05	2.91e-05	0.48988	-1.0295	0.154555	0.929869	unchanged
meta_66	Norharmane	0.9807			MS2 forward	169.075	46.4045	0.00012128	0.00014045	0.000165148	0.000170005	0.000150767	0.000151905	6.87e-05	0.000143357	0.000114745	0.691293	-0.532631	0.146572	0.958591	unchanged
meta_67	Pro-Ala	0.9793			MS2 reverse	169.096	203.501	9.08e-05	7.57e-05	8.8e-05	0.000108089	0.000172363	0.000184621	0.000137163	0.000101912	0.000136221	0.806962	-0.309428	0.342064	0.665952	unchanged
meta_68	6-Hydroxydopamine	0.87			MS2 reverse	170.081	248.093	5.16e-05	6.62e-05	5.35e-05	8.07e-05	7.43e-05	8.22e-05	9.48e-05	6.29e-05	4.45e-05	0.852646	-0.229981	0.51261	0.493643	unchanged
meta_69	1-Methylhistidine	0.9875			MS2 forward	170.092	570.829	0.000290423	0.000406274	0.000342248	0.000515437	0.000499589	0.000345461	0.000592873	0.00079387	0.000780231	1.59279	0.671559	0.0350016	1.13337	up
meta_70	Aceclidine	0.6645			MS2 reverse	170.117	330.293	0.000353563	0.000310053	0.000300407	0.000282112	0.000250035	0.000273013	0.000474655	0.000503381	0.000469329	1.79761	0.846082	0.000122316	1.32345	up
meta_71	L-Pipecolic acid	0.9816			MS2 forward	171.112	256.06	0.000107972	7.16e-05	7.14e-05	8.58e-05	3.61e-05	3.95e-05	0.000119074	5.8e-05	0.000141189	1.97208	0.979719	0.163935	0.868402	unchanged
meta_72			Methoxypyrazine;Imidazole-4-acetaldehyde;3-Hydroxy-4-aminopyridine;N-Acetylimidazole;1-Acetyl-1H-imidazole;Imidazole-4-acetaldehyde;Imidazole acetaldehyde	9.98965616506076;9.98965616506076;9.98965616506076;9.98965616506076;9.98965616506076	MS1 mz matched	171.148	39.4235	0.000494877	0.000473372	0.000529646	0.000517412	0.000589106	0.000657065	0.000581079	0.00063524	0.000772368	1.12764	0.173307	0.348773	0.633674	unchanged
meta_73	D-Ornithine	0.9998			MS2 reverse	174.123	303.414	0.000869066	0.00104522	0.00125063	0.002701	0.00258935	0.00322056	0.000630212	0.000597234	0.000535669	0.207159	-2.27119	0.00652531	1.31075	down
meta_74	L-Arginine	0.9999			MS2 forward	175.119	505.846	0.00179598	0.00218924	0.00141758	0.00239329	0.00231404	0.00269136	0.00203866	0.00229905	0.00304636	0.998023	-0.00285523	0.989054	0.00658214	unchanged
meta_75	Altretamine	0.7874			MS2 reverse	175.143	536.678	0.000367972	0.000318515	0.000252566	0.000470169	0.000300908	0.000440443	0.000423057	0.000521527	0.000421844	1.12786	0.17359	0.458043	0.532773	unchanged
meta_76			Aminosalicylate sodium anhydrous;Sodium p-aminosalicylate	15.9893	MS1 mz matched	176.128	323.591	0.00137912	0.00130205	0.00118666	0.00117409	0.00102752	0.00110359	0.00203079	0.00205534	0.0022747	1.92449	0.94448	0.00120996	1.31235	up
meta_77					Unmapped	176.127	341.719	0.00032398	0.000299501	0.000338999	0.000372886	0.00034998	5.43e-05	0.000449969	0.000485617	0.000458899	1.79436	0.843471	0.181479	0.93727	unchanged
meta_78	Serotonin	0.9973			MS2 forward	177.101	229.122	0.000339156	0.000349939	0.000286494	0.000317996	0.000254239	0.000272634	0.000376492	0.00036466	0.000356548	1.29925	0.377684	0.0375423	1.20571	up
meta_79			Arsenobetaine;Arsenobetaine	-2.81464625722836;-2.80902821662201	MS1 mz matched	179.004	271.672	0.000407247	0.000523626	0.000511699	0.000237877	0.000313869	0.000304718	0.000826711	0.00138958	0.00101168	3.76895	1.91416	0.0387902	1.23677	up
meta_80	L-Tyrosine	0.9924			MS2 forward	182.081	289.406	0.000466652	0.000490136	0.000426816	0.000354581	0.000343792	0.000315028	0.000807804	0.000801507	0.000822322	2.39948	1.26272	4.72e-05	1.32928	up
meta_81	2-Phenylbutyric acid	0.9991			MS2 reverse	182.117	331.632	0.000217434	0.000194279	0.000170514	0.000118648	9.9e-05	5e-05	0.000343572	0.000356847	0.000339324	3.88507	1.95794	0.00410021	1.31449	up
meta_82	4-Pyridoxic acid	0.9997			MS2 forward	184.06	41.826	0.00193752	0.00236224	0.0021913	0.00327236	0.00308436	0.00363612	0.0023492	0.00262939	0.00242691	0.74108	-0.432299	0.0179656	1.21899	down
meta_83	Phosphorylcholine	0.9898			MS2 forward	184.073	493.945	0.000530356	0.000500016	0.000599892	0.000773521	0.000764395	0.000659949	0.000711388	0.000854805	0.00105412	1.19221	0.253634	0.290658	0.739502	unchanged
meta_84			5-Nitrosalicylate;2-Hydroxy-5-nitrobenzoate	-1.63829	MS1 mz matched	184.133	330.692	0.000424994	0.000414326	0.00037529	0.000303332	0.000222545	0.000227837	0.000668594	0.000673759	0.000702215	2.71266	1.43971	0.00121853	1.32089	up
meta_85					Unmapped	184.133	301.295	0.000336617	0.000364414	0.000327215	0.000317874	0.000310179	0.00032115	0.00045558	0.000413143	0.000467307	1.40753	0.493164	0.0132826	1.28384	up
meta_86			Benzoyl phosphate;Dinotefuran	8.90642905634855;-17.8123821784019	MS1 mz matched	185.091	312.001	0.000274294	0.000279708	0.000239844	0.000176471	0.000140404	0.000109895	0.000443642	0.000519607	0.000497731	3.42334	1.77541	0.000359486	1.3154	up
meta_87			2-(1-Naphthyl)acetamide;4-Hydroxydiphenylamine;N-Hydroxy-4-aminobiphenyl;alpha-phthylacetamide;1-phthaleneacetamide	14.1071032458078;14.1071032458078;13.9125943287798;13.9125943287798	MS1 mz matched	186.087	291.334	6.85e-05	7.62e-05	6.12e-05	5.98e-05	3.57e-05	4.04e-05	4.1e-05	5.9e-05	0.0001596	1.9084	0.932367	0.380863	0.637475	unchanged
meta_88					Unmapped	186.995	371.02	0.00466373	0.00500459	0.00476483	0.00580672	0.0053244	0.00616328	0.00657795	0.00719796	0.00685177	1.19274	0.254277	0.02456	1.18145	up
meta_89	DL-Indole-3-lactic acid	0.7546			MS2 forward	188.07	247.694	0.00301547	0.00329943	0.00330087	0.0045821	0.00437294	0.00493105	0.00419016	0.00398656	0.0040161	0.87806	-0.187609	0.0590469	1.13195	unchanged
meta_90	5-Methoxyindoleacetate	0.7007			MS2 forward	188.069	36.804	0.000222235	0.000242387	0.000223784	0.000828187	0.000500191	0.000612878	9.34e-05	0.00010432	6.57e-05	0.135712	-2.88138	0.0269292	1.25675	down
meta_91	L-Lysine	0.9718			MS2 forward	188.139	504.168	8.39e-05	9.98e-05	0.000110474	0.000133048	0.000126985	0.000127774	0.000151719	0.000184463	0.000168194	1.30059	0.379161	0.0494711	1.20463	up
meta_92			trans,trans-1,4-Diphenyl-1,3-butadiene;1,4-Dimethylphenthrene	16.4960778149062;16.4960778149062	MS1 mz matched	189.102	42.0955	0.000241643	0.00022948	0.000244838	9.21e-05	0.000155327	0.000140968	0.000351673	0.000247874	0.000260513	2.21461	1.14705	0.0220359	1.19136	up
meta_93			2-Butyl-3-phenyl-2-propen-1-al;5-Methyl-2-phenyl-2-hexenal;1-H-Inden-1-one,2,3-dihydro-3,3,5,6-tetramethyl;1-(2,3,6-trimethyl phenyl)-3-Buten-2-one;3-Buten-2-one 1-(2,3,6-trimethyl phenyl);Homoarginine;L-Homoarginine;N(omega)-Methyl-L-arginine;N(G)-Monomethyl-L-arginine	14.7623766789997;14.7623766789997;14.7623766789997;14.7623766789997;14.7623766789997;-23.4298796612487;-23.4298796612487	MS1 mz matched	189.123	311.567	0.000255404	0.000216455	0.000220144	0.000146595	0.000145762	0.000123021	0.000335438	0.000442564	0.000418421	2.88032	1.52623	0.011687	1.29542	up
meta_94	N6,N6,N6-Trimethyl-L-lysine	1			MS2 forward	189.159	517.948	0.00344684	0.00328951	0.00259847	0.00281055	0.00392548	0.00434325	0.00425667	0.00474281	0.00406057	1.17878	0.237297	0.285884	0.742429	unchanged
meta_95			S-Prenyl-L-cysteine;N'-Nitrosoatabine;T	18.3655429024892;-23.1529714390416	MS1 mz matched	190.086	26.4095	0.000115213	0.000110567	0.000114928	2.48e-05	2.32e-05	2.66e-05	0.000207216	0.000229973	0.000189651	8.40149	3.07065	0.00379732	1.32399	up
meta_96			4-Hydroxy-1H-indole-3-acetonitrile;3-Acetyl-2,7-naphthyridine;	-3.85264377635717;-3.85264377635717;	MS1 mz matched	190.097	236.894	0.000894216	0.000871845	0.000914512	0.000804261	0.000670035	0.000653231	0.000822723	0.000863809	0.000798703	1.16813	0.224205	0.116006	1.01367	unchanged
meta_97	Diacetyl	0.9981			MS2 reverse	190.107	273.753	0.000107802	0.000130642	0.00010824	4.07e-05	6.82e-05	5.22e-05	0.000155922	0.000230953	0.000142726	3.28652	1.71656	0.0378653	1.21652	up
meta_98					Unmapped	190.143	358.8	0.00014045	0.000157955	0.000188716	0.000365632	0.000333888	0.000444439	0.000132821	0.000116586	0.000120566	0.323415	-1.62854	0.0142879	1.28851	down
meta_99	5-Hydroxyindoleacetate	0.9198			MS2 forward	192.065	250.696	0.000219556	0.000216854	0.000207437	0.000305134	0.000301711	0.000324591	0.000313228	0.000268483	0.000273528	0.918193	-0.123131	0.208634	0.844734	unchanged
meta_100	3-Methylphenylacetic acid	0.9695			MS2 reverse	192.105	200.541	0.000112482	0.000124104	0.00013559	0.000102415	0.00010966	0.000115219	0.00014407	0.000163516	0.000158921	1.42535	0.511314	0.00465992	1.28224	up
meta_101	3-Methylindole	0.8945			MS2 reverse	192.101	241.829	7.44e-05	6.52e-05	7.54e-05	8.53e-05	5.62e-05	8.85e-05	7.54e-05	6.55e-05	0.000115221	1.11385	0.155554	0.662336	0.304382	unchanged
meta_102	Ornithine	0.8728			MS2 reverse	196.107	245.728	0.00033996	0.000308166	0.000318362	0.000250259	0.000427709	0.000413306	0.000324299	0.000185005	0.000282266	0.725363	-0.463225	0.234757	0.785511	unchanged
meta_103	IS	0.978			MS2 forward	200.047	230.97	0.0038432	0.00413213	0.00395699	0.0048126	0.0049145	0.00530886	0.00600352	0.00617522	0.00558488	1.18141	0.240509	0.0178701	1.19352	up
meta_104	Securinine	0.9958			MS2 reverse	200.102	300.478	6.49e-05	3.97e-05	4e-05	5.01e-05	0.000111257	6.51e-05	6.81e-05	5.91e-05	6.1e-05	0.830875	-0.267297	0.560587	0.442924	unchanged
meta_105	3-Hydroxybenzoate	0.9444			MS2 reverse	202.044	230.97	0.00118667	0.00129721	0.00126236	0.001486	0.00153239	0.0016589	0.00184583	0.00192491	0.00172269	1.17449	0.232034	0.0261719	1.16246	up
meta_106			Carbaryl;Carbaril;2'-Aminobiphenyl-2,3-diol;Fenfuram	9.94633949831224;9.94633949831224;9.94633949831224	MS1 mz matched	202.085	192.4	0.000761456	0.000873098	0.000950768	0.00112667	0.00101748	0.00115472	0.00185043	0.000960286	0.000975533	1.14775	0.198803	0.637544	0.333937	unchanged
meta_107	N6-Methyl-L-lysine	0.9943			MS2 reverse	202.154	261.26	5.64e-05	3.81e-05	4.25e-05	3.57e-05	2.28e-05	3.78e-05	5.54e-05	4.04e-05	4.72e-05	1.48637	0.571791	0.0717922	1.02311	unchanged
meta_108			5-Hydroxypyrazinamide;N-Monomethyl-2-aminoethylphosphote;2-Methylaminoethylphosphote	13.1158221951082;1.43843705168029	MS1 mz matched	203.052	383.522	0.000126185	9.75e-05	8.89e-05	0.000135054	8.49e-05	9.42e-05	0.000211435	0.000160355	0.000218861	1.88019	0.910882	0.0194897	1.17369	up
meta_109	D-Mannose	0.7165			MS2 reverse	203.052	293.017	0.000244359	0.000161446	0.000250002	0.000304542	0.000190813	0.000177253	0.00045314	6.83e-05	0.000254991	1.15429	0.207007	0.792233	0.168898	unchanged
meta_110	3-(2-Hydroxyethyl)indole	0.9832			MS2 reverse	203.117	39.802	0.000220861	0.000174091	0.000146696	0.000142922	9.47e-05	6.15e-05	0.000135556	0.000135864	0.000199728	1.57519	0.655529	0.146868	0.886464	unchanged
meta_111	NG,NG-dimethyl-L-arginine(ADMA)	0.998			MS2 forward	203.15	489.983	0.000717794	0.00104022	0.00113802	0.00128912	0.00120196	0.00152565	0.00144432	0.00221107	0.00125352	1.22212	0.289384	0.420434	0.601744	unchanged
meta_112	Acetylcarnitine	0.9994			MS2 forward	204.123	295.747	0.0127645	0.0137971	0.0137006	0.0155055	0.0140346	0.0150268	0.0154883	0.0150057	0.0134962	0.987061	-0.0187893	0.809072	0.167246	unchanged
meta_113	Ala-Pro	0.7994			MS2 reverse	204.134	325.538	0.00242825	0.00263854	0.00261675	0.00346663	0.00309123	0.00366797	0.00228311	0.00228442	0.00239661	0.681033	-0.554202	0.0192908	1.26673	down
meta_114			Ethotoin;S-nirvanol;L-Tryptophan;3-Hydroxymethylantipyrine;D-Tryptophan;4-Hydroxyantipyrine;Nirvanol;(卤)-Tryptophan;2-Oxo-8-methylthiooctanoic acid;8-Methylthio-2-octanoic acid	-22.6802037143566;-22.6802037143566;-22.6802037143566;-22.6802037143566;-22.6802037143566;-22.6802037143566;-22.6802037143566;-22.6802037143566;15.9190913456081	MS1 mz matched	205.085	32.7905	0.000425975	0.000422903	0.000420888	0.00060453	0.000556915	0.000369646	0.000448869	0.000371268	0.000411374	0.804336	-0.314129	0.296451	0.749271	unchanged
meta_115	L-Tryptophan	0.9972			MS2 forward	205.097	247.63	0.00243487	0.00261824	0.002455	0.00392923	0.00319082	0.00366014	0.00331449	0.0027958	0.00297155	0.842456	-0.247327	0.106379	0.979653	unchanged
meta_116			Diethyl (2R,3R)-2-methyl-3-hydroxysuccite;Diethyl (2S,3R)-2-methyl-3-hydroxysuccite	1.36305866064155;1.36305866064155	MS1 mz matched	205.1	298.047	0.000770268	0.000789629	0.000812133	0.000700425	0.000605329	0.000653166	0.000924424	0.00106758	0.00104839	1.55208	0.634199	0.00458843	1.28467	up
meta_117	DL-Phenylalanine	0.9863			MS2 forward	207.112	220.879	5.52e-05	5.55e-05	5.05e-05	3.22e-05	3.36e-05	3.08e-05	0.000110017	9.71e-05	0.000128056	3.47155	1.79558	0.011953	1.2953	up
meta_118	L-Kynurenine	0.9918			MS2 forward	209.091	250.696	0.000405529	0.000392947	0.000412424	0.000587348	0.000590123	0.000609025	0.000576206	0.000534502	0.000494981	0.898792	-0.153941	0.114352	1.03837	unchanged
meta_119			2-Hydroxyiminostilbene;3-Methyl-9H-carbazole-9-carboxaldehyde;10-Methylacridone;2-Hydroxyiminostilbene	12.8895524050488;12.8895524050488;12.8895524050488;12.7173706656517	MS1 mz matched	210.087	410.702	8.12e-05	7.82e-05	5.76e-05	7.19e-05	5.75e-05	7.23e-05	0.000102681	0.00010649	0.000127569	1.66972	0.739606	0.0121499	1.23503	up
meta_120			2-Heptyl-4,5-dimethylthiazole;4-Ethyl-2-heptylthiazole;Atraton	-4.86029446810671;-4.86029446810671;-22.9976513581128	MS1 mz matched	212.138	211.736	7.39e-05	6.79e-05	6.63e-05	2.13e-05	4.99e-05	2.74e-05	7.83e-05	4.31e-05	0.000111666	2.3628	1.2405	0.138446	0.944493	unchanged
meta_121					Unmapped	213.022	362.195	0.000126598	0.000110577	9.97e-05	0.000158439	0.000120065	0.000144063	0.000233372	0.000203093	0.000198153	1.50182	0.58671	0.0108106	1.21458	up
meta_122			2,4-Dichlorobenzoate;2,4-Dichlorobenzoic acid	23.5588	MS1 mz matched	214.005	378.969	6.3e-05	5.98e-05	6.74e-05	0.000105532	9.35e-05	0.000137235	8.96e-05	0.000107838	8.99e-05	0.854622	-0.226642	0.344357	0.639927	unchanged
meta_123	Pro-Val	0.636			MS2 forward	214.129	320.217	0.000141028	0.000173391	0.000164883	8.27e-05	0.000127357	0.000147271	0.000393677	0.000249625	0.000302222	2.64612	1.40388	0.0276811	1.19572	up
meta_124	Kinetin	0.9914			MS2 reverse	216.086	358.195	3.98e-05	4.02e-05	4.11e-05	4.25e-05	3.68e-05	4.28e-05	4.42e-05	3.83e-05	4.27e-05	1.02562	0.0364973	0.712227	0.248165	unchanged
meta_125			Propenoylcarnitine;2-Amino-9,10-epoxy-8-oxodecanoic acid	-18.0795681179398;-18.2748082661102	MS1 mz matched	216.112	42.048	0.000248467	0.000218225	0.000221708	8.89e-05	0.000126982	0.000133076	0.000333659	0.000228939	0.000294814	2.45682	1.29679	0.0178647	1.22973	up
meta_126					Unmapped	216.195	44.2205	8.06e-05	7.83e-05	8.87e-05	4.55e-05	1.13e-05	9.02e-06	0.00013475	8.66e-05	0.000136772	5.43711	2.44284	0.0108347	1.22254	up
meta_127	N-.alpha.-Acetyl-L-arginine	0.9498			MS2 forward	217.129	359.439	0.000206395	0.000214365	0.000228806	0.000266645	0.000253056	0.000277391	0.000253259	0.000211878	0.000230357	0.872541	-0.196706	0.086356	1.04072	unchanged
meta_128	Thr-Val	0.6567			MS2 reverse	218.124	393.982	4.92e-05	5.88e-05	5.25e-05	5.55e-05	5.19e-05	5.28e-05	7.68e-05	6.27e-05	8.66e-05	1.41171	0.497441	0.0831265	1.11297	unchanged
meta_129			Alanyl-Lysine;Lysyl-Alanine;Gamma-glutamyl-L-putrescine;beta-Alanyl-L-lysine;beta-Alanyl-L-lysine;gamma-L-Glutamylputrescine	-19.3904797828446;-19.3904797828446;-19.3904797828446;-19.3904797828446;-19.1993648413085;-19.1993648413085	MS1 mz matched	218.138	270.088	0.000983103	0.00138453	0.00124091	0.00128372	0.00149363	0.00170302	0.00145911	0.00241743	0.00139104	1.1757	0.233522	0.520095	0.487703	unchanged
meta_130	N-Acetylserotonin	0.99			MS2 forward	219.112	47.479	8.49e-05	8.48e-05	8.12e-05	0.000115175	5.41e-05	0.000110475	7.51e-05	0.000133331	7.8e-05	1.02368	0.0337681	0.939334	0.0780943	unchanged
meta_131	Pantothenate	0.954			MS2 forward	220.118	260.3	0.000434033	0.000302199	0.000249142	0.000545071	0.000323036	0.000342351	0.000422684	0.0003309	0.000328177	0.893679	-0.162171	0.621885	0.361001	unchanged
meta_132			trans-beta-Santalol;Humulene epoxide I;Caryophyllene alpha-oxide;Spathulenol;Vetiverol;Acorenone;7(14)-Isodaucen-10-one;Epoxyguaiene;2,6-Di-tert-butyl-4-methylphenol;(6Z,9Z,12Z)-6,9,12-Pentadecatrien-2-one;Dihydronootkatone;(2R,6S,7S,10Z)-beta-Santala-3(15),10-dien-12-ol;Eremofukinone;Italicene ether;alpha-Cyperol;Humulenol I;Cabreuva oxide D;Calacone;(3S,6E)-6-Caryophyllen-15-al;Fukinone;Preisoc…	12.7008152974577;12.7008152974577;12.7008152974577;12.7008152974577;12.7008152974577;12.7008152974577;12.7008152974577;12.7008152974577;12.7008152974577;12.7008152974577;12.7008152974577;12.7008152974577;12.7008152974577;12.7008152974577;12.7008152974577;12.7008152974577;12.7008152974577;12.7008152974577;12.7008152974577;12.7008152974577;12.7008152974577;12.7008152974577;12.7008152974577;12.70081…	MS1 mz matched	221.186	265.279	0.00175372	0.00225282	0.00230372	0.00317318	0.00318813	0.00324192	0.00301572	0.00190473	0.00351552	0.878451	-0.186966	0.499673	0.523688	unchanged
meta_133	Ser-Gly	0.8173			MS2 reverse	223.092	282.901	4.98e-05	5.86e-05	4.61e-05	9.04e-05	6.8e-05	7.55e-05	5.39e-05	4.91e-05	7.47e-05	0.75941	-0.397048	0.143098	0.903979	unchanged
meta_134	N-Acetyl-L-tyrosine	0.6753			MS2 reverse	224.092	312.966	5.53e-05	5.41e-05	7.46e-05	0.000166462	0.000107805	0.000153993	4.64e-05	5.94e-05	4.22e-05	0.345476	-1.53334	0.0269048	1.23256	down
meta_135	Tolazoline	0.9974			MS2 reverse	224.112	287.961	0.000203779	0.000181222	0.00019034	0.000185882	0.000169579	0.000197949	0.000233052	0.000250947	0.000374213	1.55077	0.632987	0.145027	0.99491	unchanged
meta_136			Tetranorbiotin	2.12737	MS1 mz matched	226.987	370.332	0.00426315	0.00456753	0.00433295	0.00510865	0.00470395	0.00556723	0.00573833	0.0061606	0.00589676	1.15708	0.210488	0.0647911	1.10765	unchanged
meta_137	L-Carnosine	0.9976			MS2 forward	227.114	410.692	0.00138218	0.00133185	0.00105226	0.00133048	0.00110108	0.00126955	0.00186891	0.0020473	0.00208761	1.62217	0.697921	0.00133079	1.29621	up
meta_138	Deoxycytidine	0.9994			MS2 forward	228.1	175.787	2.75e-05	5.07e-05	4.29e-05	5.83e-06	5.05e-06	5.42e-06	7.5e-05	6.4e-05	9.65e-05	14.4444	3.85243	0.0166188	1.28506	up
meta_139	Lys-Val	0.9925			MS2 reverse	228.17	330.251	0.000314603	0.000337418	0.000272859	0.000175434	0.000323427	0.000295614	0.000550437	0.000360376	0.000472722	1.74145	0.800285	0.0535839	1.06403	unchanged
meta_140	Anabasine	0.7686			MS2 reverse	229.063	236.036	4.04e-05	3.4e-05	3.04e-05	4.35e-05	3.66e-05	4.5e-05	5.88e-05	5.03e-05	5.17e-05	1.2854	0.362213	0.0323642	1.12669	up
meta_141	gamma-Aminobutryic acid	0.6618			MS2 reverse	229.118	411.695	0.00012842	0.00014534	9.76e-05	0.000113217	8.14e-05	8.79e-05	0.000194443	0.000260406	0.00024714	2.48457	1.313	0.00929708	1.27526	up
meta_142			N-Heptanoylglycine;Polyethylene glycol;8-Amino-7-oxononoate;8-Amino-7-oxononoic acid;7-Keto-8-aminopelargonic acid;KAPA;(E)-2-Butenyl-4-methyl-threonine;2-Butenyl-4-methylthreonine	0.836892337333504;0.836892337333504;1.06882826498518;1.06882826498518	MS1 mz matched	229.154	359.118	0.00141195	0.00130804	0.00145184	0.00242078	0.00220051	0.00256788	0.00135268	0.00146189	0.00135555	0.580056	-0.785736	0.00630595	1.29605	down
meta_143					Unmapped	229.154	291.288	0.00109429	0.00102074	0.000994302	0.00165846	0.00144186	0.00157161	0.00110033	0.00115196	0.00125975	0.751731	-0.411712	0.00963895	1.23165	down
meta_144	Ergothioneine	0.9767			MS2 forward	230.095	317.584	6.78e-05	5.31e-05	5.64e-05	4.67e-05	3.93e-05	2.11e-05	5.48e-05	5.98e-05	6.59e-05	1.68614	0.753727	0.0678508	1.1029	unchanged
meta_145			N-Hydroxy-MeIQx	13.5231	MS1 mz matched	230.247	143.391	0.00663359	0.00612329	0.00597714	0.0032552	0.00419172	0.00512386	0.00235827	0.00370179	0.00199373	0.640675	-0.642335	0.114808	0.930847	unchanged
meta_146			Hydralazine pyruvate hydrazone;C20817;Carbapenem biosynthesis intermediate 1	-20.6036694248031;13.626574232073	MS1 mz matched	231.076	169.423	0.00100418	0.00109848	0.000964586	0.00111318	0.00138369	0.00141858	0.00119719	0.0011674	0.000707435	0.784592	-0.349986	0.218847	0.800883	unchanged
meta_147			Thiaburimamide	8.69316	MS1 mz matched	231.076	145.74	0.00316494	0.00324289	0.00278765	0.00361803	0.00328929	0.00407102	0.00381182	0.00370561	0.00398941	1.04814	0.0678317	0.527089	0.460397	unchanged
meta_148	3-Methoxytyramine	0.7948			MS2 reverse	231.112	217.583	0.000193807	0.000193484	0.000213892	0.000601185	0.000609826	0.000456476	6.64e-05	9.23e-05	0.000110392	0.161353	-2.63171	0.00796857	1.30205	down
meta_149			Dimethirimol;Ethirimol	24.8622060042881;24.8622060042881	MS1 mz matched	232.154	248.16	0.00314145	0.00317739	0.00335482	0.0046284	0.00477211	0.00506664	0.00425574	0.00205339	0.00442139	0.741716	-0.431062	0.242208	0.853501	unchanged
meta_150			N-(1-Deoxy-1-fructosyl)alanine;Muramic acid;Muramic acid;3-O-alpha-Carboxyethyl-D-glucosamine;2-Amino-3-O-[(R)-1-carboxyethyl]-2-deoxy-D-glucopyranose	1.98366787887049;1.98366787887049;1.99123458530818	MS1 mz matched	234.097	358.25	0.000226104	0.000194519	0.000176269	0.000260159	0.000184374	0.000237627	0.000186972	0.000182569	0.000245233	0.901216	-0.150055	0.498897	0.463997	unchanged
meta_151					Unmapped	234.917	376.76	0.00149096	0.00141036	0.00133739	0.00155213	0.00138851	0.00142323	0.00151571	0.00163842	0.00152676	1.07265	0.101175	0.174532	0.867334	unchanged
meta_152			Tyramine-O-sulfate;	0.559802378453241;	MS1 mz matched	235.075	24.0845	0.000250284	0.000289935	0.000247706	0.00029771	0.000294654	0.000248886	0.000418829	0.000385326	0.000388998	1.41831	0.504172	0.00538838	1.2615	up
meta_153	His-Pro	0.8755			MS2 forward	235.118	140.954	0.000217687	0.000162207	0.000140258	0.000219279	0.000201677	0.000248943	0.000255152	0.000263412	0.000289862	1.20679	0.271169	0.0602453	1.07013	unchanged
meta_154	Procaine	0.7655			MS2 reverse	236.149	360.702	6.93e-05	8.26e-05	8.3e-05	5.87e-05	4.65e-05	3.53e-05	5.22e-05	5.19e-05	4.3e-05	1.04692	0.0661533	0.787735	0.194041	unchanged
meta_155	His-Val	0.7624			MS2 reverse	237.134	274.812	7.28e-05	0.000106223	0.000111358	0.000296558	0.000294864	0.000351919	4.04e-05	4.56e-05	3.94e-05	0.132892	-2.91167	0.00434538	1.31806	down
meta_156	L-Anserine	0.9941			MS2 forward	241.129	403.473	0.000296994	0.000318531	0.000275363	0.000560422	0.000309443	0.00039469	0.000572559	0.000497557	0.00047926	1.22523	0.293058	0.327935	0.684518	unchanged
meta_157	Cytidine	0.9992			MS2 forward	244.092	235.37	0.000159617	0.000187662	0.000156077	0.000210216	0.000192308	0.000221894	0.000234115	0.000226228	0.000256491	1.148	0.199128	0.069486	1.03292	unchanged
meta_158			Lysyl-Proline;Prolyl-Lysine;	-17.7949926015097;-17.7949926015097;	MS1 mz matched	244.154	241.142	0.000194623	0.000199181	0.00018816	0.000294967	0.000279035	0.000311646	0.000205443	0.000188257	0.000202089	0.672715	-0.571933	0.00245344	1.30101	down
meta_159			Riesling acetal;4,5-Dihydrovomifoliol;Methyl dihydrojasmonate;	-3.95566096520403;-3.95566096520403;-3.95566096520403;	MS1 mz matched	244.19	34.683	8.88e-05	8.84e-05	0.000108871	0.000267143	2.82e-05	2.82e-05	9.04e-05	2.44e-05	4.43e-05	0.491717	-1.0241	0.5663	0.426562	unchanged
meta_160	Monoethylglycylxylidide (MEGX)	0.9998			MS2 reverse	245.106	322.786	9.96e-05	9.16e-05	8.13e-05	6.56e-05	5.19e-05	5.32e-05	9.66e-05	9.79e-05	0.000100333	1.72663	0.78796	0.00794359	1.30189	up
meta_161	2-Methylbutyroylcarnitine	0.9926			MS2 forward	246.169	229.021	0.00297243	0.00298463	0.00278788	0.0038291	0.00371313	0.00397379	0.00306404	0.00306027	0.00313746	0.804251	-0.314282	0.0055787	1.3018	down
meta_162	Myristic acid	0.8923			MS2 reverse	246.242	56.344	0.000901527	0.0010252	0.000926625	0.00101603	0.000787987	0.000856686	0.000859634	0.000849706	0.00102706	1.02845	0.0404728	0.790559	0.185494	unchanged
meta_163	Pro-Asn	0.8368			MS2 reverse	247.139	340.885	0.000104519	0.000105924	0.000124066	0.000184117	0.000173751	0.000191929	9.56e-05	0.000122724	8.42e-05	0.550303	-0.861702	0.00878459	1.26692	down
meta_164			Butenylcarnitine;	20.0404651552801;	MS1 mz matched	247.176	267.858	0.00130149	0.00104386	0.000929163	0.00104039	0.000968691	0.00106957	0.00140089	0.00191636	0.00143274	1.54288	0.625623	0.0747767	1.15221	unchanged
meta_165			Avocadynofuran;Avocadienofuran;Ginsenoyne J;Isoavocadienofuran;	11.0630303921267;11.0630303921267;11.0630303921267;11.0630303921267;	MS1 mz matched	247.201	264.043	0.000197945	0.000349415	0.00030948	0.000337155	0.00038097	0.000410174	0.000546554	0.000397187	0.00063535	1.39953	0.484946	0.154289	0.944199	unchanged
meta_166			Asulam	-17.8233	MS1 mz matched	248.07	27.6265	0.00018865	0.000230053	0.000206072	0.000278561	0.000225821	0.000302111	0.000143186	0.000115112	0.000164927	0.524771	-0.930239	0.0130684	1.22947	down
meta_167			Threoninyl-Gamma-glutamate;Gamma-glutamyl-Threonine;Glutaminyl-Threonine;Threoninyl-Glutamine;Yellow AB;1-(2-Phenyldiazenyl)-2-phthalemine	-17.4362877760114;-17.4362877760114;-17.4362877760114;-17.4362877760114;6.522982191398	MS1 mz matched	248.113	315.001	0.000132307	0.000146241	0.000159378	0.000146446	0.000129904	0.000111495	0.00013345	0.000162699	0.000225006	1.34372	0.426234	0.236293	0.813556	unchanged
meta_168			Threoninyl-Lysine;Lysyl-Threonine;	-18.1421882764018;-18.1421882764018;	MS1 mz matched	248.149	309.507	0.000487872	0.000483546	0.000492355	0.000754837	0.000665331	0.000822416	0.00054551	0.000575114	0.00052441	0.733544	-0.447045	0.0380011	1.1941	down
meta_169			(6R)-6-(L-Erythro-1,2-Dihydroxypropyl)-5,6,7,8-tetrahydro-4a-hydroxypterin;Histidinyl-Alanine;Carnosine;Alanyl-Histidine;Carnosine;lpha-(beta-alanyl)-L-histidine	1.81197726020391;1.81197726020391;1.81197726020391;1.81197726020391;1.76907706370924	MS1 mz matched	249.095	410.82	9.34e-05	8.33e-05	7.09e-05	8.85e-05	7.32e-05	8.59e-05	0.000130838	0.00013378	0.000125513	1.57634	0.656577	0.00303413	1.30304	up
meta_170					Unmapped	250.949	367.214	0.00359506	0.00375737	0.00373581	0.00264108	0.00394837	0.00443697	0.00310099	0.00351581	0.00477535	1.03317	0.0470762	0.876407	0.111231	unchanged
meta_171			(S)-Spirobrassinin;Cyclobrassinin sulfoxide;Blue pigment;Nicotine blue;(E)-2,2',5,5'-Tetrahydroxy-6H,6'H-[3,3'-bipyridinylidene]-6,6'-dione	10.1818447678854;10.1818447678854;13.5987706711281	MS1 mz matched	251.036	286.023	0.000339761	0.000296237	0.00031909	0.000629551	0.000491088	0.00067074	0.000547474	0.000509418	0.000421394	0.825223	-0.277144	0.197583	0.821154	unchanged
meta_172			N-(1-Deoxy-1-fructosyl)alanine;Muramic acid;Muramic acid;3-O-alpha-Carboxyethyl-D-glucosamine;2-Amino-3-O-[(R)-1-carboxyethyl]-2-deoxy-D-glucopyranose	1.98366787887049;1.98366787887049;1.99123458530818	MS1 mz matched	252.107	358.433	0.00143133	0.00115643	0.00115202	0.00151945	0.000983927	0.00136271	0.00111724	0.00109371	0.0015325	0.968279	-0.0465058	0.857578	0.126467	unchanged
meta_173			beta-2,3,5,6-Tetrachloro-1,4-cyclohexanediol	2.13791	MS1 mz matched	252.928	376.805	0.000281449	0.000256052	0.000239024	0.000328208	0.000279957	0.000230692	0.000285163	0.000272252	0.00031124	1.03552	0.0503601	0.767945	0.205652	unchanged
meta_174			2-Hydroxy-6-oxo-6-(4'-chlorophenyl)-hexa-2,4-dienoate	-18.3244	MS1 mz matched	253.014	362.261	9.14e-05	8.74e-05	9.53e-05	0.000161469	0.000104554	0.000118985	0.00020847	0.000196645	0.000178488	1.51583	0.600104	0.0413989	1.15306	up
meta_175	Daidzein	0.91			MS2 reverse	255.065	46.9765	5.32e-05	3.18e-05	3.78e-05	7.19e-05	8.93e-05	8.63e-05	7.28e-05	8.95e-05	5.28e-05	0.86868	-0.203103	0.429941	0.53951	unchanged
meta_176	Ketorolac	0.9916			MS2 reverse	255.09	225.499	0.000722994	0.00065564	0.000716496	0.00352372	0.00309153	0.00391559	4.35e-05	3.73e-05	3.02e-05	0.0105368	-6.56841	0.00465306	1.3184	down
meta_177			18-Nor-4(19),8,11,13-abietatetraene;	10.8932431533882;	MS1 mz matched	255.206	40.049	0.000850673	0.000768442	0.000684425	0.000372678	9.52e-05	0.00016254	0.000934065	0.000425631	0.00104629	3.81677	1.93235	0.0730468	1.07716	unchanged
meta_178			Isocurcumenol;7,9-Illudadiene-3,14-diol;alpha-Rotunol;2-Methyl-4-phenyl-2-butyl 2-methylpropanoate;1,10-Epoxygermacrone;Curcumenol;Zerumbone oxide;beta-Santalic acid;Dehydrocurdione;Oxysolavetivone;3-Phenylpropyl hexanoate;Rishitinol;3,7-Bisaboladiene-2,8-dione;Cyclodehydroisolubimin;Marasmene;4,6-Decadiyn-1-ol isovalerate;(Z)-alpha-Bergamotenoic acid;Curcumenone;Epiacoronene;Procurcumenol;7-Hydr…	-16.9963544112427;-16.9963544112427;-16.9963544112427;-16.9963544112427;-16.9963544112427;-16.9963544112427;-16.9963544112427;-16.9963544112427;-16.9963544112427;-16.9963544112427;-16.9963544112427;-16.9963544112427;-16.9963544112427;-16.9963544112427;-16.9963544112427;-16.9963544112427;-16.9963544112427;-16.9963544112427;-16.9963544112427;-16.9963544112427;-16.9963544112427;-16.9963544112427;-16…	MS1 mz matched	257.147	264.997	0.00062643	0.000531854	0.000551017	0.000790331	0.000737408	0.000826744	0.000609719	0.00069185	0.000714941	0.856456	-0.223549	0.0543738	1.06524	unchanged
meta_179			Pyro-L-glutaminyl-L-glutamine;5-Methylcytidine;Tolmetin;Ismine	-0.663552015697892;-0.663552015697892;-16.3357256096949;-16.3357256096949	MS1 mz matched	258.108	242.969	0.00102927	0.00144232	0.000920255	0.000672387	0.000428964	0.000474984	0.00194758	0.00246942	0.00225791	4.23445	2.08217	0.00235554	1.31109	up
meta_180	Glycerophosphocholine	0.9866			MS2 forward	258.11	379.828	0.00199938	0.00181505	0.00184844	0.00259879	0.00156993	0.00172446	0.00220679	0.00171554	0.00235541	1.06526	0.091199	0.752648	0.215012	unchanged
meta_181			Tyramine-O-sulfate;	0.559802378453241;	MS1 mz matched	259.075	24.3035	4.12e-05	7.32e-05	6.05e-05	0.000106601	6.72e-05	5.95e-05	9.64e-05	8.58e-05	7.41e-05	1.09897	0.136149	0.665275	0.309225	unchanged
meta_182			Lysyl-Leucine;Isoleucyl-Lysine;Lysyl-Isoleucine;Leucyl-Lysine;	-17.4189093411087;-17.4189093411087;-17.4189093411087;-17.4189093411087;	MS1 mz matched	260.185	212.753	0.000213487	0.000205522	0.000162431	0.000239764	0.000263976	0.000276123	0.000218268	0.000209446	0.000247789	0.866181	-0.20726	0.092465	0.991694	unchanged
meta_183	Pentadecanoic Acid	0.6093			MS2 reverse	260.257	54.236	0.000187278	0.000238702	0.000212309	0.000178703	0.000140786	0.000157975	0.000117738	0.000150899	0.000218742	1.02076	0.0296502	0.924613	0.0733774	unchanged
meta_184			Carisoprodol;Carisoprodol	-2.33421063079851;-2.30615250747931	MS1 mz matched	261.181	264.281	0.00144369	0.00107002	0.00108603	0.00109099	0.000906673	0.000834667	0.00113461	0.00153708	0.00107127	1.32152	0.402194	0.161838	0.91821	unchanged
meta_185					Unmapped	262.038	280.519	7.56e-05	8.16e-05	0.000104795	0.000195942	0.000178593	0.000213918	6.31e-05	7.96e-05	7.61e-05	0.371916	-1.42695	0.00190844	1.30655	down
meta_186	D-Biotin	0.9524			MS2 reverse	262.128	382.221	0.00059777	0.000630154	0.000673286	0.00093538	0.000846454	0.000994676	0.000732138	0.000715484	0.000643406	0.753114	-0.40906	0.0160047	1.21277	down
meta_187			(E)-Monocrotophos;Selfotel;N-Acetylphosphinothricin;L-N-Acetylphosphinothricin;N-Acetyl-L-Glufosite;N-Acetylphinothricin;Monocrotophos	6.72152928231073;6.72152928231073;6.72152928231073;6.72152928231073	MS1 mz matched	262.128	358.238	0.000121909	0.000110489	0.000102711	0.000175116	0.000146304	0.000167973	0.000130473	0.000120319	0.000130032	0.778156	-0.361868	0.0392228	1.18632	down
meta_188			Etomidate;Etomidate;1-(1-Phenylethyl)-imidazole-5-carboxylic acid, ethyl ester;Cyclo(L-Phe-L-Pro);(3S-trans)-3-Benzylhexahydropyrrolo(1,2-a)pyrazine-1,4-dione;3,3'-Dimethoxybenzidine;ortho-Dianisidine	7.46432577629623;7.37338666204701;7.37338666204701;7.37338666204701	MS1 mz matched	262.164	295.359	0.000236654	0.000310147	0.000317612	0.00045094	0.000396123	0.000614165	0.000367693	0.000285308	0.000304995	0.65561	-0.60909	0.110952	1.02216	unchanged
meta_189	Creatine	0.9894			MS2 reverse	263.146	337.662	0.000552392	0.000437112	0.000494134	0.000691178	0.000562955	0.000654589	0.000567759	0.000671553	0.000431924	0.875579	-0.191691	0.388736	0.5792	unchanged
meta_190	Alpha-N-Phenylacetyl-L-glutamine	0.9758			MS2 forward	265.117	211.156	7.07e-05	6.63e-05	5.37e-05	0.000106663	0.000123515	0.000133428	7.89e-05	6.67e-05	7.99e-05	0.620309	-0.688941	0.0130793	1.24606	down
meta_191					Unmapped	267.122	38.161	0.000261096	0.000290673	0.00019826	0.000324313	0.000281435	0.000206105	0.000245276	0.000186883	0.000220209	0.803555	-0.315531	0.263617	0.770771	unchanged
meta_192	Gamma-Glutamylcysteine	0.6082			MS2 forward	268.103	378.794	0.000155509	0.000115311	0.000103839	0.00015966	0.00010404	0.000118163	0.000104294	7.96e-05	0.000127889	0.816484	-0.292503	0.345024	0.638549	unchanged
meta_193			Dimethylallylpyrophosphate;Isopentenyl pyrophosphate;Amobam	8.83800207959594;8.83800207959594;-8.53623489435778	MS1 mz matched	268.998	371.193	0.0208104	0.0216909	0.0202435	0.0258487	0.0226536	0.0263903	0.0299575	0.0317619	0.031334	1.24249	0.313236	0.0206392	1.23303	up
meta_194	Inosine	0.9997			MS2 forward	269.088	213.043	0.000485417	0.000480676	0.000359838	0.000134895	0.000105014	4.32e-05	0.000635116	0.000700784	0.000728745	7.29376	2.86666	0.000105997	1.32156	up
meta_195			1-(2,3-Dihydro-1H-pyrrolizin-5-yl)-1,4-pentanedione;D-Octopine;N2-(D-1-Carboxyethyl)-L-arginine;N2-(1-Carboxyethyl)-L-arginine;Arginine, N2-(1-carboxyethyl)-, L-;D-(+)-Octopine;L-Arginine, N2-(1-carboxyethyl)-, (R)-;L-Arginine, N2-[(1R)-1-carboxyethyl]-;Octopine;L-N2-(2-Carboxyethyl)arginine;N2-(2-Carboxyethyl)-L-arginine	-1.35878124568861;0.81256947471706;0.81256947471706	MS1 mz matched	269.124	312.52	0.000243819	0.000216572	0.000233408	0.000219547	0.000230042	0.000218603	0.000298471	0.000272491	0.000323885	1.33921	0.421378	0.0304265	1.22725	up
meta_196			N-Glucosylnicotite	7.33604	MS1 mz matched	269.258	33.591	0.00053227	0.000545251	0.000519705	0.000197475	0.000379061	0.000386029	0.000604104	0.000256899	0.000552982	1.46898	0.554811	0.309315	0.668745	unchanged
meta_197			Dexfenfluramine;Fenfluramine	-2.0945513257025;-2.16334557072993	MS1 mz matched	270.08	25.135	7.41e-05	7.7e-05	7.27e-05	9.77e-05	6.73e-05	6.3e-05	7.49e-05	7.21e-05	7.63e-05	0.979712	-0.0295704	0.901171	0.0956461	unchanged
meta_198					Unmapped	272.258	38.814	0.00128422	0.00131897	0.00115063	0.00116319	0.00103234	0.00101369	0.00107673	0.000813539	0.00103773	0.912372	-0.132306	0.3906	0.612216	unchanged
meta_199	Argininosuccinic acid	0.7145			MS2 reverse	273.12	265.164	6.82e-05	6.18e-05	6.12e-05	8.2e-05	6.77e-05	0.000100595	8.08e-05	7.27e-05	7.58e-05	0.915824	-0.126858	0.541339	0.445461	unchanged
meta_200					Unmapped	273.414	52.9055	0.000828532	0.00122394	0.00130096	0.000821989	0.000869617	0.000837624	0.00064194	0.000813744	0.000799786	0.891762	-0.16527	0.235442	0.819699	unchanged
meta_201			N-(1-Deoxy-1-fructosyl)alanine;Muramic acid;Muramic acid;3-O-alpha-Carboxyethyl-D-glucosamine;2-Amino-3-O-[(R)-1-carboxyethyl]-2-deoxy-D-glucopyranose	1.98366787887049;1.98366787887049;1.99123458530818	MS1 mz matched	274.09	359.118	0.000224852	0.00017036	0.000178791	0.000288689	0.000205783	0.000266682	0.000223152	0.000204386	0.000344421	1.0142	0.0203358	0.947323	0.0430561	unchanged
meta_202	5-Hydroxymethylcytidine	0.9998			MS2 forward	274.103	276.19	0.000445161	0.000387758	0.000365533	0.000233172	0.000113715	9.17e-05	0.000777418	0.000767936	0.000888621	5.54902	2.47223	0.000373632	1.31086	up
meta_203	Palmitic acid	0.7734			MS2 reverse	274.274	76.528	0.0663161	0.101622	0.116894	0.0680361	0.0741145	0.0601952	0.0606206	0.0634299	0.0690372	0.954246	-0.0675661	0.55632	0.419926	unchanged
meta_204			Di-2-propenyl hexasulfide;	-2.60595904606918;	MS1 mz matched	274.91	363.704	0.00106205	0.00106357	0.000954451	0.00103754	0.00103532	0.00112687	0.00117193	0.00122215	0.00119003	1.12012	0.163658	0.0335407	1.18888	up
meta_205			Di-2-propenyl hexasulfide;	-3.0849473156499;	MS1 mz matched	274.91	376.788	0.000895194	0.000791287	0.000735143	0.00103239	0.000841551	0.000861045	0.000889187	0.000921516	0.000898236	0.990475	-0.0138075	0.899917	0.0879868	unchanged
meta_206			Isosorbide Dinitrate;Isosorbide dinitrate	-18.2098220392233;-18.2098220392233	MS1 mz matched	275.102	215.221	0.00038411	0.000431803	0.00040292	0.000419512	0.000444699	0.000425222	0.000391172	0.000526421	0.000414292	1.03292	0.0467331	0.768843	0.243195	unchanged
meta_207	L-Pyroglutamic acid	0.9819			MS2 reverse	276.119	411.759	6.98e-05	7.01e-05	5.13e-05	3.82e-05	8.56e-05	8.72e-05	4.67e-05	5.36e-05	6.26e-05	0.771575	-0.374121	0.425718	0.575821	unchanged
meta_208	Ile-Cys	0.9841			MS2 reverse	276.144	383.439	0.000302485	0.000328328	0.000333953	0.000482365	0.000384894	0.000484691	0.000297903	0.000314098	0.000303593	0.67724	-0.562261	0.0449613	1.20631	down
meta_209			Thymidine glycol;Gamma Glutamylglutamic acid;Ranunculin	-24.9025925881363;-24.9025925881363;15.8480465220427	MS1 mz matched	277.089	306.582	5.72e-05	5.61e-05	5.07e-05	0.000110634	7.75e-05	7.97e-05	7.36e-05	7.15e-05	9.2e-05	0.885344	-0.175689	0.468528	0.506918	unchanged
meta_210	Arg-Cys	0.7017			MS2 forward	277.118	226.849	3.61e-05	3.5e-05	2.47e-05	5.96e-05	6.92e-05	7.41e-05	3.55e-05	3.23e-05	3.67e-05	0.515187	-0.956831	0.0107654	1.28695	down
meta_211			Sodium Tetradecyl Sulfate;Phytuberin;Embelin;[6]-Gingerol;(S)-(+)-[6]Gingerol;6-Gingerol	-1.63195806904898;9.85780624364269;9.85780624364269;9.85780624364269	MS1 mz matched	277.186	282.674	0.000105988	9.85e-05	8.29e-05	6.55e-05	5.65e-05	5.68e-05	0.000158742	0.000174785	0.000147467	2.6903	1.42777	0.00267788	1.31687	up
meta_212	Pro-Tyr	0.9999			MS2 reverse	278.123	334.871	0.000172595	0.000163848	0.000130919	0.000255753	0.000139902	0.000217587	0.0001856	0.00019415	0.000271479	1.06195	0.0867101	0.786947	0.194162	unchanged
meta_213	Phthalic acid Mono-2-ethylhexyl Ester	0.9978			MS2 reverse	279.159	33.0675	0.00123358	0.00102006	0.000940611	0.00123429	0.00118943	0.000956999	0.000970794	0.00094025	0.000831702	0.81129	-0.301711	0.115615	0.993918	unchanged
meta_214	all cis-(6,9,12)-Linolenic acid	0.7783			MS2 forward	279.231	47.88	0.000237305	0.000202453	0.000178628	0.000335801	0.000291806	0.000362939	0.000192968	0.000182424	0.000138694	0.518994	-0.946211	0.00455201	1.26052	down
meta_215			Graveolinine;Avenalumin II;Graveoline;Tolmetin sodium	-19.8620841700283;-19.8620841700283;-19.8620841700283;-11.1076434561742	MS1 mz matched	280.092	376.814	0.00105378	0.000940551	0.0009402	0.00163145	0.00095247	0.00114753	0.00153176	0.00147796	0.00171818	1.26704	0.341459	0.236348	0.814921	unchanged
meta_216			Pyro-L-glutaminyl-L-glutamine;5-Methylcytidine;Tolmetin;Ismine	-0.663552015697892;-0.663552015697892;-16.3357256096949;-16.3357256096949	MS1 mz matched	280.09	243.792	0.000238248	0.000233702	0.000170838	0.0001902	0.000140703	0.000375569	0.000452172	0.000646245	0.000449365	2.19086	1.1315	0.0446033	1.11	up
meta_217	Val-Tyr	0.8836			MS2 reverse	280.139	318.082	0.000788139	0.000698224	0.000696921	0.00121823	0.000700044	0.00103835	0.000828004	0.000842262	0.00132221	1.01213	0.0173886	0.95973	0.0364336	unchanged
meta_218	Tyr-Val	0.9892			MS2 reverse	281.149	200.723	0.000179742	0.000165093	0.000238796	0.000319675	0.000265929	0.000296247	0.000135148	0.000143763	0.000100505	0.430249	-1.21676	0.00134252	1.29131	down
meta_219	Ethylmalonic acid	0.9289			MS2 reverse	282.118	360.219	0.000557998	0.000618795	0.000668221	0.000820536	0.00067762	0.000661535	0.000276965	0.000281146	0.00037347	0.431349	-1.21307	0.00437957	1.27982	down
meta_220	1-Methyladenosine	0.9984			MS2 forward	282.119	282.1	0.000118139	0.000135464	0.000111127	0.000129403	0.000125639	0.000137718	0.000152508	0.000165193	0.000170968	1.24419	0.315212	0.0116148	1.23945	up
meta_221			Hydroxy-lacosamide;Threoninyl-Tyrosine;Tyrosyl-Threonine;Randainol	0.0903865657588852;0.0903865657588852;0.0903865657588852;-14.1880070437543	MS1 mz matched	283.122	359.937	6.47e-05	7.35e-05	0.000100387	9.98e-05	0.000108359	9.94e-05	5.05e-05	5.46e-05	4.61e-05	0.491886	-1.0236	0.000200804	1.31723	down
meta_222	Guanosine	0.9971			MS2 forward	284.098	255.327	0.00015115	0.000166595	0.000123025	5.8e-05	5.36e-05	4.06e-05	0.000288881	0.000305367	0.000286976	5.7929	2.53429	7.22e-06	1.33022	up
meta_223	Phe-His	0.7572			MS2 reverse	285.134	210.541	0.000173306	0.000163029	0.000140106	2.1e-05	7.74e-05	5.38e-05	0.000185053	9.3e-05	0.000243813	3.42852	1.77759	0.0928679	1.04778	unchanged
meta_224			Citronellyl cinnamate;Androstenedione;Androstenedione;Androst-4-ene-3,17-dione;4-Androstene-3,17-dione;17alpha-Methylestradiol;Boldenone;17beta-Boldenone;17beta-Hydroxyandrosta-4,9(11)-dien-3-one;9(11)-Dehydrotestosterone;1-Methylestra-1,3,5(10)-triene-3,17beta-diol;1-Methylestradiol;Canbidivarin;CBDV;5-Androstene-3,17-dione	10.0564904914139;10.0564904914139;9.98695636827097;9.98695636827097;9.98695636827097;9.98695636827097;9.98695636827097;9.98695636827097;9.98695636827097	MS1 mz matched	287.196	263.035	0.000165063	0.000111075	0.00010378	9.79e-05	4.91e-05	5.74e-05	0.000136694	0.000154961	0.000123152	2.0292	1.02091	0.0237769	1.19521	up
meta_225			Cycloguanil hydrochloride;1-(4-Chlorophenyl)-1,6-dihydro-6,6-dimethyl-1,3,5-triazine-2,4-diamine monohydrochloride	-12.1921	MS1 mz matched	288.075	342.386	0.00228792	0.0023643	0.00191273	0.00271302	0.00249138	0.00227702	0.00213074	0.00170095	0.00316696	0.935472	-0.0962339	0.751989	0.246794	unchanged
meta_226			Agaritinal;N6-Methyl-2'-deoxyadenosine	3.01584979871675;-9.42441337738075	MS1 mz matched	288.253	41.379	0.000622626	0.000737341	0.000587555	0.00050198	0.000542222	0.000623016	0.000533891	0.000261134	0.000388441	0.709845	-0.494425	0.166152	0.923789	unchanged
meta_227			N-(1-Deoxy-1-fructosyl)alanine;Muramic acid;Muramic acid;3-O-alpha-Carboxyethyl-D-glucosamine;2-Amino-3-O-[(R)-1-carboxyethyl]-2-deoxy-D-glucopyranose	1.98366787887049;1.98366787887049;1.99123458530818	MS1 mz matched	290.063	358.087	0.000149617	0.000127066	0.000133678	0.00020372	0.00014143	0.000200591	0.000146969	0.000160754	0.000240076	1.00377	0.00542953	0.985568	0.0156921	unchanged
meta_228			3-Methylglutarylcarnitine;	23.8905045058092;	MS1 mz matched	290.159	237.087	0.000189039	0.000179416	0.000157079	9.35e-05	9.31e-05	9.81e-05	0.000712538	0.000712342	0.000690428	7.42903	2.89317	7.35e-05	1.33185	up
meta_229			3-Methylglutarylcarnitine;	23.3942266546118;	MS1 mz matched	290.159	378.901	7.17e-05	5.68e-05	5.47e-05	9.15e-05	6.92e-05	8.16e-05	3.85e-05	2.73e-05	3.96e-05	0.435126	-1.20049	0.00688753	1.26697	down
meta_230					Unmapped	290.268	104.805	0.00227602	0.00261213	0.00241852	0.00185841	0.00243047	0.00250957	0.00346017	0.00331987	0.00310664	1.45425	0.54028	0.0214915	1.2159	up
meta_231			Allopurinol riboside;Arabinosylhypoxanthine;Inosine;Inosine	0.859815496923665;0.859815496923665;0.859815496923665;0.74604373012405	MS1 mz matched	291.07	213.688	0.000198483	0.000158077	0.0001434	6.64e-05	5.91e-05	1.92e-05	0.000271638	0.000275966	0.000260642	5.58101	2.48053	0.00225496	1.31899	up
meta_232	Pro-Asp	0.9974			MS2 reverse	291.119	380.781	0.000299726	0.000226578	0.000205585	0.000206675	0.00017946	0.000169362	0.000287985	0.000217122	0.000357689	1.5532	0.635244	0.118923	1.01761	unchanged
meta_233			Sedoheptulose 1-phosphate;D-Sedoheptulose 7-phosphate;Phenbenzamine hydrochloride	-16.5424945669818;-16.5424945669818;6.89286760527839	MS1 mz matched	291.165	447.881	0.000181202	0.00021838	0.00016905	7.2e-05	0.000174162	8.94e-05	0.000260062	0.00028427	0.00040991	2.8431	1.50746	0.0266125	1.1667	up
meta_234					Unmapped	292.96	370.872	0.00763195	0.00778094	0.0073511	0.00921394	0.00832294	0.00983775	0.0107934	0.0114167	0.0112002	1.22048	0.287453	0.0303912	1.21195	up
meta_235			2-hydroxyflutamide;12-OPDA;(15Z)-12-Oxophyto-10,15-dienoate;(15Z)-12-Oxophyto-10,15-dienoic acid;9(S),13(S)-12-Oxo-PDA;12-Oxo-10,15(Z)-phytodienoic acid;(9Z,15Z)-(13S)-12,13-Epoxyoctadeca-9,11,15-trienoic acid;(9Z,15Z)-(13S)-12,13-Epoxyoctadeca-9,11,15-trienoate;(9Z)-(13S)-12,13-Epoxyoctadeca-9,11,15-trienoate;12,13(S)-EOT;12,13(S)-EOTrE;alpha-Licanic acid;(9Z,11E,13E)-4-Oxooctadeca-9,11,13-trien…	-2.25282261596332;23.0719107691977;23.0719107691977;23.0719107691977;23.0719107691977;23.0719107691977;23.0719107691977;23.0719107691977;23.0719107691977;23.0719107691977	MS1 mz matched	293.211	199.541	0.000187207	0.000185031	0.000167484	0.000195163	0.000227635	0.000183502	0.000251731	0.000260338	0.000264682	1.28113	0.357421	0.0411687	1.19653	up
meta_236	Triadimefon	0.8256			MS2 reverse	294.101	311.594	9.06e-05	6.69e-05	7.2e-05	7.03e-05	5.42e-05	3.68e-05	8.67e-05	0.000108862	0.000133859	2.04256	1.03038	0.0333037	1.14555	up
meta_237			5-Amino-6-ribitylamino uracil;5-Amino-6-(1-D-ribitylamino)uracil;5-Amino-6-(D-ribitylamino)uracil;6-(1-D-Ribitylamino)-5-amino-2,4-dihydroxypyrimidine;6-(1-D-Ribitylamino)-5-aminouracil;4-(1-D-Ribitylamino)-5-amino-2,6-dihydroxypyrimidine	10.9222155594408;10.8653529247209	MS1 mz matched	294.144	226.569	5.87e-05	6.17e-05	5.98e-05	0.000115168	9.52e-05	0.000124031	6.98e-05	5.43e-05	6.59e-05	0.568284	-0.815317	0.0146512	1.23696	down
meta_238	Ile-Tyr	0.611			MS2 forward	294.154	296.784	0.0021964	0.00195153	0.00199061	0.00287966	0.00205506	0.00268177	0.00247131	0.00252014	0.00360614	1.12881	0.174805	0.509553	0.458367	unchanged
meta_239	O-Acetyl-L-serine	0.7074			MS2 reverse	295.113	383.562	0.000193003	0.000167099	0.000165618	0.000261846	0.000200552	0.000224411	0.000184726	0.000149439	0.000239634	0.835457	-0.259363	0.308987	0.688968	unchanged
meta_240	gamma-L-Glutamyl-L-phenylalanine	0.9332			MS2 forward	295.128	329.78	7.46e-05	6.59e-05	7.48e-05	0.000105477	9.31e-05	9.82e-05	0.000123211	0.000120296	0.000142879	1.30184	0.380557	0.0336997	1.17295	up
meta_241	Gly-Arg	0.779			MS2 forward	295.15	450.52	0.000226892	0.000190117	0.000221811	0.000365316	0.000207781	0.000256538	0.000359051	0.000311575	0.000421737	1.31668	0.396904	0.204788	0.811501	unchanged
meta_242			Caftaric acid;Cis-Caffeoyl tartaric acid;(9Z,11E)-(13S)-13-Hydroperoxyoctadeca-9,11-dienoic acid;(9Z,11E)-(13S)-13-Hydroperoxyoctadeca-9,11-dienoate;13(S)-HPODE;13S-Hydroperoxy-9Z,11E-octadecadienoic acid;(9Z,12Z)-(11S)-11-Hydroperoxyoctadeca-9,12-dienoic acid;(9Z,12Z)-(11S)-11-Hydroperoxyoctadeca-9,12-dienoate;(7S,8S)-DiHODE;(9Z,12Z)-(7S,8S)-Dihydroxyoctadeca-9,12-dienoic acid;(7S,8S,9Z,12Z)-7,8…	0;0;-3.52304278161553;-3.52304278161553;-3.52304278161553;-3.52304278161553;-3.52304278161553;-3.52304278161553;-3.52304278161553;-3.52304278161553;-3.52304278161553;-3.52304278161553;-3.52304278161553;-3.52304278161553	MS1 mz matched	295.226	47.8905	0.000253023	0.000261347	0.000245257	0.000684032	0.000619396	0.000660005	0.000225949	0.000245374	0.000225207	0.354752	-1.49512	0.000724735	1.32473	down
meta_243			3,5-Dibromo-4-hydroxybenzoate	-6.42081	MS1 mz matched	296.918	363.387	0.000512982	0.00054362	0.000474758	0.000519291	0.000465024	0.000489417	0.000619903	0.000555877	0.00059905	1.20431	0.268207	0.0159698	1.18924	up
meta_244			3,5-Dibromo-4-hydroxybenzoate	-6.42081	MS1 mz matched	296.918	377.354	0.000437518	0.000410822	0.000414343	0.000456628	0.000414989	0.000459488	0.000454263	0.000511108	0.000481117	1.08668	0.119929	0.154065	0.899854	unchanged
meta_245	4-Oxoretinol	0.612			MS2 reverse	301.215	35.532	0.000501507	0.000436166	0.000405955	0.0012692	0.00173164	0.00099907	0.000148555	0.000100923	0.000119827	0.0923284	-3.43708	0.0294055	1.25943	down
meta_246			1-Guanidino-1-deoxy-scyllo-inositol 4-phosphate;N-Amidino-scyllo-inosamine 4-phosphate	-4.98227	MS1 mz matched	302.074	376.736	8.94e-05	6.77e-05	7.12e-05	0.000137386	7.77e-05	9.8e-05	0.000108528	0.000104683	0.000107212	1.02341	0.0333774	0.902	0.0949009	unchanged
meta_247			1-Guanidino-1-deoxy-scyllo-inositol 4-phosphate;N-Amidino-scyllo-inosamine 4-phosphate	15.7813	MS1 mz matched	302.196	240.042	8.83e-05	8.5e-05	0.00010667	0.000214502	0.000202694	0.000174147	0.000112807	0.000148924	9.91e-05	0.610257	-0.712511	0.0172089	1.18684	down
meta_248			Citrusinine I;Citpressine I;Sphinganine;Dihydrosphingosine;2-Amino-1,3-dihydroxyoctadecane	9.95705191621057;9.95705191621057;-3.65086935480593	MS1 mz matched	302.304	50.9205	9.61e-05	0.000175222	0.000143381	9.39e-05	0.000112723	8.86e-05	7.42e-05	8.65e-05	8.16e-05	0.82083	-0.284845	0.122039	0.977103	unchanged
meta_249			1'-Acetoxyeugenol acetate;1'-Acetoxyeugenol acetate	0.857251776269358;0.757289479229592	MS1 mz matched	303.065	247.694	4.21e-05	5.06e-05	4.01e-05	6.79e-05	5.04e-05	4.93e-05	7.58e-05	6.28e-05	7.54e-05	1.27597	0.351593	0.112058	0.952922	unchanged
meta_250	Eicosapentaenoic acid	0.7485			MS2 forward	303.231	41.478	0.000526953	0.000652005	0.00049026	0.00112333	0.000718767	0.000809484	0.000686584	0.00063756	0.000661316	0.748785	-0.417377	0.210439	0.890964	unchanged
meta_251			N-(1-Deoxy-1-fructosyl)threonine;1-Methyladenosine;O6-Methyl-2'-deoxyguanosine	-0.236917033650211;-4.98021431992908;-4.98021431992908	MS1 mz matched	304.1	361.009	0.000378926	0.000292614	0.000324965	0.000505793	0.000368773	0.000424942	0.000280799	0.000265335	0.000384827	0.716396	-0.481172	0.0881692	0.996916	unchanged
meta_252			Demonomethylchlorpromazine;Melphalan;Merphalan;Sarcolysin;Medphalan;D-Melphalan	-0.284135663253688;18.1225324714161;18.1225324714161;18.1225324714161	MS1 mz matched	305.08	26.913	9.91e-05	6.46e-05	7.26e-05	9.85e-06	7.62e-06	9.83e-06	0.000164879	0.000183234	0.000150597	18.2651	4.19102	0.0034293	1.32492	up
meta_253			Ceceline	-10.5221	MS1 mz matched	305.124	283.921	6.87e-05	6.98e-05	7.97e-05	0.000111315	6.36e-05	8.93e-05	7.49e-05	0.000102843	0.000126466	1.15132	0.203292	0.547846	0.425117	unchanged
meta_254			Guanosine;8-Hydroxy-deoxyguanosine;Guanosine;Isoguanosine;Crotonoside	15.3003443069617;15.3003443069617;15.1894244868381;15.1894244868381	MS1 mz matched	306.081	254.996	6.24e-05	5.87e-05	4.66e-05	2.5e-05	1.99e-05	2.25e-05	0.000110426	0.000126478	0.000102779	5.03614	2.33232	0.0043573	1.31938	up
meta_255			Agaritinal;(-)-Annoine;Anoine;2,3-Bis(p-methoxyphenyl)acrylonitrile;2,3-Di(4-methoxyphenyl)acrylonitrile	-8.50979540817962;-23.7636938286071;-23.7636938286071	MS1 mz matched	307.144	247.044	0.000131732	0.0001105	0.000114748	0.000106618	9.32e-05	9.65e-05	0.00019123	0.000107778	0.000142565	1.49057	0.575865	0.180266	0.91853	unchanged
meta_256					Unmapped	308.02	343.044	0.000102751	9.09e-05	8.78e-05	0.000119089	0.000106246	0.000108568	9.27e-05	9.33e-05	0.000169891	1.06575	0.0918624	0.803312	0.18039	unchanged
meta_257			(S)-Succinyldihydrolipoamide;CI Pigment Red 3;C.I. Pigment Red 3	12.1879103214018;-2.46730905059335	MS1 mz matched	308.095	271.658	4.28e-05	5.09e-05	4.94e-05	1.66e-05	1.86e-05	2.58e-05	0.000104359	0.000148696	0.000113317	6.00462	2.58607	0.0143017	1.29267	up
meta_258	Adenosine	1			MS2 reverse	309.129	380.776	0.00384042	0.00314705	0.00293018	0.00302852	0.00246475	0.0023838	0.00386062	0.00299334	0.00528224	1.5407	0.623587	0.158593	0.939786	unchanged
meta_259			1-[(5-Amino-5-carboxypentyl)amino]-1-deoxyfructose;Fructoselysine;Glucoselysine	-1.13934929472352;-1.29803373835156;-1.29803373835156	MS1 mz matched	309.165	459.712	0.000680246	0.00100158	0.00100446	0.00069896	0.000560155	0.00124352	0.00092102	0.0009397	0.00131924	1.27065	0.345563	0.419308	0.560711	unchanged
meta_260			N-Acetyl-a-neuraminic acid;N-Acetylneuraminic acid;N-Acetylneuramite;N-Acetylneuraminic acid;5-Acetamido-3,5-dideoxy-D-glycero-D-galacto-2-nonulosonic acid;Neu5Ac;O-Acetylneuraminic acid;O-Acetylated sialic acid;N-Acetyl-alpha-neuramite;alpha-Neu5Ac;N-Acetyl-beta-neuramite;beta-Neu5Ac;N-Glycolylmuramic acid;2-Glycolylamido-3-O-[(R)-1-carboxyethyl]-2-deoxy-D-glucopyranose	3.29595692745509;3.29595692745509;3.23513616698866;3.23513616698866;3.23513616698866;3.23513616698866;3.23513616698866	MS1 mz matched	310.113	420.798	0.000137505	0.000114082	0.00013206	0.000225158	0.000168195	0.000215082	0.000219987	0.000217405	0.0004546	1.46604	0.551928	0.352144	0.669924	unchanged
meta_261	N-Acetylneuraminic acid	0.8623			MS2 forward	310.113	357.519	5.58e-05	4.89e-05	6.75e-05	0.000158365	0.000116443	0.000151654	5.4e-05	4.4e-05	5.9e-05	0.368074	-1.44193	0.0130569	1.2736	down
meta_262	Phe-Cys	0.9662			MS2 reverse	310.128	284.664	0.000122225	0.000105646	9.59e-05	6.55e-05	5.77e-05	6.09e-05	0.000148889	0.000145522	0.000265729	3.04349	1.60573	0.0861734	1.1227	unchanged
meta_263			N-Succinyl-2-amino-6-ketopimelate;N-Succinyl-2-L-amino-6-oxoheptanedioate;N-Succinyl-L-2-amino-6-oxoheptanedioate;N-Succinyl-L-2-amino-6-oxopimelate;N-Succinyl-2-amino-6-oxo-L-pimelic acid;N-Succinyl-epsilon-keto-L-aminopimelic acid;(S)-2-(Succinylamino)-6-oxoheptanedioate;N-Succinyl-2-amino-6-oxopimelate	-9.57002295076573;-9.68590679798196;-9.68590679798196	MS1 mz matched	312.066	377.361	0.000104947	8.59e-05	9.84e-05	0.000128683	9.76e-05	0.000105833	0.00010562	6.9e-05	0.000135478	0.933835	-0.0987602	0.754922	0.241097	unchanged
meta_264	Met-Tyr	0.7183			MS2 reverse	312.111	311.32	0.00105134	0.000799325	0.000791803	0.000402787	0.000378809	0.000299168	0.00124117	0.0013166	0.00197903	4.19777	2.06962	0.0369574	1.23045	up
meta_265			Caftaric acid;Cis-Caffeoyl tartaric acid;(9Z,11E)-(13S)-13-Hydroperoxyoctadeca-9,11-dienoic acid;(9Z,11E)-(13S)-13-Hydroperoxyoctadeca-9,11-dienoate;13(S)-HPODE;13S-Hydroperoxy-9Z,11E-octadecadienoic acid;(9Z,12Z)-(11S)-11-Hydroperoxyoctadeca-9,12-dienoic acid;(9Z,12Z)-(11S)-11-Hydroperoxyoctadeca-9,12-dienoate;(7S,8S)-DiHODE;(9Z,12Z)-(7S,8S)-Dihydroxyoctadeca-9,12-dienoic acid;(7S,8S,9Z,12Z)-7,8…	0;0;-3.52304278161553;-3.52304278161553;-3.52304278161553;-3.52304278161553;-3.52304278161553;-3.52304278161553;-3.52304278161553;-3.52304278161553;-3.52304278161553;-3.52304278161553;-3.52304278161553;-3.52304278161553	MS1 mz matched	313.237	48.189	0.000125825	0.000120812	0.000113731	0.000151264	9.62e-05	0.000130252	0.000158584	0.000206797	0.000167028	1.40961	0.495296	0.0782611	1.03059	unchanged
meta_266					Unmapped	314.181	249.845	7.44e-05	5.33e-05	6.28e-05	4.27e-05	2.3e-05	2.62e-05	5.66e-05	2.22e-05	4.05e-05	1.29831	0.37664	0.485696	0.466114	unchanged
meta_267					Unmapped	314.787	347.733	0.000422636	0.000345577	0.000310915	0.000534645	0.000439898	0.000442487	0.000605322	0.000674612	0.000758755	1.43871	0.524771	0.0228854	1.18285	up
meta_268			Citreovirone;Ondansetron	17.0565219024582;-16.373713640084	MS1 mz matched	316.137	296.246	0.000273512	0.000150568	0.000223506	0.000276993	0.000191391	0.000247239	0.000267909	0.000300255	0.000284242	1.19114	0.252341	0.203226	0.875476	unchanged
meta_269			Butoctamide hydrogen succite;Butoctamide semisuccite	21.0374	MS1 mz matched	316.211	222.261	8.66e-05	8.47e-05	8.58e-05	0.000203267	0.000194689	0.00022244	6.34e-05	6.21e-05	5.72e-05	0.294425	-1.76403	0.00209997	1.32221	down
meta_270			Costatol	-7.18715	MS1 mz matched	316.921	366.589	0.00311378	0.00317838	0.00302619	0.0022511	0.00322743	0.00241196	0.00392442	0.00296033	0.00289187	1.23904	0.309221	0.235508	0.747356	unchanged
meta_271			Distichonic acid B;Distichonic acid A;N-Glycosyl-L-asparagine	2.32704965418792;2.32704965418792;2.38009182411822	MS1 mz matched	317.095	383.524	0.000136307	0.000112828	0.000122659	0.000195835	0.000131758	0.000151685	0.000128313	0.000128058	0.000204747	0.96211	-0.0557262	0.858938	0.129129	unchanged
meta_272	15-Deoxy-delta-12,14-PGJ2	0.7239			MS2 forward	317.211	47.4425	0.000212339	0.000221159	0.000242938	0.000530771	0.000494621	0.000479348	0.000306984	0.000282608	0.00029037	0.584794	-0.774	0.00146645	1.31685	down
meta_273	gamma-L-Glutamyl-L-glutamic acid	0.9183			MS2 reverse	318.13	380.493	0.000371278	0.000271172	0.000239447	0.000276813	0.000177804	0.000201497	0.000371584	0.00035617	0.000556121	1.95679	0.968489	0.0644447	1.09968	unchanged
meta_274			Paraquat dichloride;Methyl viologen;Paraquat dichloride;1,1'-Dimethyl-4,4'-bipyridinium dichloride	19.4432238420411;19.4432238420411	MS1 mz matched	318.191	355.565	0.000137554	0.00014362	0.0001749	0.00028192	0.000248537	0.000297161	0.000167052	0.000137733	0.000157281	0.558307	-0.840869	0.00395918	1.28582	down
meta_275			N-(1-Deoxy-1-fructosyl)histidine;Phytosphingosine;4-D-Hydroxysphinganine	14.2239781754107;21.1577311821527	MS1 mz matched	318.3	79.1375	0.00530475	0.00878379	0.0086977	0.00545633	0.0053531	0.00531337	0.00460477	0.00579512	0.00569906	0.998521	-0.00213592	0.985326	0.00638795	unchanged
meta_276			N-(1-Deoxy-1-fructosyl)histidine;Phytosphingosine;4-D-Hydroxysphinganine	16.169485072419;23.1032515686333	MS1 mz matched	318.3	53.569	0.0181823	0.0204788	0.0211885	0.0169361	0.0160042	0.0145331	0.0155703	0.0142718	0.0163607	0.973236	-0.0391379	0.672031	0.313735	unchanged
meta_277			3,5-Dibromo-4-hydroxybenzoate	-6.42081	MS1 mz matched	318.9	363.706	0.00137844	0.00134557	0.0012655	0.00134195	0.00130272	0.00143436	0.00154892	0.00158535	0.00157155	1.15366	0.206217	0.0263806	1.24782	up
meta_278			3,5-Dibromo-4-hydroxybenzoate	-6.42081	MS1 mz matched	318.9	376.784	0.00104915	0.000864651	0.000965685	0.00107883	0.000916975	0.00100891	0.00117658	0.0011005	0.000997154	1.0897	0.123928	0.269349	0.719744	unchanged
meta_279			Eseramine;(3aS-cis)-3,3a,8,8a-Tetrahydro-N,3a,8-trimethyl-5-[[(methylamino)carbonyl]oxy]-pyrrolo[2,3-b]indole-1(2H)-carboxamide	-14.2537	MS1 mz matched	319.165	226.991	3.37e-05	4e-05	3.51e-05	2.52e-05	3.13e-05	3.62e-05	8.97e-05	0.000109274	8.57e-05	3.06966	1.61808	0.00549529	1.29844	up
meta_280	12-oxo-ETE	0.6325			MS2 reverse	319.225	44.7175	0.000203633	0.000191638	0.000187599	0.000379055	0.000404184	0.000370862	0.000211445	0.000237292	0.000200666	0.562691	-0.829584	0.00035251	1.31024	down
meta_281			Valproic acid glucuronide;Octanoylglucuronide;	-8.72161530019119;-8.72161530019119;	MS1 mz matched	321.144	286.702	4.21e-05	3.64e-05	4.26e-05	5.62e-05	4.56e-05	5.64e-05	4.76e-05	4.7e-05	7.77e-05	1.08892	0.122893	0.697072	0.28107	unchanged
meta_282	D-Xylose	1			MS2 reverse	323.102	48.032	0.000138738	8.98e-05	0.000113388	0.000123499	8.95e-05	0.000127145	0.000264149	0.000318555	0.000177155	2.23387	1.15954	0.0668594	1.14487	unchanged
meta_283	Primaquine	0.8778			MS2 reverse	323.181	449.878	0.000212012	0.000159954	0.000146453	0.000160866	0.000136035	0.000132674	0.000282923	0.000279992	0.000500433	2.47535	1.30763	0.0994295	1.08945	unchanged
meta_284	3.alpha.-Mannobiose	0.9026			MS2 reverse	325.113	382.168	0.000106275	9.07e-05	9.41e-05	0.000123401	9.14e-05	0.000101427	0.000254801	0.000203202	0.000215421	2.12932	1.09039	0.00540849	1.26868	up
meta_285			3-Methoxy-4-Hydroxyphenylglycol sulfate;3-Methoxy-4-hydroxyphenylethyleneglycol sulfate;	-18.9213326672852;-18.9213326672852;	MS1 mz matched	325.285	34.1355	0.00134177	0.00125089	0.00128907	0.000383572	0.000637094	0.000397825	0.000771531	0.000337196	0.000866838	1.39272	0.477909	0.384997	0.581257	unchanged
meta_286			Cycloguanil hydrochloride;1-(4-Chlorophenyl)-1,6-dihydro-6,6-dimethyl-1,3,5-triazine-2,4-diamine monohydrochloride	-12.1921	MS1 mz matched	326.03	343.048	0.000613801	0.000608645	0.000464436	0.000703663	0.00061213	0.0005469	0.000602594	0.000496409	0.000952639	1.10144	0.13939	0.699877	0.270403	unchanged
meta_287	Phe-Tyr	0.7271			MS2 forward	328.139	284.571	0.00177901	0.00139295	0.00128974	0.000696202	0.000697557	0.000537325	0.00203212	0.00198352	0.0038924	4.09513	2.03391	0.0856881	1.12145	unchanged
meta_288			Metoprolol;Metoprolol	9.56758384644115;9.73114347662551	MS1 mz matched	328.211	218.801	7.1e-05	7.51e-05	7.5e-05	0.000114649	0.000129986	0.000121136	9.55e-05	9.12e-05	0.000104061	0.794918	-0.331122	0.0135088	1.21315	down
meta_289			Europine;9-Lasiocarpylheliotridine	20.8895	MS1 mz matched	330.191	337.697	0.000228329	0.000160859	0.000232956	0.000433607	0.000362952	0.00048563	0.000116509	0.000121973	9.47e-05	0.259844	-1.94428	0.00941369	1.29519	down
meta_290	Eicosapentaenoic Acid ethyl ester	0.6274			MS2 forward	330.264	48.567	7.74e-05	9.52e-05	8.41e-05	0.000158628	0.000140642	0.000162256	0.000100842	0.000130016	0.000103907	0.725344	-0.463263	0.0245705	1.15918	down
meta_291	(-)-Medicarpin	0.9895			MS2 reverse	331.112	380.228	0.0016321	0.00128799	0.00121903	0.00129134	0.00105144	0.00107702	0.00188718	0.00173938	0.00315402	1.98274	0.987499	0.126255	1.02836	unchanged
meta_292			Ciprofloxacin;Ambelline;(3alpha,11S)-1,2-Didehydro-3,7-dimethoxycrin-11-ol;Pretazettine;Tazettine;Sekisanin;2-O-Acetylpseudolycorine	17.4561163185714;-9.0595575311676;-9.0595575311676;-9.0595575311676;-9.0595575311676	MS1 mz matched	332.145	357.493	0.00101184	0.000729891	0.000711902	0.000547039	0.00047308	0.000461713	0.000951864	0.000978926	0.00185572	2.55529	1.35349	0.121353	1.04889	unchanged
meta_293			Ambelline;(3alpha,11S)-1,2-Didehydro-3,7-dimethoxycrin-11-ol;Pretazettine;Tazettine;Sekisanin;2-O-Acetylpseudolycorine	15.0992625520032;15.0992625520032;15.0992625520032;15.0992625520032	MS1 mz matched	332.151	41.982	9.72e-05	0.000104167	6.36e-05	0.000145021	0.000142732	0.000175177	8.61e-05	9e-05	0.000138564	0.679707	-0.557014	0.079989	1.03811	unchanged
meta_294			Marimastat;Lead nitrate	-13.0977040404264;-10.3167237199994	MS1 mz matched	332.206	341.272	0.000233107	0.000188489	0.000270196	0.000547292	0.000628744	0.000818097	0.00013646	0.000144767	0.000184377	0.233487	-2.09859	0.020977	1.26693	down
meta_295			2-Deoxy-D-ribose 1,5-bisphosphate;D-Ribose 1-diphosphate	1.36058771951647;1.36058771951647	MS1 mz matched	332.952	369.837	0.00311288	0.00313924	0.00310932	0.00377264	0.00332552	0.00393981	0.00408543	0.00421457	0.00425709	1.13763	0.186028	0.100568	1.07239	unchanged
meta_296			Cinchonidine;(R)-Rhazinilam;Cinchonine;(9S)-Cinchon-9-ol;Eburmonine;Vinburnine;Cinchonidine;(8alpha,9R)-Cinchon-9-ol;10-Deoxysarpagine;Sarpagan-17-ol;Coryntheal	-17.7218718913857;-17.7218718913857;-17.6766612322336;-17.6766612322336;-17.6766612322336;-17.6766612322336;-17.6766612322336	MS1 mz matched	333.133	265.078	4.58e-05	4.45e-05	6.84e-05	5.76e-05	5.45e-05	5.89e-05	5.36e-05	5.51e-05	5.97e-05	0.983963	-0.0233242	0.710626	0.25672	unchanged
meta_297			N-(1-Deoxy-1-fructosyl)methionine;K-252c	0.409188091647257;-6.10724515361056	MS1 mz matched	334.092	311.368	0.000108114	8.38e-05	8.13e-05	3.89e-05	4.67e-05	3.85e-05	0.000123586	0.000144293	0.000202209	3.78866	1.92169	0.0376918	1.23199	up
meta_298			N-Acetyl desmethyl frovatriptan;N-Desmethylzolmitriptan;183C91	8.3218704609621;8.42035279810552	MS1 mz matched	334.186	386.716	9.16e-05	7.88e-05	0.000100324	0.000141081	0.000122699	0.000145035	5.78e-05	7.44e-05	6.85e-05	0.490885	-1.02654	0.00185137	1.28931	down
meta_299			Nicotinamide ribotide;12-Keto-leukotriene B4;12-Keto-LTB4;5-Hydroxy-12-oxo-delta5,8,11,14-eicosapolyenoic acid;Prostaglandin A2;PGA2;Medullin;Prostaglandin B2;PGB2;Prostaglandin C2;PGC2;Prostaglandin J2;PGJ2;delta-12-Prostaglandin J2;delta-12-PGJ2;Lathyrol;17-Oxogrindelic acid;6beta,7beta-Dihydroxykaurenoic acid;ent-6alpha,7alpha-Dihydroxykaur-16-en-19-oic acid;Di-n-hexyl phthalate;Dihexyl 1,2-be…	-5.48981028014926;8.87214913542191;8.87214913542191;8.87214913542191;8.87214913542191;8.87214913542191;8.87214913542191;8.87214913542191;8.87214913542191;8.87214913542191;8.87214913542191;8.87214913542191;8.87214913542191;8.87214913542191;8.87214913542191	MS1 mz matched	335.217	269.219	3.84e-05	3.83e-05	3.63e-05	3.45e-05	5.56e-05	6.29e-05	3.91e-05	8.07e-05	3.85e-05	1.03421	0.0485313	0.921182	0.0934589	unchanged
meta_300	16-Hydroxypalmitic acid	0.6005			MS2 reverse	336.253	44.177	0.000149775	0.000136898	9.4e-05	0.000117221	0.000159642	0.000223359	0.000108086	0.000246054	0.000143148	0.994134	-0.00848781	0.985863	0.0117455	unchanged
meta_301			Acenocoumarol;Boc-Asn-OPhNO2	4.24537713813855;-0.849071102010904	MS1 mz matched	336.325	36.1405	0.000235315	0.00023029	0.000191007	0.000368099	0.000199175	4.66e-05	0.000135851	0.000168811	0.00019603	0.815606	-0.294055	0.725926	0.262982	unchanged
meta_302	L-Saccharopine	0.9797			MS2 reverse	337.16	358.732	5.46e-05	5.32e-05	5.7e-05	3.44e-05	3.21e-05	2.66e-05	7.22e-05	6.07e-05	0.000103594	2.53992	1.34478	0.0609021	1.16286	unchanged
meta_303	Arg-Tyr	0.8116			MS2 reverse	337.172	447.861	0.00366153	0.00337678	0.00256578	0.00349462	0.00318366	0.00324824	0.00547964	0.00485168	0.0082397	1.87085	0.903694	0.108232	1.07219	unchanged
meta_304			6,9,12,15,18,21-Tetracosahexaenoic acid;	20.5329165044027;	MS1 mz matched	338.264	264.738	8.05e-05	7.37e-05	7.96e-05	0.000137749	9.47e-05	0.000128703	9.88e-05	7.97e-05	0.000127152	0.846433	-0.240532	0.38619	0.587883	unchanged
meta_305	20-Hydroxyarachidonic acid	0.7474			MS2 reverse	338.269	44.203	0.00043324	0.000306134	0.000299713	0.000266038	0.000398898	0.00046899	0.000343173	0.000457123	0.000468687	1.11911	0.162346	0.568841	0.41012	unchanged
meta_306	Erucamide	0.9325			MS2 forward	338.341	34.683	0.000698182	0.000582376	0.000550968	0.000689951	6.78e-05	5.91e-05	0.000293444	0.000362029	0.000286147	1.15286	0.20522	0.860965	0.134851	unchanged
meta_307	Papaverine	0.8615			MS2 reverse	339.155	197.237	0.000716715	0.0006908	0.00063463	0.000343937	0.000251192	0.000313681	0.000377656	0.000323907	0.000500943	1.32317	0.403994	0.195801	0.842953	unchanged
meta_308					Unmapped	340.882	363.688	0.000554569	0.00055751	0.000499032	0.000571305	0.000541943	0.000551674	0.000649539	0.000597506	0.000617177	1.11971	0.163119	0.0288747	1.17013	up
meta_309					Unmapped	340.882	376.758	0.000497419	0.000387967	0.000391749	0.000471784	0.000419278	0.000413194	0.000498973	0.000534766	0.000475899	1.15747	0.210976	0.0540477	1.0798	unchanged
meta_310	(-)-Usnic acid	0.6714			MS2 forward	344.089	273.645	9.38e-05	6.65e-05	5.99e-05	7.01e-05	6.08e-05	6.73e-05	9.04e-05	7.29e-05	0.000102091	1.33866	0.420789	0.106968	1.03143	unchanged
meta_311			N-(1-Deoxy-1-fructosyl)tyrosine;	-2.08873271918592;	MS1 mz matched	344.134	321.802	0.000294515	0.000267192	0.000219315	0.000147924	0.000142373	0.000143329	0.000440446	0.000410319	0.000694984	3.5647	1.83378	0.0544647	1.19366	unchanged
meta_312			Triazolam;Boscalid	-10.5396113166094;-0.924515751021385	MS1 mz matched	344.206	329.197	0.000325377	0.000333977	0.000405339	0.000836777	0.000733169	0.00096459	0.000259687	0.000266659	0.000281245	0.318635	-1.65002	0.0126586	1.29489	down
meta_313			Oxadiazon	2.88656	MS1 mz matched	346.222	327.712	0.000135961	0.000144704	0.000174421	0.00029993	0.000257837	0.000319382	0.000191623	0.000200072	0.000187418	0.660221	-0.598978	0.0277395	1.24308	down
meta_314			Lepidine F;Lepidine E;Lepidine D;Lepidine B;Gibberellin A3;Gibberellic acid;Gibberellin;Antheridic acid;Antheridiogen-An;Hallactone A;Polactone A;Strigol;Cyropicrin;Molephantin;Saupirin;Gibberellin A29-catabolite;Gibberellin A6;Gibberellin A34-catabolite	20.1309877339336;20.1309877339336;20.1309877339336;20.1309877339336;24.1057416965263;24.1057416965263;24.1057416965263;24.1057416965263;24.1057416965263;24.1057416965263;24.1057416965263;24.1057416965263;24.1057416965263;24.1057416965263;24.1057416965263	MS1 mz matched	347.15	233.845	0.000427679	0.000339263	0.000323695	0.000234572	0.000200868	0.000200293	0.000314118	0.000427516	0.000317595	1.66615	0.736522	0.0527783	1.17848	unchanged
meta_315	Adenosine monophosphate (AMP)	0.9996			MS2 forward	348.07	422.188	0.00053089	0.000473239	0.00033291	0.000403282	0.000337123	0.000213103	0.000378262	0.000381696	0.00063734	1.46543	0.551324	0.232898	0.773851	unchanged
meta_316					Unmapped	349.273	47.9745	0.000301442	0.000367357	0.000288266	0.000456312	0.000413604	0.000470847	0.000192154	0.000231535	0.000202612	0.467123	-1.09813	0.000639842	1.30817	down
meta_317			N-(1-Deoxy-1-fructosyl)phenylalanine;	-2.45161123167569;	MS1 mz matched	350.121	284.023	0.000148384	0.000117224	0.000113836	7.12e-05	6.73e-05	6.22e-05	0.000200205	0.000151302	0.000316399	3.32655	1.73403	0.0858609	1.11983	unchanged
meta_318					Unmapped	350.327	34.5975	8.02e-05	8.48e-05	7.62e-05	0.000102412	6.81e-05	4.94e-05	5.76e-05	4.46e-05	6.65e-05	0.767396	-0.381957	0.393188	0.612251	unchanged
meta_319					Unmapped	351.001	371.193	0.00410857	0.00411845	0.00385112	0.00491613	0.00427472	0.00509889	0.00585394	0.00602249	0.00617783	1.26344	0.337359	0.0259243	1.23045	up
meta_320	L-Citrulline	0.9667			MS2 reverse	351.19	435.312	8.17e-05	8.3e-05	7.27e-05	8.6e-05	5.91e-05	6.04e-05	0.000103318	5.71e-05	0.000152377	1.52162	0.605605	0.322917	0.686888	unchanged
meta_321			Resolvin E1;(ent-6alpha,7alpha,12alpha)-6,7,12-Trihydroxy-16-kauren-19-oic acid;Oryzalic acid B;15-Epi-lipoxin B5;15-Keto-prostaglandin E2;Oryzalic acid A;5,12,18R-TriHEPE;8-iso-15-keto-PGE2;Prostaglandin D3;15-Oxo-lipoxin A4;PGH3;Prostaglandin E3;12-Oxo-20-hydroxy-leukotriene B4;20-oxo-leukotriene B4;(5Z,13E)-11alpha-Hydroxy-9,15-dioxoprost-13-enoate;(5Z)-(15S)-11alpha-Hydroxy-9,15-dioxoprosta-1…	8.30874508403082;8.30874508403082;8.30874508403082;8.30874508403082;8.30874508403082;8.30874508403082;8.30874508403082;8.30874508403082;8.30874508403082;8.30874508403082;8.30874508403082;8.30874508403082;8.30874508403082;8.30874508403082;8.37756164675343;8.37756164675343;8.37756164675343;8.37756164675343;8.37756164675343;8.37756164675343;8.37756164675343;8.37756164675343;8.37756164675343	MS1 mz matched	351.212	445.682	0.00402999	0.00371336	0.00337793	0.00342248	0.00360047	0.00376707	0.0048476	0.00476333	0.00796232	1.62866	0.703684	0.16364	0.968442	unchanged
meta_322					Unmapped	352.244	264.67	0.00096271	0.000799661	0.000786789	0.00100952	0.00108951	0.00109561	0.00063	0.000852543	0.000658288	0.670131	-0.577485	0.0250223	1.21487	down
meta_323			Indole-3-acetic-acid-O-glucuronide;Pretetramid;Pretetramide	13.9478708289496;9.67807312979543	MS1 mz matched	352.32	35.6185	0.000363216	0.000315137	0.000310392	0.000585038	5.69e-05	5.21e-05	0.000187866	0.000135408	0.000301363	0.900054	-0.151916	0.90989	0.0866413	unchanged
meta_324			(S)-5-Diphosphomevalonic acid;(R)-Mevalonic acid-5-pyrophosphate;14-Dihydroxycornestin;Cornexistin;Monocerin	16.5521592617192;16.5521592617192;-12.9817022904989;-12.9817022904989	MS1 mz matched	353.093	380.135	0.000331594	0.000253214	0.000255905	0.000276186	0.000235886	0.00024525	0.000388497	0.000402879	0.000591143	1.82554	0.868321	0.0810272	1.12114	unchanged
meta_325			dUDP;Nisoldipine	-4.63724148023559;-8.75919780174839	MS1 mz matched	353.146	382.852	0.000155607	0.000110655	0.000107008	8.96e-05	7.37e-05	7.17e-05	0.000139227	0.00013562	0.000212897	2.07477	1.05295	0.0724885	1.13199	unchanged
meta_326	Lys-Trp	0.8822			MS2 reverse	355.172	391.185	0.000114878	0.000130208	0.00013817	0.00017144	0.00016825	0.000215411	0.000127622	0.000170407	0.000118179	0.749789	-0.415444	0.10479	0.946885	unchanged
meta_327			2-O-p-Coumaroylhydroxycitric acid;Bufadienolide	-8.96107074426263;18.7022996653508	MS1 mz matched	355.263	213.259	0.000162645	0.000144222	0.000122915	0.000172363	0.00014567	0.000151254	0.000102705	8.26e-05	4.4e-05	0.488594	-1.03329	0.0272687	1.20317	down
meta_328					Unmapped	356.279	34.999	0.000288036	0.000271228	0.000260323	0.000103657	0.000162598	0.000127114	0.00015007	0.000150998	0.000125915	1.08545	0.118297	0.5985	0.374012	unchanged
meta_329			Dopexamine;Prostaglandin F1alpha;(13E,15S)-9alpha,11alpha-9,11,15-Trihydroxyprost-13-en-1-oic acid	7.88330821324777;-19.9668047975981	MS1 mz matched	357.249	532.438	0.00028125	0.000296387	0.000390684	0.000597082	0.000596874	0.000762019	0.00031083	0.000294656	0.00029657	0.461179	-1.1166	0.0228639	1.26887	down
meta_330			2',7-Dihydroxy-4'-methoxy-8-prenylflavan;5-Deoxymyricanone;2,2-Bis[4-(2,3-epoxypropoxy)phenyl]propane;2',4'-Dihydroxy-7-methoxy-8-prenylflavan;4',7-Dihydroxy-2'-methoxy-3'-prenylisoflavan;Bisphenol A diglycidyl ether;2,2-Bis(4-glycidyloxyphenyl)propane;16beta-Hydroxy-3,11-dioxopreg-4,17(20)-dien-21-oic acid, gamma-lactone	13.3484255353253;13.3484255353253;13.3484255353253;13.3484255353253;13.3484255353253;13.2287769995878;13.2287769995878	MS1 mz matched	358.206	251.047	8.7e-05	7.27e-05	6.09e-05	3.85e-05	4.16e-05	3.62e-05	4.31e-05	3.06e-05	5.36e-05	1.09395	0.129549	0.641339	0.323747	unchanged
meta_331			Oxybutynin;Dihydroretrofractamide B;Oxybutynin;Songorine;Zongorine;pellonine	-24.9228513364193;-24.9228513364193;-24.9399267250791;-24.9399267250791	MS1 mz matched	358.221	323.947	6.87e-05	6.9e-05	7.84e-05	0.000130674	0.000125826	0.000125864	0.00014667	0.000137235	0.000167276	1.17998	0.238762	0.118283	1.03892	unchanged
meta_332	Sucrose	0.9297			MS2 forward	360.149	356.483	4.68e-05	4.34e-05	4.79e-05	5.77e-05	4.08e-05	4.6e-05	9.6e-05	7.38e-05	0.000107496	1.9185	0.939978	0.0288824	1.18338	up
meta_333	Cellobiose	0.9657			MS2 forward	360.149	382.567	0.000208893	0.000215972	0.000179543	0.00029361	0.00021073	0.000213691	0.000530293	0.000466732	0.000527308	2.12293	1.08606	0.00185338	1.28743	up
meta_334			Loxtidine;Lavoltidine	14.0892	MS1 mz matched	360.237	314.444	2.81e-05	2.71e-05	3.29e-05	4.26e-05	4.83e-05	7.77e-05	3.77e-05	3.24e-05	3.72e-05	0.637193	-0.650197	0.199337	0.902823	unchanged
meta_335					Unmapped	362.1	273.844	0.00118518	0.00105805	0.00100924	0.000874952	0.000806226	0.000839635	0.00109055	0.00113383	0.00198414	1.66951	0.739424	0.192303	0.921324	unchanged
meta_336			1-Guanidino-1-deoxy-scyllo-inositol 4-phosphate;N-Amidino-scyllo-inosamine 4-phosphate	-4.98227	MS1 mz matched	362.095	376.114	0.000144538	0.000121043	0.000109684	0.000289212	0.000192635	0.000234533	0.000305663	0.000377187	0.000392471	1.50105	0.58597	0.0366083	1.12642	up
meta_337			Citrusinine I;Citpressine I;Sphinganine;Dihydrosphingosine;2-Amino-1,3-dihydroxyoctadecane	9.95705191621057;9.95705191621057;-3.65086935480593	MS1 mz matched	362.326	54.8025	0.00263243	0.00329789	0.00304335	0.00254901	0.00252493	0.00221836	0.0023933	0.00227345	0.002567	0.991969	-0.0116328	0.893388	0.111216	unchanged
meta_338			Nb-Palmitoyltryptamine;(25S)-26-Oxocholest-4-en-3-one;(25R)-26-Oxocholest-4-en-3-one	-16.8553832768925;11.297491831304;11.297491831304	MS1 mz matched	363.31	35.468	9.26e-05	0.000110286	7.94e-05	8.46e-05	7.74e-05	7.53e-05	6.88e-05	9.81e-05	6.2e-05	0.965119	-0.0512219	0.829628	0.136813	unchanged
meta_339			Bumetanide;10-Hydroxycamptothecin	-10.9154039236836;-1.59816141414594	MS1 mz matched	365.105	381.561	0.000441656	0.000349383	0.000335075	0.000472666	0.000370561	0.00046598	0.00121701	0.00106198	0.00109293	2.57555	1.36488	0.00053088	1.31146	up
meta_340			Gibberellin A123;3b,8b-Dihydroxy-6b-angeloyloxy-7(11)-eremophilen-12,8-olide;3b,8a-Dihydroxy-6b-angeloyloxy-7(11)-eremophilen-12,8-olide;3b-Hydroxy-6b-(2,3-epoxy-2-methylbutanoyloxy)-7(11)-eremophilen-12,8b-olide;Eremopetasitenin A1;12-Oxo-20-carboxy-leukotriene B4;5-(4'-Hydroxyphenyl)-gamma-valerolactone-4'-O-glucuronide;Blumealactone A;Cinncassiol C2;Gibberellin A97;Gibberellin A74;3b,9b-Dihydr…	6.6212947781838;6.6212947781838;6.6212947781838;6.6212947781838;6.6212947781838;6.6212947781838;6.6212947781838;6.6212947781838;6.6212947781838;6.6212947781838;6.6212947781838;6.6212947781838;6.6212947781838;6.6212947781838;6.58999210839105;6.58999210839105;6.58999210839105;6.58999210839105;6.58999210839105;6.58999210839105;6.58999210839105;6.58999210839105	MS1 mz matched	365.203	416.308	0.00156184	0.00142283	0.0015004	0.00126687	0.00108652	0.00116768	0.00206535	0.00203486	0.00369507	2.21389	1.14658	0.120422	1.04994	unchanged
meta_341	Kynuramine	0.6527			MS2 reverse	367.15	286.674	0.000975658	0.000753601	0.000779117	0.000833293	0.000646563	0.000821788	0.000917445	0.000941157	0.00168445	1.53936	0.622328	0.238392	0.828791	unchanged
meta_342					Unmapped	367.284	48.1	0.000714367	0.000744836	0.000713166	0.00117964	0.00118607	0.00128896	0.000432544	0.000569332	0.00040778	0.385714	-1.3744	0.000474098	1.31051	down
meta_343	Dihydrocapsaicin	0.8384			MS2 reverse	368.244	37.52	0.0001954	0.000214581	0.000122302	0.000390266	0.000431437	0.000341255	0.000123108	6.17e-05	9.24e-05	0.238399	-2.06855	0.00129882	1.30741	down
meta_344	Tyr-Glu	0.9185			MS2 reverse	371.144	298.697	0.000172984	0.000141414	0.000126541	0.00018989	0.000145127	0.000156333	0.000171201	0.000197374	0.000293396	1.34725	0.430017	0.261915	0.778375	unchanged
meta_345			dUDP;Nisoldipine	-4.63724148023559;-8.75919780174839	MS1 mz matched	371.156	382.852	0.000939669	0.000758384	0.000704266	0.000625302	0.000434947	0.000428734	0.00100365	0.000901776	0.00140866	2.22574	1.15429	0.0434761	1.16168	up
meta_346			Dodecanedioylcarnitine;Myxalamid D	18.755704781513;-22.1335325859196	MS1 mz matched	374.253	224.921	8.15e-05	7.12e-05	7.27e-05	0.000150443	0.000125924	0.000181093	8.42e-05	8.15e-05	8.77e-05	0.554012	-0.852012	0.0493091	1.20118	down
meta_347					Unmapped	374.963	371.077	0.00738894	0.00720089	0.00679406	0.00850684	0.0075376	0.00884078	0.0098432	0.0105573	0.0106794	1.24893	0.320693	0.015876	1.21957	up
meta_348			(S)-5-Diphosphomevalonic acid;(R)-Mevalonic acid-5-pyrophosphate;14-Dihydroxycornestin;Cornexistin;Monocerin	16.5521592617192;16.5521592617192;-12.9817022904989;-12.9817022904989	MS1 mz matched	375.075	380.135	0.000118271	9.27e-05	7.9e-05	8.72e-05	7.86e-05	8.81e-05	0.000135712	0.000175582	0.000226332	2.11778	1.08255	0.0671808	1.16642	unchanged
meta_349			Haloxyfop methyl;Haloxyfop methyl ester	-19.9974	MS1 mz matched	376.051	285.998	0.000157185	0.0001476	0.000154733	0.000319078	0.000277132	0.000344858	0.000277011	0.000245032	0.000190046	0.756682	-0.402242	0.0805117	1.01645	unchanged
meta_350			Icaceine	13.3248	MS1 mz matched	376.258	34.7975	0.000833086	0.000691161	0.000732946	0.00116977	0.000701718	0.00046261	0.000113078	0.000446979	0.000317617	0.376022	-1.41111	0.129722	0.962587	unchanged
meta_351					Unmapped	376.787	347.504	0.000302563	0.000246112	0.000207975	0.000316179	0.000253419	0.00028477	0.000455882	0.000408448	0.000487109	1.5818	0.661566	0.00552631	1.25226	up
meta_352	Riboflavin	0.9903			MS2 forward	377.145	205.911	8.1e-05	8.78e-05	7.25e-05	0.00011453	9.17e-05	0.000113148	0.000113337	8.04e-05	0.000101241	0.923734	-0.11445	0.541978	0.43782	unchanged
meta_353			5-Nonadecyl-1,3-benzenediol;	-23.3736440106218;	MS1 mz matched	377.325	35.419	0.000140037	0.000119178	0.000119276	0.000110711	0.000293984	0.000219318	8.47e-05	7.08e-05	0.000136896	0.468514	-1.09384	0.162786	0.934417	unchanged
meta_354			6,9,12,15,18,21-Tetracosahexaenoic acid;	20.5329165044027;	MS1 mz matched	378.26	264.37	0.000128056	9.36e-05	7.73e-05	9.08e-05	0.000107812	9.94e-05	9.46e-05	0.000123306	9.57e-05	1.05255	0.0738912	0.655717	0.338325	unchanged
meta_355			S 1033;(5Z,9alpha,11alpha,13E)-9,11-Dihydroxyprosta-5,13-dien-1-oic acid monosodium salt	-21.3754	MS1 mz matched	378.263	42.421	0.000201748	0.000281487	0.000235523	0.000485356	0.000463343	0.000493129	0.00016987	0.000168697	0.000185193	0.36326	-1.46092	4.53e-05	1.32871	down
meta_356	D-erythro-Sphingosine-1-phosphate	0.9636			MS2 forward	380.255	275.008	0.000138114	0.000130201	0.000106728	0.000144331	0.000114962	0.000133918	0.000218848	0.000201839	0.000231687	1.65909	0.730393	0.00209436	1.27948	up
meta_357					Unmapped	380.9	376.784	0.000370583	0.000301629	0.000292995	0.000354475	0.000322959	0.000326746	0.000365961	0.000377552	0.000362829	1.10174	0.13978	0.0578787	1.12817	unchanged
meta_358					Unmapped	384.081	273.753	0.000115962	0.000108386	9.79e-05	0.000107904	0.00010033	0.00010199	0.000124553	0.000125904	0.000181232	1.39154	0.476677	0.16053	0.972094	unchanged
meta_359			Dihydrozeatin-9-N-glucoside;Dihydrozeatin-7-N-dihydrozeatin;Dihydrozeatin-O-glucoside;Dihydrozeatin-O-glucoside	9.1768765647636;9.1768765647636;9.1768765647636;9.13407649927625	MS1 mz matched	384.198	243.272	0.000120591	0.000119725	9.89e-05	0.000103119	5.17e-05	7.35e-05	0.000205835	0.000341331	0.000225533	3.38374	1.75862	0.0382639	1.20603	up
meta_360			2,3-Butanediol apiosylglucoside;Schizandrin C;Wuweizisu C	1.69198940661303;16.9506085136894	MS1 mz matched	385.164	38.1575	0.000186818	0.000171535	0.000122441	9.94e-05	0.000128311	0.000114373	0.000126277	0.000124104	0.000123303	1.09232	0.127397	0.333907	0.702023	unchanged
meta_361			(7R)-7-(4-Carboxybutamido)cephalosporate;7-Glutarylaminocephalosporate	-1.03606	MS1 mz matched	387.087	380.848	0.000118388	8.5e-05	7.47e-05	9.52e-05	7.43e-05	8.41e-05	0.000216546	0.000214952	0.000224076	2.5855	1.37044	0.000377397	1.32561	up
meta_362			Gibberellin A123;3b,8b-Dihydroxy-6b-angeloyloxy-7(11)-eremophilen-12,8-olide;3b,8a-Dihydroxy-6b-angeloyloxy-7(11)-eremophilen-12,8-olide;3b-Hydroxy-6b-(2,3-epoxy-2-methylbutanoyloxy)-7(11)-eremophilen-12,8b-olide;Eremopetasitenin A1;12-Oxo-20-carboxy-leukotriene B4;5-(4'-Hydroxyphenyl)-gamma-valerolactone-4'-O-glucuronide;Blumealactone A;Cinncassiol C2;Gibberellin A97;Gibberellin A74;3b,9b-Dihydr…	6.6212947781838;6.6212947781838;6.6212947781838;6.6212947781838;6.6212947781838;6.6212947781838;6.6212947781838;6.6212947781838;6.6212947781838;6.6212947781838;6.6212947781838;6.6212947781838;6.6212947781838;6.6212947781838;6.58999210839105;6.58999210839105;6.58999210839105;6.58999210839105;6.58999210839105;6.58999210839105;6.58999210839105;6.58999210839105	MS1 mz matched	387.176	416.118	0.00012296	0.000104928	9.68e-05	6.14e-05	4.98e-05	5.22e-05	0.000184666	0.000192778	0.000311105	4.2145	2.07536	0.0494437	1.20426	up
meta_363			Porson;Gingerenone B;Isogingerenone B;Burseran;(+)-Burseran;(+)-Eudesmin;Pinoresinol dimethyl ether	5.33802292691858;5.33802292691858;5.33802292691858;5.43797868774439;5.43797868774439	MS1 mz matched	387.18	38.161	0.0104297	0.010383	0.0104857	0.0122378	0.00925696	0.00814818	0.0126025	0.00958222	0.00912437	1.05621	0.078893	0.751755	0.210432	unchanged
meta_364			dUDP;Nisoldipine	-4.63724148023559;-8.75919780174839	MS1 mz matched	389.166	382.852	0.000705378	0.000614097	0.000548815	0.000467995	0.000344928	0.000346213	0.000709059	0.000688639	0.00105564	2.11653	1.0817	0.0559843	1.14702	unchanged
meta_365					Unmapped	390.994	370.681	0.000357752	0.000411667	0.000349261	0.00045622	0.000382764	0.000491849	0.000507645	0.000557031	0.000571789	1.22965	0.298253	0.0658845	1.08203	unchanged
meta_366			Sinensetin;Isosinensetin;Homoeriodictyol 4'-isobutyrate;Cyclokievitone hydrate;3',4',5',7,8-Pentamethoxyflavone;Auranetin;Sesamolinol;Tangeritin;Oxidihydroartocarpesin;3,4',5,6,8-Pentamethoxyflavone;Sinensetin;5,6,7,3',4'-Pentamethoxyflavone;Tangeretin;5,6,7,8,4'-Pentamethoxyflavone;Sesamolinol;(1'S)-Averantin;1,3,6,8-Tetrahydroxy-[(1S)-2-hydroxyhexyl]-9,10-anthraquinone	19.0717585138921;19.0717585138921;19.0717585138921;19.0717585138921;19.0717585138921;19.0717585138921;19.0717585138921;19.0717585138921;19.0717585138921;19.0717585138921;19.0798205636391;19.0798205636391;19.0798205636391;19.0798205636391	MS1 mz matched	395.117	385.11	5.36e-05	4.95e-05	7.48e-05	0.000195267	0.000165059	0.000244529	2.42e-05	1.75e-05	2.3e-05	0.106864	-3.22615	0.0155458	1.28794	down
meta_367	Vitamin D2 (Ergocalciferol)	0.7834			MS2 reverse	396.347	47.2035	9.16e-05	8.96e-05	7.89e-05	2.83e-05	8.3e-05	5.26e-05	0.000112383	0.000146123	0.000108206	2.23858	1.16259	0.0302898	1.1536	up
meta_368			Haloxyfop methyl;Haloxyfop methyl ester	-19.9974	MS1 mz matched	398.032	286.042	4.85e-05	3.53e-05	3.35e-05	6.29e-05	5.41e-05	6.55e-05	6.1e-05	6.34e-05	4.44e-05	0.925203	-0.112158	0.553796	0.405218	unchanged
meta_369			9-Hexadecenoylcarnitine;trans-Hexadec-2-enoyl carnitine;Solanidine	16.6606593684422;16.6606593684422;-21.824180885353	MS1 mz matched	398.326	155.667	0.000340681	0.000283639	0.000255387	0.000389077	0.000300555	0.0003014	0.000416765	0.000367796	0.000416108	1.21153	0.276834	0.125247	0.952912	unchanged
meta_370			Isoxapyrifop	11.2551	MS1 mz matched	400.087	24.89	2.43e-05	4.01e-05	2.56e-05	0.000215687	0.000172464	0.000171107	1.72e-05	1.27e-05	1.56e-05	0.0812998	-3.6206	0.00687717	1.31314	down
meta_371	Diethyltoluamide	0.6102			MS2 reverse	400.305	35.705	0.000336181	0.000286164	0.000273812	8.88e-05	0.000174188	8.99e-05	0.000157217	0.000133209	0.000109573	1.13345	0.180717	0.653078	0.311602	unchanged
meta_372	L-Palmitoylcarnitine	0.9951			MS2 forward	400.342	154.393	0.00131992	0.00107848	0.000980622	0.000823419	0.000776422	0.000756305	0.00158712	0.00132489	0.00152843	1.88462	0.914274	0.00943465	1.29049	up
meta_373			5-Hydroxyflavone;Flavonol 3-O-D-galactoside;Flavonol 3-O-beta-D-glucoside;Flavonol 3-O-D-glucoside;Isoflavone 7-O-beta-D-glucoside;4'-Demethylpodophyllotoxin;alpha-Peltatin;2-[4-(Acetyloxy)phenyl]-5,6,7,8-tetramethoxy-4H-1-benzopyran-4-one;Flavonol 3-O-D-glycoside;Flavonol 3-O-beta-D-glycoside;4'-Demethylepipodophyllotoxin;(-)-4'-Demethylepipodophyllotoxin;(5R,5aR,8aR,9S)-9-Hydroxy-5-(4-hydroxy-3…	20.224144220327;20.2681323757062;20.2681323757062;20.2681323757062;20.2681323757062;20.2681323757062;20.2681323757062;20.2681323757062;20.2681323757062	MS1 mz matched	401.124	318.655	0.00231855	0.0022221	0.00186173	0.00237216	0.00190038	0.00211923	0.00208222	0.0022197	0.00206352	0.99588	-0.00595623	0.956188	0.0269046	unchanged
meta_374			Theaflagallin;Calcidiol;25-Hydroxyvitamin D3;Calcifediol;Calcifediol anhydrous;(3S,5Z,7E)-9,10-Seco-5,7,10(19)-cholestatriene-3,25-diol;7alpha-Hydroxycholest-4-en-3-one;24(S),25-Epoxycholesterol;Spirostan;(25S)-26-Hydroxycholest-4-en-3-one;(25R)-26-Hydroxycholest-4-en-3-one	11.8418147174857;15.5887295137608;15.5887295137608;15.5887295137608;15.5887295137608;15.5887295137608;15.5887295137608	MS1 mz matched	401.34	34.6805	0.000157156	0.000183079	0.00022943	0.000185784	0.000184817	0.000136766	8.29e-05	7.94e-05	6.02e-05	0.43861	-1.18899	0.0158894	1.25068	down
meta_375					Unmapped	402.882	376.886	0.000599894	0.000514456	0.000498777	0.000612897	0.000508747	0.000524694	0.000639019	0.000598518	0.000604295	1.11874	0.16188	0.171738	0.906728	unchanged
meta_376			CDP;Myxochelin B	-15.8739450026963;-10.6653623507268	MS1 mz matched	404.178	392.55	5.5e-05	4.8e-05	7.07e-05	0.000166246	0.000144283	0.000198948	4.81e-05	3.99e-05	4.82e-05	0.267302	-1.90346	0.0138506	1.2882	down
meta_377			Porson;Gingerenone B;Isogingerenone B;Burseran;(+)-Burseran;(+)-Eudesmin;Pinoresinol dimethyl ether	5.33802292691858;5.33802292691858;5.33802292691858;5.43797868774439;5.43797868774439	MS1 mz matched	404.206	38.161	0.00645	0.00637237	0.00583682	0.00711541	0.0060799	0.00479763	0.00713144	0.00575671	0.00485029	0.985856	-0.0205516	0.932638	0.0704401	unchanged
meta_378			Aminopentol;AP1	15.0933	MS1 mz matched	406.352	60.618	0.000438969	0.00030386	0.000310379	0.000316874	0.000268013	0.000208213	0.00022585	0.000207923	0.000316751	0.946318	-0.0796037	0.773474	0.213294	unchanged
meta_379			(R)-Apiumetin glucoside;omega-Salicoyisalicin;Edulisin VI;Naproxen O-glucuronide;Piceatannol 4'-glucoside;Afzelechin 7-apioside;Benzyl 2,6-dihydroxybenzoate 2-glucoside;Flacourtin;(E)-Oxyresveratrol 3'-O-b-D-glucoside;Astringin;Trichocarpin	14.9680007627372;14.9680007627372;14.9680007627372;14.9680007627372;14.9680007627372;14.9680007627372;14.9680007627372;14.9680007627372;14.9680007627372;14.9244176198181;14.9244176198181	MS1 mz matched	407.132	341.313	7.63e-05	7.42e-05	6.99e-05	0.000139784	9.61e-05	0.000119234	7.99e-05	6.17e-05	8.78e-05	0.646015	-0.630359	0.058645	1.0921	unchanged
meta_380			2,3,4,5,6-Penta-O-acetyl-D-glucose;Monotropein;Monotropein	-0.768562120138908;-0.768562120138908;-0.768562120138908	MS1 mz matched	408.368	34.8495	0.000135104	0.000138491	0.000148799	0.0001065	0.000132246	7.15e-05	9.87e-05	9.77e-05	8.37e-05	0.903042	-0.147134	0.631825	0.36021	unchanged
meta_381			Porson;Gingerenone B;Isogingerenone B;Burseran;(+)-Burseran;(+)-Eudesmin;Pinoresinol dimethyl ether	5.33802292691858;5.33802292691858;5.33802292691858;5.43797868774439;5.43797868774439	MS1 mz matched	409.162	38.1575	0.00035397	0.000321452	0.000291258	0.000296155	0.000263356	0.000253579	0.00038628	0.000369589	0.000318965	1.32191	0.402626	0.0291792	1.16693	up
meta_382			Proacaciberin	-12.2716	MS1 mz matched	409.186	247.386	0.000142789	0.000131129	0.000162775	0.0002098	0.000212064	0.000222956	0.00023433	0.000156795	0.000161881	0.857612	-0.221603	0.345711	0.704204	unchanged
meta_383					Unmapped	410.266	45.6275	0.000305187	0.000251622	0.000255266	0.000699648	0.000596016	0.000619568	0.000120274	0.000121282	0.000153371	0.206203	-2.27786	0.00164611	1.32064	down
meta_384					Unmapped	410.328	47.859	6.51e-05	5.79e-05	4.35e-05	7.85e-05	0.000795597	0.000826444	0.000207668	6.46e-05	5.74e-05	0.193846	-2.36701	0.198645	0.903343	unchanged
meta_385			dUDP;Nisoldipine	-4.63724148023559;-8.75919780174839	MS1 mz matched	411.148	382.829	0.000240405	0.000175131	0.000144713	0.000145677	9.63e-05	0.000104439	0.000230836	0.000233358	0.000377415	2.42977	1.28082	0.0651404	1.13182	unchanged
meta_386					Unmapped	414.743	347.688	0.000179951	0.00016899	0.000150899	0.000232406	0.000174813	0.000187664	0.000261674	0.000266206	0.000326613	1.43641	0.522465	0.0352232	1.1262	up
meta_387			Flusulfamide	22.5923	MS1 mz matched	414.955	370.137	0.00159192	0.00169602	0.00147315	0.00185457	0.00171648	0.00193078	0.0021877	0.00224208	0.00222973	1.21042	0.275503	0.0198444	1.26753	up
meta_388			4-O-Methylmelleolide;Clausarinol;Eplerenone;Armillarin;Armillaripin;Magnoshinin;Eplerenone;Estra-1,3,5(10)-triene-3,6alpha,17beta-triol triacetate;Estra-1,3,5(10)-triene-3,6beta,17beta-triol triacetate	4.25225006273771;4.25225006273771;4.25225006273771;4.25225006273771;4.25225006273771;4.34568263673548;4.34568263673548;4.34568263673548;4.34568263673548	MS1 mz matched	415.211	37.461	0.00720555	0.00712287	0.00700151	0.00687612	0.00627183	0.00437504	0.00629235	0.00483157	0.00433989	0.882487	-0.180353	0.514172	0.463624	unchanged
meta_389			CPA(18:2(9Z,12Z)/0:0);Atractyloside G	-1.86289991028958;-21.6220891261498	MS1 mz matched	417.241	45.623	0.000223241	0.000201264	0.00019405	0.000622555	0.00057042	0.000644585	7.68e-05	8.75e-05	6.78e-05	0.126319	-2.98485	0.000927092	1.32607	down
meta_390			Hericerin;Dehydroxypaxilline;Ethamoxytriphetol;4-Methoxy-alpha-[4-[2-(diethylamino)ethoxy]phenyl]-alpha-phenylbenzeneethanol;13-Desoxypaxilline;13-Deoxypaxilline	11.8214591934006;11.8214591934006;11.926172223457;11.926172223457	MS1 mz matched	420.258	44.065	8.86e-05	7.48e-05	0.000118724	0.000166929	0.000199631	5.96e-05	6.55e-05	5.44e-05	0.000115103	0.551453	-0.85869	0.269525	0.766294	unchanged
meta_391			Nb-Palmitoyltryptamine;(25S)-26-Oxocholest-4-en-3-one;(25R)-26-Oxocholest-4-en-3-one	-16.8553832768925;11.297491831304;11.297491831304	MS1 mz matched	421.317	34.7955	0.000356988	0.000342334	0.000317615	0.00050365	0.000364089	0.000225176	0.000318201	0.000294668	0.000251523	0.790904	-0.338426	0.445432	0.561328	unchanged
meta_392			N-Arachidonyl dopamine;Arachidonoyl dopamine;DA	-10.471	MS1 mz matched	422.289	46.553	9.04e-05	0.000101172	0.000117643	0.000125102	0.000100515	0.000104218	6.75e-05	9.25e-05	0.000100457	0.78946	-0.341062	0.143225	0.89411	unchanged
meta_393			Linoleyl carnitine;Linoelaidyl carnitine;Xanthommatin	15.5446683911307;15.5446683911307;21.1169707026906	MS1 mz matched	424.341	152.659	0.000857084	0.00073485	0.000648775	0.000500882	0.000446997	0.000460129	0.00152452	0.00111254	0.00130668	2.80094	1.48591	0.0177672	1.27451	up
meta_394					Unmapped	424.362	36.7965	0.000345811	0.000312481	0.000301691	0.000240823	0.000259447	0.000207462	0.000247898	0.000353471	0.00019998	1.13228	0.179228	0.570119	0.430187	unchanged
meta_395					Unmapped	424.864	363.812	0.000287454	0.000259888	0.000260713	0.000261296	0.000267347	0.000285625	0.000309346	0.000323875	0.000337239	1.19182	0.253166	0.0089404	1.23301	up
meta_396					Unmapped	424.864	376.783	0.000280172	0.000177437	0.000189782	0.000226733	0.000204276	0.000199094	0.000214881	0.000249753	0.000225674	1.09555	0.131655	0.20973	0.816411	unchanged
meta_397	Cholic acid	0.9679			MS2 forward	426.321	213.139	0.00107622	0.00106621	0.000881913	0.00119823	0.00102186	0.0011317	0.000600873	0.000559669	0.000441726	0.478034	-1.06482	0.00117093	1.294	down
meta_398			11Z-Octadecenylcarnitine;Elaidic carnitine;Vaccenyl carnitine;Oleoylcarnitine;5,12-Dihydroxanthommatin	1.15434210050728;1.15434210050728;1.15434210050728;1.15434210050728;6.11263613539542	MS1 mz matched	426.357	151.034	0.001538	0.00136977	0.00130133	0.00111386	0.00118334	0.00103111	0.00195514	0.00174987	0.00174818	1.63842	0.712306	0.00194168	1.29327	up
meta_399	Stearoylcarnitine	0.9818			MS2 forward	428.372	150.067	0.000730837	0.000612143	0.000615217	0.000361147	0.000454231	0.000350943	0.000791892	0.000685926	0.000664262	1.83661	0.877048	0.00353636	1.26478	up
meta_400					Unmapped	430.378	32.5505	0.00160248	0.00155344	0.00142417	0.000315517	0.000495783	0.000295809	0.000983731	0.000682876	0.000913369	2.33037	1.22056	0.0146498	1.20273	up
meta_401			MG(0:0/24:6(6Z,9Z,12Z,15Z,18Z,21Z)/0:0);Australigenin;25-Hydroxyvitamin D3-26,23-lactol;24-Oxo-1alpha,25-dihydroxyvitamin D3;Schidigeragenin C;7 alpha-Hydroxy-3-oxo-4-cholestenoate;MG(24:6(6Z,9Z,12Z,15Z,18Z,21Z)/0:0/0:0);Barogenin;Nuatigenin;(20S,22S,25S)-22,25-Epoxyfurost-5-ene-3beta,26-diol;Convallamarogenin;Hecogenin;Ruscogenin;2,22-Dideoxy-3-dehydroecdysone;7alpha-Hydroxy-3-oxo-4-cholestenoat…	15.0522308132839;15.0522308132839;15.0522308132839;15.0522308132839;15.0522308132839;15.0522308132839;15.0522308132839;15.0522308132839;15.0750055251715;15.0750055251715;15.0750055251715;15.0750055251715;15.0750055251715;15.0750055251715;15.0750055251715	MS1 mz matched	431.315	48.327	0.000144511	0.000154753	0.000202583	0.0002001	0.000152877	0.0001017	0.000191348	0.000239978	0.000192526	1.37208	0.456363	0.177766	0.87785	unchanged
meta_402			(Acetyloxy)triphenylstannane;Chlorimuron-ethyl;Chlorimuron ethyl	19.5565551127713;-2.6567474986314	MS1 mz matched	432.074	29.968	0.000128232	0.000109316	0.000110278	0.000364375	0.000339426	0.000451214	4.17e-05	4.05e-05	4.41e-05	0.109356	-3.19289	0.00956823	1.3051	down
meta_403			4-O-Methylmelleolide;Clausarinol;Eplerenone;Armillarin;Armillaripin;Magnoshinin;Eplerenone;Estra-1,3,5(10)-triene-3,6alpha,17beta-triol triacetate;Estra-1,3,5(10)-triene-3,6beta,17beta-triol triacetate	4.25225006273771;4.25225006273771;4.25225006273771;4.25225006273771;4.25225006273771;4.34568263673548;4.34568263673548;4.34568263673548;4.34568263673548	MS1 mz matched	432.237	37.511	0.00558833	0.00550299	0.0052857	0.00571173	0.0052303	0.00396444	0.00546917	0.00446955	0.00410056	0.941825	-0.0864693	0.686242	0.297062	unchanged
meta_404					Unmapped	433.004	371.288	0.0084513	0.00818601	0.00774083	0.0101437	0.00853894	0.0104843	0.0121047	0.0124176	0.0131593	1.29193	0.369527	0.0244938	1.20635	up
meta_405			dUDP;Nisoldipine	-4.63724148023559;-8.75919780174839	MS1 mz matched	433.13	382.563	5.58e-05	3.46e-05	3.71e-05	3.14e-05	2.51e-05	3.23e-05	4.87e-05	6.64e-05	8.09e-05	2.2043	1.14032	0.0547604	1.17856	unchanged
meta_406			15beta-hydroxycyproterone acetate;Armillaricin;Zizybeoside I	-3.12770183036914;-3.12770183036914;13.4208558247559	MS1 mz matched	433.177	33.3065	6.99e-05	5.08e-05	5.73e-05	0.000951573	0.000759971	0.000730201	0.00087656	2.64e-05	3.2e-05	0.382904	-1.38495	0.212724	0.884787	unchanged
meta_407					Unmapped	436.341	36.465	0.000175372	0.000204482	0.000191069	0.000266453	0.000225732	0.000175149	0.000111444	8.04e-05	9.75e-05	0.433693	-1.20525	0.0307441	1.22319	down
meta_408			4-O-Methylmelleolide;Clausarinol;Eplerenone;Armillarin;Armillaripin;Magnoshinin;Eplerenone;Estra-1,3,5(10)-triene-3,6alpha,17beta-triol triacetate;Estra-1,3,5(10)-triene-3,6beta,17beta-triol triacetate	4.25225006273771;4.25225006273771;4.25225006273771;4.25225006273771;4.25225006273771;4.34568263673548;4.34568263673548;4.34568263673548;4.34568263673548	MS1 mz matched	437.192	37.4585	0.000188754	0.000204257	0.000157058	0.000228275	0.000161184	0.000163552	0.000207517	0.000214099	0.000170355	1.07045	0.098218	0.646765	0.330534	unchanged
meta_409					Unmapped	438.378	36.172	0.000504482	0.000466343	0.000467398	0.000399499	0.000407499	0.000274838	0.000351106	0.000257349	0.000343909	0.880322	-0.183897	0.46189	0.526832	unchanged
meta_410			CPA(18:2(9Z,12Z)/0:0);Atractyloside G	-1.86289991028958;-21.6220891261498	MS1 mz matched	439.221	45.833	0.000103869	7.72e-05	9.11e-05	0.000297273	0.000248964	0.000283779	3.36e-05	3.54e-05	3.37e-05	0.123726	-3.01478	0.00346111	1.32174	down
meta_411					Unmapped	439.925	370.647	0.000715101	0.000668466	0.000650062	0.000825081	0.000673117	0.000821071	0.000908229	0.000966395	0.000961962	1.22305	0.290485	0.060534	1.14071	unchanged
meta_412			Propylene glycol alginate;	-19.4632325013163;	MS1 mz matched	441.144	447.861	7.88e-05	7.14e-05	5.25e-05	6.84e-05	7.04e-05	6.81e-05	0.000118317	0.000112128	0.000168462	1.9276	0.946803	0.0694367	1.15872	unchanged
meta_413			Quercetin-4'-glucuronide;Quercetin 3'-O-glucuronide;Quercetin 4'-glucuronide;Quercetin 3-O-glucuronide;Carpaine	17.1419086637046;17.1419086637046;17.1419086637046;17.1419086637046;-19.0226497045729	MS1 mz matched	443.351	33.4355	0.000135997	0.000134556	0.000119727	0.000129671	0.000146048	0.000108621	0.000104512	7.93e-05	9.13e-05	0.715838	-0.482296	0.0574199	1.09546	unchanged
meta_414					Unmapped	444.331	36.329	0.000596575	0.000438888	0.000394464	8.44e-05	0.000370188	7.12e-05	0.000363608	0.000309403	0.000132161	1.53162	0.615056	0.485099	0.475293	unchanged
meta_415			O-Hexanoyl-adnosine monophosphate	17.6024	MS1 mz matched	446.372	32.9355	0.00035178	0.00036629	0.000253612	0.000236528	0.0002686	0.000197334	0.000218944	0.000150925	0.000177244	0.778851	-0.360581	0.144337	0.91229	unchanged
meta_416					Unmapped	446.846	376.166	0.000311143	0.000247465	0.000249696	0.000320513	0.000252733	0.000268468	0.000273667	0.000328374	0.000276667	1.04395	0.0620521	0.673221	0.314254	unchanged
meta_417			11Z-Octadecenylcarnitine;Elaidic carnitine;Vaccenyl carnitine;Oleoylcarnitine;5,12-Dihydroxanthommatin	1.15434210050728;1.15434210050728;1.15434210050728;1.15434210050728;6.11263613539542	MS1 mz matched	448.341	149.689	0.00032043	0.000273521	0.000275587	0.000109246	0.000127196	8.78e-05	0.000396905	0.00037687	0.000403477	3.63045	1.86015	7.61e-05	1.32366	up
meta_418			7,11,12-Triacetoxycoumestan;beta-Tocotrienol;gamma-Tocotrienol;6-Geranylgeranyl-2,3-dimethylbenzene-1,4-diol	-20.7150089987694;8.5299590440863;8.5299590440863;8.5299590440863	MS1 mz matched	449.281	32.709	4.61e-05	7.4e-05	4.28e-05	0.000169106	0.000136832	0.000143018	0.000159973	0.000130676	3.92e-05	0.734711	-0.44475	0.390339	0.619952	unchanged
meta_419			Squalene;Squalene;Spicene;Supraene;Diploptene;22(29)-Hopene;Hop-22(29)-ene;Fernene;Dammara-20,24-diene;Dammara-18(28),21-diene;C30 Botryococcene	-7.92317084567864;-8.04110613461904;-8.04110613461904;-8.04110613461904;-8.04110613461904;-8.04110613461904	MS1 mz matched	449.347	34.719	0.000184129	0.000205818	0.000156378	0.000245609	0.000117829	0.000159849	0.000131987	0.000113745	0.000117209	0.693579	-0.527869	0.290035	0.765465	unchanged
meta_420			15beta-hydroxycyproterone acetate;Armillaricin;Zizybeoside I	-3.12770183036914;-3.12770183036914;13.4208558247559	MS1 mz matched	450.202	33.4455	5.06e-05	6.75e-05	5.13e-05	5.98e-05	4.25e-05	2.38e-05	5.06e-05	2.35e-05	4.61e-05	0.952878	-0.0696373	0.889636	0.118303	unchanged
meta_421			Quercetin 7-xyloside;Quercetin 3-arabinoside;Avicularin;6-Hydroxyluteolin 6-xyloside;Fukinolic acid;Chlorohyssopifolin A	-4.40328596960104;-4.40328596960104;-4.40328596960104;-4.40328596960104;-4.40328596960104;-15.8953249084424	MS1 mz matched	452.117	23.7275	0.000100121	8.65e-05	0.000115575	0.000123598	7.47e-05	7.73e-05	0.000209647	0.000182229	0.000314764	2.56399	1.35839	0.0556766	1.13497	unchanged
meta_422			LPA(0:0/18:2(9Z,12Z));LPA(18:2(9Z,12Z)/0:0);Oleoylglycerone phosphate	-0.783201418675525;-0.783201418675525;-0.690856945821702	MS1 mz matched	452.276	243.143	0.000122301	0.000102266	0.000144338	0.000346763	0.000321871	0.000424028	3.78e-05	3.18e-05	2.58e-05	0.0872575	-3.51858	0.00784259	1.30804	down
meta_423			4-O-Methylmelleolide;Clausarinol;Eplerenone;Armillarin;Armillaripin;Magnoshinin;Eplerenone;Estra-1,3,5(10)-triene-3,6alpha,17beta-triol triacetate;Estra-1,3,5(10)-triene-3,6beta,17beta-triol triacetate	4.25225006273771;4.25225006273771;4.25225006273771;4.25225006273771;4.25225006273771;4.34568263673548;4.34568263673548;4.34568263673548;4.34568263673548	MS1 mz matched	453.165	37.075	4.85e-05	5.72e-05	4.42e-05	3.6e-05	8.89e-05	5.12e-05	7.47e-05	4.47e-05	3.83e-05	0.895143	-0.15981	0.767446	0.224809	unchanged
meta_424					Unmapped	454.114	330.156	3.83e-05	3.88e-05	2.86e-05	3.08e-05	1.22e-05	1.48e-05	4.49e-05	4.47e-05	4.7e-05	2.36555	1.24218	0.0434763	1.21702	up
meta_425	1-Palmitoyl-2-hydroxy-sn-glycero-3-phosphoethanolamine	0.7709			MS2 forward	454.292	186.361	0.000461266	0.000456086	0.000384269	0.000641234	0.000540883	0.000540067	0.000639078	0.000607741	0.00055652	1.04712	0.0664319	0.551831	0.412996	unchanged
meta_426			Bispyribac-sodium	-13.1896	MS1 mz matched	454.352	212.185	3.24e-05	2.6e-05	2.12e-05	3.85e-05	3.35e-05	5.03e-05	1.43e-05	1.86e-05	1.86e-05	0.42081	-1.24876	0.0337325	1.21349	down
meta_427					Unmapped	455.186	445.676	0.000122597	0.000113603	9.01e-05	8.45e-05	0.00010457	8.99e-05	0.000138636	0.000131186	0.000222399	1.76422	0.819032	0.130467	1.01383	unchanged
meta_428			Ganoderal B;Isomasticadienonic acid;Micromeric acid;Bryononic acid;beta-Elemonic acid;Katononic acid;3beta-3-Hydroxy-11-oxolanosta-8,24-dien-26-al;Masticadienonic acid;Ganoderiol F;Epoxyganoderiol B;9(11)-Dehydroglycyrrhetic acid;Tomentosolic acid;Glypallidifloric acid;Ganoderic acid Y;Mangiferonic acid;Desoxoglabrolide;Lucidal;Ursonic acid;Glycyrrhetaldehyde	-3.62984319414638;-3.62984319414638;-3.62984319414638;-3.62984319414638;-3.62984319414638;-3.62984319414638;-3.62984319414638;-3.62984319414638;-3.62984319414638;-3.62984319414638;-3.62984319414638;-3.62984319414638;-3.62984319414638;-3.62984319414638;-3.62984319414638;-3.62984319414638;-3.62984319414638;-3.62984319414638;-3.64018772532832	MS1 mz matched	455.343	264.514	2.78e-05	3.04e-05	2.81e-05	6.73e-05	3.86e-05	5.71e-05	3.64e-05	2.38e-05	5.42e-05	0.702425	-0.509584	0.255325	0.742356	unchanged
meta_429			(22E, 24x)-Ergosta-4,6,8,22-tetraen-3-one;	5.31240873692114;	MS1 mz matched	456.331	246.975	0.000157794	0.000127838	0.000130421	0.000143102	0.00014567	0.000156784	0.00022365	0.000114905	0.000202327	1.21395	0.279706	0.4407	0.547378	unchanged
meta_430			3-(3,5-Diiodo-4-hydroxyphenyl)lactate;3-(3,5-Diiodo-4-hydroxyphenyl)lactate	17.5128765728593;17.5128765728593	MS1 mz matched	456.965	371.193	0.00760267	0.00734181	0.00679957	0.00900808	0.00759447	0.00902029	0.0103559	0.0107264	0.0112123	1.26038	0.333862	0.0248788	1.20519	up
meta_431			CPA(18:2(9Z,12Z)/0:0);Atractyloside G	-1.86289991028958;-21.6220891261498	MS1 mz matched	458.266	45.1205	0.000209331	0.000194623	0.000203146	0.000435964	0.00038865	0.000489643	7.22e-05	7.97e-05	0.000121068	0.207677	-2.26759	0.00178779	1.30736	down
meta_432					Unmapped	458.347	241.73	9.52e-05	9.06e-05	8.36e-05	9.12e-05	9.25e-05	7.25e-05	0.000169677	0.000161978	0.000191074	2.03999	1.02856	0.00169426	1.29048	up
meta_433			ORG 20599	2.97299	MS1 mz matched	460.269	37.4685	0.00117374	0.00137055	0.00112336	0.00138151	0.00105977	0.000955246	0.00147928	0.00119146	0.00114907	1.12462	0.169443	0.442541	0.513026	unchanged
meta_434			Sporidesmin J	-0.578791	MS1 mz matched	460.924	367.669	0.00125374	0.00132308	0.00119216	0.00141016	0.00130323	0.00141894	0.00163095	0.000954251	0.0015907	1.01054	0.015132	0.953563	0.0195065	unchanged
meta_435			Riboflavin cyclic-4',5'-phosphate;Riboflavin cyclic-4',5'-phosphate	-22.9405078605993;-23.0544077174804	MS1 mz matched	461.079	27.206	5.43e-05	4.75e-05	4.63e-05	7.84e-05	5.89e-05	7.01e-05	2.7e-05	1.74e-05	2.97e-05	0.356835	-1.48667	0.00453494	1.27636	down
meta_436			Quercetin-4'-glucuronide;Quercetin 3'-O-glucuronide;Quercetin 4'-glucuronide;Quercetin 3-O-glucuronide;Carpaine	17.1419086637046;17.1419086637046;17.1419086637046;17.1419086637046;-19.0226497045729	MS1 mz matched	461.363	33.4425	0.000213457	0.00024583	0.000156264	0.000247118	0.000245896	0.000189497	0.000117099	7.44e-05	0.00014425	0.491953	-1.02341	0.014352	1.20908	down
meta_437					Unmapped	462.266	192.469	0.000547402	0.000507146	0.000466245	0.000661312	0.000521653	0.000573913	0.000739007	0.000730711	0.000852492	1.32178	0.402484	0.029171	1.14075	up
meta_438			Taurodeoxycholic acid;Taurochenodesoxycholic acid;Tauroursodeoxycholic acid;Taurodeoxycholate;Taurodeoxycholic acid;Taurochenodeoxycholate;Taurochenodeoxycholic acid;Chenodeoxycholoyltaurine;Tauroursodeoxycholic acid	-1.51993776539994;-1.51993776539994;-1.51993776539994;-1.60225340924788;-1.60225340924788;-1.60225340924788	MS1 mz matched	464.282	122.97	0.000980944	0.00120539	0.00119212	0.000703191	0.000857936	0.0010218	0.00218705	0.00242846	0.00222588	2.64869	1.40528	0.000350652	1.31713	up
meta_439			Gentamicin C2;Gentamicin C2b;Sagamicin;Gentamicin C2a	18.1307772967518;18.1307772967518;18.1307772967518	MS1 mz matched	464.313	172.636	0.000362199	0.000272827	0.000229962	5.8e-05	4.29e-05	5.14e-05	0.00066428	0.000601746	0.000605177	12.2793	3.61815	0.00080436	1.32725	up
meta_440					Unmapped	464.882	363.654	0.000602956	0.000590299	0.000534892	0.000546429	0.000538638	0.000620518	0.000646858	0.000632882	0.000716379	1.17034	0.22693	0.0576926	1.06078	unchanged
meta_441					Unmapped	468.13	324.991	5.07e-05	5.43e-05	6.15e-05	0.000138129	8.87e-05	9.73e-05	4.06e-05	4.29e-05	3.99e-05	0.380628	-1.39355	0.0477631	1.21016	down
meta_442	1-Myristoyl-sn-glycero-3-phosphocholine	0.9789			MS2 forward	468.308	184.323	0.000834828	0.00075443	0.000772514	0.00125723	0.00108497	0.00105721	0.000949148	0.000763072	0.000630148	0.689051	-0.537316	0.0411125	1.1295	down
meta_443			Lucidine B;Serratanine	1.21334	MS1 mz matched	468.388	38.7825	0.000480883	0.000501736	0.000474081	0.000345652	0.000415589	0.000279917	0.000412357	0.000532658	0.000347738	1.24165	0.312258	0.284178	0.717591	unchanged
meta_444			16beta-16-Hydroxy-3-oxo-1,12-oleanadien-28-oic acid;Ganoderic acid DM;Isomasticadienonalic acid;Uralenolide;Isoglabrolide;Colupone;Glabrolide;3-Oxoglycyrrhetite	-21.2671160409611;-21.2671160409611;-21.2671160409611;-21.2671160409611;-21.2671160409611;-21.2671160409611;-21.2671160409611;-21.3527387022465	MS1 mz matched	469.322	264.592	0.00045216	0.000285259	0.000288176	0.000621859	0.000565488	0.000659622	0.000291379	0.00035339	0.000258848	0.489243	-1.03138	0.00127974	1.28762	down
meta_445			Trifluoperazine;Trifluoperazine	1.71159405363095;1.7192077006624	MS1 mz matched	471.181	419.743	3.97e-05	3.18e-05	2.54e-05	3.72e-05	3.19e-05	2.6e-05	7.67e-05	7.13e-05	0.00020348	3.6984	1.8869	0.185858	0.930018	unchanged
meta_446					Unmapped	472.997	371.161	0.000586258	0.000599264	0.000527026	0.000712138	0.000603765	0.000721116	0.000852098	0.000842279	0.000891012	1.2692	0.343922	0.0273101	1.21947	up
meta_447			(Acetyloxy)triphenylstannane;	19.5565551127713;	MS1 mz matched	473.102	27.988	4.19e-05	3.88e-05	3.22e-05	3.86e-05	3.99e-05	5.64e-05	7.48e-05	5.51e-05	5.08e-05	1.33951	0.4217	0.181384	0.837646	unchanged
meta_448			Netilmicin;Netilmicin	9.49441261447299;9.49167747739557	MS1 mz matched	476.305	100.05	0.000616915	0.000435366	0.000395207	0.00112772	0.000414181	0.000532247	0.000590526	0.000472144	0.000626759	0.814515	-0.295987	0.623024	0.366345	unchanged
meta_449			Sertaconazole;	20.5587408913689;	MS1 mz matched	476.743	347.533	0.000206782	0.000176521	0.000165917	0.000246933	0.000133448	0.00021697	0.000296725	0.000329957	0.000374653	1.67629	0.745274	0.0367278	1.1442	up
meta_450			8-Methylthiooctyl glucosinolate	-22.0477	MS1 mz matched	478.106	27.244	9e-05	8.73e-05	6.49e-05	0.000125139	6.86e-05	0.000106248	5.15e-05	4.61e-05	5.1e-05	0.495404	-1.01332	0.0921431	1.10788	unchanged
meta_451	1-Oleoyl-L-.alpha.-lysophosphatidic acid	0.6795			MS2 reverse	478.292	185.698	0.00118072	0.00118687	0.00123551	0.00120883	0.00130957	0.00125976	0.00235002	0.00212239	0.00216617	1.75709	0.813187	0.00184931	1.31208	up
meta_452			Gentamicin;Gentamicin C1	-1.26058981129799;-1.15835163357625	MS1 mz matched	478.316	243.968	4.6e-05	5.69e-05	4.63e-05	3.41e-05	4.28e-05	4.2e-05	6.18e-05	6.76e-05	5.17e-05	1.52307	0.606986	0.0269354	1.18614	up
meta_453	Tauroursodeoxycholic acid	0.8518			MS2 forward	482.291	122.951	0.000462997	0.000511367	0.000479708	0.000428871	0.000371949	0.000404243	0.00079366	0.00107063	0.000833433	2.23866	1.16263	0.0254597	1.2648	up
meta_454	1-Stearoyl-2-hydroxy-sn-glycero-3-phosphoethanolamine	0.9325			MS2 reverse	482.324	181.968	0.00115987	0.00102721	0.000986499	0.0014741	0.00135932	0.00131983	0.00126368	0.00115481	0.00120663	0.872837	-0.196216	0.0412413	1.13264	down
meta_455			1-O-Hexadecyl-lyso-sn-glycero-3-phosphocholine;1-O-Hexadecyl-2-lyso-sn-glycero-3-phosphocholine	12.5228	MS1 mz matched	482.359	183.153	0.00061143	0.000441924	0.000487025	0.000733106	0.000629876	0.000687198	0.000663181	0.000568021	0.000539058	0.863465	-0.21179	0.126963	0.934522	unchanged
meta_456			Sodium picosulfate	-7.86548	MS1 mz matched	482.404	38.1555	0.000687956	0.000641539	0.000676149	0.000544745	0.000551823	0.00047986	0.000458958	0.000401617	0.000426281	0.816311	-0.292809	0.0311424	1.16018	down
meta_457			Demeclocycline;	17.209741574178;	MS1 mz matched	482.906	367.86	0.00111788	0.000998242	0.000990606	0.00110232	0.00106947	0.00119297	0.00128844	0.000906061	0.00134392	1.05161	0.0726039	0.719505	0.244276	unchanged
meta_458			(2,3-Dihydroxybenzoyl)adenylate	-0.862565	MS1 mz matched	484.326	48.813	0.000145143	0.000132213	0.000131164	3.61e-05	9.9e-05	3.99e-05	5.17e-05	6.79e-05	8.03e-05	1.14241	0.192075	0.733863	0.242746	unchanged
meta_459			Penoxsulam	-17.4254	MS1 mz matched	484.361	233.107	9.7e-05	6.6e-05	6.94e-05	5.77e-05	5.84e-05	6.47e-05	9.41e-05	8.1e-05	0.000107697	1.56359	0.644864	0.0391563	1.19742	up
meta_460			Stigmatellin Y	-1.03246	MS1 mz matched	485.289	34.754	0.000290532	0.000345697	0.000293955	0.00048342	0.000639171	0.000329566	0.000287873	0.000232761	0.000247358	0.528863	-0.919034	0.120925	1.05032	unchanged
meta_461					Unmapped	486.864	376.84	0.000567685	0.000441812	0.000419541	0.000571277	0.000452245	0.000517038	0.000525769	0.000526452	0.000505459	1.01111	0.0159432	0.884769	0.115338	unchanged
meta_462					Unmapped	488.301	37.5095	0.000104597	0.000104388	0.000107963	0.000120172	0.00011232	4.44e-05	0.000106241	9.51e-05	7.84e-05	1.0103	0.0147903	0.972941	0.0164793	unchanged
meta_463					Unmapped	488.357	38.159	0.000604246	0.000479681	0.000495238	0.000175716	0.000632892	0.0001252	0.000559158	0.000660122	0.000188101	1.50714	0.591813	0.505962	0.457752	unchanged
meta_464	Cytidine 5'-diphosphocholine (CDP-choline)	0.9881			MS2 forward	489.114	425.716	1.8e-05	1.76e-05	1.01e-05	3.04e-05	4.17e-06	4.85e-06	3.01e-05	2.6e-05	4.7e-05	2.61292	1.38566	0.126101	0.9307	unchanged
meta_465			Rubraflavone D;Kanzonol L;	0.227766222966169;0.227766222966169;	MS1 mz matched	489.226	32.4075	8.86e-05	6.96e-05	8.66e-05	6.59e-05	6.83e-05	3.16e-05	4.97e-05	3.49e-05	2.94e-05	0.687172	-0.541257	0.284945	0.737709	unchanged
meta_466			16beta-16-Hydroxy-3-oxo-1,12-oleanadien-28-oic acid;Ganoderic acid DM;Isomasticadienonalic acid;Uralenolide;Isoglabrolide;Colupone;Glabrolide;3-Oxoglycyrrhetite	-21.2671160409611;-21.2671160409611;-21.2671160409611;-21.2671160409611;-21.2671160409611;-21.2671160409611;-21.2671160409611;-21.3527387022465	MS1 mz matched	491.304	264.822	0.000229149	0.000177	0.000176201	0.000288763	0.000201557	0.000225212	0.000179819	0.000209053	0.000190588	0.809832	-0.304305	0.217487	0.8404	unchanged
meta_467			Erinacine P;Mucronine B	16.0271047278611;13.2202878195537	MS1 mz matched	493.28	238.448	0.000148429	9.32e-05	0.000121191	0.000248128	0.000199173	0.000236989	0.000198756	0.000250135	0.000205858	0.956831	-0.0636637	0.675871	0.268614	unchanged
meta_468					Unmapped	494.773	179.234	0.000876183	0.000691648	0.00058707	0.000798867	0.000860978	0.000890301	0.000867911	0.000738471	0.000916259	0.989214	-0.0156448	0.887469	0.121475	unchanged
meta_469	1-Palmitoyl-sn-glycero-3-phosphocholine	0.988			MS2 forward	496.339	200.793	0.00100188	0.00111077	0.00103224	0.000960667	0.00128384	0.00114533	0.000886472	0.000284778	0.000864751	0.60062	-0.735475	0.134884	0.975355	unchanged
meta_470			Sodium folite	-2.54692	MS1 mz matched	496.42	37.5345	0.000332125	0.000345703	0.000346875	0.000295614	0.000310738	0.000211257	0.000241779	0.000271056	0.000190857	0.860671	-0.216466	0.387136	0.583264	unchanged
meta_471			3,5-Di-O-galloyl-1,4-galactarolactone;	21.4369986014305;	MS1 mz matched	497.06	183.184	0.00161338	0.00146635	0.00128123	0.00172129	0.00145021	0.0015912	0.00197861	0.000105457	0.00212971	0.884743	-0.176669	0.805761	0.20795	unchanged
meta_472					Unmapped	497.966	371.37	0.00155206	0.00146834	0.00130672	0.00183983	0.00167541	0.00192855	0.00223967	0.00226143	0.0024407	1.27518	0.350696	0.00737401	1.2422	up
meta_473			5,10-Methenyltetrahydrofolate	-8.76363	MS1 mz matched	498.468	371.37	0.000362121	0.000325001	0.000313537	0.000409094	0.000341068	0.000452405	0.00051314	0.00054772	0.00053432	1.32648	0.407602	0.0458954	1.19025	up
meta_474					Unmapped	499.278	38.485	0.000147053	9.19e-05	0.000119051	0.000173267	0.000117883	9.64e-05	0.000117361	0.000105638	0.000138172	0.931822	-0.101874	0.748466	0.240356	unchanged
meta_475	Taurochenodeoxycholate	0.9727			MS2 forward	500.303	122.439	0.00128194	0.00159551	0.00158489	0.000848593	0.00189652	0.0021826	0.00275549	0.00624422	0.00278332	2.39118	1.25772	0.178354	0.925617	unchanged
meta_476					Unmapped	501.065	286.004	0.000131003	0.000134214	0.000118436	0.00031097	0.000222271	0.00030016	0.000235304	0.000209912	0.000178594	0.748512	-0.417903	0.113493	0.97373	unchanged
meta_477			LysoPE(0:0/18:1(9Z));LysoPE(18:1(11Z)/0:0);LysoPE(0:0/18:1(11Z));LysoPE(18:1(9Z)/0:0);	-0.394949990140113;-0.394949990140113;-0.394949990140113;-0.394949990140113;	MS1 mz matched	502.292	182.538	0.000953176	0.000876273	0.000865258	0.0011044	0.000882382	0.000792764	0.00157121	0.00134237	0.00133395	1.52814	0.61178	0.0164636	1.18826	up
meta_478			Stigmatellin Y	-1.03246	MS1 mz matched	502.316	35.3575	0.000379694	0.000367252	0.000339327	0.00054775	0.000766578	0.000395931	0.000347199	0.000261857	0.00024033	0.496642	-1.00972	0.106137	1.05711	unchanged
meta_479			Pinotin A aglycone;Peonidin 3-O-glucoside;Peonidin-3-glucoside	4.31580469259505;7.76847526842417	MS1 mz matched	502.373	37.4925	0.000209635	0.000205976	0.000130731	0.000119069	0.0001459	0.000121315	0.000100527	0.000135794	0.000108895	0.893686	-0.162161	0.375818	0.582537	unchanged
meta_480			16beta-16-Hydroxy-3-oxo-1,12-oleanadien-28-oic acid;Ganoderic acid DM;Isomasticadienonalic acid;Uralenolide;Isoglabrolide;Colupone;Glabrolide;3-Oxoglycyrrhetite	-21.2671160409611;-21.2671160409611;-21.2671160409611;-21.2671160409611;-21.2671160409611;-21.2671160409611;-21.2671160409611;-21.3527387022465	MS1 mz matched	507.276	264.337	4.35e-05	2.47e-05	4.15e-05	6.1e-05	3.9e-05	4.97e-05	3.85e-05	3.18e-05	3.17e-05	0.681173	-0.553907	0.116917	1.0173	unchanged
meta_481					Unmapped	510.788	58.1575	0.000471132	0.000723767	0.000740161	0.000646955	0.000660716	0.000855908	0.0010168	0.00113601	0.00128921	1.59089	0.669836	0.015501	1.20161	up
meta_482					Unmapped	512.334	200.882	0.000345647	0.000368274	0.000327098	0.00041116	0.000345527	0.000338809	0.000378166	0.000367655	0.000347776	0.998267	-0.00250177	0.981441	0.0179374	unchanged
meta_483					Unmapped	512.414	40.5	0.000612062	0.000584818	0.000513621	0.000443187	0.000472905	0.000385981	0.000455365	0.000571828	0.000415357	1.10789	0.147811	0.443569	0.549054	unchanged
meta_484					Unmapped	515.007	371.37	0.00646619	0.00602323	0.00561503	0.00801639	0.00669111	0.00777719	0.00965096	0.00943853	0.0104304	1.31289	0.392746	0.0119614	1.22249	up
meta_485			Nb-trans-Feruloylserotonin glucoside;	11.414732755642;	MS1 mz matched	515.209	242.969	0.00558033	0.0050739	0.00497989	0.00295603	0.00188718	0.00191127	0.0111479	0.013973	0.0123274	5.54421	2.47098	0.00222807	1.3165	up
meta_486			dl-alpha-Tocopheryl sodium phosphate	-6.38702	MS1 mz matched	515.315	48.153	9.98e-05	8.58e-05	7.68e-05	0.000105168	9.16e-05	9.65e-05	0.000202599	0.000232294	0.000200222	2.16571	1.11484	0.00365755	1.31243	up
meta_487	Taurocholate	0.9866			MS2 forward	516.299	192.39	0.000446408	0.00038292	0.000355495	0.00051256	0.000461205	0.000394689	0.000567678	0.000602748	0.000727849	1.38717	0.472142	0.0470498	1.10342	up
meta_488	Taurodeoxycholic acid	0.9928			MS2 forward	517.33	150.43	0.00238857	0.00184351	0.00173792	0.00141045	0.001359	0.00139171	0.0037508	0.00383631	0.00397079	2.77757	1.47382	0.000372668	1.33046	up
meta_489					Unmapped	518.966	370.617	0.000272567	0.000283986	0.000253439	0.00031762	0.000269491	0.000349932	0.000397991	0.000336635	0.000400923	1.21184	0.277205	0.103551	0.95977	unchanged
meta_490			LysoPC(18:2(9Z,12Z));	0.98299261136157;	MS1 mz matched	520.34	177.768	0.0892123	0.0739194	0.0674661	0.100403	0.0900839	0.0895329	0.0920641	0.0905289	0.0958618	0.994413	-0.00808363	0.90208	0.0944337	unchanged
meta_491			Chryso-obtusin glucoside	0.310867	MS1 mz matched	521.158	35.533	9.72e-05	7.75e-05	7.46e-05	6.79e-05	4.83e-05	7.9e-05	0.000152408	0.000163555	0.000184804	2.56632	1.3597	0.00148019	1.29246	up
meta_492					Unmapped	521.927	371.032	0.00135392	0.00123281	0.00118183	0.00149084	0.0013424	0.00150285	0.0017351	0.00184005	0.00187803	1.25762	0.330701	0.00567117	1.25876	up
meta_493	Maltotriose	0.971			MS2 forward	522.202	440.537	0.000123277	0.00018751	0.000154019	0.000253871	0.000110008	9.28e-05	0.000366285	0.000403048	0.000522622	2.82908	1.50033	0.0162709	1.19156	up
meta_494	1-Oleoyl-sn-glycero-3-phosphocholine	0.9859			MS2 forward	522.354	200.55	0.000295662	0.000346299	0.000281766	0.000359149	0.00032359	0.000279241	0.000289531	0.00027641	0.000307702	0.908172	-0.138963	0.33261	0.688295	unchanged
meta_495			Luteolin 3'-(4''-acetylglucuronide);3-Methylellagic acid 8-(3-acetylrhamnoside);3-Methylellagic acid 8-(4-acetylrhamnoside);Gomphrenol 3-methylether 4'-glucuronide;Luteolin 3'-(3''-acetylglucuronide);3-Methylellagic acid 8-(2-acetylrhamnoside);N,N'-Diacetylchitobiose 6'-phosphate	-23.9890356229887;-23.9890356229887;-23.9890356229887;-23.9890356229887;-23.9890356229887;-23.9890356229887;9.51663051005732	MS1 mz matched	522.43	371.101	0.000300594	0.00031309	0.000278672	0.000359082	0.000308143	0.000346507	0.000452274	0.00041094	0.000422724	1.26852	0.343144	0.0110183	1.21894	up
meta_496	1-Stearoyl-2-hydroxy-sn-glycero-3-phosphocholine	0.9916			MS2 forward	524.37	174.055	0.0425855	0.0347347	0.0371045	0.0358009	0.0368635	0.0310677	0.0494434	0.0421615	0.0461611	1.32809	0.409357	0.015526	1.18671	up
meta_497			DG(14:1(9Z)/14:1(9Z)/0:0);DG(14:1n5/0:0/14:1n5);	-13.325589628063;-13.325589628063;	MS1 mz matched	526.43	40.0225	0.000815953	0.000760137	0.000747417	0.00055916	0.000791787	0.000513782	0.000563493	0.000534898	0.0006272	0.925384	-0.111876	0.6511	0.344065	unchanged
meta_498	Leu-Leu	0.9984			MS2 reverse	527.321	179.894	0.000259716	0.000306761	0.000211975	0.000436355	0.000401895	0.000329818	0.000161978	0.000269101	0.000371743	0.687307	-0.540973	0.172194	0.88382	unchanged
meta_499					Unmapped	530.346	35.239	0.000219786	0.000182494	0.000131002	0.000198022	0.000264476	0.000203392	0.000208681	0.00014399	0.000172351	0.788451	-0.342907	0.174398	0.867186	unchanged
meta_500			LysoPC(O-18:0);	6.82195832309659;	MS1 mz matched	532.384	40.062	0.000739711	0.00053676	0.000495797	0.000179689	0.000633046	0.000180744	0.000702165	0.000892464	0.00017021	1.77642	0.828975	0.390663	0.588616	unchanged
meta_501					Unmapped	534.451	33.019	8.92e-05	6.6e-05	7.9e-05	7.28e-05	7.38e-05	3.76e-05	2.93e-05	2.43e-05	2.82e-05	0.443412	-1.17328	0.100681	1.09654	unchanged
meta_502			Nb-trans-Feruloylserotonin glucoside;	11.414732755642;	MS1 mz matched	537.19	243.531	9.4e-05	8.06e-05	6.91e-05	5.1e-05	2.88e-05	2.28e-05	0.000190237	0.000182382	0.000138972	4.98547	2.31773	0.00447507	1.28786	up
meta_503			Taurallocholic acid;Taurocholic acid;Taurohyocholate;Tauro-b-muricholic acid;Tauroursocholic acid;Taurocholate;Taurocholic acid;Cholyltaurine;Taurohyocholate;N-(3alpha,6alpha,7alpha-Trihydroxy-5beta-cholan-24-oyl)taurine	0.633621726915636;0.633621726915636;0.633621726915636;0.633621726915636;0.633621726915636;0.582194512425449;0.582194512425449	MS1 mz matched	538.279	192.54	4.32e-05	3.25e-05	2.92e-05	4.1e-05	3.63e-05	0.000115445	4.81e-05	5.09e-05	7.28e-05	0.891831	-0.165158	0.816154	0.164513	unchanged
meta_504	1-Palmitoyllysophosphatidylcholine	0.8026			MS2 forward	538.385	173.38	0.000750668	0.000599866	0.000582743	0.000607829	0.00059467	0.000541769	0.000780936	0.000594677	0.000692056	1.18541	0.245385	0.173161	0.89192	unchanged
meta_505			Spinatoside;3,4',5,6-Tetrahydroxy-3',7-dimethoxyflavone 3-glucuronide;Myricetin 3-(6-acetylgalactoside);3,3',5,6-Tetrahydroxy-4',7-dimethoxyflavone 3-glucuronide;	12.6336970560708;12.6336970560708;12.6336970560708;12.6336970560708;	MS1 mz matched	540.446	39.471	0.000470621	0.00045151	0.000360856	0.000300309	0.000410959	0.000303595	0.000264511	0.000294495	0.000271661	0.818501	-0.288944	0.229105	0.846089	unchanged
meta_506					Unmapped	540.948	370.664	0.00215119	0.00215628	0.00191088	0.00239789	0.00220729	0.00263664	0.00287717	0.00290386	0.0030107	1.21402	0.279796	0.042216	1.19251	up
meta_507			LysoPC(20:5(5Z,8Z,11Z,14Z,17Z));Novapikromyin	10.3203883442711;-4.93973030267765	MS1 mz matched	542.322	176.003	0.00242357	0.00201546	0.00183816	0.0037046	0.00331607	0.00323633	0.00196194	0.00173541	0.00199325	0.554802	-0.849955	0.00225186	1.30418	down
meta_508					Unmapped	542.621	173.978	0.000446647	0.000267125	0.000289169	0.000292191	0.000232485	0.000233176	0.000433062	0.000384277	0.000449072	1.67105	0.740756	0.00364793	1.26104	up
meta_509					Unmapped	546.398	39.471	0.000230565	0.000267802	0.000204897	0.000215248	0.000237474	0.000144511	0.000151794	0.000158861	0.000160708	0.789246	-0.341454	0.272499	0.801913	unchanged
meta_510			CDP-4-dehydro-6-deoxy-D-glucose	-5.25049	MS1 mz matched	548.299	32.446	6.85e-05	4.97e-05	6.27e-05	5.73e-05	5.3e-05	2.55e-05	4.53e-05	3.57e-05	3.68e-05	0.867636	-0.204838	0.614926	0.380948	unchanged
meta_511					Unmapped	548.864	376.783	0.000308325	0.00031167	0.000319565	0.000364512	0.000306795	0.000338055	0.000405927	0.000356757	0.000390478	1.14247	0.192151	0.0973651	0.970289	unchanged
meta_512			Janthitrem B;Janthitrem B	-2.43206821571669;-2.39175023838853	MS1 mz matched	550.339	47.149	8.44e-05	8.65e-05	8.29e-05	0.000111673	8.65e-05	0.000108706	0.000134311	0.000166916	0.000110098	1.34043	0.422693	0.156568	0.934389	unchanged
meta_513					Unmapped	550.351	192.51	0.000352951	0.000272464	0.000260343	0.000334412	0.000306341	0.000260853	0.000459198	0.000396766	0.000539594	1.54786	0.630272	0.0384206	1.15083	up
meta_514	1-O-(cis-9-Octadecenyl)-2-O-acetyl-sn-glycero-3-phosphocholine	0.8019			MS2 forward	550.385	172.102	0.0011069	0.000843416	0.000838028	0.000918571	0.000930327	0.000849107	0.000952372	0.000818378	0.000854911	0.973186	-0.0392121	0.641904	0.352402	unchanged
meta_515					Unmapped	550.449	33.497	6.21e-05	6.45e-05	5.59e-05	9.88e-05	0.000108995	6.05e-05	1.28e-05	2.09e-05	2.73e-05	0.227225	-2.1378	0.03459	1.22013	down
meta_516					Unmapped	552.329	204.315	0.000154578	0.000139208	0.000132161	0.000732731	0.000533289	0.000662116	3.24e-05	3.77e-05	5.03e-05	0.0624451	-4.00127	0.00882541	1.30618	down
meta_517					Unmapped	556.173	32.123	7.46e-05	8.03e-05	8.47e-05	4.81e-05	3.02e-05	2.23e-05	2.43e-05	4.34e-05	1.75e-05	0.84816	-0.237591	0.664605	0.288596	unchanged
meta_518					Unmapped	556.441	41.8425	0.000644096	0.000563198	0.000577143	0.00041867	0.00045019	0.000374503	0.000437621	0.000527348	0.000462072	1.14773	0.198779	0.154525	0.893098	unchanged
meta_519			Cucurbitacin E	-15.4592	MS1 mz matched	557.303	380.125	0.000216456	0.000185385	0.000169152	0.000160677	5.25e-05	3.29e-05	0.000232453	0.000186366	0.000286385	2.8665	1.51929	0.0403819	1.11512	up
meta_520			Vecuronium;Vecuronium	8.91050654671157;8.97024532867709	MS1 mz matched	558.437	45.036	0.000655324	0.000598729	0.000583315	0.000359421	0.000358736	0.000237021	0.000192883	0.000197016	0.000153008	0.568384	-0.815063	0.0647837	1.13143	unchanged
meta_521					Unmapped	560.283	463.675	0.000474213	0.000546829	0.00037175	0.00042643	0.000345573	0.000167549	0.00077456	0.000650526	0.000863501	2.43583	1.28441	0.0113117	1.21362	up
meta_522					Unmapped	562.929	370.745	0.00380752	0.00393525	0.00358772	0.00445285	0.00384844	0.00469017	0.00532752	0.00531375	0.0055937	1.24966	0.321541	0.0373045	1.19758	up
meta_523			2-Hexaprenyl-3-methyl-6-methoxy-1,4-benzoquinol;	-15.2829127761098;	MS1 mz matched	563.43	371.258	0.000326605	0.000294857	0.000300865	0.000334366	0.000345011	0.00040578	0.000419722	0.000475026	0.000429823	1.22063	0.287621	0.0501499	1.1029	unchanged
meta_524			1-[1,4-Dihydro-4-nonyl-5-(1-oxodecyl)-3-pyridinyl]-1-dodecanone;	-19.8563430352727;	MS1 mz matched	566.888	366.861	0.000380415	0.000512246	0.000506049	0.00057993	0.000562513	0.000405106	0.000524897	0.000468341	0.000451858	0.933796	-0.0988203	0.613446	0.377471	unchanged
meta_525					Unmapped	567.61	463.786	0.000178716	0.000150902	0.000133242	0.000129757	0.000108679	5.8e-05	0.000226723	0.000211769	0.000254849	2.33868	1.2257	0.0103797	1.24312	up
meta_526	1-Stearoyl-sn-glycerol 3-phosphocholine	0.9839			MS2 forward	568.338	172.315	0.00575344	0.00472951	0.0045306	0.00715723	0.0061266	0.00607368	0.00511248	0.00429903	0.00536985	0.763599	-0.389114	0.0335587	1.13676	down
meta_527			Darunavir;	12.3873605670731;	MS1 mz matched	570.233	40.585	0.000152039	0.000158746	0.000154977	0.000174021	0.000132031	0.000138081	0.000181134	0.000128056	0.000103668	0.929581	-0.105348	0.717457	0.268062	unchanged
meta_528			Myricatin;	1.81022341773142;	MS1 mz matched	570.457	41.36	0.000798139	0.000766663	0.000786147	0.000607127	0.000606395	0.000472069	0.000535792	0.000479727	0.000613097	0.966199	-0.0496077	0.764949	0.227458	unchanged
meta_529					Unmapped	570.847	363.714	0.000450115	0.00041624	0.000392949	0.00043198	0.000400178	0.000413979	0.000468786	0.0004417	0.000470428	1.10816	0.148161	0.0265351	1.14355	up
meta_530					Unmapped	570.847	376.783	0.00034119	0.000319533	0.000311141	0.000375298	0.000300614	0.000331642	0.000356244	0.000399824	0.000348946	1.09673	0.133207	0.298627	0.704999	unchanged
meta_531			dTDP-4-dimethylamino-4,6-dideoxy-5-C-methyl-L-mannose	5.938	MS1 mz matched	572.421	264.591	1.78e-05	1.96e-05	2.55e-05	4.12e-05	3.12e-05	3.29e-05	2.07e-05	2.56e-05	2.97e-05	0.72204	-0.469849	0.0746578	1.02204	unchanged
meta_532			3,3'-Bis(4''-hydroxyanigorufone);Anigorootin;	-0.639040918613276;-0.639040918613276;	MS1 mz matched	575.141	342.389	0.000154121	0.000133762	0.000100473	0.000190119	0.000148632	0.000116743	7.79e-05	9.34e-05	0.000275224	0.980135	-0.0289476	0.967427	0.0354023	unchanged
meta_533			Mangiferin 6'-gallate;	24.5454778090339;	MS1 mz matched	575.466	48.674	0.000212581	0.000281095	0.000253278	0.000295034	0.000248672	0.000248284	0.000174707	0.000243782	0.000177366	0.752353	-0.410519	0.0839012	1.00672	unchanged
meta_534			LysoPC(22:2(13Z,16Z));dTDP-D-mycaminose;dTDP-alpha-D-mycaminose;dTDP-3-dimethylamino-3,6-dideoxy-alpha-D-galactopyranose;dTDP-D-ravidosamine;dTDP-N-hydroxy-beta-L-evernosamine	-3.63176543795633;-8.68963743355982;-8.68963743355982;-8.68963743355982	MS1 mz matched	576.4	170.733	9.3e-05	8.39e-05	9.91e-05	9.91e-05	0.0001	7.81e-05	9.19e-05	8.69e-05	7.36e-05	0.910753	-0.134868	0.414745	0.561124	unchanged
meta_535					Unmapped	576.41	41.826	0.000710981	0.000565291	0.000501275	0.000165786	0.000500039	0.000189684	0.000861987	0.00100726	0.000158001	2.36964	1.24467	0.27289	0.760882	unchanged
meta_536					Unmapped	576.699	347.546	0.000147674	0.000147275	0.000137489	0.000218774	0.000169599	0.000178608	0.000263118	0.000261613	0.000308821	1.47016	0.555973	0.0148051	1.1961	up
meta_537					Unmapped	584.275	37.463	5.85e-05	5.73e-05	7.89e-05	6.63e-05	5.57e-05	5.21e-05	4.79e-05	5.44e-05	4.85e-05	0.866254	-0.207137	0.203558	0.835824	unchanged
meta_538					Unmapped	584.368	184.398	8.98e-05	5.45e-05	7.98e-05	9.93e-05	6.77e-05	6.36e-05	2.71e-05	5.06e-05	6.84e-05	0.63353	-0.658516	0.161931	0.861606	unchanged
meta_539					Unmapped	584.472	40.8585	0.000409745	0.000371297	0.000340407	0.000285784	0.000269582	0.000263843	0.000244793	0.000283084	0.000258139	0.959482	-0.0596725	0.453321	0.50113	unchanged
meta_540			ADP-ribose 1"-2" cyclic phosphate ;Z-Arg-Arg-NHMec;Benzyloxycarbonylarginyl-arginine 4-methylcoumarin-7-ylamide	15.4519601776873;-19.7971261332559	MS1 mz matched	586.28	37.072	0.000239018	0.000208363	0.000212284	4.32e-05	4.93e-05	3.15e-05	0.000564401	0.000575383	0.000431296	12.6665	3.66295	0.0084428	1.30919	up
meta_541					Unmapped	586.401	264.515	0.000140837	9.4e-05	9.11e-05	0.000187576	0.000139713	0.000189995	7.48e-05	0.000100824	7.18e-05	0.47826	-1.06413	0.0154593	1.22137	down
meta_542					Unmapped	586.435	32.852	0.000210874	0.000175307	0.00024407	0.000150617	0.000148363	8.54e-05	7.69e-05	0.000113704	5.57e-05	0.640794	-0.642068	0.170638	0.853446	unchanged
meta_543			1-[1,4-Dihydro-4-nonyl-5-(1-oxodecyl)-3-pyridinyl]-1-dodecanone;	-19.8563430352727;	MS1 mz matched	588.87	367.617	0.000538467	0.000464122	0.00045624	0.000146565	0.000475442	0.00055019	0.000568029	0.000592256	0.000618387	1.51738	0.601586	0.243468	0.839496	unchanged
meta_544					Unmapped	590.426	41.1495	0.000237639	0.000222042	0.000184184	0.000175713	0.000186042	0.000143744	0.000117412	0.000123636	0.000139393	0.752606	-0.410033	0.0622115	1.1024	unchanged
meta_545					Unmapped	592.827	376.733	0.000190157	0.000140729	0.000130148	0.000167584	0.000148207	0.00013958	0.000165697	0.000162408	0.000147861	1.04523	0.063814	0.532778	0.434513	unchanged
meta_546					Unmapped	592.947	371.334	0.000224825	0.000228219	0.000216693	0.000282887	0.000219132	0.000288117	0.000299239	0.00035112	0.000262025	1.15472	0.207539	0.298853	0.702294	unchanged
meta_547			Cer(d18:0/20:0);	-18.2878879320007;	MS1 mz matched	597.01	371.514	0.0034065	0.00326606	0.00301622	0.00436995	0.00359811	0.00419299	0.00536395	0.00516412	0.00578449	1.34138	0.423716	0.0109024	1.22336	up
meta_548					Unmapped	600.349	210.825	8.12e-05	7.97e-05	6.64e-05	3.39e-05	2.45e-05	7.99e-06	0.000117471	9.42e-05	0.000212925	6.39916	2.67788	0.0756735	1.12519	unchanged
meta_549			Gossypetin 8-glucoside 3-sulfate;	10.7058930589868;	MS1 mz matched	602.474	43.079	4.86e-05	4.88e-05	6.29e-05	5.07e-05	7.02e-05	4.94e-05	3.04e-05	5.94e-05	4.8e-05	0.808879	-0.306004	0.374043	0.586197	unchanged
meta_550					Unmapped	603.065	188.492	0.00199495	0.00155252	0.00187555	0.0026658	0.00172821	0.00342915	0.00263696	0.00110366	0.00145526	0.664166	-0.590384	0.265086	0.731266	unchanged
meta_551			Lanceotoxin A;Scilliroside;Scillirosidin 3-O-beta-D-glucoside	20.4745154351169;20.4745154351169	MS1 mz matched	603.292	228.366	7.67e-05	7.29e-05	6.64e-05	7.91e-05	7.16e-05	7.81e-05	9.56e-05	8.88e-05	0.000114412	1.30637	0.385564	0.0817063	1.09306	unchanged
meta_552					Unmapped	603.354	192.54	5.49e-05	4.03e-05	4.02e-05	6.25e-05	6.36e-05	5.47e-05	8.92e-05	7.65e-05	9.04e-05	1.4169	0.502736	0.013464	1.21813	up
meta_553			Physapruin B;Avermectin A2b aglycone;Avermectin B2a aglycone	-18.3802583934775;-18.3802583934775;-18.3802583934775	MS1 mz matched	603.744	58.2645	0.000309423	0.000488398	0.000460827	0.00039862	0.000441123	0.00052978	0.000623132	0.000701013	0.000490542	1.32505	0.406048	0.123436	0.963477	unchanged
meta_554			N-Acetyl-L-phenylalanyl-L-diiodotyrosine;N-Acetylphenylalanyl-3,5-diiodotyrosine	-9.96871	MS1 mz matched	604.926	370.668	0.000362515	0.000345458	0.000302203	0.000415212	0.000366123	0.000437194	0.000490248	0.000507	0.00048772	1.21866	0.285292	0.0427466	1.20223	up
meta_555			Hydroxydestruxin B;	-17.66337942795;	MS1 mz matched	610.371	231.631	9.77e-05	7.56e-05	8.77e-05	0.000305666	0.000352939	0.00036121	3.63e-05	2.28e-05	2.93e-05	0.0866938	-3.52793	0.00208236	1.32404	down
meta_556			dTDP-4-dimethylamino-4,6-dideoxy-5-C-methyl-L-mannose	5.938	MS1 mz matched	612.416	264.238	2.43e-05	2.04e-05	1.69e-05	2.48e-05	2.87e-05	1.35e-05	1.74e-05	1.73e-05	1.65e-05	0.763623	-0.389068	0.365425	0.675354	unchanged
meta_557					Unmapped	614.483	42.8205	0.00071869	0.000680719	0.00062373	0.000487489	0.000506198	0.0004193	0.000483395	0.00046997	0.000524163	1.04568	0.0644374	0.533374	0.422945	unchanged
meta_558					Unmapped	616.345	219.026	0.000239663	0.000214975	0.000196691	0.000184189	0.000172041	0.000175558	0.000208051	0.00017943	0.000331341	1.35171	0.434785	0.312567	0.730305	unchanged
meta_559					Unmapped	620.285	37.4425	3.9e-05	4.21e-05	4.04e-05	3.24e-05	2.66e-05	3.48e-05	0.000104668	8.56e-05	7.28e-05	2.80227	1.4866	0.0203225	1.25893	up
meta_560					Unmapped	620.435	43.5355	0.000545796	0.000462634	0.000402599	7.64e-05	9.09e-05	0.00013422	0.000671179	0.000964881	0.000114496	5.80534	2.53738	0.191822	0.936444	unchanged
meta_561			2-Hexaprenyl-3-methyl-5-hydroxy-6-methoxy-1,4-benzoquinol;	4.30421121137664;	MS1 mz matched	620.477	32.5515	5.69e-05	3.33e-05	5.09e-05	9.29e-05	9.34e-05	5.9e-05	2.74e-05	1.62e-05	1.4e-05	0.23486	-2.09013	0.0212659	1.24685	down
meta_562			Lanceotoxin A;Scilliroside;Scillirosidin 3-O-beta-D-glucoside	20.4745154351169;20.4745154351169	MS1 mz matched	621.302	228.366	0.000147892	0.000150686	0.000123518	0.0001525	0.000141304	0.000141745	0.000209859	0.000179327	0.000208091	1.37132	0.455566	0.0215595	1.23172	up
meta_563					Unmapped	622.442	43.073	6.81e-05	6.58e-05	8.55e-05	6.22e-05	6.98e-05	5.08e-05	7.16e-05	8.24e-05	1.56e-05	0.92787	-0.108006	0.854298	0.128634	unchanged
meta_564			N-Acetyl-L-phenylalanyl-L-diiodotyrosine;N-Acetylphenylalanyl-3,5-diiodotyrosine	-9.96871	MS1 mz matched	622.95	370.722	0.00137329	0.00136657	0.00127578	0.00156298	0.00132584	0.00170515	0.00187194	0.00198743	0.00185954	1.24487	0.315998	0.0631298	1.13714	unchanged
meta_565					Unmapped	624.349	210.902	6.95e-05	5.6e-05	5.13e-05	2.17e-05	1.66e-05	2.66e-05	8.11e-05	6.08e-05	0.000158846	4.63663	2.21308	0.117732	1.05261	unchanged
meta_566					Unmapped	624.515	32.243	6.72e-05	6.46e-05	6.46e-05	0.000108077	9.79e-05	5.65e-05	2.86e-05	2.55e-05	1.73e-05	0.27241	-1.87615	0.0507386	1.1912	unchanged
meta_567			CE(16:0);Cholesteryl palmitate	12.3187720648003;12.3187720648003	MS1 mz matched	626.079	285.983	8.88e-05	7.85e-05	7.45e-05	0.000192237	0.000168442	0.000202948	0.000149067	0.000133858	0.000107431	0.692579	-0.52995	0.0231537	1.16558	down
meta_568			Glycochenodeoxycholic acid 3-glucuronide;	22.0493859984509;	MS1 mz matched	626.365	208.685	0.000105865	8.57e-05	7.34e-05	1.95e-05	1.3e-05	8.68e-06	0.000126243	0.000104352	0.000218658	10.896	3.44572	0.059282	1.17807	unchanged
meta_569			Amritoside;	-12.1232524009116;	MS1 mz matched	627.466	52.245	0.000495773	0.000635974	0.000621062	0.000453255	0.000417232	0.000319873	0.000384283	0.000322979	0.000568477	1.07172	0.0999341	0.756136	0.209247	unchanged
meta_570					Unmapped	628.498	42.427	0.000349255	0.000314261	0.000280348	0.000224987	0.000268506	0.00016494	0.000223195	0.0002392	0.000204051	1.01217	0.0174524	0.939231	0.0524831	unchanged
meta_571					Unmapped	628.886	367.899	0.0007586	0.000732887	0.000692544	0.000858444	0.000671991	0.000803314	0.000935619	0.000688229	0.000902434	1.0825	0.114366	0.540959	0.40917	unchanged
meta_572					Unmapped	630.192	31.971	0.000115487	9.77e-05	0.000130767	5.66e-05	4.61e-05	3.34e-05	3.31e-05	5.93e-05	1.57e-05	0.793896	-0.332978	0.559733	0.398305	unchanged
meta_573					Unmapped	632.846	363.601	0.000343147	0.000316351	0.000315115	0.00036594	0.000342064	0.000340933	0.000400155	0.000383847	0.000395339	1.12432	0.169054	0.0163046	1.21571	up
meta_574					Unmapped	633.951	371.568	0.000199122	0.000167386	0.000170567	0.000212565	0.00016691	0.00023043	0.000281838	0.000286338	0.000287783	1.40343	0.488958	0.0481333	1.21332	up
meta_575					Unmapped	634.451	42.851	0.000211893	0.000176819	0.000158965	0.000136222	0.000235235	0.000186937	0.000116144	9.99e-05	0.000108614	0.581422	-0.782343	0.108714	1.07474	unchanged
meta_576			Maslinic acid 3-O-b-D-glucoside;Momordicin II;Momordicoside L;Lucyoside Q;28-Glucosylpomolate;Soyasapogenol B 3-O-b-D-glucuronide;Soyasapogenol B 3-O-D-glucuronide;Soyasapogenol B 3-O-beta-D-glucuronide	-6.43670865202463;-6.43670865202463;-6.43670865202463;-6.43670865202463;-6.43670865202463;-6.43670865202463;-6.46271697980211	MS1 mz matched	635.412	167.988	6.24e-05	4.76e-05	3.35e-05	5.89e-05	8.28e-05	7.31e-05	8.11e-05	4.28e-05	0.000113893	1.10703	0.146697	0.75181	0.212456	unchanged
meta_577			Lanceotoxin A;Scilliroside;Scillirosidin 3-O-beta-D-glucoside	20.4745154351169;20.4745154351169	MS1 mz matched	638.329	228.164	6.74e-05	6.15e-05	6.17e-05	9.52e-05	5.67e-05	7.04e-05	8.42e-05	8.4e-05	0.000104957	1.22872	0.297157	0.282346	0.718437	unchanged
meta_578					Unmapped	640.345	218.166	0.000570924	0.000539241	0.000473833	0.000386857	0.00034807	0.000336893	0.000682605	0.000615846	0.00118481	2.31686	1.21217	0.118994	1.05189	unchanged
meta_579					Unmapped	644.375	215.834	0.000154335	0.000134022	0.000145496	0.000110851	0.000105665	0.000100559	0.000147018	0.000149695	0.000211849	1.60391	0.681595	0.0919475	1.10329	unchanged
meta_580					Unmapped	644.493	44.9915	0.000419532	0.000371737	0.000361347	0.000203742	0.000269889	0.000198333	0.000270918	0.00039257	0.000301042	1.43539	0.521442	0.099528	1.0086	unchanged
meta_581			N-Acetyl-L-phenylalanyl-L-diiodotyrosine;N-Acetylphenylalanyl-3,5-diiodotyrosine	-9.96871	MS1 mz matched	644.933	371.288	0.00374559	0.00362853	0.00342845	0.00448038	0.00386296	0.00449074	0.00525946	0.00536575	0.00569757	1.27183	0.346906	0.013548	1.22976	up
meta_582					Unmapped	645.433	371.348	0.00032033	0.000312587	0.000246876	0.000362028	0.000295871	0.000356363	0.000448153	0.000435566	0.000458052	1.3229	0.403708	0.0271223	1.23524	up
meta_583					Unmapped	649.281	340.87	0.000160373	0.000157829	0.000156917	0.00033179	0.000288926	0.000360666	0.000168048	0.000143838	0.0001518	0.472484	-1.08166	0.0084712	1.29029	down
meta_584					Unmapped	650.533	31.903	0.000104985	8.68e-05	8.13e-05	0.00012261	0.000153415	6.23e-05	4.16e-05	2.31e-05	1.62e-05	0.239218	-2.0636	0.0754168	1.12467	unchanged
meta_585					Unmapped	652.846	366.752	0.000256965	0.000454057	0.000399238	0.000298614	0.000415588	0.000317263	0.000394271	0.000367873	0.000381282	1.10855	0.148669	0.4127	0.586861	unchanged
meta_586					Unmapped	656.486	44.2075	5.74e-05	7.41e-05	5.75e-05	7.68e-05	7.48e-05	4.82e-05	4.97e-05	4.74e-05	4.24e-05	0.69862	-0.517419	0.155561	0.974532	unchanged
meta_587					Unmapped	656.524	31.9565	0.000104008	9.14e-05	0.000100292	0.000113614	0.000133447	6.7e-05	3.27e-05	1.81e-05	1.76e-05	0.217883	-2.19838	0.0461184	1.19928	down
meta_588					Unmapped	658.355	192.48	5.47e-05	5.18e-05	4.48e-05	6.19e-05	4.84e-05	6.09e-05	6.96e-05	8.04e-05	7.15e-05	1.29333	0.371089	0.0408373	1.12809	up
meta_589			20,21-Diprenylterpendole J	-14.396	MS1 mz matched	658.43	38.179	9.26e-05	7.84e-05	9.51e-05	5.34e-05	0.000118602	6.97e-05	8.38e-05	6.33e-05	6.99e-05	0.897951	-0.155292	0.721676	0.276038	unchanged
meta_590			6''-O-Galloylquercimeritrin;Quercetin 3-(2-galloylglucoside);Heme;Haem;Protoheme;Heme B;Protoheme IX	0.648844424322969;0.648844424322969;-10.2191886191495	MS1 mz matched	658.508	44.297	0.00051534	0.000481434	0.000470982	0.000323761	0.000368203	0.000327197	0.000332717	0.000383821	0.000386799	1.08259	0.114493	0.285279	0.709396	unchanged
meta_591			Goyaglycoside c;	8.47836064559745;	MS1 mz matched	663.453	31.81	0.000988562	0.000946833	0.000956819	0.000712248	0.000991579	0.000558742	0.000338806	0.000278501	0.000217965	0.36917	-1.43764	0.0553589	1.17151	unchanged
meta_592					Unmapped	664.344	215.247	0.000428789	0.000351277	0.000356484	0.000257024	0.00027412	0.000213945	0.000399641	0.000390053	0.000653598	1.93707	0.953877	0.108795	1.0565	unchanged
meta_593			(6S)-6-beta-hydroxy-1,4,5,6-tetrahydronicotinamide-adenine dinucleotide;(6S)-6beta-Hydroxy-1,4,5,6-tetrahydronicotimide-adenine dinucleotide;(S)-DH-hydrate;(S)-DHX;(6S)-6-Hydroxy-1,4,5,6-tetrahydronicotimide-adenine dinucleotide;6beta-Hydroxy-1,4,5,6-tetrahydronicotimide-adenine dinucleotide;(6R)-6beta-Hydroxy-1,4,5,6-tetrahydronicotimide-adenine dinucleotide;(R)-DH-hydrate;(R)-DHX	-22.3862154757001;-22.3862154757001;-22.3862154757001	MS1 mz matched	666.433	220.284	4.15e-05	4.12e-05	3.6e-05	8.4e-05	7.46e-05	8.95e-05	2.9e-05	2.37e-05	2.45e-05	0.311357	-1.68336	0.00237069	1.31449	down
meta_594					Unmapped	668.543	33.23	9.83e-05	9.59e-05	9.87e-05	0.000127377	0.000161479	0.000104321	4e-05	2.67e-05	1.51e-05	0.207867	-2.26626	0.0135926	1.26191	down
meta_595					Unmapped	669.158	23.579	3.1e-05	2.89e-05	2.88e-05	3.78e-05	2.92e-05	3.9e-05	7.69e-05	6.48e-05	7.17e-05	2.01126	1.0081	0.00167295	1.28545	up
meta_596					Unmapped	670.873	368.581	0.000488269	0.000478494	0.000395034	0.000481983	0.000429584	0.000482565	0.000571412	0.000556138	0.000559131	1.20984	0.27482	0.0246293	1.2492	up
meta_597			Galactosylceramide (d18:1/14:0) ;	-16.2306096120149;	MS1 mz matched	672.523	43.763	0.000229448	0.000210535	0.000211426	0.000308607	0.0002763	0.000173564	0.000139298	0.000192576	0.000139258	0.62116	-0.686963	0.128684	0.973728	unchanged
meta_598			PC(14:1(9Z)/14:1(9Z));	-10.3183779659192;	MS1 mz matched	674.461	33.388	0.000182694	0.000169082	0.000210618	0.00010691	0.000125191	0.000135756	8.25e-05	7.53e-05	0.000113564	0.737551	-0.439186	0.096917	0.995719	unchanged
meta_599					Unmapped	674.534	32.222	0.000113731	0.0001182	0.000108011	0.000288351	0.00026894	0.000145286	0.000135004	0.00013277	0.000119793	0.551635	-0.858213	0.142323	1.01537	unchanged
meta_600			Adenosine thiamine diphosphate;	3.46710350756915;	MS1 mz matched	675.542	164.93	0.000189153	0.000148044	0.000148836	0.000102359	0.000115504	8.1e-05	0.000101372	8.12e-05	6.15e-05	0.816535	-0.292413	0.298493	0.694445	unchanged
meta_601					Unmapped	676.656	347.743	0.000124176	0.000100465	8.95e-05	0.000155856	0.000131331	0.000118877	0.000183641	0.000179498	0.000232807	1.46762	0.553477	0.0445034	1.11721	up
meta_602			PE(14:1(9Z)/14:1(9Z));	22.1581745462876;	MS1 mz matched	676.811	376.733	0.000109864	9.85e-05	9.63e-05	0.000141575	0.000101372	9.4e-05	0.000118096	0.000129974	0.000115723	1.07973	0.110673	0.612498	0.377369	unchanged
meta_603					Unmapped	676.809	363.984	0.00015373	0.000137364	0.000144703	0.000149434	0.000159639	0.000167413	0.000173841	0.000169051	0.0001517	1.038	0.0538029	0.519435	0.448022	unchanged
meta_604			Cytidine monophosphate N-acetylneuraminic acid;CMP-N-acetylneuramite;CMP-N-acetyl-beta-neuramite	9.60206597400006;9.60206597400006	MS1 mz matched	678.477	44.121	0.000157488	0.000170178	0.000196216	0.0001203	0.000101485	0.000122006	8.08e-05	0.00010922	9.7e-05	0.834807	-0.260486	0.150523	0.870917	unchanged
meta_605			DG(18:4n3/0:0/22:6n3);DG(20:5(5Z,8Z,11Z,14Z,17Z)/20:5(5Z,8Z,11Z,14Z,17Z)/0:0);DG(18:4(6Z,9Z,12Z,15Z)/22:6(4Z,7Z,10Z,13Z,16Z,19Z)/0:0);DG(20:5n3/0:0/20:5n3);DG(22:6(4Z,7Z,10Z,13Z,16Z,19Z)/18:4(6Z,9Z,12Z,15Z)/0:0);	14.6755056582641;14.6755056582641;14.6755056582641;14.6755056582641;14.6755056582641;	MS1 mz matched	679.013	371.81	0.00194612	0.00181837	0.00177468	0.00249061	0.00202378	0.00260041	0.00302172	0.00296944	0.00336003	1.31433	0.394328	0.0309059	1.15506	up
meta_606			Lolitrem J	-23.4365	MS1 mz matched	679.382	232.512	6.92e-05	5.34e-05	5.19e-05	9.74e-05	6.93e-05	0.000109109	9.83e-05	8.67e-05	0.000102773	1.04335	0.0612253	0.777698	0.206176	unchanged
meta_607			Goyaglycoside c;	8.47836064559745;	MS1 mz matched	680.479	31.8885	0.00179104	0.0016984	0.00186806	0.00119067	0.00162225	0.000882295	0.000599405	0.000462527	0.000348458	0.38168	-1.38957	0.0587243	1.15104	unchanged
meta_608	Stachyose	0.8417			MS2 forward	684.254	480.279	4.64e-05	3.25e-05	4.72e-05	0.00010506	7.57e-05	0.000137201	6.42e-05	4.79e-05	7.34e-05	0.583102	-0.77818	0.11579	1.00369	unchanged
meta_609			(20R)-Ginsenoside Rh2;Squamosinin A;	-5.57318792721974;-5.57318792721974;	MS1 mz matched	686.46	37.233	0.000118278	0.000136325	0.000125025	0.000104016	0.000105625	0.000106527	9.35e-05	5.95e-05	4.54e-05	0.62721	-0.67298	0.110156	1.08475	unchanged
meta_610			PE(18:2(9Z,12Z)/14:1(9Z));PE(18:3(9Z,12Z,15Z)/14:0);PE(14:1(9Z)/18:2(9Z,12Z));PE(14:0/18:3(6Z,9Z,12Z));PE(14:0/18:3(9Z,12Z,15Z));PE(18:3(6Z,9Z,12Z)/14:0);	8.01852717148441;8.01852717148441;8.01852717148441;8.01852717148441;8.01852717148441;8.01852717148441;	MS1 mz matched	686.927	371.288	0.00042087	0.000432219	0.000372379	0.000459384	0.000433754	0.00047979	0.000592623	0.00049481	0.000589173	1.22119	0.28829	0.0709971	1.08731	unchanged
meta_611					Unmapped	687.238	341.069	4.34e-05	3.19e-05	5.09e-05	7.8e-05	6.28e-05	8.81e-05	4.13e-05	2.75e-05	3.69e-05	0.461973	-1.11412	0.0148036	1.23481	down
meta_612			UDP-N-acetyl-alpha-D-glucosamine 3'-phosphate	3.49175	MS1 mz matched	688.344	213.905	0.000151014	0.000146413	0.000135087	0.000152982	0.000170201	0.000137729	0.000102325	0.000117015	0.0002012	0.912411	-0.132244	0.710921	0.277822	unchanged
meta_613			Uridine diphosphate acetylgalactosamine 4-sulfate;Lolitrem E	-0.907309537014005;4.18423554385441	MS1 mz matched	688.416	371.254	9.83e-05	0.000103675	8.66e-05	8.15e-05	6.33e-05	9.69e-05	0.000133897	0.000125487	0.000134434	1.62974	0.704638	0.0266588	1.23797	up
meta_614			PE(15:0/P-18:1(11Z));PC(P-16:0/14:1(9Z));PE(15:0/P-18:1(9Z));PE(P-18:1(9Z)/15:0);PC(14:1(9Z)/P-16:0);PC(o-16:1(9Z)/14:1(9Z));PE(P-18:1(11Z)/15:0);	-1.44024840291598;-1.44024840291598;-1.44024840291598;-1.44024840291598;-1.44024840291598;-1.44024840291598;-1.44024840291598;	MS1 mz matched	688.519	46.279	0.000289729	0.000263079	0.000239483	0.000163072	0.000231179	0.000147876	0.000189795	0.000283515	0.000211245	1.26272	0.336538	0.282518	0.714287	unchanged
meta_615			Halistanol sulfate	-22.8909	MS1 mz matched	689.895	368.585	8.62e-05	0.000106228	9.57e-05	0.000103089	7.71e-05	0.000113662	0.000107032	0.000135928	6.42e-05	1.04527	0.0638752	0.862334	0.143874	unchanged
meta_616			3',5'-Cyclic diGMP;cdiGMP;3',5'-Cyclic diguanylic acid;Bis-(3',5')-cyclic diGMP;Cyclic di-3',5'-guanylate	14.6357	MS1 mz matched	691.116	27.244	2.9e-05	2.2e-05	2.1e-05	3.98e-05	3.28e-05	3.5e-05	1.25e-05	9.58e-06	1.03e-05	0.300145	-1.73627	0.00261058	1.31195	down
meta_617			Bismahanine;	-1.60595317287718;	MS1 mz matched	693.36	294.707	5.9e-05	5.34e-05	3.78e-05	8.89e-05	8.85e-05	8.75e-05	0.000112417	0.000100411	8.44e-05	1.12199	0.166058	0.315624	0.731122	unchanged
meta_618					Unmapped	694.842	365.882	8.9e-05	0.000116549	6.86e-05	8.18e-05	9.59e-05	9.9e-05	0.000105164	8.32e-05	7.58e-05	0.954372	-0.0673758	0.708026	0.278244	unchanged
meta_619			Dihydro-alpha-ergocryptine mesylate;9,10alpha-Dihydro-12'-hydroxy-5'alpha-isobutyl-2'-isopropylergotaman-3',6',18-trione monomethanesulphote;Dihydro-beta-ergocryptine mesylate	-1.48407586609189;-1.48407586609189	MS1 mz matched	696.817	366.055	4.86e-05	6.86e-05	4.45e-05	7.05e-05	6.66e-05	6.13e-05	6.77e-05	8.06e-05	7.2e-05	1.10972	0.150193	0.201078	0.834861	unchanged
meta_620			PE(18:3(9Z,12Z,15Z)/P-16:0);PE(18:3(6Z,9Z,12Z)/P-16:0);PE(P-16:0/18:3(6Z,9Z,12Z));PE(P-16:0/18:3(9Z,12Z,15Z));	22.021072140162;22.021072140162;22.021072140162;22.021072140162;	MS1 mz matched	698.534	31.987	0.000116555	0.000121893	0.000111543	0.000243329	0.000255289	0.000160006	3.65e-05	3.27e-05	2.77e-05	0.147176	-2.76438	0.0239823	1.27099	down
meta_621			3',5'-Diiodo-L-thyronine-beta-D-glucuronoside;	15.5299242970973;	MS1 mz matched	702.212	31.936	0.000186555	0.000207337	0.000253441	0.000106971	9.16e-05	7.16e-05	7.2e-05	0.000121353	3.11e-05	0.830628	-0.267726	0.629231	0.33414	unchanged
meta_622			PEP-16:0/18:1(11Z));PE(16:0/P-18:1(9Z));PE(P-18:0/16:1(9Z));PE(P-16:0/18:1(9Z));PE(P-18:1(11Z)/16:0);PE(18:1(9Z)/P-16:0);PE(16:0/P-18:1(11Z));PE(P-18:1(9Z)/16:0);PE(18:1(11Z)/P-16:0);PE(16:1(9Z)/P-18:0);1-Hexadecanoyl-2-(9Z-octadecenoyl)-sn-glycero-3-phosphonoethanolamine	-0.831746410167333;-0.831746410167333;-0.831746410167333;-0.831746410167333;-0.831746410167333;-0.831746410167333;-0.831746410167333;-0.831746410167333;-0.831746410167333;-0.831746410167333;-0.774301072724264	MS1 mz matched	702.535	45.9135	0.000332116	0.000312149	0.000308826	0.000253357	0.00025887	0.00019822	0.000196505	0.000219537	0.000194502	0.859382	-0.218629	0.221401	0.82712	unchanged
meta_623					Unmapped	702.974	371.568	0.00346404	0.00337835	0.00312207	0.00413379	0.00362131	0.00427339	0.0052446	0.00513091	0.00555711	1.32457	0.405529	0.00826195	1.25285	up
meta_624					Unmapped	703.136	27.244	2.08e-05	2.1e-05	1.77e-05	2.31e-05	2.21e-05	2.46e-05	2.16e-05	1.59e-05	1.37e-05	0.732222	-0.449647	0.106756	1.05058	unchanged
meta_625					Unmapped	703.476	372.012	0.000201647	0.000138115	0.000171978	0.000275708	0.000215646	0.00027241	0.00031787	0.000317278	0.000352789	1.29351	0.371292	0.0406398	1.13975	up
meta_626			SM(d18:0/16:1(9Z));	8.69653001235521;	MS1 mz matched	703.574	160.678	0.000792798	0.000857925	0.000809387	0.000256633	9.74e-06	0.00021018	0.000446534	0.000244948	0.000291352	2.0624	1.04433	0.1609	0.867074	unchanged
meta_627			beta1-Chaconine;	21.0996118247806;	MS1 mz matched	706.933	370.617	0.000402637	0.0004362	0.000368621	0.000485427	0.000441571	0.000537008	0.000569927	0.000569692	0.000547299	1.15226	0.204468	0.10578	1.06248	unchanged
meta_628			3',5'-Cyclic diGMP;cdiGMP;3',5'-Cyclic diguanylic acid;Bis-(3',5')-cyclic diGMP;Cyclic di-3',5'-guanylate	14.6357	MS1 mz matched	708.143	27.279	5.67e-05	5.7e-05	5.05e-05	7.99e-05	7.28e-05	7.88e-05	2.32e-05	1.77e-05	1.92e-05	0.259861	-1.94419	5.6e-05	1.32666	down
meta_629			AS 1-1;	-23.1693676315373;	MS1 mz matched	708.488	46.395	0.000243906	0.000205006	0.000207423	3.67e-05	7.83e-05	7.89e-05	0.000315046	0.000529564	5.22e-05	4.62316	2.20888	0.230894	0.872326	unchanged
meta_630			Chymosin preparation, escherichia coli k-12;Enterochelin;Enterobactin;Tri-(2,3-dihydroxy-N-benzoyl-L-serine)-ester;Tri-(N-(2,3-dihydroxybenzoyl)-L-serine)-ester	14.1887083272076;14.1887083272076	MS1 mz matched	708.511	31.829	0.000382664	0.000361133	0.000361959	0.00026721	0.000302726	0.000210699	0.000177478	0.00012716	9.62e-05	0.513533	-0.961472	0.0246112	1.16687	down
meta_631					Unmapped	709.356	323.12	4e-05	3.82e-05	3.84e-05	6.96e-05	7.19e-05	8.21e-05	6.05e-05	5.11e-05	6.01e-05	0.76817	-0.380503	0.0268599	1.16224	down
meta_632					Unmapped	711.069	191.881	0.00716931	0.00565787	0.00823748	0.0062161	0.00538885	0.00618111	0.00426648	0.00454866	0.00524408	0.790463	-0.339231	0.0353774	1.11898	down
meta_633			Indivir sulfate	1.36486	MS1 mz matched	712.869	367.272	0.000205745	0.000194206	0.000183899	0.000215132	0.000129858	0.000143807	0.000156029	0.000139885	0.000171633	0.956528	-0.0641216	0.819515	0.171191	unchanged
meta_634			PC(o-16:1(9Z)/16:1(9Z));PC(14:1(9Z)/P-18:0);PC(14:0/P-18:1(9Z));PC(P-18:0/14:1(9Z));PC(P-16:0/16:1(9Z));PC(P-18:1(9Z)/14:0);PC(16:1(9Z)/P-16:0);PC(P-18:1(11Z)/14:0);PC(14:0/P-18:1(11Z));	-0.792535447646785;-0.792535447646785;-0.792535447646785;-0.792535447646785;-0.792535447646785;-0.792535447646785;-0.792535447646785;-0.792535447646785;-0.792535447646785;	MS1 mz matched	716.551	45.508	0.000157698	0.000124271	0.000120872	0.000110263	0.000117291	0.000100063	0.000118316	0.000137945	7.84e-05	1.02147	0.0306455	0.907913	0.0966537	unchanged
meta_635					Unmapped	716.827	376.812	0.000246901	0.000287456	0.000247377	0.000262499	0.000234188	0.000252486	0.00029563	0.000268384	0.000252939	1.09047	0.124954	0.216375	0.797517	unchanged
meta_636			PC(16:0/P-16:0);PC(P-18:0/14:0);PC(14:0/P-18:0);PC(P-16:0/16:0);PC(o-16:0/16:1(9Z));	-11.4719562662208;-11.4719562662208;-11.4719562662208;-11.4719562662208;-11.4719562662208;	MS1 mz matched	718.559	32.222	4.92e-05	3.58e-05	3.87e-05	9.08e-05	7.68e-05	6.06e-05	1.19e-05	6.43e-06	5.81e-06	0.105657	-3.24254	0.0127801	1.29061	down
meta_637			Kinetensin 4-8;	-0.109834259869896;	MS1 mz matched	719.355	407.751	3.09e-05	2.66e-05	2.22e-05	2.8e-05	2.25e-05	1.36e-05	2.22e-05	1.9e-05	5.1e-05	1.43628	0.522342	0.46587	0.510819	unchanged
meta_638			PE(P-18:1(9Z)/16:1(9Z));PE(P-16:0/18:2(9Z,12Z));PE(18:2(9Z,12Z)/P-16:0);PE(16:1(9Z)/P-18:1(11Z));PE(P-18:1(11Z)/16:1(9Z));PE(16:1(9Z)/P-18:1(9Z));	-14.7103667243787;-14.7103667243787;-14.7103667243787;-14.7103667243787;-14.7103667243787;-14.7103667243787;	MS1 mz matched	722.503	45.235	0.000124715	0.000142754	0.000155799	0.000136602	0.000128427	0.000102994	6.76e-05	8.54e-05	4.6e-05	0.540739	-0.886995	0.0213856	1.16755	down
meta_639					Unmapped	726.936	371.288	0.00269372	0.00268664	0.0025719	0.00339898	0.0028856	0.00330287	0.00404581	0.0040704	0.00416225	1.28068	0.356912	0.0248528	1.25588	up
meta_640			Torvoside D;	23.3445146909365;	MS1 mz matched	727.437	371.767	0.00026587	0.000299639	0.000230798	0.000367813	0.000268081	0.000335237	0.000396315	0.000393934	0.000412258	1.23825	0.308307	0.114507	1.05566	unchanged
meta_641			Parishin B;Parishin C	20.0489854389067;20.0489854389067	MS1 mz matched	729.239	341.068	0.000291278	0.000300209	0.000345241	0.000795315	0.000715228	0.000872269	0.000310863	0.000243168	0.000329229	0.370679	-1.43176	0.00185882	1.30443	down
meta_642			PC(16:1(9Z)/16:1(9Z));PC(18:1(9Z)/14:1(9Z));PC(14:1(9Z)/18:1(9Z));PC(14:1(9Z)/18:1(11Z));PE(20:2(11Z,14Z)/15:0);PC(18:2(9Z,12Z)/14:0);PE(15:0/20:2(11Z,14Z));PC(18:1(11Z)/14:1(9Z));PC(14:0/18:2(9Z,12Z));	8.42061711135332;8.42061711135332;8.42061711135332;8.42061711135332;8.42061711135332;8.42061711135332;8.42061711135332;8.42061711135332;8.42061711135332;	MS1 mz matched	730.537	137.735	0.000393404	0.000509753	0.000502585	0.00043731	0.000636095	0.000398608	0.000235495	0.000220596	0.000151299	0.412625	-1.2771	0.0468238	1.17539	down
meta_643			PE(18:2(9Z,12Z)/14:1(9Z));PE(18:3(9Z,12Z,15Z)/14:0);PE(14:1(9Z)/18:2(9Z,12Z));PE(14:0/18:3(6Z,9Z,12Z));PE(14:0/18:3(9Z,12Z,15Z));PE(18:3(6Z,9Z,12Z)/14:0);	8.01852717148441;8.01852717148441;8.01852717148441;8.01852717148441;8.01852717148441;8.01852717148441;	MS1 mz matched	730.894	369.243	0.000901253	0.000918405	0.000833884	0.00104156	0.000874572	0.000983116	0.00118059	0.00110457	0.00114001	1.1814	0.240495	0.0523364	1.13414	unchanged
meta_644			Mycimicin IV	3.87998	MS1 mz matched	734.852	366.845	0.000235638	0.000380806	0.000371728	0.000295535	0.000388486	0.000336748	0.000502379	0.000360197	0.000356439	1.19421	0.256061	0.312597	0.668865	unchanged
meta_645					Unmapped	736.541	32.1645	0.000127075	0.000127135	0.000133198	0.000105964	0.000225043	6.74e-05	4.24e-05	3.71e-05	3.46e-05	0.286446	-1.80367	0.183519	0.948127	unchanged
meta_646					Unmapped	738.81	377.354	0.00013265	0.000128515	0.00012618	0.000145694	0.000139493	0.000124217	0.000124076	0.000159273	0.000109736	0.96014	-0.0586836	0.758938	0.204785	unchanged
meta_647					Unmapped	738.915	371.334	0.000625536	0.000660463	0.000541008	0.000789155	0.000726939	0.000881781	0.00108809	0.000967893	0.00103875	1.29062	0.36806	0.0170345	1.19236	up
meta_648					Unmapped	742.602	32.868	2.63e-05	2.85e-05	2.71e-05	5.12e-05	6.02e-05	2.36e-05	1.24e-05	1.09e-05	1.02e-05	0.248403	-2.00924	0.0912055	1.12102	unchanged
meta_649			PE(16:0/20:2(11Z,14Z));PE(18:0/18:2(9Z,12Z));PE(18:2(9Z,12Z)/18:0);PE(18:1(9Z)/18:1(9Z));PE(18:1(9Z)/18:1(11Z));PE(16:1(9Z)/20:1(11Z));PE(18:1(11Z)/18:1(11Z));PE(22:1(13Z)/14:1(9Z));PE(20:2(11Z,14Z)/16:0);PE(18:1(11Z)/18:1(9Z));PC(18:2(9Z,12Z)/15:0);PE(14:1(9Z)/22:1(13Z));PE(14:0/22:2(13Z,16Z));PE(22:2(13Z,16Z)/14:0);PC(15:0/18:2(9Z,12Z));PE(20:1(11Z)/16:1(9Z));Dihydrostreptomycin 3'alpha,6-bisph…	7.63139892643256;7.63139892643256;7.63139892643256;7.63139892643256;7.63139892643256;7.63139892643256;7.63139892643256;7.63139892643256;7.63139892643256;7.63139892643256;7.63139892643256;7.63139892643256;7.63139892643256;7.63139892643256;7.63139892643256;7.63139892643256;3.33441059824853;3.33441059824853	MS1 mz matched	744.552	137.146	0.000337681	0.000404421	0.000405029	0.000380031	0.000509856	0.00039978	0.000212549	0.000219803	0.000173405	0.469701	-1.09018	0.0203056	1.24832	down
meta_650			Parishin B;Parishin C	20.0489854389067;20.0489854389067	MS1 mz matched	746.265	341.072	5.75e-05	5.65e-05	6.27e-05	0.000152167	0.000141051	0.000161456	6.5e-05	5.09e-05	5.71e-05	0.380451	-1.39422	0.000389585	1.31774	down
meta_651					Unmapped	751.093	285.983	2.56e-05	2.48e-05	1.86e-05	5.17e-05	3.52e-05	5.39e-05	3.16e-05	3.24e-05	3.12e-05	0.676087	-0.564718	0.123386	1.04367	unchanged
meta_652			Parishin B;Parishin C	20.0489854389067;20.0489854389067	MS1 mz matched	751.218	341.113	3.05e-05	1.97e-05	2.9e-05	4.7e-05	4.3e-05	5.13e-05	3.42e-05	2.52e-05	2.46e-05	0.594928	-0.749213	0.00973355	1.23504	down
meta_653			PC(18:3(9Z,12Z,15Z)/16:1(9Z));PE(15:0/22:4(7Z,10Z,13Z,16Z));PC(20:4(5Z,8Z,11Z,14Z)/14:0);PC(16:1(9Z)/18:3(6Z,9Z,12Z));PC(14:0/20:4(5Z,8Z,11Z,14Z));PC(14:0/20:4(8Z,11Z,14Z,17Z));PC(16:0/18:4(6Z,9Z,12Z,15Z));PC(20:4(8Z,11Z,14Z,17Z)/14:0);PC(20:3(8Z,11Z,14Z)/14:1(9Z));PC(14:1(9Z)/20:3(5Z,8Z,11Z));PC(16:1(9Z)/18:3(9Z,12Z,15Z));PC(14:1(9Z)/20:3(8Z,11Z,14Z));PC(18:4(6Z,9Z,12Z,15Z)/16:0);PC(18:3(6Z,9Z,1…	9.57465769732807;9.57465769732807;9.57465769732807;9.57465769732807;9.57465769732807;9.57465769732807;9.57465769732807;9.57465769732807;9.57465769732807;9.57465769732807;9.57465769732807;9.57465769732807;9.57465769732807;9.57465769732807;9.57465769732807;9.57465769732807;	MS1 mz matched	754.538	135.53	0.000394697	0.000425953	0.000428028	0.00042401	0.000615301	0.000461639	0.000138934	0.0002041	0.00015589	0.332406	-1.58898	0.0206353	1.24929	down
meta_654					Unmapped	754.856	367.566	0.000229302	0.000224928	0.00020015	0.000262949	0.000230507	0.000240486	0.000213989	0.000296166	0.000206356	0.976249	-0.0346782	0.862769	0.102376	unchanged
meta_655	PC(16:0/16:0)	0.998			MS2 forward	756.552	116.691	0.00488207	0.00782978	0.00807933	0.00512438	0.0195038	0.00485897	0.00215933	0.00214379	0.00119027	0.186298	-2.42431	0.239743	0.854212	unchanged
meta_656					Unmapped	756.861	449.067	0.000152781	0.000150186	0.000127784	0.000144625	0.000104708	0.000122321	0.000225503	0.000225117	0.000194275	1.7352	0.795104	0.00435548	1.26352	up
meta_657			Ascidiacyclamide	11.7671	MS1 mz matched	757.362	448.546	0.000125854	0.000111382	9.03e-05	0.000128677	9.8e-05	8.5e-05	0.000174428	0.000180676	0.000139422	1.58639	0.665744	0.0287688	1.14594	up
meta_658	Thioetheramide-PC	0.9604			MS2 forward	758.569	136.189	0.0249983	0.0267785	0.0304792	0.0168525	0.0245944	0.0165126	0.0121115	0.0118191	0.0100678	0.586589	-0.769577	0.0866245	1.10617	unchanged
meta_659			PG(18:3(6Z,9Z,12Z)/16:1(9Z));PG(16:1(9Z)/18:3(6Z,9Z,12Z));PG(18:3(9Z,12Z,15Z)/16:1(9Z));PG(16:1(9Z)/18:3(9Z,12Z,15Z));	20.8625100021933;20.8625100021933;20.8625100021933;20.8625100021933;	MS1 mz matched	761.015	371.615	0.00126277	0.00122089	0.00112779	0.00156816	0.00131306	0.00160919	0.00197555	0.00200414	0.00211407	1.35706	0.440485	0.0160118	1.24767	up
meta_660			Lividomycin A	12.8718	MS1 mz matched	762.373	443.858	0.0011773	0.00116154	0.00148354	0.00110971	0.00131335	0.00128441	0.00246355	0.00291383	0.00198532	1.98591	0.9898	0.0389941	1.22074	up
meta_661					Unmapped	764.573	31.796	0.000106747	8.16e-05	8.45e-05	9.76e-05	0.000115305	7.7e-05	3.36e-05	2.58e-05	2.15e-05	0.279241	-1.84042	0.0169779	1.26761	down
meta_662			PC(o-16:1(9Z)/20:4(8Z,11Z,14Z,17Z));PC(P-16:0/20:4(5Z,8Z,11Z,14Z));PC(P-18:1(9Z)/18:3(9Z,12Z,15Z));PC(P-18:1(11Z)/18:3(6Z,9Z,12Z));PC(P-18:1(11Z)/18:3(9Z,12Z,15Z));2-O-(5,8,11,14,17-Eicosapentaenoyl)-1-O-hexadecylglycero-3-phosphocholine;PC(18:4(6Z,9Z,12Z,15Z)/dm18:0);PC(P-18:1(9Z)/18:3(6Z,9Z,12Z));PC(P-16:0/20:4(8Z,11Z,14Z,17Z));PC(18:3(6Z,9Z,12Z)/P-18:1(11Z));PC(20:4(8Z,11Z,14Z,17Z)/P-16:0);PC(…	7.05150340195215;7.05150340195215;7.05150340195215;7.05150340195215;7.05150340195215;7.05150340195215;7.05150340195215;7.05150340195215;7.05150340195215;7.05150340195215;7.05150340195215;7.05150340195215;7.05150340195215;7.05150340195215;7.05150340195215;7.05150340195215;	MS1 mz matched	766.573	132.039	0.00069604	0.000796485	0.000702013	0.000611405	0.000686857	0.000509726	0.000418766	0.00034558	0.000292676	0.58464	-0.77438	0.0200794	1.1959	down
meta_663			PC(14:1(9Z)/22:2(13Z,16Z));PC(16:0/20:3(8Z,11Z,14Z));PC(20:3(5Z,8Z,11Z)/16:0);PC(18:3(9Z,12Z,15Z)/18:0);PC(18:2(9Z,12Z)/18:1(9Z));PC(20:3(8Z,11Z,14Z)/16:0);PC(18:0/18:3(9Z,12Z,15Z));PC(16:0/20:3(5Z,8Z,11Z));PC(18:3(6Z,9Z,12Z)/18:0);PC(22:2(13Z,16Z)/14:1(9Z));PC(20:2(11Z,14Z)/16:1(9Z));PC(18:2(9Z,12Z)/18:1(11Z));PC(18:1(9Z)/18:2(9Z,12Z));PC(18:1(11Z)/18:2(9Z,12Z));PC(16:1(9Z)/20:2(11Z,14Z));PC(18:…	11.7345079712127;11.7345079712127;11.7345079712127;11.7345079712127;11.7345079712127;11.7345079712127;11.7345079712127;11.7345079712127;11.7345079712127;11.7345079712127;11.7345079712127;11.7345079712127;11.7345079712127;11.7345079712127;11.7345079712127;11.7345079712127;	MS1 mz matched	766.573	98.7185	0.00159278	0.00237304	0.00265373	0.00116655	0.00212463	0.00134403	0.000686128	0.00118873	0.000426792	0.496558	-1.00996	0.108091	0.961022	unchanged
meta_664			Parishin B;Parishin C	20.0489854389067;20.0489854389067	MS1 mz matched	767.195	341.067	9.3e-05	0.000102588	0.000138034	0.000217443	0.000193583	0.000271102	0.000118194	9.43e-05	0.000114219	0.478936	-1.06209	0.0263355	1.23365	down
meta_665			Adiantifoline	-13.2167	MS1 mz matched	771.313	470.308	5.11e-05	6.34e-05	3.51e-05	1.79e-05	2.01e-05	1.24e-05	8.5e-05	8.35e-05	7.73e-05	4.87993	2.28686	4e-05	1.32465	up
meta_666					Unmapped	773.076	286.036	4.03e-05	3.48e-05	3.5e-05	5.79e-05	5.09e-05	5.68e-05	5.48e-05	4.55e-05	4.91e-05	0.902311	-0.148304	0.200193	0.825844	unchanged
meta_667					Unmapped	773.364	443.921	0.000297094	0.000330331	0.000393229	0.000296353	0.00032879	0.000325398	0.000538163	0.000732344	0.000515672	1.87912	0.910056	0.0530401	1.20253	unchanged
meta_668			PS(14:0/16:0);PS(16:0/14:0);	-14.8322787112008;-14.8322787112008;	MS1 mz matched	774.858	369.951	0.000251162	0.000274753	0.000253233	0.000302569	0.000270304	0.000297992	0.000440563	0.000342069	0.000402241	1.36057	0.444214	0.0545969	1.14084	unchanged
meta_669					Unmapped	774.867	443.779	2.53e-05	3.38e-05	2.82e-05	1.84e-05	1.86e-05	2.41e-05	3.28e-05	6.15e-05	6.17e-05	2.55688	1.35438	0.0755933	1.14413	unchanged
meta_670			TG(14:0/18:1(11Z)/14:1(9Z));TG(14:1(9Z)/18:0/14:1(9Z));TG(16:0/16:1(9Z)/14:1(9Z));TG(14:0/16:1(9Z)/16:1(9Z));TG(14:1(9Z)/14:0/18:1(11Z));TG(14:0/14:1(9Z)/18:1(11Z));TG(14:1(9Z)/16:0/16:1(9Z));TG(14:1(9Z)/14:0/18:1(9Z));TG(18:0/14:1(9Z)/14:1(9Z));TG(16:0/14:1(9Z)/16:1(9Z));TG(16:1(9Z)/14:0/16:1(9Z))[iso3];TG(14:0/14:1(9Z)/18:1(9Z));TG(14:0/18:1(9Z)/14:1(9Z));	-6.36064946998153;-6.36064946998153;-6.36064946998153;-6.36064946998153;-6.36064946998153;-6.36064946998153;-6.36064946998153;-6.36064946998153;-6.36064946998153;-6.36064946998153;-6.36064946998153;-6.36064946998153;-6.36064946998153;	MS1 mz matched	776.23	31.81	0.000158063	0.000154825	0.000176214	6.87e-05	7.72e-05	4.29e-05	4.47e-05	9.56e-05	2.64e-05	0.883087	-0.179372	0.771468	0.193319	unchanged
meta_671			PC(18:1(11Z)/18:3(9Z,12Z,15Z));PC(18:0/18:4(6Z,9Z,12Z,15Z));PC(20:4(5Z,8Z,11Z,14Z)/16:0);PC(18:3(9Z,12Z,15Z)/18:1(11Z));PC(18:2(9Z,12Z)/18:2(9Z,12Z));PC(16:1(9Z)/20:3(5Z,8Z,11Z));PC(18:3(9Z,12Z,15Z)/18:1(9Z));PC(16:0/20:4(5Z,8Z,11Z,14Z));PC(18:4(6Z,9Z,12Z,15Z)/18:0);PC(20:3(5Z,8Z,11Z)/16:1(9Z));PC(16:1(9Z)/20:3(8Z,11Z,14Z));PC(20:4(8Z,11Z,14Z,17Z)/16:0);PC(16:0/20:4(8Z,11Z,14Z,17Z));PC(18:3(6Z,9Z…	-2.75742624694987;-2.75742624694987;-2.75742624694987;-2.75742624694987;-2.75742624694987;-2.75742624694987;-2.75742624694987;-2.75742624694987;-2.75742624694987;-2.75742624694987;-2.75742624694987;-2.75742624694987;-2.75742624694987;-2.75742624694987;-2.75742624694987;-2.75742624694987;-2.75742624694987;-2.75742624694987;-2.75742624694987;-2.75742624694987;-2.75742624694987;	MS1 mz matched	782.569	132.957	0.0388268	0.0401565	0.0358136	0.0242498	0.0295835	0.0239678	0.0202182	0.0224109	0.0161267	0.755205	-0.40506	0.0706384	1.02888	unchanged
meta_672			PC(P-18:1(9Z)/16:0);PC(16:0/P-18:1(9Z));PC(16:1(9Z)/P-18:0);PC(O-16:0/18:2(9Z,12Z));PC(18:1(11Z)/P-16:0);PC(16:0/P-18:1(11Z));PC(P-16:0/18:1(11Z));PC(P-18:1(11Z)/16:0);PC(P-18:0/16:1(9Z));PC(18:1(9Z)/P-16:0);PC(P-16:0/18:1(9Z));	16.2853397446011;16.2853397446011;16.2853397446011;16.2853397446011;16.2853397446011;16.2853397446011;16.2853397446011;16.2853397446011;16.2853397446011;16.2853397446011;16.2853397446011;	MS1 mz matched	782.569	69.3405	0.0776509	0.0460943	0.0607019	0.0481076	0.0313701	0.0278587	0.0298576	0.0420925	0.0177313	0.835517	-0.259259	0.565929	0.384922	unchanged
meta_673			Soyasaponin IV;28-Glucosylsiaresinolate 3-arabinoside;Pitheduloside A;Saquivir mesylate;Saquivir mesilate	-22.035193985936;-22.035193985936;-22.035193985936;-11.0829112591639	MS1 mz matched	784.977	371.615	0.00213617	0.00214524	0.00196135	0.00278024	0.00224868	0.00288686	0.0033781	0.00341862	0.00365577	1.32046	0.401043	0.0346229	1.19019	up
meta_674			Ginsenoside Rg3;Ginsenoside F2;Ginsenoside C;Dolastatin 10	-22.6310532515078;-22.6310532515078;-22.6310532515078;-16.0123983403101	MS1 mz matched	785.48	371.978	0.000136182	0.000122541	0.000122437	0.000173688	0.000152431	0.000209932	0.000226652	0.000220022	0.00026808	1.33337	0.415077	0.0580956	1.06269	unchanged
meta_675	1,2-dioleoyl-sn-glycero-3-phosphatidylcholine	0.9979			MS2 forward	786.598	100.266	0.00742731	0.0069881	0.00690834	0.00253899	0.00682914	0.0231301	0.00595693	0.00939899	0.00189357	0.530783	-0.913807	0.510166	0.465088	unchanged
meta_676					Unmapped	788.936	370.659	0.000412091	0.000421459	0.000383437	0.000476625	0.000390565	0.00045375	0.000543911	0.000544192	0.000574503	1.25865	0.331881	0.0338484	1.20026	up
meta_677					Unmapped	790.378	38.16	0.00255278	0.00270305	0.0022317	0.00233655	0.00202002	0.00139336	0.00259403	0.00174526	0.00147341	1.01092	0.0156649	0.964163	0.0171736	unchanged
meta_678			beta-D-Glucosyloxydestruxin B;	-15.8052543920562;	MS1 mz matched	794.873	368.558	0.000307471	0.000285508	0.000265419	0.00031584	0.000315082	0.000318353	0.000350644	0.000241807	0.000367986	1.01176	0.016863	0.93354	0.0385193	unchanged
meta_679					Unmapped	795.335	38.162	0.000100218	8.11e-05	6.99e-05	6.14e-05	4.89e-05	2.23e-05	8.37e-05	5.2e-05	6.75e-05	1.53285	0.61622	0.188282	0.816496	unchanged
meta_680					Unmapped	797.959	371.81	8.16e-05	8.64e-05	9.35e-05	0.000119239	9.85e-05	9.71e-05	0.000150424	0.000178403	0.000162607	1.56097	0.642439	0.00576495	1.25726	up
meta_681					Unmapped	798.563	123.57	0.0058447	0.00499686	0.00461194	0.0201985	0.0158464	0.0166102	0.00089156	0.000973079	0.000664697	0.0480359	-4.37974	0.00619258	1.31458	down
meta_682					Unmapped	798.83	365.804	0.000109664	0.000106075	0.000116538	0.000139705	0.000167607	0.000130242	0.000146292	0.000126609	0.000159876	0.989083	-0.0158371	0.919611	0.092143	unchanged
meta_683					Unmapped	800.811	377.354	0.000167524	0.000146443	0.000169252	0.000163721	0.000167624	0.000163706	0.000170422	0.000189059	0.000195061	1.12017	0.163721	0.111936	1.06837	unchanged
meta_684			PC(18:1(11Z)/18:3(9Z,12Z,15Z));PC(18:0/18:4(6Z,9Z,12Z,15Z));PC(20:4(5Z,8Z,11Z,14Z)/16:0);PC(18:3(9Z,12Z,15Z)/18:1(11Z));PC(18:2(9Z,12Z)/18:2(9Z,12Z));PC(16:1(9Z)/20:3(5Z,8Z,11Z));PC(18:3(9Z,12Z,15Z)/18:1(9Z));PC(16:0/20:4(5Z,8Z,11Z,14Z));PC(18:4(6Z,9Z,12Z,15Z)/18:0);PC(20:3(5Z,8Z,11Z)/16:1(9Z));PC(16:1(9Z)/20:3(8Z,11Z,14Z));PC(20:4(8Z,11Z,14Z,17Z)/16:0);PC(16:0/20:4(8Z,11Z,14Z,17Z));PC(18:3(6Z,9Z…	-2.75742624694987;-2.75742624694987;-2.75742624694987;-2.75742624694987;-2.75742624694987;-2.75742624694987;-2.75742624694987;-2.75742624694987;-2.75742624694987;-2.75742624694987;-2.75742624694987;-2.75742624694987;-2.75742624694987;-2.75742624694987;-2.75742624694987;-2.75742624694987;-2.75742624694987;-2.75742624694987;-2.75742624694987;-2.75742624694987;-2.75742624694987;	MS1 mz matched	804.551	132.928	0.00132608	0.00120372	0.0010571	0.00171512	0.00164839	0.00150334	0.000898264	0.000801665	0.000687763	0.490604	-1.02737	0.000694999	1.3051	down
meta_685			Parishin B;Parishin C	20.0489854389067;20.0489854389067	MS1 mz matched	805.15	341.064	4.45e-05	4.84e-05	4.93e-05	5.95e-05	7.6e-05	9.05e-05	3.54e-05	2.87e-05	4.34e-05	0.47576	-1.07169	0.0310772	1.19177	down
meta_686			PC(16:1(9Z)/22:5(4Z,7Z,10Z,13Z,16Z));PC(18:3(6Z,9Z,12Z)/20:3(5Z,8Z,11Z));PC(16:1(9Z)/22:5(7Z,10Z,13Z,16Z,19Z));PC(20:4(5Z,8Z,11Z,14Z)/18:2(9Z,12Z));PC(18:2(9Z,12Z)/20:4(8Z,11Z,14Z,17Z));PC(20:3(8Z,11Z,14Z)/18:3(6Z,9Z,12Z));PC(18:1(11Z)/20:5(5Z,8Z,11Z,14Z,17Z));PC(20:5(5Z,8Z,11Z,14Z,17Z)/18:1(11Z));PC(20:3(5Z,8Z,11Z)/18:3(9Z,12Z,15Z));PC(22:6(4Z,7Z,10Z,13Z,16Z,19Z)/16:0);PC(18:2(9Z,12Z)/20:4(5Z,8Z…	8.32362836001123;8.32362836001123;8.32362836001123;8.32362836001123;8.32362836001123;8.32362836001123;8.32362836001123;8.32362836001123;8.32362836001123;8.32362836001123;8.32362836001123;8.32362836001123;8.32362836001123;8.32362836001123;8.32362836001123;8.32362836001123;8.32362836001123;8.32362836001123;8.32362836001123;8.32362836001123;8.32362836001123;8.32362836001123;8.32362836001123;8.323628…	MS1 mz matched	806.569	132.401	0.00939176	0.0100707	0.00841573	0.00953825	0.0111962	0.00809995	0.00465723	0.00494751	0.00380865	0.465187	-1.10412	0.0185733	1.24989	down
meta_687			PC(14:1(9Z)/22:2(13Z,16Z));PC(16:0/20:3(8Z,11Z,14Z));PC(20:3(5Z,8Z,11Z)/16:0);PC(18:3(9Z,12Z,15Z)/18:0);PC(18:2(9Z,12Z)/18:1(9Z));PC(20:3(8Z,11Z,14Z)/16:0);PC(18:0/18:3(9Z,12Z,15Z));PC(16:0/20:3(5Z,8Z,11Z));PC(18:3(6Z,9Z,12Z)/18:0);PC(22:2(13Z,16Z)/14:1(9Z));PC(20:2(11Z,14Z)/16:1(9Z));PC(18:2(9Z,12Z)/18:1(11Z));PC(18:1(9Z)/18:2(9Z,12Z));PC(18:1(11Z)/18:2(9Z,12Z));PC(16:1(9Z)/20:2(11Z,14Z));PC(18:…	11.7345079712127;11.7345079712127;11.7345079712127;11.7345079712127;11.7345079712127;11.7345079712127;11.7345079712127;11.7345079712127;11.7345079712127;11.7345079712127;11.7345079712127;11.7345079712127;11.7345079712127;11.7345079712127;11.7345079712127;11.7345079712127;	MS1 mz matched	806.569	101.549	0.0249336	0.0408061	0.0376413	0.00923072	0.0477387	0.0571063	0.0140022	0.00805927	0.00911091	0.27326	-1.87165	0.198259	0.911594	unchanged
meta_688					Unmapped	808.938	371.334	0.00197635	0.00188481	0.00176047	0.00230848	0.00199482	0.00248042	0.00298637	0.00287181	0.00320602	1.33617	0.418103	0.0151759	1.21264	up
meta_689			Licoricesaponin B2;	17.9096497158297;	MS1 mz matched	809.439	371.904	0.000206929	0.00022019	0.000200388	0.000303727	0.00022	0.000252374	0.000342751	0.000324431	0.000330769	1.28585	0.362726	0.0873252	1.10364	unchanged
meta_690	1-Stearoyl-2-oleoyl-sn-glycerol 3-phosphocholine (SOPC)	0.9997			MS2 forward	810.599	131.85	0.0113479	0.0113778	0.00987093	0.00540104	0.00719638	0.00519073	0.00777887	0.0055071	0.0037989	0.960463	-0.0581982	0.869645	0.130868	unchanged
meta_691					Unmapped	812.897	369.973	0.000724345	0.000749343	0.000692574	0.000802899	0.000734301	0.000862428	0.000974072	0.000937809	0.000999198	1.21314	0.278743	0.0275252	1.19999	up
meta_692					Unmapped	817.897	465.855	5.36e-05	6.73e-05	3.57e-05	3.36e-05	2.64e-05	1.92e-05	5.12e-05	8.33e-05	6.28e-05	2.49233	1.3175	0.0362176	1.1915	up
meta_693					Unmapped	818.41	38.1545	0.00123992	0.00121379	0.00114489	0.00113429	0.00104354	0.000638286	0.00120757	0.000835004	0.000648022	0.955424	-0.0657862	0.861123	0.137246	unchanged
meta_694					Unmapped	820.555	264.409	2.19e-05	1.56e-05	1.22e-05	2.08e-05	1.74e-05	1.87e-05	1.25e-05	1.9e-05	1.03e-05	0.734058	-0.446033	0.182736	0.87802	unchanged
meta_695					Unmapped	820.919	371.462	0.000538567	0.00048976	0.000418017	0.000605892	0.000547472	0.000631291	0.000760957	0.000755851	0.000781302	1.28771	0.364802	0.0139254	1.27626	up
meta_696					Unmapped	823.363	37.5085	7.02e-05	7.35e-05	6.27e-05	6.35e-05	3.09e-05	3.7e-05	4.71e-05	5.58e-05	3.77e-05	1.06998	0.0975825	0.803154	0.190168	unchanged
meta_697			Vincristine;Yiamoloside B	24.7285436245391;-15.7577476603183	MS1 mz matched	825.979	371.978	0.000245304	0.000240073	0.000202978	0.000308361	0.000282352	0.000312884	0.000440473	0.000407881	0.000473729	1.46313	0.549061	0.00763565	1.27066	up
meta_698			Calenduloside G methyl ester;	5.06282983511483;	MS1 mz matched	826.499	45.599	3.8e-05	2.9e-05	2.75e-05	0.000110596	0.000121945	0.000100311	1e-05	1.06e-05	1.33e-05	0.101891	-3.2949	0.00324666	1.32271	down
meta_699					Unmapped	826.9	466.348	0.000314339	0.000297089	0.000206239	0.000163756	0.000150678	9.02e-05	0.000310735	0.000445138	0.000379446	2.80613	1.48858	0.010207	1.25618	up
meta_700					Unmapped	829.825	367.769	7.69e-05	0.000105597	7.95e-05	9.4e-05	9.07e-05	0.000109893	0.000125275	8.59e-05	7.18e-05	0.960546	-0.0580734	0.837478	0.160077	unchanged
meta_701			Cephalomannine;Taxol B	-1.83471	MS1 mz matched	832.899	371.288	0.00086212	0.000882178	0.000787272	0.00103292	0.000888393	0.00104055	0.00123908	0.00122268	0.00134366	1.2848	0.361547	0.0124812	1.21833	up
meta_702					Unmapped	833.402	371.37	0.00016571	0.000177509	0.000163546	0.000196712	0.000177078	0.000209657	0.000266905	0.000267005	0.000233538	1.31537	0.395465	0.0145081	1.20724	up
meta_703			PC(20:3(5Z,8Z,11Z)/20:3(5Z,8Z,11Z));PC(18:1(9Z)/22:5(4Z,7Z,10Z,13Z,16Z));PC(20:3(8Z,11Z,14Z)/20:3(5Z,8Z,11Z));PC(18:2(9Z,12Z)/22:4(7Z,10Z,13Z,16Z));PC(20:4(5Z,8Z,11Z,14Z)/20:2(11Z,14Z));PC(22:5(7Z,10Z,13Z,16Z,19Z)/18:1(9Z));PC(18:4(6Z,9Z,12Z,15Z)/22:2(13Z,16Z));PC(18:1(11Z)/22:5(4Z,7Z,10Z,13Z,16Z));PC(20:3(8Z,11Z,14Z)/20:3(8Z,11Z,14Z));PC(22:4(7Z,10Z,13Z,16Z)/18:2(9Z,12Z));PC(22:5(7Z,10Z,13Z,16Z,…	6.87973251735423;6.87973251735423;6.87973251735423;6.87973251735423;6.87973251735423;6.87973251735423;6.87973251735423;6.87973251735423;6.87973251735423;6.87973251735423;6.87973251735423;6.87973251735423;6.87973251735423;6.87973251735423;6.87973251735423;6.87973251735423;6.87973251735423;6.87973251735423;6.87973251735423;6.87973251735423;6.87973251735423;6.87973251735423;6.87973251735423;6.879732…	MS1 mz matched	834.599	70.528	0.00235394	0.00260525	0.00264652	0.00180948	0.00424558	0.00248205	0.001095	0.00157598	0.00118611	0.451804	-1.14623	0.160195	0.967097	unchanged
meta_704					Unmapped	834.609	212.98	3.06e-05	3.45e-05	2.22e-05	3.86e-05	3.6e-05	4.19e-05	8.16e-06	6.25e-06	1.74e-06	0.138695	-2.85001	0.000210581	1.31601	down
meta_705			Aclacinomycin N	-12.041	MS1 mz matched	836.859	368.574	0.000188965	0.000222671	0.000180242	0.000143984	0.000183359	0.000140686	0.000226853	0.000176211	0.000245108	1.3849	0.469779	0.0818399	1.0125	unchanged
meta_706			Monoammonium glycyrrhizite	-12.2702	MS1 mz matched	840.424	463.675	0.00166538	0.00177586	0.00106108	0.00123522	0.00114692	0.000473122	0.00232338	0.00265685	0.00211371	2.48452	1.31297	0.0115516	1.23549	up
meta_707			Vincristine;Yiamoloside B	24.7285436245391;-15.7577476603183	MS1 mz matched	843.019	371.904	0.000729962	0.000764851	0.000672981	0.000957747	0.000756044	0.00101132	0.0012195	0.00121321	0.00137054	1.39563	0.480915	0.0236924	1.18433	up
meta_708			TG(14:1(9Z)/18:4(6Z,9Z,12Z,15Z)/20:5(5Z,8Z,11Z,14Z,17Z));TG(14:1(9Z)/20:5(5Z,8Z,11Z,14Z,17Z)/18:4(6Z,9Z,12Z,15Z));TG(18:4(6Z,9Z,12Z,15Z)/14:1(9Z)/20:5(5Z,8Z,11Z,14Z,17Z));C-1027 Chromophore;C-1027	-10.3170084659666;-10.3170084659666;-10.3170084659666;21.8205812196927	MS1 mz matched	844.266	396.312	2.48e-05	2.71e-05	3.71e-05	6.99e-05	6.9e-05	9.18e-05	1.88e-05	1.62e-05	1.58e-05	0.220322	-2.18232	0.0140309	1.29067	down
meta_709					Unmapped	844.88	371.02	0.000268603	0.000224588	0.00023813	0.000274376	0.00023665	0.000351724	0.000408323	0.000359548	0.000379727	1.33016	0.411604	0.0912627	1.05323	unchanged
meta_710			Digitoxigenin 3-[glucosyl-(1-&gt;6)-glucosyl-(1-&gt;4)-2,6-dideoxyribohexoside];	-8.8730959267803;	MS1 mz matched	846.442	37.481	0.000867649	0.000826238	0.00078341	0.000672042	0.000652529	0.000317156	0.000628988	0.00037562	0.000265054	0.773369	-0.37077	0.475779	0.5009	unchanged
meta_711					Unmapped	849.869	370.884	2.36e-05	2.94e-05	2.19e-05	0.000515249	0.000409892	0.000445179	5.24e-05	0.000637837	0.000723644	1.03178	0.0451364	0.951675	0.0626481	unchanged
meta_712					Unmapped	850.942	371.767	0.000111171	0.000103588	0.000116474	0.000122895	9.64e-05	0.000150246	0.000156457	0.000130363	0.000178712	1.25974	0.333129	0.201338	0.805209	unchanged
meta_713			Digitoxigenin 3-[glucosyl-(1-&gt;6)-glucosyl-(1-&gt;4)-2,6-dideoxyribohexoside];	-8.8730959267803;	MS1 mz matched	851.395	37.165	4.08e-05	2.93e-05	3.39e-05	3.66e-05	1.33e-05	9.28e-06	2.98e-05	1.53e-05	1.32e-05	0.983882	-0.0234429	0.976397	0.0304172	unchanged
meta_714			Fevicordin B 2-gentiobioside;	13.5129834172102;	MS1 mz matched	851.412	463.786	8.37e-05	0.000119688	7.91e-05	9.35e-05	8.48e-05	3.95e-05	0.00015173	0.000171091	0.000176692	2.2937	1.19768	0.0172995	1.24049	up
meta_715					Unmapped	856.863	370.647	0.000242467	0.000196668	0.000225282	0.000267042	0.000207035	0.00026673	0.000275277	0.000298848	0.000261621	1.12816	0.173968	0.255407	0.776004	unchanged
meta_716			TG(14:1(9Z)/18:4(6Z,9Z,12Z,15Z)/20:5(5Z,8Z,11Z,14Z,17Z));TG(14:1(9Z)/20:5(5Z,8Z,11Z,14Z,17Z)/18:4(6Z,9Z,12Z,15Z));TG(18:4(6Z,9Z,12Z,15Z)/14:1(9Z)/20:5(5Z,8Z,11Z,14Z,17Z));C-1027 Chromophore;C-1027	-10.3170084659666;-10.3170084659666;-10.3170084659666;21.8205812196927	MS1 mz matched	861.292	396.312	1.59e-05	1.55e-05	2.06e-05	4.17e-05	4.47e-05	5.98e-05	1.07e-05	9.78e-06	1.17e-05	0.22019	-2.18318	0.0201705	1.27567	down
meta_717					Unmapped	862.918	371.704	0.000158913	0.000171713	0.000144142	0.000187727	0.000198929	0.000218755	0.000259571	0.00023858	0.000267055	1.26394	0.337931	0.0129628	1.20183	up
meta_718			TG(14:1(9Z)/18:4(6Z,9Z,12Z,15Z)/20:5(5Z,8Z,11Z,14Z,17Z));TG(14:1(9Z)/20:5(5Z,8Z,11Z,14Z,17Z)/18:4(6Z,9Z,12Z,15Z));TG(18:4(6Z,9Z,12Z,15Z)/14:1(9Z)/20:5(5Z,8Z,11Z,14Z,17Z));C-1027 Chromophore;C-1027	-10.3170084659666;-10.3170084659666;-10.3170084659666;21.8205812196927	MS1 mz matched	866.248	396.526	1.85e-05	1.72e-05	2.25e-05	4.77e-05	4.4e-05	6.53e-05	1.63e-05	1.18e-05	1.32e-05	0.263224	-1.92564	0.0239798	1.25705	down
meta_719					Unmapped	866.98	371.81	0.00122837	0.00120076	0.00106304	0.00161429	0.00133213	0.00156439	0.00189034	0.00194919	0.00208692	1.31383	0.393779	0.014603	1.22074	up
meta_720			Brevetoxin A	0.461637	MS1 mz matched	867.483	371.928	8.45e-05	8.62e-05	8.38e-05	0.000106908	0.000105421	0.000126213	0.000178717	0.000143121	0.000183737	1.49339	0.578587	0.0304024	1.17437	up
meta_721			Aquifoliunine EI;	-2.16328927825038;	MS1 mz matched	868.843	370.362	0.000103087	0.000100478	8.69e-05	0.000116117	0.00010792	0.000134935	0.000129177	0.00012669	0.000139407	1.10113	0.138981	0.269813	0.75225	unchanged
meta_722					Unmapped	870.94	370.844	0.000359211	0.000431533	0.000364423	0.000442524	0.000376482	0.000418639	0.000491424	0.000500718	0.000591963	1.27994	0.356071	0.0478943	1.1177	up
meta_723					Unmapped	876.068	192.312	0.000168894	0.000141757	0.000133147	0.000175105	0.000156215	0.000160905	0.000249211	0.000218514	0.000274519	1.50794	0.592577	0.0254197	1.22514	up
meta_724					Unmapped	876.109	286.017	1.6e-05	1.73e-05	1.66e-05	4.11e-05	2.92e-05	4.71e-05	3.3e-05	3.01e-05	2.51e-05	0.751027	-0.413063	0.195675	0.85764	unchanged
meta_725			PC(o-22:0/22:6(4Z,7Z,10Z,13Z,16Z,19Z));PC(o-22:3(10Z,13Z,16Z)/22:3(10Z,13Z,16Z));Cyclohex-1-ene-1-carboxyl-CoA;(2E)-5-Methylhexa-2,4-dienoyl-CoA	-11.1809518097672;-11.1809518097672;-5.59570313952127;-5.59570313952127	MS1 mz matched	876.673	31.301	1.95e-05	2.97e-05	3.37e-05	6.2e-05	7.7e-05	3.62e-05	7.79e-07	1.34e-06	3.39e-06	0.0314602	-4.99033	0.0410761	1.23091	down
meta_726					Unmapped	878.855	366.699	0.00015999	0.000155316	0.000172483	9.26e-05	0.000152394	0.000128764	0.000204281	0.000138843	0.000155626	1.33458	0.416383	0.188236	0.81266	unchanged
meta_727					Unmapped	879.961	372.046	6.64e-05	6.91e-05	5.88e-05	7.43e-05	6.22e-05	8.78e-05	0.00010801	0.000118278	0.000132923	1.60169	0.679594	0.0121508	1.21469	up
meta_728			3-Oxohexanoyl-CoA;3-Oxo-4-methyl-pentanoyl-CoA;3-Oxohexanoyl-CoA;3-Ketohexanoyl-CoA	7.95761094337688;7.95761094337688;8.41233539385695	MS1 mz matched	880.668	31.7045	3.7e-05	3.57e-05	4.54e-05	9.91e-05	8.03e-05	4.07e-05	4.73e-06	2.91e-06	4.55e-07	0.0367772	-4.76504	0.0537837	1.19975	unchanged
meta_729			Aclacinomycin N	-12.041	MS1 mz matched	880.83	367.224	0.000169969	0.000164977	0.000160284	8.57e-05	0.000152335	0.000149055	0.000168711	0.000198873	0.000120048	1.25966	0.333029	0.348675	0.633497	unchanged
meta_730					Unmapped	882.813	365.882	5.72e-05	7.75e-05	6.02e-05	7.81e-05	6.74e-05	7.15e-05	8.91e-05	8.64e-05	9.41e-05	1.24232	0.31304	0.0128677	1.21695	up
meta_731			PE(22:1(13Z)/24:1(15Z));PE(24:0/22:2(13Z,16Z));PE(22:2(13Z,16Z)/24:0);PE(24:1(15Z)/22:1(13Z));	-16.9803654677023;-16.9803654677023;-16.9803654677023;-16.9803654677023;	MS1 mz matched	884.694	31.8125	5.24e-05	5.46e-05	5.07e-05	0.000104506	0.000133797	6.53e-05	3e-06	1.75e-06	3.6e-06	0.027535	-5.18259	0.0382469	1.23917	down
meta_732					Unmapped	890.941	371.658	0.000944726	0.000969942	0.000923273	0.00127694	0.00100325	0.00118737	0.00155287	0.00144061	0.00155679	1.31224	0.392033	0.0298196	1.19245	up
meta_733					Unmapped	891.443	371.978	0.000152459	0.000153186	0.000135464	0.000189363	0.000153647	0.000228088	0.000293116	0.000248109	0.00027968	1.43741	0.523476	0.0393344	1.13542	up
meta_734					Unmapped	894.6	130.71	0.000427747	0.000657948	0.000489781	0.000386058	0.000596426	0.000288057	0.000211989	0.000165977	0.000128783	0.398845	-1.3261	0.098962	1.07818	unchanged
meta_735			TG(14:0/22:0/o-18:0);TG(16:0/o-18:0/20:0);TG(18:0/o-18:0/18:0);TG(18:0/18:0/o-18:0);TG(14:0/o-18:0/22:0);TG(20:0/16:0/o-18:0);TG(22:0/14:0/o-18:0);TG(16:0/20:0/o-18:0);	13.7119080887144;13.7119080887144;13.7119080887144;13.7119080887144;13.7119080887144;13.7119080887144;13.7119080887144;13.7119080887144;	MS1 mz matched	894.9	370.509	0.000511681	0.00054045	0.000453726	0.00059241	0.000530519	0.000649031	0.000734125	0.000641384	0.000687023	1.16398	0.21907	0.0936001	0.986049	unchanged
meta_736			TG(15:0/18:3(6Z,9Z,12Z)/22:2(13Z,16Z));TG(15:0/20:5(5Z,8Z,11Z,14Z,17Z)/20:0);TG(18:0/18:3(9Z,12Z,15Z)/20:2n6);TG(15:0/20:1(11Z)/20:4(8Z,11Z,14Z,17Z));TG(15:0/22:2(13Z,16Z)/18:3(6Z,9Z,12Z));TG(14:1(9Z)/20:2n6/22:2(13Z,16Z));TG(15:0/22:4(7Z,10Z,13Z,16Z)/18:1(11Z));TG(16:0/20:2n6/20:3(5Z,8Z,11Z));TG(15:0/20:4(8Z,11Z,14Z,17Z)/20:1(11Z));TG(20:2n6/16:0/20:3n6);TG(20:1(11Z)/15:0/20:4(8Z,11Z,14Z,17Z));T…	14.616867442055;14.616867442055;14.616867442055;14.616867442055;14.616867442055;14.616867442055;14.616867442055;14.616867442055;14.616867442055;14.616867442055;14.616867442055;14.616867442055;14.616867442055;14.616867442055;14.616867442055;14.616867442055;14.616867442055;14.616867442055;14.616867442055;14.616867442055;14.616867442055;14.616867442055;14.616867442055;14.616867442055;14.616867442055…	MS1 mz matched	895.781	376.738	2.57e-05	2.32e-05	2.39e-05	2.42e-05	2.16e-05	2.09e-05	2.68e-05	2.91e-05	2.53e-05	1.21708	0.283422	0.0333799	1.13717	up
meta_737			Cinmoyl-CoA;S-(Cinmoyl) coenzyme A;(E)-Cinmoyl-CoA	-6.08871226031493;-6.08871226031493	MS1 mz matched	898.672	31.709	5.43e-05	3.06e-05	3.95e-05	9.05e-05	0.000136234	4.89e-05	2.73e-06	1.14e-06	1.51e-06	0.0195106	-5.6796	0.070122	1.16734	unchanged
meta_738					Unmapped	900.167	342.585	1.8e-05	2.29e-05	1.31e-05	2.45e-05	1.64e-05	1.46e-05	1.1e-05	9.83e-06	2.58e-05	0.840363	-0.250916	0.653106	0.326224	unchanged
meta_739					Unmapped	900.839	366.574	0.000147607	0.000243622	0.000165472	0.000163891	0.000262039	0.000196711	0.000171933	0.000209982	0.000279248	1.06187	0.0866082	0.77845	0.195778	unchanged
meta_740					Unmapped	902.816	366.058	0.000102497	0.00011366	8.44e-05	7.79e-05	9.04e-05	0.000125915	0.000119683	0.000114745	0.000125519	1.22349	0.291	0.264608	0.797518	unchanged
meta_741					Unmapped	902.921	371.81	0.000383119	0.000312714	0.000314366	0.000468534	0.000393244	0.00042697	0.000599564	0.00052224	0.00060519	1.34005	0.422292	0.0145199	1.19757	up
meta_742					Unmapped	903.424	371.81	0.000171745	0.000161109	0.000143503	0.00019691	0.000168834	0.000213836	0.000265078	0.00026006	0.000291792	1.40952	0.495206	0.0102556	1.23112	up
meta_743					Unmapped	906.259	31.354	2.96e-05	3.01e-05	2.32e-05	9.91e-06	2.99e-05	2.17e-05	2.83e-05	5.15e-05	1.88e-05	1.60232	0.680158	0.348272	0.653615	unchanged
meta_744			Cyanidin 3-O-(2"-xylosyl-6"-(6"'-caffeoyl-glucosyl)-galactoside);Tetrahydrosarcipterin;H4SPT;5,6,7,8-Tetrahydrosarcipterin	-6.85131591234093;-22.7488157937427	MS1 mz matched	906.776	376.206	0.000100253	6.78e-05	7.36e-05	8.13e-05	7.44e-05	7.66e-05	6.29e-05	7.96e-05	6.82e-05	0.906575	-0.141502	0.278678	0.725566	unchanged
meta_745					Unmapped	911.614	119.937	0.000470415	0.000413033	0.000341006	0.000178743	0.000304114	0.000227897	0.000203688	0.000275186	0.000129269	0.855631	-0.22494	0.573148	0.381878	unchanged
meta_746			Neuromedin C 1-8;	6.62150949399831;	MS1 mz matched	914.903	371.81	0.000421767	0.00038955	0.000368168	0.000489253	0.000436714	0.000552222	0.000608272	0.000610785	0.000676509	1.28236	0.358799	0.031965	1.15604	up
meta_747					Unmapped	915.406	371.36	0.000132206	0.00012514	0.000123025	0.000148552	0.000126875	0.000200327	0.000203574	0.000187826	0.000218735	1.28246	0.358916	0.165189	0.919222	unchanged
meta_748			PIP(16:2(9Z,12Z)/18:0);PIP(18:1(9Z)/16:1(9Z));PIP(16:1(9Z)/18:1(9Z));PIP(18:0/16:2(9Z,12Z));PIP(16:1(9Z)/18:1(11Z));PIP(18:1(11Z)/16:1(9Z));PIP(16:0/18:2(9Z,12Z));PIP(18:2(9Z,12Z)/16:0);	-1.70739572087109;-1.70739572087109;-1.70739572087109;-1.70739572087109;-1.70739572087109;-1.70739572087109;-1.70739572087109;-1.70739572087109;	MS1 mz matched	915.491	287.649	5.57e-05	5.98e-05	5.74e-05	4.48e-05	3.63e-05	3.9e-05	7.8e-05	8.36e-05	7.91e-05	2.00473	1.00341	0.000381818	1.31996	up
meta_749					Unmapped	922.823	367.178	9.05e-05	0.000126311	8.09e-05	9.03e-05	0.000141528	0.000128798	0.000153105	0.000104284	0.000117346	1.0392	0.0554802	0.835174	0.128709	unchanged
meta_750					Unmapped	924.8	366.395	6.06e-05	5.11e-05	5.06e-05	5.11e-05	3.8e-05	6.14e-05	6.5e-05	5.52e-05	6.73e-05	1.24649	0.317873	0.204534	0.830687	unchanged
meta_751					Unmapped	926.268	31.194	6.71e-05	6.38e-05	7.38e-05	2.63e-05	3.01e-05	2.46e-05	2.75e-05	3.44e-05	1.6e-05	0.961356	-0.0568572	0.867388	0.111254	unchanged
meta_752			6-Oxocyclohex-1-ene-1-carboxyl-CoA;KRN 7000	14.6124059326746;-13.9903839427043	MS1 mz matched	934.64	31.796	0.0001943	0.000156272	0.000163596	0.000113654	0.000166461	0.000106337	9.36e-05	8.11e-05	5.89e-05	0.60438	-0.726472	0.0966306	1.02488	unchanged
meta_753					Unmapped	938.177	27.219	2.01e-05	2.31e-05	1.68e-05	3.46e-05	3.66e-05	3.35e-05	1.04e-05	8.33e-06	9.68e-06	0.271007	-1.8836	6.81e-05	1.32907	down
meta_754					Unmapped	944.92	371.768	0.000142864	9.38e-05	0.000109308	0.000140241	0.000108429	0.000154361	0.000185331	0.000172326	0.000187295	1.35214	0.435242	0.0607005	1.13904	unchanged
meta_755					Unmapped	948.984	371.904	0.000540909	0.000564554	0.000521405	0.000788019	0.000622351	0.000806726	0.00103033	0.000910434	0.00104655	1.3474	0.430175	0.0278355	1.1559	up
meta_756			TG(18:1(11Z)/22:4(7Z,10Z,13Z,16Z)/18:3(9Z,12Z,15Z));TG(18:3(6Z,9Z,12Z)/20:1(11Z)/20:4(8Z,11Z,14Z,17Z));TG(20:0/18:4(6Z,9Z,12Z,15Z)/20:4(5Z,8Z,11Z,14Z));TG(16:0/22:5(7Z,10Z,13Z,16Z,19Z)/20:3(5Z,8Z,11Z));TG(18:1(9Z)/18:3(9Z,12Z,15Z)/22:4(7Z,10Z,13Z,16Z));TG(18:0/22:5(7Z,10Z,13Z,16Z,19Z)/18:3(6Z,9Z,12Z));TG(18:3(9Z,12Z,15Z)/22:2(13Z,16Z)/18:3(9Z,12Z,15Z));TG(20:1(11Z)/20:4(5Z,8Z,11Z,14Z)/18:3(9Z,12Z…	-15.0301838297728;-15.0301838297728;-15.0301838297728;-15.0301838297728;-15.0301838297728;-15.0301838297728;-15.0301838297728;-15.0301838297728;-15.0301838297728;-15.0301838297728;-15.0301838297728;-15.0301838297728;-15.0301838297728;-15.0301838297728;-15.0301838297728;-15.0301838297728;-15.0301838297728;-15.0301838297728;-15.0301838297728;-15.0301838297728;-15.0301838297728;-15.0301838297728;-15…	MS1 mz matched	949.487	371.989	5.76e-05	5.81e-05	5.65e-05	8.31e-05	5.79e-05	9.97e-05	0.000138477	8.95e-05	0.000111604	1.4106	0.496305	0.153859	0.871918	unchanged
meta_757					Unmapped	950.594	95.5295	0.000167682	0.000303834	0.000239082	0.000175273	0.00039416	0.000395858	0.000301288	0.000178869	0.000326296	0.83545	-0.259374	0.578567	0.403696	unchanged
meta_758			3-Isopropenylpimelyl-CoA	-13.5262	MS1 mz matched	950.738	31.829	2.63e-05	2.99e-05	3.55e-05	4.99e-05	9.54e-05	3.49e-05	3.46e-06	1.83e-06	8.42e-07	0.0340498	-4.87621	0.0855393	1.13372	unchanged
meta_759					Unmapped	952.942	371.02	0.000372902	0.000415317	0.000341761	0.000484404	0.000408876	0.000474409	0.000559464	0.000555307	0.000574614	1.23521	0.304758	0.0388401	1.21463	up
meta_760					Unmapped	956.9	370.995	0.000374484	0.00037216	0.000337751	0.00035871	0.000323893	0.000381293	0.000464913	0.000497935	0.000539052	1.4117	0.497432	0.00683428	1.25207	up
meta_761					Unmapped	957.397	371.317	8.58e-05	7.11e-05	8.75e-05	0.000107961	8.13e-05	0.000110855	9.64e-05	0.000107084	0.000130038	1.11119	0.152106	0.461958	0.508915	unchanged
meta_762					Unmapped	960.859	368.126	0.000154609	0.00014913	0.000141913	9.48e-05	0.000144285	0.000125834	0.000167566	7.58e-05	5.3e-05	0.812276	-0.299958	0.593898	0.399878	unchanged
meta_763					Unmapped	962.836	367.952	0.000105798	0.000145415	0.000123807	0.000108763	0.000101631	0.00013656	0.000190689	0.000129243	0.000182362	1.44773	0.533789	0.0965809	1.00305	unchanged
meta_764					Unmapped	966.738	31.709	2.24e-05	3.62e-05	3.74e-05	7.21e-05	8.77e-05	3.69e-05	1.34e-06	1.01e-06	6.02e-07	0.0150489	-6.0542	0.0501524	1.21149	unchanged
meta_765			cis,cis-3,6-Dodecadienoyl-CoA;trans,cis-Lauro-2,6-dienoyl-CoA;trans,cis-Lauro-2,6-dienoyl-CoA;cis,cis-3,6-Dodecadienoyl-CoA	-21.1460078980147;-21.1460078980147;-20.9345522459095;-20.9345522459095	MS1 mz matched	968.776	376.886	0.000111034	0.00010562	0.000108591	0.000126221	0.000110499	0.000105705	0.00011093	0.000118811	9.95e-05	0.961621	-0.0564599	0.627738	0.328426	unchanged
meta_766					Unmapped	972.945	371.81	0.000356667	0.000374607	0.000323881	0.000451402	0.000354745	0.000447951	0.000585931	0.000550911	0.000614777	1.39672	0.482039	0.0173235	1.21748	up
meta_767					Unmapped	973.446	372.003	0.000117495	0.000127532	0.000111014	0.000141303	9.44e-05	0.000143204	0.000181267	0.000190361	0.000190123	1.48258	0.568115	0.0577669	1.18145	unchanged
meta_768					Unmapped	973.669	97.447	0.00011861	0.000204984	0.000195174	0.000141691	0.0002067	0.000214439	0.000258844	0.000185251	0.000100927	0.968359	-0.0463865	0.914988	0.0829227	unchanged
meta_769			5-Methyltetrahydropteroylpentaglutamate;	-7.90102219284945;	MS1 mz matched	976.904	370.637	0.000295424	0.000310836	0.000267775	0.000334731	0.000321753	0.000366438	0.000384359	0.000389143	0.000409263	1.15626	0.209467	0.0363324	1.15858	up
meta_770					Unmapped	982.841	368.269	0.000210727	0.000227763	0.000185731	0.000110438	0.000202411	0.000217748	0.000257727	0.000172332	0.000257476	1.29577	0.373814	0.301269	0.667383	unchanged
meta_771					Unmapped	984.925	371.904	0.000247818	0.000227904	0.000251073	0.000311191	0.000248196	0.000304141	0.000396594	0.000380911	0.000452044	1.42387	0.509814	0.0144017	1.19899	up
meta_772					Unmapped	985.426	371.989	0.00011771	0.000109385	0.000101557	0.000147798	0.00012038	0.000161966	0.000193924	0.000185006	0.000203841	1.35483	0.438109	0.0367129	1.18004	up
meta_773			TG(20:0/22:5(4Z,7Z,10Z,13Z,16Z)/20:3(5Z,8Z,11Z));TG(24:1(15Z)/20:3n6/18:4(6Z,9Z,12Z,15Z));TG(22:2(13Z,16Z)/18:1(9Z)/22:5(4Z,7Z,10Z,13Z,16Z));TG(20:3(5Z,8Z,11Z)/22:2(13Z,16Z)/20:3n6);TG(20:4(5Z,8Z,11Z,14Z)/24:1(15Z)/18:3(9Z,12Z,15Z));TG(22:0/18:3(6Z,9Z,12Z)/22:5(4Z,7Z,10Z,13Z,16Z));TG(22:0/20:3n6/20:5(5Z,8Z,11Z,14Z,17Z));TG(18:4(6Z,9Z,12Z,15Z)/24:0/20:4(8Z,11Z,14Z,17Z));TG(20:1(11Z)/22:4(7Z,10Z,13…	-22.5381216233495;-22.5381216233495;-22.5381216233495;-22.5381216233495;-22.5381216233495;-22.5381216233495;-22.5381216233495;-22.5381216233495;-22.5381216233495;-22.5381216233495;-22.5381216233495;-22.5381216233495;-22.5381216233495;-22.5381216233495;-22.5381216233495;-22.5381216233495;-22.5381216233495;-22.5381216233495;-22.5381216233495;-22.5381216233495;-22.5381216233495;-22.5381216233495;-22…	MS1 mz matched	987.81	136.831	0.000193644	0.000137667	0.000119723	0.000118257	7.99e-05	7.26e-05	8.73e-05	5.69e-05	5.19e-05	0.724262	-0.465416	0.241984	0.767395	unchanged
meta_774					Unmapped	988.72	32.054	4.23e-05	3.89e-05	3.92e-05	9.95e-05	0.000136978	5.05e-05	1.25e-06	6e-07	4.5e-07	0.00801364	-6.96333	0.0630932	1.18267	unchanged
meta_775					Unmapped	989.654	179.94	0.000207194	0.000137267	0.000130404	0.000246115	0.000272954	0.000185928	0.000173571	0.000163773	0.000165681	0.713515	-0.486984	0.118379	1.06292	unchanged
meta_776					Unmapped	990.737	31.377	3.5e-05	4.73e-05	4.27e-05	6.3e-05	9.72e-05	5e-05	4.06e-06	2.09e-06	5.34e-07	0.0318041	-4.97464	0.0398198	1.23386	down
meta_777					Unmapped	992.753	31.803	2.93e-05	3.84e-05	3.77e-05	7.07e-05	8.81e-05	3.88e-05	1.35e-06	1.14e-06	7.67e-07	0.0165214	-5.91952	0.0461469	1.22074	down
meta_778					Unmapped	996.906	371.81	0.000336283	0.000321865	0.000296638	0.00036901	0.00033765	0.000380102	0.000519501	0.000489577	0.000554011	1.4383	0.524363	0.00337049	1.27893	up
meta_779					Unmapped	997.409	371.462	0.000117828	0.000113212	0.000103577	0.000128572	0.000115622	0.000157406	0.000172229	0.000169059	0.00023601	1.43749	0.523553	0.097006	1.01082	unchanged
meta_780					Unmapped	997.625	181.234	0.00015018	0.000131011	0.000118238	0.000221434	0.000156921	0.000139381	0.000206987	0.000225857	0.0002709	1.35927	0.442831	0.124024	0.936851	unchanged
meta_781			(4R,8R,12R)-Trimethyl-2E-tridecenoyl-CoA;(2E)-Hexadecenoyl-CoA;	-11.3827915870615;-11.3827915870615;	MS1 mz matched	1000.29	31.379	4.06e-05	4.17e-05	5.35e-05	1.65e-05	2.2e-05	1.4e-05	1.49e-05	2.49e-05	1.21e-05	0.9884	-0.0168335	0.966984	0.0147507	unchanged
meta_782			PC(24:1(15Z)/24:0);PC(24:0/24:1(15Z));	-8.27163171424637;-8.27163171424637;	MS1 mz matched	1000.76	31.4635	5.5e-05	4.42e-05	3.96e-05	9.28e-05	7.23e-05	5.06e-05	2.48e-06	1.26e-07	1.09e-06	0.0171738	-5.86364	0.0282271	1.26071	down
meta_783					Unmapped	1000.87	370.664	0.000134241	0.000120834	0.000122529	0.000155362	0.000137226	0.000150851	0.000163634	0.000172489	0.000151559	1.09977	0.137204	0.145649	0.906375	unchanged
meta_784					Unmapped	1007.03	371.81	0.000246742	0.000262213	0.000227498	0.000299588	0.000254229	0.000346571	0.000426767	0.000413726	0.000488486	1.47601	0.561699	0.0160811	1.19481	up
meta_785					Unmapped	1018.15	286.017	2.19e-05	1.86e-05	1.67e-05	4.13e-05	3.61e-05	4.79e-05	3.1e-05	3.41e-05	2.44e-05	0.714357	-0.485282	0.0564339	1.05933	unchanged
meta_786					Unmapped	1019.7	177.363	0.000916637	0.000835575	0.000767155	0.000839273	0.00100619	0.000868851	0.00101036	0.000908594	0.000937978	1.05254	0.0738761	0.479869	0.475385	unchanged
meta_787			Pelargonidin 3-O-[b-D-Glucopyranosyl-(1-&gt;2)-[4-hydroxy-3-methoxy-(E)-cinnamoyl-(-&gt;6)]-b-D-glucopyranoside] 5-O-(6-O-malonyl-b-D-glucopyranoside);	-14.5320804426627;	MS1 mz matched	1020.87	371.288	0.000167639	0.000157424	0.000157581	0.000218296	0.000169379	0.000227273	0.000257307	0.000222663	0.000245933	1.18043	0.239313	0.166821	0.884353	unchanged
meta_788					Unmapped	1021.37	371.344	5.38e-05	6.4e-05	5.97e-05	5.91e-05	6e-05	5.78e-05	0.00011567	7.81e-05	9.26e-05	1.61926	0.695332	0.0787971	1.1289	unchanged
meta_789			TG(22:0/22:2(13Z,16Z)/20:1(11Z));TG(22:0/20:3(5Z,8Z,11Z)/22:0);TG(24:1(15Z)/18:0/22:2(13Z,16Z));TG(24:0/20:0/20:3n6);TG(18:1(9Z)/22:1(13Z)/24:1(15Z));TG(24:0/18:1(9Z)/22:2(13Z,16Z));TG(22:1(13Z)/20:0/22:2(13Z,16Z));TG(22:0/20:3n6/22:0);TG(18:1(11Z)/22:1(13Z)/24:1(15Z));TG(22:0/18:3(9Z,12Z,15Z)/24:0);TG(20:0/20:3(5Z,8Z,11Z)/24:0);TG(20:0/24:0/20:3(5Z,8Z,11Z));TG(22:0/24:0/18:3(6Z,9Z,12Z));TG(24:0/…	-19.3104025761397;-19.3104025761397;-19.3104025761397;-19.3104025761397;-19.3104025761397;-19.3104025761397;-19.3104025761397;-19.3104025761397;-19.3104025761397;-19.3104025761397;-19.3104025761397;-19.3104025761397;-19.3104025761397;-19.3104025761397;-19.3104025761397;-19.3104025761397;-19.3104025761397;-19.3104025761397;-19.3104025761397;-19.3104025761397;-19.3104025761397;-19.3104025761397;-19…	MS1 mz matched	1025.93	371.904	0.000218146	0.000175122	0.000189297	0.000250873	0.000170642	0.000290696	0.000349828	0.000287505	0.000358188	1.39779	0.483146	0.0988656	0.994638	unchanged
meta_790					Unmapped	1026.43	371.81	0.000109089	0.000115096	0.000105647	0.000119888	0.000104345	0.000141666	0.000188927	0.000154875	0.000189689	1.45802	0.544015	0.0241364	1.15399	up
meta_791					Unmapped	1030.78	377.416	6.39e-05	4.99e-05	4.96e-05	6.89e-05	5.69e-05	4.79e-05	5.39e-05	4.84e-05	5.37e-05	0.897953	-0.155288	0.438257	0.570697	unchanged
meta_792					Unmapped	1031.59	192.096	7.36e-05	4.85e-05	5.42e-05	8.42e-05	6.38e-05	6.71e-05	9.99e-05	0.000102675	0.000119749	1.49844	0.583457	0.0156681	1.19339	up
meta_793					Unmapped	1032.85	370.698	8.44e-05	9.38e-05	8.37e-05	9.5e-05	9.33e-05	6.46e-05	0.000121892	0.000128179	9.02e-05	1.3462	0.428897	0.13205	0.920066	unchanged
meta_794					Unmapped	1037.65	132.947	0.000195966	0.000169715	0.000158077	6.78e-05	0.000101343	0.000135762	0.000186698	0.000296624	0.000151403	2.08167	1.05774	0.112751	1.019	unchanged
meta_795					Unmapped	1038.91	370.772	0.000299587	0.000303161	0.000264437	0.000342851	0.000313539	0.000362394	0.00044012	0.000417983	0.000423642	1.25811	0.331264	0.0131088	1.25398	up
meta_796					Unmapped	1039.67	177.199	0.00183774	0.00163412	0.00139616	0.001886	0.0020586	0.00179429	0.00178667	0.00159857	0.00169829	0.885803	-0.174942	0.0898383	1.02183	unchanged
meta_797					Unmapped	1042.86	368.333	0.000204198	0.000176912	0.000169066	0.000183568	0.000188227	0.000180387	0.000151866	0.000247399	0.000156662	1.00678	0.00974823	0.971658	0.0517289	unchanged
meta_798			TG(22:0/22:2(13Z,16Z)/20:1(11Z));TG(22:0/20:3(5Z,8Z,11Z)/22:0);TG(24:1(15Z)/18:0/22:2(13Z,16Z));TG(24:0/20:0/20:3n6);TG(18:1(9Z)/22:1(13Z)/24:1(15Z));TG(24:0/18:1(9Z)/22:2(13Z,16Z));TG(22:1(13Z)/20:0/22:2(13Z,16Z));TG(22:0/20:3n6/22:0);TG(18:1(11Z)/22:1(13Z)/24:1(15Z));TG(22:0/18:3(9Z,12Z,15Z)/24:0);TG(20:0/20:3(5Z,8Z,11Z)/24:0);TG(20:0/24:0/20:3(5Z,8Z,11Z));TG(22:0/24:0/18:3(6Z,9Z,12Z));TG(24:0/…	-19.3104025761397;-19.3104025761397;-19.3104025761397;-19.3104025761397;-19.3104025761397;-19.3104025761397;-19.3104025761397;-19.3104025761397;-19.3104025761397;-19.3104025761397;-19.3104025761397;-19.3104025761397;-19.3104025761397;-19.3104025761397;-19.3104025761397;-19.3104025761397;-19.3104025761397;-19.3104025761397;-19.3104025761397;-19.3104025761397;-19.3104025761397;-19.3104025761397;-19…	MS1 mz matched	1042.97	371.978	9.85e-05	7.19e-05	8.92e-05	0.000111243	9.65e-05	0.000114924	0.000172443	0.000178205	0.000174873	1.62871	0.703731	0.00404956	1.31525	up
meta_799					Unmapped	1045.72	175.352	0.000802429	0.000611166	0.000494854	0.000632374	0.000627518	0.000542061	0.000724851	0.000622708	0.000614024	1.08859	0.122456	0.314952	0.649485	unchanged
meta_800					Unmapped	1046.82	367.767	0.000131442	0.000148193	0.000120888	0.000129118	0.000129023	0.000132158	0.000162785	0.000108979	0.000140741	1.0569	0.0798339	0.682478	0.281481	unchanged
meta_801					Unmapped	1048.62	192.042	2.62e-05	3.31e-05	3.06e-05	3.59e-05	2.46e-05	2.88e-05	3.26e-05	4.51e-05	3.77e-05	1.29265	0.370337	0.150533	0.902224	unchanged
meta_802			TG(22:1(13Z)/22:2(13Z,16Z)/22:1(13Z));TG(24:0/24:0/18:4(6Z,9Z,12Z,15Z));TG(24:0/18:3(9Z,12Z,15Z)/24:1(15Z));TG(22:0/20:3(5Z,8Z,11Z)/24:1(15Z));TG(22:1(13Z)/24:0/20:3n6);TG(24:1(15Z)/24:0/18:3(6Z,9Z,12Z));TG(22:0/20:4(5Z,8Z,11Z,14Z)/24:0);TG(24:0/24:1(15Z)/18:3(9Z,12Z,15Z));TG(22:0/24:1(15Z)/20:3n6);TG(22:0/24:0/20:4(8Z,11Z,14Z,17Z));TG(24:0/20:3(5Z,8Z,11Z)/22:1(13Z));TG(24:0/20:0/22:4(7Z,10Z,13Z,…	14.1670654520304;14.1670654520304;14.1670654520304;14.1670654520304;14.1670654520304;14.1670654520304;14.1670654520304;14.1670654520304;14.1670654520304;14.1670654520304;14.1670654520304;14.1670654520304;14.1670654520304;14.1670654520304;14.1670654520304;14.1670654520304;14.1670654520304;14.1670654520304;14.1670654520304;14.1670654520304;14.1670654520304;14.1670654520304;14.1670654520304;14.16706…	MS1 mz matched	1052.76	377.423	9.22e-05	9.38e-05	7.71e-05	0.000108563	7.82e-05	8.47e-05	8.65e-05	8.1e-05	7.48e-05	0.892496	-0.164083	0.407656	0.590007	unchanged
meta_803					Unmapped	1052.86	370.469	0.000118759	0.000134396	0.000104966	0.000130307	0.000124556	8.9e-05	0.000148975	0.000264149	0.000147019	1.62911	0.704084	0.19615	0.898126	unchanged
meta_804					Unmapped	1054.95	371.978	0.000224317	0.000211296	0.000191167	0.000289781	0.000249391	0.000289123	0.000377328	0.000356072	0.000416519	1.3883	0.473314	0.010108	1.22838	up
meta_805					Unmapped	1055.3	31.3275	2.32e-05	1.95e-05	2.18e-05	1.3e-06	4.52e-05	1.65e-05	1.85e-05	4.66e-05	1.22e-05	1.22513	0.292939	0.791058	0.196858	unchanged
meta_806					Unmapped	1055.45	372.014	8.58e-05	6.82e-05	5.52e-05	8.96e-05	7.39e-05	0.000122655	0.000103009	0.000109614	0.000143168	1.24315	0.314004	0.290373	0.698932	unchanged
meta_807					Unmapped	1055.84	76.345	0.000485385	0.000428576	0.000389652	0.000266284	0.000302732	0.000173775	0.00012963	0.000151439	7.66e-05	0.481577	-1.05416	0.0579753	1.09667	unchanged
meta_808					Unmapped	1056.75	31.846	2.8e-05	2.03e-05	2.85e-05	3.84e-05	5.94e-05	3.26e-05	0	7.08e-07	9.02e-07	0.0123533	-6.33896	0.0339632	1.24873	down
meta_809					Unmapped	1060.89	370.664	0.000174164	0.00018076	0.000161702	0.00019195	0.000173964	0.000210758	0.000243772	0.000245358	0.000205909	1.20526	0.269341	0.0798879	1.0242	unchanged
meta_810					Unmapped	1063.36	370.672	5.99e-05	6.99e-05	3.94e-05	7.44e-05	3.87e-05	8.36e-05	0.000101353	7.99e-05	9.12e-05	1.38519	0.470082	0.198355	0.855342	unchanged
meta_811					Unmapped	1063.67	176.021	0.000746356	0.000657322	0.000678583	0.000720599	0.000668934	0.000569876	0.000725604	0.000625803	0.000870723	1.13408	0.181525	0.365222	0.602392	unchanged
meta_812			Deltoside;Avenacoside A;26-Desglucoavenacoside B;Avecoside A;Nuatigenin 3-O-{alpha-L-rhamnopyranosyl-(1->2)-[beta-D-glucopyranosyl-(1->4)]-beta-D-glucopyranoside}-26-O-beta-D-glucopyranoside;26-Desgluco-avecoside B	-4.97092222125261;-4.97092222125261;-4.97092222125261;-4.97092222125261;-4.97092222125261	MS1 mz matched	1064.18	371.332	2.23e-05	1.99e-05	1.9e-05	1.63e-05	2.13e-05	2.21e-05	1.81e-05	2.98e-05	1.37e-05	1.03264	0.0463359	0.908508	0.1055	unchanged
meta_813					Unmapped	1066.83	368.409	0.000135278	0.00016611	0.000124234	9.48e-05	0.000141541	0.000142039	0.00015869	0.000144666	0.000172946	1.2589	0.332162	0.16151	0.897069	unchanged
meta_814					Unmapped	1067.93	372.024	6.7e-05	7.27e-05	7.58e-05	7.16e-05	6.99e-05	9.81e-05	0.000132093	0.000115523	0.000112723	1.50395	0.588754	0.0273671	1.1687	up
meta_815			TG(22:1(13Z)/22:2(13Z,16Z)/22:1(13Z));TG(24:0/24:0/18:4(6Z,9Z,12Z,15Z));TG(24:0/18:3(9Z,12Z,15Z)/24:1(15Z));TG(22:0/20:3(5Z,8Z,11Z)/24:1(15Z));TG(22:1(13Z)/24:0/20:3n6);TG(24:1(15Z)/24:0/18:3(6Z,9Z,12Z));TG(22:0/20:4(5Z,8Z,11Z,14Z)/24:0);TG(24:0/24:1(15Z)/18:3(9Z,12Z,15Z));TG(22:0/24:1(15Z)/20:3n6);TG(22:0/24:0/20:4(8Z,11Z,14Z,17Z));TG(24:0/20:3(5Z,8Z,11Z)/22:1(13Z));TG(24:0/20:0/22:4(7Z,10Z,13Z,…	14.1670654520304;14.1670654520304;14.1670654520304;14.1670654520304;14.1670654520304;14.1670654520304;14.1670654520304;14.1670654520304;14.1670654520304;14.1670654520304;14.1670654520304;14.1670654520304;14.1670654520304;14.1670654520304;14.1670654520304;14.1670654520304;14.1670654520304;14.1670654520304;14.1670654520304;14.1670654520304;14.1670654520304;14.1670654520304;14.1670654520304;14.16706…	MS1 mz matched	1074.74	376.784	4.62e-05	4.11e-05	4.06e-05	4.69e-05	4.81e-05	4.05e-05	5.77e-05	4.52e-05	4.24e-05	1.07146	0.0995725	0.584192	0.372979	unchanged
meta_816					Unmapped	1078.91	371.897	0.000277934	0.000246858	0.000240449	0.000372712	0.00028715	0.00035515	0.000415357	0.000410813	0.000411986	1.21984	0.286697	0.103769	1.09389	unchanged
meta_817					Unmapped	1079.41	371.747	8.49e-05	9.7e-05	8.14e-05	0.000107988	9.19e-05	0.000120849	0.000130759	0.000116379	0.00010638	1.10222	0.140411	0.376763	0.595113	unchanged
meta_818					Unmapped	1080.48	422.982	2.1e-05	2.11e-05	2.95e-05	5.34e-05	4.23e-05	6.98e-05	3e-05	2.93e-05	3.22e-05	0.553188	-0.854159	0.0892171	1.11107	unchanged
meta_819					Unmapped	1082.67	192.032	8.42e-05	8.17e-05	6.96e-05	8.2e-05	8.98e-05	8.02e-05	6.57e-05	0.00012793	0.000129644	1.28255	0.359018	0.376403	0.664577	unchanged
meta_820					Unmapped	1082.87	370.634	0.000155846	0.000143416	0.000151829	0.000161649	0.000177328	0.0001686	0.000182829	0.000207771	0.00024141	1.24515	0.316324	0.126352	1.0186	unchanged
meta_821			Ganglioside GA2 (d18:1/16:0);	-16.0740550293182;	MS1 mz matched	1087.67	174.061	0.000463169	0.000358786	0.000383077	0.000337137	0.00028757	0.000255863	0.000348482	0.00033923	0.000406237	1.24232	0.313036	0.088556	0.990023	unchanged
meta_822					Unmapped	1089.03	371.978	0.000114839	0.000110036	0.000103702	0.00015505	0.000119797	0.000178127	0.000182654	0.000185389	0.000233099	1.3271	0.40828	0.104349	0.96591	unchanged
meta_823			Ganglioside GA2 (d18:1/9Z-18:1);	-11.7024393784953;	MS1 mz matched	1091.7	174.145	0.000213506	0.000198531	0.00021226	0.000191557	0.0001591	0.000157794	0.000214049	0.000146984	0.000192657	1.08897	0.12297	0.551304	0.398937	unchanged
meta_824					Unmapped	1096.64	95.974	3.62e-05	5.65e-05	4.16e-05	8.98e-05	0.000116543	0.000162062	0.000276475	0.000231158	0.000277927	2.13215	1.09231	0.00765616	1.24346	up
meta_825					Unmapped	1102.87	371.36	0.000165267	0.000156567	0.000158948	0.000209584	0.000155062	0.000222095	0.000194754	0.00022024	0.000262618	1.15487	0.207736	0.348631	0.632563	unchanged
meta_826					Unmapped	1103.37	371.352	4.74e-05	4.43e-05	5.42e-05	5.27e-05	5.47e-05	8.13e-05	6.81e-05	6.49e-05	7.68e-05	1.11227	0.153512	0.533937	0.450484	unchanged
meta_827			Diguanosine hexaphosphate;	-7.44627119335854;	MS1 mz matched	1108.93	371.987	5.44e-05	4.87e-05	4.19e-05	7.07e-05	5.24e-05	7.33e-05	6.93e-05	7.37e-05	0.000121268	1.34551	0.428153	0.307023	0.711671	unchanged
meta_828					Unmapped	1114.76	377.195	4.56e-05	4.95e-05	4.36e-05	5.74e-05	3.51e-05	4.34e-05	4.77e-05	6.49e-05	4.29e-05	1.14397	0.194052	0.52378	0.457627	unchanged
meta_829			Guavin D;	17.9399549706967;	MS1 mz matched	1115.84	371.02	7.85e-05	9.56e-05	9.16e-05	0.000105237	6.96e-05	0.000109444	0.000142382	0.000122836	0.000152496	1.46912	0.554952	0.0509616	1.09393	unchanged
meta_830					Unmapped	1118.57	310.159	0.000152895	0.0001453	0.000122499	0.000118077	9.72e-05	0.000125796	0.000265147	0.000273105	0.000273734	2.38081	1.25145	0.00133834	1.3251	up
meta_831			TG(24:1(15Z)/24:1(15Z)/24:1(15Z));	8.34863550350965;	MS1 mz matched	1120.91	371.425	0.000114587	0.000121579	0.000131918	0.000152595	0.000121184	0.000137163	0.00019285	0.000200141	0.000203859	1.4524	0.538438	0.0129201	1.27489	up
meta_832					Unmapped	1124.97	372.02	4.8e-05	4.52e-05	4.99e-05	6.09e-05	4.92e-05	8.13e-05	8.82e-05	8.97e-05	0.000111782	1.51255	0.596986	0.0562342	1.07362	unchanged
meta_833					Unmapped	1126.84	369.863	0.000119883	0.000136937	0.000112238	0.000155636	0.00011312	0.000174422	0.000191287	0.000202448	0.000155866	1.24014	0.310502	0.201192	0.826911	unchanged
meta_834					Unmapped	1136.95	371.978	0.000142545	0.000154217	0.000154522	0.000189842	0.000145805	0.000199492	0.000259652	0.00022018	0.000284804	1.42885	0.514859	0.0386441	1.10948	up
meta_835					Unmapped	1137.38	192.37	1.93e-05	1.66e-05	2.74e-05	1.43e-05	2.13e-05	3.05e-05	2.84e-05	1.46e-05	2.78e-05	1.07167	0.09986	0.820279	0.14616	unchanged
meta_836			TG(24:1(15Z)/24:1(15Z)/24:1(15Z));	8.34863550350965;	MS1 mz matched	1160.91	371.978	0.000198299	0.000213105	0.000179938	0.000246024	0.000235979	0.000267121	0.000322666	0.000343622	0.000372354	1.38648	0.471422	0.00779906	1.25886	up
meta_837					Unmapped	1161.41	371.81	7.95e-05	6.24e-05	6.92e-05	0.000100099	7.35e-05	6.73e-05	0.000134462	0.000108507	0.000127548	1.53847	0.621494	0.030072	1.13961	up
meta_838					Unmapped	1164.87	370.722	0.000124193	0.000131572	0.000115264	0.000160312	0.000123283	0.000129835	0.000191971	0.000155947	0.000185995	1.29143	0.368966	0.0655335	1.03273	unchanged
meta_839					Unmapped	1171.03	372.014	5.07e-05	6.49e-05	5.05e-05	5.78e-05	6.55e-05	9.78e-05	8.89e-05	8.65e-05	0.000130293	1.3823	0.467075	0.209167	0.798706	unchanged
meta_840			TG(24:1(15Z)/24:1(15Z)/24:1(15Z));	8.34863550350965;	MS1 mz matched	1176.87	371.323	6.76e-05	4.44e-05	6.08e-05	7.68e-05	5.11e-05	7.62e-05	8.12e-05	8.52e-05	8.96e-05	1.25477	0.327426	0.169669	0.941511	unchanged
meta_841					Unmapped	1177.95	372.003	5.65e-05	5.64e-05	4.92e-05	6.75e-05	4.41e-05	8.11e-05	0.0001243	9.91e-05	0.000108744	1.72405	0.785805	0.028992	1.15862	up
meta_842					Unmapped	1188.84	370.042	0.000107978	8.12e-05	7.11e-05	9.59e-05	8.09e-05	9.11e-05	0.000118046	0.000104521	0.000100865	1.20699	0.271409	0.0555048	1.06686	unchanged
meta_843					Unmapped	1189.93	372.017	7.33e-05	7.61e-05	8.22e-05	7.71e-05	5.21e-05	8.85e-05	0.000114523	0.000150209	0.000133681	1.83074	0.872431	0.0155771	1.20511	up
meta_844					Unmapped	1190.1	187.092	0.00234569	0.00211961	0.00197141	0.00241286	0.00133072	0.00145928	0.00291166	0.000894968	0.00102603	0.928847	-0.106488	0.877358	0.128293	unchanged
meta_845					Unmapped	1190.44	371.942	5.26e-05	5.15e-05	3.35e-05	8.14e-05	5.76e-05	7.35e-05	9.48e-05	9.42e-05	7.1e-05	1.22345	0.29095	0.207997	0.807757	unchanged
meta_846					Unmapped	1194.82	30.9395	0.000133976	0.000105071	0.0001191	4.69e-05	8.93e-05	4.05e-05	7.3e-05	5.64e-05	3.99e-05	0.957262	-0.0630146	0.897052	0.104558	unchanged
meta_847					Unmapped	1196.09	191.881	0.00367038	0.00323533	0.00315277	0.00233863	0.00211083	0.00253401	0.00183831	0.00165092	0.00338104	0.983792	-0.0235753	0.952055	0.0512223	unchanged
meta_848					Unmapped	1196.83	30.736	5.62e-05	3.56e-05	3.52e-05	2.54e-05	2.34e-05	1.43e-05	2.09e-05	1.79e-05	1.33e-05	0.825331	-0.276955	0.425614	0.555606	unchanged
meta_849					Unmapped	1196.86	371.37	8.87e-05	8.29e-05	6.01e-05	8.97e-05	7.04e-05	0.000104492	0.000136375	0.000111657	0.000104274	1.33159	0.413154	0.102345	0.96484	unchanged
