# Supplementary material for: Metabolomic Profiling of Female Mink Serum during Early to Mid-Pregnancy to Reveal Metabolite Changes
Source: Genes (Basel). 2023 Sep 4;14(9):1759. doi: 10.3390/genes14091759 (PMC10531253; doi:10.3390/genes14091759)
Supplement: Supplementary file 1 [file genes-14-01759-s001.zip › supplementary file 6ANEGD1vsD8 the KEGG pathway database.xlsx]

## Sheet: supplementary file 2A-NEG-D1_vs
#ID	MS2 name	MS2 score	MS1 name	MS1 ppm	type	mzmed	rtmed	QC01neg.QC01	QC02neg.QC02	QC03neg.QC03	D1.1neg.D1.1	D1.2neg.D1.2	D1.3neg.D1.3	D8.1neg.D8.1	D8.2neg.D8.2	D8.3neg.D8.3	Fold_change	log2FC	P_value	VIP	regulated	KEGG_pathway_annotation
meta_1					Unmapped	88.0428	337.608	0.000319949	0.000314866	0.000392998	0.000396145	0.000454591	0.000447897	0.000330734	0.000362517	0.00027742	0.747456	-0.419939	0.0275331	1.18327	down	--
meta_2					Unmapped	89.027	225.006	0.0156012	0.015906	0.0154163	0.0141751	0.0122265	0.014358	0.0170054	0.0157323	0.0177467	1.23859	0.308697	0.0236178	1.18748	up	--
meta_4	Phenol	0.9874			MS2 forward	93.0363	130.031	9.15e-05	7.67e-05	0.000115826	0.000291348	0.000409158	0.000450431	2.69e-05	4.96e-05	2.81e-05	0.0908676	-3.46009	0.0163437	1.30857	down	Tyrosine metabolism(ko00350);;Protein digestion and absorption(ko04974)
meta_8	Uracil	0.998			MS2 forward	111.021	92.863	0.000647475	0.00065766	0.000751713	0.00136981	0.0012902	0.0014053	0.000686646	0.000482122	0.000505686	0.411888	-1.27967	0.00157287	1.34079	down	Pantothenate and CoA biosynthesis(ko00770);;Metabolic pathways(ko01100);;Pyrimidine metabolism(ko00240);;beta-Alanine metabolism(ko00410)
meta_10			cis-Acetylacrylate;Norfuraneol;Pteridine	20.2215710133021;20.2215710133021;10.6025585487644	MS1 mz matched	113.025	297.544	0.000671101	0.000591469	0.000671855	0.000550128	0.000627155	0.000599213	0.000749908	0.000879856	0.00083984	1.39015	0.475245	0.0115667	1.2753	up	--
meta_11	L-Proline	0.9986			MS2 forward	114.057	302.377	0.000703117	0.000728235	0.000831889	0.00121957	0.00114712	0.00129828	0.00080021	0.000891102	0.000727689	0.660033	-0.59939	0.00303078	1.30026	down	Mineral absorption(ko04978);;Metabolic pathways(ko01100);;Arginine and proline metabolism(ko00330);;ABC transporters(ko02010);;Aminoacyl-tRNA biosynthesis(ko00970);;Central carbon metabolism in cancer(ko05230);;Protein digestion and absorption(ko04974);;Biosynthesis of amino acids(ko01230)
meta_14	L-Valine	0.9718			MS2 forward	116.073	290.282	0.00138592	0.00138149	0.00161586	0.00215965	0.00231442	0.00255834	0.00128383	0.00156308	0.00147318	0.614312	-0.702956	0.00443575	1.29363	down	Protein digestion and absorption(ko04974);;Biosynthesis of amino acids(ko01230);;Valine, leucine and isoleucine degradation(ko00280);;Valine, leucine and isoleucine biosynthesis(ko00290);;2-Oxocarboxylic acid metabolism(ko01210);;ABC transporters(ko02010);;Metabolic pathways(ko01100);;Mineral absorption(ko04978);;Central carbon metabolism in cancer(ko05230);;Aminoacyl-tRNA biosynthesis(ko00970);;…
meta_15	L-Threonine	0.925			MS2 forward	118.052	341.46	0.0003256	0.000350905	0.000390725	0.000497834	0.000512211	0.000612996	0.000318465	0.000403787	0.000307565	0.634498	-0.656312	0.0148018	1.22479	down	Aminoacyl-tRNA biosynthesis(ko00970);;Mineral absorption(ko04978);;Metabolic pathways(ko01100);;Porphyrin and chlorophyll metabolism(ko00860);;ABC transporters(ko02010);;Glycine, serine and threonine metabolism(ko00260);;Monobactam biosynthesis(ko00261);;Valine, leucine and isoleucine biosynthesis(ko00290);;Biosynthesis of amino acids(ko01230);;Protein digestion and absorption(ko04974)
meta_16			Benzoic acid;4-Hydroxybenzaldehyde;3-(2-Furanyl)-2-propenal;2-Hydroxybenzaldehyde;Benzoate;Benzoic acid;Benzenecarboxylic acid;Phenylformic acid;Dracylic acid;Aromatic acid;Aromatic carboxylic acid;4-Hydroxybenzaldehyde;p-Hydroxybenzaldehyde;3-Hydroxybenzaldehyde;Salicylaldehyde;o-Hydroxybenzaldehyde;2-Hydroxybenzaldehyde;Tropolone	10.0019027542147;10.0019027542147;10.0019027542147;10.0019027542147;9.83309952405507;9.83309952405507;9.83309952405507;9.83309952405507;9.83309952405507;9.83309952405507	MS1 mz matched	121.031	40.526	0.00356239	0.00348052	0.00343606	0.011016	0.00870264	0.0101223	0.000806127	0.000945835	0.000622329	0.0795647	-3.65173	0.00470805	1.34698	down	--
meta_17	Taurine	0.9997			MS2 forward	124.009	286.745	0.00183297	0.00184706	0.00223142	0.00244573	0.00257067	0.0026188	0.00165596	0.00219623	0.00167289	0.723633	-0.46667	0.0487063	1.20102	down	Taurine and hypotaurine metabolism(ko00430);;ABC transporters(ko02010);;Primary bile acid biosynthesis(ko00120);;Neuroactive ligand-receptor interaction(ko04080);;Metabolic pathways(ko01100);;Sulfur metabolism(ko00920)
meta_18	Thymine	0.7301			MS2 reverse	125.036	88.173	0.000119274	0.000140928	0.000137683	0.00036274	0.000433244	0.000407897	8.03e-05	6.74e-05	7.44e-05	0.184495	-2.43835	0.00311051	1.34842	down	Pyrimidine metabolism(ko00240);;Metabolic pathways(ko01100)
meta_19	5-Amino-4-carbamoylimidazole (AICA)	0.8292			MS2 reverse	126.057	124.04	0.000130409	0.000112608	0.000131795	0.000182011	0.000256889	0.000338909	7.42e-05	6.65e-05	5.81e-05	0.255649	-1.96776	0.0495961	1.22769	down	--
meta_23	Mesaconic acid	0.9862			MS2 forward	129.02	416.8	4.42e-05	4.75e-05	5.44e-05	6.98e-05	6.62e-05	7.32e-05	4.71e-05	5.02e-05	4.46e-05	0.678796	-0.55895	0.00121379	1.32609	down	Valine, leucine and isoleucine biosynthesis(ko00290);;Glyoxylate and dicarboxylate metabolism(ko00630);;Carbon metabolism(ko01200);;Metabolic pathways(ko01100);;2-Oxocarboxylic acid metabolism(ko01210);;C5-Branched dibasic acid metabolism(ko00660)
meta_28	L-Leucine	0.9965			MS2 forward	130.089	254.192	0.00337524	0.00349676	0.00481775	0.00482564	0.00568292	0.00509889	0.00382282	0.00436021	0.00379815	0.767657	-0.381465	0.0213723	1.20441	down	Metabolic pathways(ko01100);;Mineral absorption(ko04978);;mTOR signaling pathway(ko04150);;2-Oxocarboxylic acid metabolism(ko01210);;ABC transporters(ko02010);;Central carbon metabolism in cancer(ko05230);;Aminoacyl-tRNA biosynthesis(ko00970);;Protein digestion and absorption(ko04974);;Biosynthesis of amino acids(ko01230);;Valine, leucine and isoleucine degradation(ko00280);;Valine, leucine and i…
meta_32	Hypoxanthine	0.9857			MS2 forward	135.032	167.218	0.000145765	0.000123977	0.00013341	4.75e-05	4.05e-05	2.86e-05	6.75e-05	7.28e-05	6.41e-05	1.75283	0.809685	0.0195652	1.25414	up	Metabolic pathways(ko01100);;Purine metabolism(ko00230)
meta_35	4-Nitrophenol	0.9846			MS2 forward	138.02	39.093	0.000268311	0.000289019	0.000281259	0.000203521	0.000156937	0.000203107	0.00030441	0.000237763	0.000253135	1.41121	0.49693	0.0417274	1.12842	up	--
meta_37	2-Oxoadipic acid	0.9681			MS2 forward	141.018	370.872	0.0414751	0.0381808	0.0410616	0.0373939	0.0386444	0.0387971	0.0433822	0.0424588	0.0439479	1.13022	0.176599	0.00131217	1.3219	up	2-Oxocarboxylic acid metabolism(ko01210);;Biosynthesis of amino acids(ko01230);;Metabolic pathways(ko01100);;Lysine degradation(ko00310);;Lysine biosynthesis(ko00300);;Tryptophan metabolism(ko00380)
meta_38	Pyruvaldehyde	0.719			MS2 reverse	143.035	297.77	0.000245124	0.000248235	0.000246755	0.000215764	0.000261102	0.000241318	0.000304448	0.000320594	0.000311187	1.30361	0.382509	0.021228	1.27465	up	Propanoate metabolism(ko00640);;Pyruvate metabolism(ko00620);;Glycine, serine and threonine metabolism(ko00260)
meta_39	Caprylic acid	0.9509			MS2 reverse	143.108	51.02	0.000796674	0.00062994	0.000704793	0.000224211	0.000366306	0.00030963	0.00107204	0.000690752	0.000887083	2.94383	1.55769	0.022818	1.25898	up	Metabolic pathways(ko01100);;Fatty acid biosynthesis(ko00061)
meta_41					Unmapped	144.992	37.772	0.000396262	0.000372779	0.00035784	0.000463753	0.000424381	0.000417648	0.000556327	0.000529084	0.000562014	1.26164	0.335299	0.00420524	1.29704	up	--
meta_45	L-Glutamate	0.989			MS2 forward	146.046	380.156	0.000284069	0.00027245	0.000303034	0.000392701	0.000346631	0.000383439	0.000237989	0.000259878	0.000219875	0.63926	-0.645526	0.00203899	1.31539	down	Long-term potentiation(ko04720);;Central carbon metabolism in cancer(ko05230);;FoxO signaling pathway(ko04068);;Gap junction(ko04540);;Alanine, aspartate and glutamate metabolism(ko00250);;Porphyrin and chlorophyll metabolism(ko00860);;GABAergic synapse(ko04727);;Taurine and hypotaurine metabolism(ko00430);;Taste transduction(ko04742);;Huntington's disease(ko05016);;Biosynthesis of amino acids(ko…
meta_46			2-Oxo-4-methylthiobutanoic acid;4-Methylthio-2-oxobutanoic acid;4-Methylthio-2-oxobutanoate;2-Keto-4-methylthiobutyric acid;2-Oxo-4-methylthiobutanoate;2-Oxo-4-methylthiobutanoic acid	-9.5582056036615;-9.45821966573052	MS1 mz matched	147.012	78.825	0.00188045	0.00183676	0.00178222	0.00722879	0.00619708	0.0111456	0.0016391	0.000985088	0.000971927	0.146353	-2.77247	0.0409459	1.24736	down	--
meta_48	DL-3-Phenyllactic acid	0.7379			MS2 forward	147.045	247.1	0.000128971	0.000135683	0.000125819	8.08e-05	7.68e-05	5.11e-05	0.000144866	0.000130095	0.000135114	1.96471	0.974319	0.0086645	1.29806	up	--
meta_49	L-Methionine	0.9061			MS2 forward	148.044	273.394	0.000209034	0.0002215	0.000218266	0.000126426	0.000122319	0.000109906	0.000294558	0.00024734	0.000202889	2.07664	1.05425	0.0359088	1.24879	up	Biosynthesis of amino acids(ko01230);;Protein digestion and absorption(ko04974);;2-Oxocarboxylic acid metabolism(ko01210);;Mineral absorption(ko04978);;Metabolic pathways(ko01100);;Cysteine and methionine metabolism(ko00270);;Aminoacyl-tRNA biosynthesis(ko00970);;Central carbon metabolism in cancer(ko05230)
meta_50	D-Ribose	0.9935			MS2 forward	149.046	297.779	0.000369433	0.000409138	0.00043208	0.000372381	0.000411075	0.000362948	0.000445198	0.000503072	0.000468374	1.23573	0.305362	0.0162829	1.22335	up	Pentose phosphate pathway(ko00030);;ABC transporters(ko02010)
meta_52	2-Hydroxyphenylacetic acid	0.9941			MS2 forward	151.04	44.849	0.000651541	0.000613414	0.000557108	0.000918592	0.000949391	0.000909477	0.000577731	0.000551412	0.000645099	0.6388	-0.646563	0.002459	1.33695	down	Phenylalanine metabolism(ko00360);;Metabolic pathways(ko01100)
meta_58			Heptyl acetate;Propyl hexanoate;3-Methylbutyl 2-methylpropanoate;3-Heptyl acetate;Isoamyl butyrate;Methyl caprylate;3-Octyl formate;Butyl 3-methylbutanoate;Pelargonic acid;Butyl 2-methylbutanoate;xi-2-Ethylheptanoic acid;Hexyl propionate;5-Methylhexyl acetate;Butyl pentanoate;Octyl formate;1-Hydroxy-3-nonanone;1-Methylbutyl butanoate;Isopropyl hexanoate;4-Methyloctanoic acid;2-Methylpropyl 3-meth…	2.02490750314496;2.02490750314496;2.02490750314496;2.02490750314496;2.02490750314496;2.02490750314496;2.02490750314496;2.02490750314496;2.02490750314496;2.02490750314496;2.02490750314496;2.02490750314496;2.02490750314496;2.02490750314496;2.02490750314496;2.02490750314496;2.02490750314496;2.02490750314496;2.02490750314496;2.02490750314496;2.02490750314496;2.02490750314496;2.02490750314496;2.024907…	MS1 mz matched	157.123	50.366	0.0012005	0.00117297	0.00122868	0.000379623	0.000431323	0.000478185	0.00144527	0.000990009	0.00123731	2.84889	1.5104	0.0222546	1.2855	up	--
meta_60	Pimelic acid	0.9667			MS2 reverse	159.066	350.746	3.1e-05	2.34e-05	2.94e-05	4.76e-05	4.37e-05	6.5e-05	2.2e-05	3.36e-05	2.01e-05	0.484562	-1.04525	0.0334475	1.17509	down	Metabolic pathways(ko01100);;Biotin metabolism(ko00780)
meta_63	3-Hydorxy-3-methylglutaric acid	0.7561			MS2 reverse	161.046	297.73	0.000836404	0.000724213	0.000777038	0.000632025	0.000704195	0.000696877	0.000873571	0.000970293	0.00108973	1.44292	0.528991	0.0290969	1.25051	up	--
meta_65	Phenylpyruvate	0.997			MS2 forward	163.04	45.863	0.00747684	0.00708917	0.00692704	0.0255164	0.0186905	0.0202406	0.00403382	0.00287447	0.00266692	0.148574	-2.75075	0.0101127	1.32846	down	2-Oxocarboxylic acid metabolism(ko01210);;Metabolic pathways(ko01100);;Biosynthesis of amino acids(ko01230);;Phenylalanine metabolism(ko00360);;Phenylalanine, tyrosine and tryptophan biosynthesis(ko00400)
meta_67	Formylanthranilic acid	0.8846			MS2 forward	164.035	73.1405	0.000276326	0.000306642	0.000274863	0.000684559	0.000713796	0.000768683	0.000180775	0.000175918	0.000174579	0.24516	-2.0282	0.00193735	1.35435	down	--
meta_68	L-Phenylalanine	0.9975			MS2 forward	164.072	247.219	0.00230224	0.00225307	0.00219753	0.00119951	0.0012076	0.00119016	0.00237679	0.00253484	0.0024502	2.04651	1.03317	0.00117566	1.35757	up	ABC transporters(ko02010);;2-Oxocarboxylic acid metabolism(ko01210);;Mineral absorption(ko04978);;Metabolic pathways(ko01100);;Central carbon metabolism in cancer(ko05230);;Aminoacyl-tRNA biosynthesis(ko00970);;Protein digestion and absorption(ko04974);;Biosynthesis of amino acids(ko01230);;Phenylalanine, tyrosine and tryptophan biosynthesis(ko00400);;Phenylalanine metabolism(ko00360)
meta_71	Phenyllactic acid	0.9574			MS2 forward	165.056	109.77	0.00243009	0.00216443	0.00227021	0.00355529	0.00328932	0.0043375	0.00234963	0.00227216	0.00255571	0.641874	-0.639639	0.0433402	1.22118	down	--
meta_72			Ethyl 1-(methylthio)ethyl disulfide;1-(Ethylthio)ethyl methyl disulfide;Ethyl (ethylthio)methyl disulfide;Methyl 1-(methylthio)propyl disulfide;1,2-Dinitrobenzene;o-Dinitrobenzene	19.0845655198909;19.0845655198909;19.0845655198909;19.0845655198909;-22.5042570071597	MS1 mz matched	167.013	259.512	8.1e-05	6.98e-05	8.58e-05	0.000144172	0.00015388	0.000196161	6.73e-05	7.17e-05	6.02e-05	0.403048	-1.31098	0.0214956	1.28998	down	--
meta_73	Uric acid	0.9758			MS2 forward	167.022	312.747	0.000384904	0.000433524	0.000621462	0.00115776	0.00100739	0.00154129	0.000593459	0.000605529	0.000477333	0.452273	-1.14474	0.0436149	1.22466	down	Bile secretion(ko04976);;Metabolic pathways(ko01100);;Purine metabolism(ko00230)
meta_74	3-Hydroxymandelic acid	0.9265			MS2 forward	167.035	197.631	0.000109696	0.000101464	0.000157214	0.000414739	0.000469156	0.000526048	2.5e-05	6.68e-05	3.84e-05	0.0923319	-3.43703	0.00229301	1.34136	down	--
meta_75			L-2,3-Dihydrodipicolinate;2-Furoylglycine;L-2,3-Dihydrodipicolite;Dihydrodipicolinic acid;Dihydrodipicolite;2,3-Dihydrodipicolite;(S)-2,3-Dihydropyridine-2,6-dicarboxylate;3,5-Dihydroxyanthranilate;3,5-Dihydroxyanthranilic acid;3-Methylpyrrole-2,4-dicarboxylic acid;2-Methoxy-5-nitrophenol;5-Nitroguaiacol;2-Methoxy-4-nitrophenol;4-Nitroguaiacol;4-Methyl-5-nitrocatechol	-14.8351690350634;-14.8351690350634;-14.7896176883693;-14.7896176883693;-14.7896176883693;-14.7896176883693;-14.7896176883693;-14.7896176883693	MS1 mz matched	168.028	380.063	0.000109556	0.000128851	0.000143767	0.000187329	0.000172099	0.000194684	9.52e-05	0.000122139	9.71e-05	0.567312	-0.817785	0.00240996	1.31143	down	--
meta_77			(-)-3-Cyanomethyl-3-hydroxy-1H-indol-2(3H)-one;Sodium hexafluorosilicate	-24.3408200830965;-7.97636867835799	MS1 mz matched	169.041	35.9195	0.000375015	0.000374355	0.000403165	0.000756407	0.00118758	0.000973761	0.000225989	0.000231576	4.09e-05	0.170824	-2.54942	0.0107224	1.28464	down	--
meta_80	cis-Aconitate	0.9731			MS2 forward	173.009	416.907	6.28e-05	7.86e-05	8.3e-05	0.000117844	0.000109383	0.000131357	6.11e-05	7.42e-05	6.47e-05	0.557657	-0.842551	0.00420904	1.30758	down	Metabolic pathways(ko01100);;C5-Branched dibasic acid metabolism(ko00660);;2-Oxocarboxylic acid metabolism(ko01210);;Citrate cycle (TCA cycle)(ko00020);;Glyoxylate and dicarboxylate metabolism(ko00630)
meta_82	Indoleacetic acid	0.915			MS2 forward	174.056	135.478	0.000619326	0.000458312	0.000724363	0.000707639	0.000906921	0.000834484	0.000438175	0.000622699	0.000424847	0.606653	-0.721056	0.0208573	1.19354	down	Tryptophan metabolism(ko00380);;Metabolic pathways(ko01100)
meta_84	5,6,7,8-tetrahydro-2-Naphthoic Acid	0.9005			MS2 reverse	175.072	315.393	4.69e-05	5.92e-05	3.93e-05	2.09e-05	1.81e-05	1.4e-05	9.25e-05	6.18e-05	6.69e-05	4.17341	2.06123	0.0235197	1.28026	up	--
meta_91	D-Fructose	0.9505			MS2 forward	179.056	297.711	0.0128776	0.0116641	0.0120152	0.00997452	0.0118865	0.0114928	0.0136024	0.0154294	0.0151792	1.32551	0.406553	0.0114141	1.24713	up	Starch and sucrose metabolism(ko00500);;Taste transduction(ko04742);;Fructose and mannose metabolism(ko00051);;Metabolic pathways(ko01100);;ABC transporters(ko02010);;Galactose metabolism(ko00052);;Insulin resistance(ko04931);;Carbohydrate digestion and absorption(ko04973)
meta_98	L-Glutamine	0.8615			MS2 reverse	183.016	249.179	7.39e-05	8.72e-05	7.39e-05	9.11e-05	9.91e-05	0.000107431	7.41e-05	7.9e-05	8.31e-05	0.793582	-0.333549	0.0296718	1.19775	down	Purine metabolism(ko00230);;Glyoxylate and dicarboxylate metabolism(ko00630);;Metabolic pathways(ko01100);;Arginine biosynthesis(ko00220);;ABC transporters(ko02010);;Pyrimidine metabolism(ko00240);;Glutamatergic synapse(ko04724);;Aminoacyl-tRNA biosynthesis(ko00970);;Proximal tubule bicarbonate reclamation(ko04964);;Biosynthesis of amino acids(ko01230);;Protein digestion and absorption(ko04974);;…
meta_99			1-Naphthaleneacetic acid;Biphenyl-2,3-diol;2,3-Dihydroxybiphenyl;3-Phenylcatechol;2,2'-Dihydroxybiphenyl;(+/-)-trans-Acephthene-1,2-diol;Eutypine;4-Hydroxy-3-(3-methyl-3-butene-1-ynyl)benzaldehyde;Chimaphylin;Chimaphilin;1-phthylacetic acid;A;4,4'-Dihydroxybiphenyl;4,4'-Biphenyldiol;3,5-Dihydroxybiphenyl;3,5-Biphenyldiol;5-Phenylresorcinol;5-Methyl-1-phthoate	20.2587139508705;20.1490744518894;20.1490744518894;20.1490744518894;20.1490744518894;20.1490744518894;20.1490744518894;20.1490744518894;20.1490744518894;20.1490744518894	MS1 mz matched	185.072	146.614	0.000490086	0.000447382	0.000481902	0.000524038	0.000560765	0.000555595	0.000746034	0.000718484	0.000699402	1.31914	0.399601	0.000682771	1.332	up	--
meta_101			Pydanon;Hexahydro-4-hydroxy-3,6-dioxopyridazine-4-acetic acid	-7.97795	MS1 mz matched	187.042	225.289	0.0133473	0.0127661	0.0147497	0.0110026	0.0109313	0.0111528	0.014259	0.012983	0.0125018	1.2012	0.264475	0.0495717	1.22153	up	--
meta_103	Azelaic acid	0.9968			MS2 forward	187.097	327.803	0.000177722	0.000166803	0.000203889	0.00028095	0.000285354	0.000341653	0.000154021	0.000208562	0.000158879	0.574325	-0.80006	0.00819432	1.25763	down	--
meta_106	3-Indolepropionic acid	0.6546			MS2 forward	188.071	109.214	0.000475549	0.000458227	0.000456391	0.00192121	0.00166537	0.00215807	0.000108171	0.000175332	0.00016124	0.0774186	-3.69118	0.00562367	1.34267	down	--
meta_108					Unmapped	188.939	362.178	0.000491449	0.000506844	0.000462831	0.000397351	0.000417132	0.000430502	0.000492328	0.000446424	0.000487093	1.14527	0.195689	0.0322196	1.17772	up	--
meta_126					Unmapped	204.981	38.539	0.000689489	0.000678427	0.000689128	0.000453511	0.000413533	0.000424492	0.000943793	0.000788781	0.000895043	2.03449	1.02467	0.00725829	1.32839	up	--
meta_127			Carbamazepine iminoquinone;2H-Dibenz[b,f]azepin-2-one	-8.67442777085538;-8.60730077598573	MS1 mz matched	206.067	206.808	0.00011432	9.84e-05	9.28e-05	0.000107537	8.4e-05	9.16e-05	0.000112412	0.000122883	0.000124839	1.27159	0.346634	0.0451625	1.15671	up	--
meta_130			Stipitatote	-21.1581	MS1 mz matched	206.996	28.122	0.00433126	0.00436656	0.00388826	0.00252755	0.00385979	0.0034532	0.00578237	0.00608006	0.00645027	1.86094	0.896035	0.00836175	1.30359	up	--
meta_133	(R)-mevalonic acid 5-Phosphate	0.658			MS2 reverse	209.118	49.133	0.00120304	0.00130576	0.00109061	0.000461219	0.000583531	0.000467349	0.000837869	0.000859922	0.000792254	1.64675	0.719619	0.00560074	1.31311	up	Metabolic pathways(ko01100);;Terpenoid backbone biosynthesis(ko00900)
meta_134	N1-Methyl-2-pyridone-5-carboxamide	0.9897			MS2 reverse	211.072	88.26	9.39e-05	0.000128358	9.89e-05	0.000112946	0.00011445	0.000114583	0.000127589	0.000121695	0.000124562	1.09319	0.128538	0.0176491	1.28716	up	Metabolic pathways(ko01100);;Nicotinate and nicotinamide metabolism(ko00760)
meta_143			Fenclorim	2.26661	MS1 mz matched	222.991	45.826	0.0053627	0.00547118	0.00479082	0.00374119	0.00405232	0.00397492	0.0053792	0.00609079	0.00608762	1.49192	0.577175	0.00759748	1.31998	up	--
meta_146	L-Carnosine	0.9979			MS2 forward	225.099	410.74	0.000495752	0.0005032	0.000433109	0.000440622	0.000348906	0.000368392	0.000582769	0.000724467	0.000641211	1.68271	0.750789	0.00862479	1.27398	up	Metabolic pathways(ko01100);;Histidine metabolism(ko00340);;beta-Alanine metabolism(ko00410)
meta_147	Myristoleic acid	0.9999			MS2 reverse	225.185	46.485	0.000123453	0.000151482	0.000177867	7.92e-05	0.000114858	9e-05	0.000168451	0.000175969	0.000149294	1.73795	0.797387	0.00749757	1.27332	up	--
meta_149			Selenocysteine;5-Nitro-ortho-anisidine;2-Methoxy-5-nitroaniline	5.95060993737788;-14.8762150150169	MS1 mz matched	227.064	362.863	0.00025788	0.000258927	0.000292999	0.000247024	0.000228551	0.000262908	0.000316023	0.000346051	0.000321081	1.33132	0.412856	0.00393627	1.29166	up	--
meta_151			Pemirolast;Tetradecanoic acid;Tetradecanoate;Myristic acid	3.94373430449159;9.20209509801269	MS1 mz matched	227.201	46.4785	0.000679819	0.000646788	0.000734437	0.000410285	0.000390763	0.000394739	0.000568523	0.000697077	0.000708841	1.65116	0.723484	0.0269537	1.28897	up	--
meta_152			Coriandrin;2',4'-Dihydroxy-2-biphenylcarboxylic acid;Wyeronic acid;2,4,6-Trihydroxybenzophenone;Phenyl(2,4,6-trihydroxyphenyl)-methanone;2-Hydroxy-4-(1-oxo-1,3-dihydro-2H-inden-2-ylidene)-but-2-enoic acid;2-Hydroxy-4-(2-oxo-1,3-dihydro-2H-inden-1-ylidene)but-2-enoic acid;Visgin;Bis-noryangonin;2,3-Dihydroxy-2'-carboxybiphenyl;4-Hydroxyphenyl-4-hydroxybenzoate	16.1976609256435;16.1976609256435;16.1976609256435;16.2359127855318;16.2359127855318;16.2359127855318;16.2359127855318;16.2359127855318;16.2359127855318;16.2359127855318	MS1 mz matched	229.062	146.614	0.00168988	0.00151969	0.00168523	0.00175271	0.0018254	0.00190422	0.00259429	0.00239348	0.00240467	1.34841	0.431261	0.00217537	1.31884	up	--
meta_153			Thiaburimamide	8.69316	MS1 mz matched	229.061	170.341	0.00044012	0.000430263	0.000415814	0.000493849	0.000466908	0.000503465	0.000705719	0.000607669	0.000646799	1.33872	0.420857	0.0180801	1.27156	up	--
meta_154			Ribose 1-phosphate;D-Arabinose 5-phosphate;Beta-L-arabinose 1-phosphate;Xylulose 5-phosphate;D-Xylulose 1-phosphate;D-Ribulose 5-phosphate;D-Ribose 5-phosphate;D-Ribose 5-phosphate;Ribose 5-phosphate;D-Ribulose 5-phosphate;D-Xylulose 5-phosphate;alpha-D-Ribose 1-phosphate;Ribose 1-phosphate;D-Ribose 1-phosphate;L-Ribulose 5-phosphate;D-Arabinose 5-phosphate;L-Xylulose 5-phosphate;alpha-D-Ribose 5…	-10.8743738858723;-10.8743738858723;-10.8743738858723;-10.8743738858723;-10.8743738858723;-10.8743738858723;-10.8743738858723;-10.8743738858723;-10.8743738858723;-10.8743738858723;-10.8743738858723;-10.8743738858723;-10.8743738858723;-10.8743738858723;-10.8743738858723;-10.8743738858723;-10.8743738858723;-10.8743738858723;-10.8743738858723;-10.8743738858723;-10.8743738858723	MS1 mz matched	229.107	38.4675	0.000227597	0.000220427	0.000176979	0.000330272	0.000310171	0.000324302	0.000216907	0.000199578	0.000252069	0.692984	-0.529106	0.0142186	1.28882	down	--
meta_159			Fenchyl acetate;Dihydrocarveol acetate;Allyl 3-cyclohexylpropionate;cis-3-Hexenyl cis-3-hexenoate;alpha-Terpineol acetate;Isopulegol acetate;Yuzu lactone;Geranyl acetate;(Z)-4-Hydroxy-6-dodecenoic acid lactone;cis-3-Hexenyl trans-2-hexenoate;(3R,3aR,7aS)-3-Butylhexahydro-1(3H)-isobenzofuranone;Ethyl 2Z,4E-decadienoic acid;cis-3-Hexenyl trans-4-hexenoate;p-Menth-1-en-9-ol acetate;(S)-Santolina ace…	13.6127961270047;13.6127961270047;13.6127961270047;13.6127961270047;13.6127961270047;13.6127961270047;13.6127961270047;13.6127961270047;13.6127961270047;13.6127961270047;13.6127961270047;13.6127961270047;13.6127961270047;13.6127961270047;13.6127961270047;13.6127961270047;13.6127961270047;13.6127961270047;13.6127961270047;13.6127961270047;13.6127961270047;13.6127961270047;13.7652354390797;13.76523…	MS1 mz matched	231.123	43.2005	0.00044523	0.000401456	0.00043226	0.00098714	0.000885197	0.00102929	0.000323358	0.000282395	0.000337485	0.325072	-1.62117	0.00159092	1.34768	down	--
meta_160					Unmapped	231.991	211.518	0.000233712	0.00025136	0.000274767	0.000617888	0.000639877	0.000768197	0.000142182	0.000194057	0.000159326	0.244607	-2.03146	0.00463452	1.33427	down	--
meta_162					Unmapped	234.973	28.3445	0.000770959	0.000873089	0.000738966	0.0017349	0.00166364	0.00171158	0.00129081	0.00109513	0.00127666	0.716734	-0.480491	0.0104291	1.31371	down	--
meta_163	3-Hydroxyisovaleric acid	0.7573			MS2 reverse	235.118	280.172	2.94e-05	2.85e-05	3.27e-05	5.3e-05	4.99e-05	5.67e-05	3.06e-05	3.51e-05	2.69e-05	0.57988	-0.786174	0.00214903	1.3128	down	--
meta_164			Ketamine;Ketamine	-0.0641101231897123;0.112192735242018	MS1 mz matched	236.092	153.558	0.000115764	0.000128468	0.000122747	0.000114323	0.000116782	0.00013115	0.000176565	0.000162884	0.000180642	1.4357	0.521757	0.00218812	1.30884	up	--
meta_165					Unmapped	236.861	347.82	0.00184667	0.00188313	0.00174568	0.00179343	0.00177147	0.00178447	0.00190518	0.00195398	0.00197814	1.09121	0.125933	0.0116451	1.31494	up	--
meta_174	Cytidine	0.964			MS2 forward	242.077	236.145	0.000138621	0.000149748	0.000157196	0.000158131	0.000141398	0.000142816	0.000184498	0.000189943	0.000182237	1.25847	0.331671	0.00990158	1.29834	up	Pyrimidine metabolism(ko00240);;Metabolic pathways(ko01100)
meta_177	Pseudouridine	0.9908			MS2 forward	243.062	238.378	0.00035288	0.000396577	0.000336049	0.000368515	0.000382288	0.000400137	0.000347106	0.00034204	0.000324527	0.880735	-0.18322	0.0187018	1.21793	down	Pyrimidine metabolism(ko00240)
meta_178			Verruculotoxin;Agyrine;Rhombifoline;(1R)-3-(3-Butenyl)-1,2,3,4,5,6-hexahydro-1,5-methano-8H-pyrido[1,2-a][1,4]diazocin-8-one;Sophoramine;Thermospine;(-)-Thermopsine;Tinctorine;Tsukushimine A	8.0693781393172;8.0693781393172;8.0693781393172;8.0693781393172;8.0693781393172;8.0693781393172;8.0693781393172	MS1 mz matched	243.16	259.596	6.45e-05	8.91e-05	8.58e-05	0.000139478	0.000143243	0.000187577	7.39e-05	7.85e-05	6.62e-05	0.464833	-1.10522	0.0271202	1.27153	down	--
meta_179					Unmapped	246.007	32.6805	0.00277398	0.00273029	0.00264374	0.00391201	0.00318874	0.00365629	0.00298334	0.00203556	0.00237997	0.687816	-0.539906	0.0358042	1.16288	down	--
meta_181			1-Hydroxy-6-methoxypyrene;1-Hydroxy-6-methoxypyrene;6-Methoxy-1-pyrenol;1-Methoxypyrene-6,7-oxide;7,8-Dihydropyrene-8-carboxylate;1,2-Dihydropyrene-1-carboxylate;7,8-Dihydropyrene-7-carboxylate;1,2-Dihydropyrene-2-carboxylate	17.2135432133385;17.3328598372269;17.3328598372269;17.3328598372269;17.3328598372269	MS1 mz matched	247.081	410.728	4.12e-05	3.44e-05	2.71e-05	3.24e-05	2.95e-05	3.06e-05	4.43e-05	5.27e-05	4.57e-05	1.54307	0.625802	0.0161431	1.2941	up	--
meta_182			2-Amino-4-hydroxy-6-pteridinecarboxylic acid;	-1.44825179117348;	MS1 mz matched	247.166	265.428	7.3e-05	4.81e-05	6.38e-05	0.000107649	9.94e-05	0.000106509	6.2e-05	8.09e-05	7.35e-05	0.690214	-0.534883	0.0145877	1.27089	down	--
meta_183	Adenosine	0.9994			MS2 reverse	248.079	46.5055	0.0015109	0.0015858	0.0015055	0.000496264	0.000789435	0.000755221	0.00151212	0.00146843	0.00181916	2.35174	1.23373	0.00341661	1.30224	up	Purine metabolism(ko00230);;Neuroactive ligand-receptor interaction(ko04080);;cAMP signaling pathway(ko04024);;Morphine addiction(ko05032);;Alcoholism(ko05034);;cGMP-PKG signaling pathway(ko04022);;Vascular smooth muscle contraction(ko04270);;Metabolic pathways(ko01100);;Parkinson's disease(ko05012);;Renin secretion(ko04924);;Regulation of lipolysis in adipocytes(ko04923);;Sphingolipid signaling …
meta_186			Hydroxymethoxyphenylcarboxylic acid-O-sulphate;3,4-Dihydroxyphenylglycol O-sulfate;	-22.8922517929684;-22.8922517929684;	MS1 mz matched	249.006	35.919	0.000714325	0.000760067	0.000817161	0.000991628	0.000856269	0.000982191	0.000801224	0.000697838	0.000738337	0.790576	-0.339024	0.0251099	1.20478	down	--
meta_187			(E)-2-Propenyl [3-(2-propenylthio)-2-propenyl] sulfate;1,1-Dichloro-2,2-diphenylethane;1-(o-Chlorophenyl)-1-(p-chlorophenyl)ethane;1-Chloro-2-[1-(4-chlorophenyl)ethyl]benzene	-9.39994603587547;-2.39969667830585;-2.39969667830585	MS1 mz matched	249.021	286.434	0.000179729	0.000158214	0.000185498	0.000250301	0.000243066	0.000281508	0.00013189	0.000197335	0.000132282	0.595589	-0.74761	0.0230178	1.22727	down	--
meta_189			Feminosulf;para-Dimethylaminoazobenzenediazo sodium sulfote	-16.7487	MS1 mz matched	250.03	379.664	8.37e-05	0.000104648	0.000115796	0.000151756	0.000154847	0.000151494	8.46e-05	9.95e-05	8.5e-05	0.58721	-0.768052	0.00440746	1.34247	down	--
meta_195			Clausine L;Methyl 6-methoxy-9H-carbazole-3-carboxylate;Ketorolac;Mukonine;Pranoprofen;1-Hydroxy-3-methoxy-10-methylacridone;1,6-Dimethoxy-9H-carbazole-3-carboxaldehyde;Ketorolac;3-Methoxy-8,9-methylenedioxy-3,4-dihydrophenthridine;3-Methoxy-3,4-dihydro-[1,3]-dioxolo-[4,5-j]-phenthridine;(E)-1-Methoxy-4-[2-(4-nitrophenyl)ethenyl]benzene;(E)-Methoxy-4'-nitrostilbene;alpha-(p-Methoxyphenyl)-4-pyridi…	-17.8106085463935;-17.8106085463935;-17.8106085463935;-17.8106085463935;-17.8106085463935;-17.8106085463935;-17.8106085463935;-17.6408672249499;-17.6408672249499;-17.6408672249499;-17.6408672249499	MS1 mz matched	254.077	133.411	0.000534641	0.000518645	0.000609437	0.000270837	0.00028852	0.000300119	0.000362188	0.000399834	0.00033107	1.27181	0.346885	0.0433124	1.18963	up	--
meta_196			Ascorbic acid-2-sulfate;Pyrrolnitrin	-23.0576401646575;9.37571050303971	MS1 mz matched	254.981	44.514	0.00657077	0.00601118	0.00623968	0.00716441	0.0071523	0.00696501	0.0066077	0.00670319	0.00623833	0.918591	-0.122505	0.038394	1.20174	down	--
meta_197	Palmitic acid	0.9968			MS2 forward	255.233	45.747	0.0195595	0.0217699	0.0221456	0.0116052	0.0117517	0.0117379	0.0206778	0.0202369	0.0200633	1.73752	0.797029	0.000212244	1.35853	up	Fatty acid metabolism(ko01212);;Metabolic pathways(ko01100);;Biosynthesis of unsaturated fatty acids(ko01040);;Fatty acid degradation(ko00071);;Fatty acid biosynthesis(ko00061);;Fatty acid elongation(ko00062)
meta_203	3-Methoxy-4-Hydroxyphenylglycol Sulfate	0.9522			MS2 forward	263.022	41.87	0.00362861	0.00393876	0.00368658	0.00488302	0.00470918	0.00504113	0.00326299	0.00261844	0.00297542	0.605252	-0.724393	0.00277079	1.33147	down	--
meta_204			Acetyl-N-formyl-5-methoxykynurenamine;di-Hydroxymelatonin;Alpha-N-Phenylacetyl-L-glutamine;Phenylacetylglutamine;alpha-N-Phenylacetyl-L-glutamine;N2-(2-Phenylacetyl)-L-glutamine;Formyl-N-acetyl-5-methoxykynuremine	7.54606944506188;7.54606944506188;7.54606944506188;7.57257365278065;7.57257365278065	MS1 mz matched	263.103	211.962	2.22e-05	2.15e-05	2.55e-05	3.26e-05	3.26e-05	3.9e-05	2.4e-05	2.71e-05	2.98e-05	0.775331	-0.367116	0.0489981	1.10796	down	--
meta_205			Nitecapone;	-18.016768109285;	MS1 mz matched	264.054	328.978	6.56e-05	7.3e-05	8.42e-05	0.000115386	0.000105679	0.000148165	6.75e-05	7.65e-05	6.06e-05	0.554064	-0.851876	0.0384128	1.21765	down	--
meta_207	Inosine	0.9979			MS2 forward	267.073	214.14	0.00166859	0.00171477	0.00140114	0.000368886	0.000278283	0.000114012	0.00209251	0.0019725	0.00232053	8.38899	3.0685	0.000210514	1.34834	up	Purine metabolism(ko00230);;Metabolic pathways(ko01100)
meta_212			Dimethoate	1.74673	MS1 mz matched	269.012	26.7945	0.0108043	0.0153104	0.0119839	0.000222315	0.000268333	0.000209985	0.0187043	0.015412	0.0222744	80.4855	6.33066	0.0111985	1.33124	up	--
meta_214			(R)-Higenamine;(卤)-Tembamide;Normorphine;(E,E)-Trichostachine;Norhydromorphone;(S)-Norcoclaurine;6,7-Dihydroxy-(1S)-[(4-hydroxyphenyl)methyl]-1,2,3,4-tetrahydroisoquinoline;(R,S)-Norcoclaurine;Norcoclaurine;6,7-Dihydroxy-1-[(4-hydroxyphenyl)methyl]-1,2,3,4-tetrahydroisoquinoline;Higemine;(R)-Norcoclaurine;6,7-Dihydroxy-(1R)-[(4-hydroxyphenyl)methyl]-1,2,3,4-tetrahydroisoquinoline;(+)-Demethylcocl…	-15.5616954679341;-15.5616954679341;-15.5616954679341;-15.5616954679341;-15.5616954679341;-15.4016217123955;-15.4016217123955;-15.4016217123955;-15.4016217123955;-15.4016217123955;-15.4016217123955;-15.4016217123955;-15.4016217123955;-15.4016217123955	MS1 mz matched	270.117	28.4135	0.000316373	0.000367077	0.000382449	0.000546196	0.000704811	0.000565217	0.000140879	0.000324376	0.000203001	0.367937	-1.44247	0.00659119	1.26573	down	--
meta_215			Bupranolol;	-0.591589602271751;	MS1 mz matched	270.134	277.713	4.86e-05	4.53e-05	4.98e-05	4.39e-05	4.94e-05	5.47e-05	2.78e-05	2.11e-05	3.13e-05	0.542132	-0.883283	0.00633642	1.26895	down	--
meta_216					Unmapped	270.941	363.19	0.00080944	0.000773264	0.000797046	0.000637806	0.00067232	0.000690334	0.000791405	0.000720074	0.000786377	1.14866	0.199958	0.0289622	1.18792	up	--
meta_218			beta-Obscurine	6.23721	MS1 mz matched	271.191	216.952	0.000204086	0.000233546	0.000238433	0.000400374	0.000425372	0.000452621	0.000179383	0.000229348	0.000191767	0.469738	-1.09007	0.000446258	1.33482	down	--
meta_219			Pyridine N-oxide glucuronide;(Z)-4-(2-Hydroxy-5-sulfotophenyl)-2-oxo-3-butenoate	-16.5748697616144;-16.2075411607343	MS1 mz matched	271.227	47.1445	0.00106005	0.00104017	0.0010276	0.000583992	0.000574976	0.000570056	0.000875551	0.000988052	0.000995451	1.65357	0.72558	0.00982188	1.33508	up	--
meta_222			L-Thyronine;1,6-Dihydro-1-(3-methoxyphenethyl)-6-oxonicotinic acid	6.92786251112726;6.95715600242478	MS1 mz matched	272.095	43.868	0.000277936	0.000286224	0.000262532	0.000312356	0.00034176	0.000326811	0.000265834	0.000217263	0.000275496	0.773343	-0.37082	0.0369348	1.19736	down	--
meta_225					Unmapped	273.156	289.897	5.57e-05	4.95e-05	7.15e-05	0.00012472	0.000121605	0.000162158	3.13e-05	5.24e-05	5.26e-05	0.333931	-1.58238	0.00809938	1.28996	down	--
meta_226			S-aminomethyldihydrolipoamide;3-Dimethylallyl-4-hydroxymandelic acid	1.25073218077774;-12.2826760477338	MS1 mz matched	276.126	43.183	0.00123437	0.00129206	0.00129689	0.000769658	0.000899808	0.000780737	0.00124671	0.00114689	0.00130175	1.50818	0.592811	0.00258688	1.30572	up	--
meta_227	all cis-(6,9,12)-Linolenic acid	0.9986			MS2 forward	277.216	45.175	0.0018152	0.0017741	0.00185397	0.00191463	0.00169778	0.00169256	0.00224285	0.00211491	0.0020851	1.21449	0.280355	0.0168646	1.22766	up	--
meta_229					Unmapped	279.043	46.485	0.000806701	0.000809179	0.000878972	0.000377237	0.000446316	0.000409735	0.000914655	0.000799124	0.000939073	2.15104	1.10503	0.00280357	1.3341	up	--
meta_236	Oleic acid	0.9999			MS2 forward	281.248	44.478	0.0183105	0.019268	0.0187428	0.0176718	0.0177905	0.0174551	0.0248447	0.0211901	0.022799	1.30078	0.379375	0.0365168	1.2584	up	Longevity regulating pathway - worm(ko04212);;Fatty acid biosynthesis(ko00061);;Biosynthesis of unsaturated fatty acids(ko01040)
meta_237	Guanosine	0.9994			MS2 forward	282.083	255.367	0.000208739	0.000178887	0.000171578	4.04e-05	4.71e-05	3.37e-05	0.000325891	0.000292701	0.000320592	7.74741	2.95371	0.000412538	1.35552	up	Purine metabolism(ko00230);;Metabolic pathways(ko01100)
meta_240	Stearic acid	0.9998			MS2 forward	283.263	43.4765	0.00600382	0.00622352	0.0061541	0.00321828	0.00329308	0.0037134	0.00637217	0.00614604	0.00656642	1.86651	0.900344	0.000160025	1.34928	up	Fatty acid biosynthesis(ko00061);;Phototransduction - fly(ko04745);;Biosynthesis of unsaturated fatty acids(ko01040)
meta_241			4-phenylbutanic acid-O-sulphate;CGP 52608	18.2584415003453;-1.22927997388173	MS1 mz matched	284.063	360.135	3.45e-05	4.11e-05	5.27e-05	5.95e-05	6.25e-05	7e-05	3.96e-05	3.92e-05	3.43e-05	0.588738	-0.764302	0.00465197	1.31298	down	--
meta_244	Deoxycytidine	0.8855			MS2 forward	286.103	203.428	3.27e-05	4.1e-05	4.2e-05	3.43e-05	3.2e-05	3.65e-05	4.52e-05	4.3e-05	4.37e-05	1.28209	0.358493	0.00726259	1.30097	up	Pyrimidine metabolism(ko00240)
meta_247			1,6-phthalenedisulfonic acid;2,6-phthalenedisulfonic acid	13.1955349088309;13.1955349088309	MS1 mz matched	286.973	364.4	0.00161111	0.00168465	0.00164101	0.00136357	0.00146809	0.00150568	0.00166773	0.00166667	0.001697	1.16002	0.214147	0.0269687	1.27669	up	--
meta_248			Orotidine;Dihydrokaempferol;Aromadendrin;(+)-Dihydrokaempferol;(+)-Aromadendrin;Fustin;2,3-Dihydrofisetin;Eriodictyol;Okanin;Micromelin;3,5-Dimethoxy-1,6-dihydroxyxanthone;Gentiacaulein;2,8-Dihydroxy-1,6-dimethoxyxanthone;2-O-Methylswertianin;1,8-Dihydroxy-2,6-dimethoxyxanthone;Swerchirin;5-O-Methylbellidifolin;3,5-Dimethoxy-1,8-dihydroxyxanthone;(+-)-Dalbergioidin;2-Hydroxy-2,3-dihydrogenistein;…	-8.2441339710878;-22.2499630289563;-22.2499630289563;-22.2499630289563;-22.2499630289563;-22.2499630289563;-22.2499630289563;-22.2499630289563;-22.2499630289563;-22.2499630289563;-22.2499630289563;-22.2499630289563;-22.2499630289563;-22.2499630289563;-22.2499630289563	MS1 mz matched	287.057	234.479	8.19e-05	7.1e-05	8.65e-05	5.62e-05	6.71e-05	5.95e-05	7.99e-05	7.59e-05	7.05e-05	1.2382	0.30824	0.0276665	1.17361	up	--
meta_250	(-)-Naringenin	0.8082			MS2 reverse	288.09	42.965	0.000541146	0.000540008	0.000491742	0.00043242	0.000445927	0.000413553	0.000594581	0.00057912	0.000627269	1.39405	0.479279	0.00112734	1.33497	up	Metabolic pathways(ko01100)
meta_252			4-Ketoifosfamide;4-Ketocyclophosphamide;L-Idurote 2-sulfate	-14.9056172354037;-14.9056172354037;1.82482084817008	MS1 mz matched	290.019	340.827	9.35e-05	9.4e-05	0.0001001	0.000147119	0.000153025	0.000158801	7.5e-05	0.000116871	0.000101728	0.639749	-0.644423	0.0379684	1.22946	down	--
meta_259	gamma-L-Glutamyl-L-phenylalanine	0.9088			MS2 forward	293.113	330.836	4.2e-05	4.52e-05	5.31e-05	5.7e-05	5.27e-05	6.43e-05	4.39e-05	4.42e-05	3.89e-05	0.730115	-0.453804	0.0264629	1.22571	down	--
meta_265					Unmapped	294.902	378.599	0.000392293	0.000392397	0.000409849	0.000329989	0.000329611	0.000317879	0.00036441	0.000374289	0.000362889	1.12697	0.172447	0.00157119	1.31686	up	--
meta_266	9(S)-HODE	0.9152			MS2 forward	295.227	48.438	0.00214786	0.00195986	0.00188777	0.00212671	0.00230017	0.00210295	0.00151925	0.00179843	0.00170507	0.7692	-0.378569	0.00974849	1.25355	down	PPAR signaling pathway(ko03320);;Linoleic acid metabolism(ko00591)
meta_270					Unmapped	298.86	347.82	0.00040378	0.000411875	0.00037382	0.000392096	0.000392924	0.000375484	0.000426875	0.000410258	0.000436463	1.09745	0.134154	0.0195673	1.21355	up	--
meta_271			Thioxanthine monophosphate;Streptidine	-3.8147554740839;0	MS1 mz matched	299.086	338.305	8.25e-05	7.91e-05	8.15e-05	0.000104201	0.00010101	0.000107629	7.32e-05	7.9e-05	7.47e-05	0.725165	-0.463618	0.000395618	1.33788	down	--
meta_272	Eicosapentaenoic acid	0.9385			MS2 forward	301.216	43.9	0.00608894	0.00606663	0.00638856	0.0136446	0.0120358	0.012521	0.00246609	0.00238739	0.00261814	0.195585	-2.35413	0.00181277	1.35524	down	Biosynthesis of unsaturated fatty acids(ko01040)
meta_273			Neuraminic acid;N-(1-Deoxy-1-fructosyl)serine;Neuraminic acid;5-Amino-3,5-dideoxy-D-glycero-D-galacto-2-nonulosonic acid;Miserotoxin	-1.55936782977936;-1.55936782977936;-1.49759224590328;-1.49759224590328	MS1 mz matched	302.065	170.178	0.000139908	0.000106445	8.72e-05	8.23e-06	1.01e-05	5.44e-06	0.000167157	0.000145785	0.000125949	18.4418	4.20491	0.00674451	1.33788	up	--
meta_276	Arachidonic Acid (peroxide free)	0.9991			MS2 forward	303.232	43.204	0.0438327	0.0460944	0.0483848	0.0596521	0.0539184	0.0541788	0.030036	0.0266975	0.0249816	0.487126	-1.03763	0.00036471	1.34479	down	--
meta_278			2-O-(Z-p-Hydroxycinnamoyl)-(x)-glyceric acid;S-(4-Methylthiobutylthiohydroximoyl)-L-cysteine	10.3620760622677;23.0103760926699	MS1 mz matched	304.069	288.993	6.45e-05	6.18e-05	7.62e-05	7.1e-05	6.34e-05	6.35e-05	8.98e-05	8.54e-05	7.62e-05	1.27071	0.345632	0.0267137	1.19416	up	--
meta_279					Unmapped	305.022	371.208	0.0163154	0.0172102	0.0177074	0.0163607	0.0170201	0.0180665	0.0196865	0.0189511	0.0203621	1.1468	0.197616	0.0185419	1.21505	up	--
meta_285	N-Acetylneuraminic acid	0.9956			MS2 forward	308.098	358.011	7.54e-05	8.76e-05	0.000116352	0.000178428	0.000172469	0.000213612	4.71e-05	8.13e-05	5.91e-05	0.332049	-1.59053	0.00190905	1.31496	down	Metabolic pathways(ko01100);;Amino sugar and nucleotide sugar metabolism(ko00520)
meta_286			Ketotifen;Evadol hydrochloride;2-Amino-1,2-bis(p-methoxyphenyl)ethanol hydrochloride;beta-Amino-4-methoxy-alpha-(4-methoxyphenyl)benzeneethanol hydrochloride	-9.40059489087076;8.50497487656009	MS1 mz matched	308.116	48.422	0.000310224	0.000303489	0.000356462	0.000261942	0.000243245	0.000228456	0.000464421	0.000400611	0.000434311	1.77108	0.824632	0.00274411	1.32544	up	--
meta_288	2E-Eicosenoic acid	0.9966			MS2 forward	309.279	42.513	0.000751832	0.000870936	0.000872825	0.00089566	0.00092364	0.000882666	0.000803608	0.000798088	0.000819321	0.896021	-0.158396	0.00616369	1.30411	down	--
meta_293					Unmapped	310.933	377.708	0.000376356	0.000378017	0.000369791	0.000301024	0.000300746	0.000287691	0.000369451	0.00036665	0.000333754	1.20281	0.266412	0.0230137	1.25485	up	--
meta_298			Pyro-L-glutaminyl-L-glutamine;5-Methylcytidine;Tolmetin;Ismine	-4.55307145134512;-4.55307145134512;-20.2251840880779;-20.2251840880779	MS1 mz matched	316.114	243.827	0.000188459	0.000174222	0.000174559	9.07e-05	6.85e-05	6.54e-05	0.000133686	0.000122687	0.000142045	1.7739	0.826924	0.00557258	1.28755	up	--
meta_299			N-(1-Deoxy-1-fructosyl)histidine;Piplartine;Piperlongumine;Crimidine;Haemanthidine;Hemanthidine;9-O-Demethyl-2alpha-hydroxyhomolycorine	-4.26207806900013;-16.8752954265855;-16.8752954265855;-16.8752954265855;-16.8752954265855	MS1 mz matched	316.121	43.223	0.000345741	0.000417796	0.000349549	0.000349803	0.000331693	0.000337735	0.000232841	0.000216011	0.000254468	0.69005	-0.535227	0.00399452	1.3245	down	--
meta_304	5-Oxo-ETE	0.8005			MS2 reverse	317.211	48.424	0.000880807	0.000698995	0.000649335	0.00134827	0.00117459	0.00122151	0.000240854	0.000209721	0.000281085	0.195402	-2.35548	0.000812481	1.35287	down	--
meta_305	Chloroquine	0.9518			MS2 forward	318.173	41.104	0.0001485	0.000157697	0.000106879	9.09e-05	0.00010932	7.48e-05	0.000150711	0.000117978	0.000138986	1.48255	0.568084	0.0330506	1.15055	up	--
meta_308	(+-)12-HETE	0.8915			MS2 forward	319.227	49.0715	0.00304842	0.00321949	0.00276421	0.00269176	0.00262626	0.00310064	0.000331318	0.000378305	0.00034688	0.125495	-2.99429	0.00340568	1.35007	down	--
meta_309	5(S)-HETE	0.825			MS2 forward	319.227	77.6775	0.000206818	0.000177701	0.00016007	0.000622893	0.000617036	0.000594297	3.76e-05	3.35e-05	3.09e-05	0.0556396	-4.16775	0.000119578	1.36001	down	Arachidonic acid metabolism(ko00590);;Inflammatory mediator regulation of TRP channels(ko04750)
meta_311			Vamidothion	15.6772	MS1 mz matched	323.998	26.476	0.000204164	0.000174865	0.000117524	0.00021373	0.000205727	0.000194029	0.000116885	0.000121532	0.000102534	0.55576	-0.847465	0.000357836	1.34116	down	--
meta_315	(4Z,7Z,10Z,13Z,16Z,19Z)-4,7,10,13,1 6,19-Docosahexaenoic acid	0.6074			MS2 reverse	327.232	43.5025	0.00863188	0.0088582	0.00884466	0.0140368	0.0125865	0.011738	0.00578825	0.00561307	0.0058471	0.449631	-1.15319	0.00841758	1.33766	down	--
meta_316			Epoxicozole	24.573	MS1 mz matched	328.081	41.8875	0.000273795	0.000265241	0.000296693	7.66e-05	2.74e-05	7.86e-05	0.00023769	0.000249342	0.00021349	3.83781	1.94028	0.00197857	1.32412	up	--
meta_317					Unmapped	328.983	367.19	0.00777462	0.00776409	0.00769172	0.00702531	0.00734614	0.00720168	0.00794306	0.0079823	0.00777736	1.09871	0.135817	0.00486287	1.29819	up	--
meta_319			Aluminum acetoacetate	24.9867	MS1 mz matched	329.232	109.579	0.000571271	0.00056498	0.00043878	0.001697	0.00114971	0.00188188	0.000606012	0.000615281	0.000610066	0.387295	-1.3685	0.048083	1.23975	down	--
meta_320					Unmapped	329.232	151.703	0.000350115	0.000382408	0.000393776	0.00105383	0.000864114	0.00095722	0.000329064	0.00034486	0.000284825	0.333459	-1.58442	0.00389696	1.34073	down	--
meta_321	7Z, 10Z, 13Z, 16Z, 19Z-Docosapentaenoic acid	0.9719			MS2 forward	329.247	42.5125	0.00291074	0.00307214	0.0030504	0.00404338	0.00375357	0.00372961	0.00238598	0.00242941	0.00241698	0.627453	-0.672421	0.00439347	1.34797	down	--
meta_330			Fentanyl;2,2-Bis(4-hydroxyphenyl)hexafluoropropane;Bisphenol AF	2.75236318470065;-23.8263136653934	MS1 mz matched	335.221	49.12	0.000372322	0.0004153	0.000387981	0.00074587	0.00070139	0.000701336	0.00017267	0.000151381	0.000175176	0.23235	-2.10563	6.58e-05	1.35851	down	--
meta_332					Unmapped	336.816	347.788	0.00054442	0.000528743	0.000470751	0.000524692	0.000477281	0.000502665	0.000540678	0.000576573	0.000579616	1.12776	0.173457	0.0262795	1.1793	up	--
meta_334	Erucic acid	0.9995			MS2 forward	337.31	41.853	0.000590602	0.000613084	0.00060227	0.000539143	0.000652929	0.000526772	0.000418465	0.000399651	0.000398891	0.708038	-0.498101	0.0498808	1.22222	down	Biosynthesis of unsaturated fatty acids(ko01040)
meta_339			3-O-Galloyl-1,4-galactarolactone;5-O-Galloyl-1,4-galactarolactone;2-O-Galloyl-1,4-galactarolactone;Di-n-heptyl phthalate;10beta,14beta-Dihydroxytaxa-4(20),11-dien-5alpha-yl acetate;5alpha-Acetoxy-10beta,14beta-dihydroxytaxadiene	3.48606358923652;3.48606358923652;3.48606358923652;-1.93239008770792;-1.93239008770792	MS1 mz matched	343.226	48.422	0.000780192	0.000789128	0.000757833	0.00145998	0.00140368	0.00164023	0.000210934	0.000266369	0.000225261	0.155991	-2.68047	0.0020801	1.35102	down	--
meta_341					Unmapped	345.014	370.447	0.0132281	0.0111383	0.0126766	0.0114079	0.011609	0.0123361	0.0137985	0.0128531	0.0136105	1.13886	0.187591	0.015452	1.21931	up	--
meta_342	Adenosine monophosphate (AMP)	0.9888			MS2 forward	346.054	422.423	0.000401949	0.000418355	0.000270745	0.000311735	0.000231307	0.000143579	0.000627626	0.000509652	0.00050294	2.38882	1.2563	0.00798412	1.25823	up	--
meta_350	Prostaglandin E2	0.9525			MS2 forward	351.216	110.226	0.00158426	0.00160959	0.00133421	0.00235604	0.00233471	0.00214873	0.000402822	0.000199184	0.000154854	0.11066	-3.17579	4.25e-05	1.35518	down	Rheumatoid arthritis(ko05323);;Leishmaniasis(ko05140);;Serotonergic synapse(ko04726);;Inflammatory mediator regulation of TRP channels(ko04750);;Neuroactive ligand-receptor interaction(ko04080);;cAMP signaling pathway(ko04024);;Arachidonic acid metabolism(ko00590);;Bile secretion(ko04976);;Regulation of lipolysis in adipocytes(ko04923);;African trypanosomiasis(ko05143);;Pathways in cancer(ko05200…
meta_351	Prostaglandin H2	0.8766			MS2 forward	351.216	127.381	0.000454783	0.000460838	0.000527246	0.000958258	0.00117802	0.000934016	6.49e-05	6.53e-05	6.27e-05	0.0628256	-3.9925	0.0064794	1.34207	down	Metabolic pathways(ko01100);;Serotonergic synapse(ko04726);;Platelet activation(ko04611);;Oxytocin signaling pathway(ko04921);;Retrograde endocannabinoid signaling(ko04723);;Arachidonic acid metabolism(ko00590)
meta_353					Unmapped	352.184	54.311	0.000948666	0.00103847	0.000738912	0.000289763	0.000547441	0.000379607	0.000620552	0.000730214	0.000891862	1.84304	0.882087	0.0351683	1.15545	up	--
meta_354			Pipobroman;Pipobroman	-19.3613446911279;-19.4938437593094	MS1 mz matched	352.944	364.557	0.00113456	0.00112371	0.001091	0.00088251	0.000919774	0.000899964	0.00106112	0.00103133	0.00102641	1.15417	0.206859	0.000812871	1.32757	up	--
meta_355			Rosoxacin;N-Glycosyl-L-asparagine	1.89629092578097;-18.0206952383441	MS1 mz matched	353.109	385.803	1.27e-05	1.52e-05	1.78e-05	3.87e-05	3.76e-05	4.52e-05	7.96e-06	1.34e-05	7.46e-06	0.237135	-2.07622	0.00067302	1.33397	down	--
meta_356	PGF2a	0.9103			MS2 forward	353.232	163.648	0.000479524	0.000422121	0.000286848	5.9e-05	4.68e-05	5.08e-05	2.65e-05	2.08e-05	2.78e-05	0.479263	-1.06111	0.00551742	1.30311	down	Serotonergic synapse(ko04726);;Phospholipase D signaling pathway(ko04072);;Neuroactive ligand-receptor interaction(ko04080);;Arachidonic acid metabolism(ko00590);;Ovarian steroidogenesis(ko04913);;Metabolic pathways(ko01100);;Oxytocin signaling pathway(ko04921);;Bile secretion(ko04976)
meta_358			Pantetheine 4'-phosphate;Pantetheine 4'-phosphate;4'-Phosphopantetheine;Phosphopantetheine;D-Pantetheine 4'-phosphate	9.44717789380898;9.33072770345701	MS1 mz matched	357.1	84.1845	0.000869654	0.000960187	0.000910951	0.000787199	0.000652459	0.000790554	0.000592518	0.000526412	0.000607446	0.774086	-0.369434	0.0457137	1.16073	down	--
meta_359			13,16-Docosadienoic acid;(13Z,16Z)-Docosa-13,16-dienoic acid	3.56821	MS1 mz matched	357.278	41.225	0.000142749	0.00014041	0.000145575	0.00016388	0.000160433	0.000157611	0.000113468	9.19e-05	0.00010133	0.636315	-0.652187	0.00736405	1.33086	down	--
meta_361			2,3-Dihydro-2,3-dihydroxy-4-(4-methoxyphenyl)-1H-phenalen-1-one;Phenolphthalin	-8.93144830394728;-9.05953017279962	MS1 mz matched	360.128	290.959	0.000456037	0.000610708	0.000568354	0.000370537	0.000446653	0.000256	0.000833051	0.000947247	0.00103525	2.62353	1.39151	0.00198878	1.3139	up	--
meta_371			3-O-Caffeoyl-1-O-methylquinic acid;3-O-Feruloylquinic acid;3-O-Caffeoyl-4-O-methylquinic acid;(S)-N-[3-(3,4-Methylenedioxyphenyl)-2-(mercaptomethyl)-1-oxoprolyl]-(S)-alanine;Indolylmethyl-desulfoglucosinolate	-18.905180944852;-18.905180944852;-18.905180944852;-1.15999763111085;-1.15999763111085	MS1 mz matched	367.104	297.031	0.000205702	0.000268315	0.000310516	0.000165916	0.000181239	8.59e-05	0.000297368	0.000307163	0.000295939	2.07932	1.05611	0.0326077	1.27012	up	--
meta_372			N-Desmethyleletriptan;4,4-Bis[4-(acetyloxy)phenyl]3-hexanone;4,4-Bis(4-hydroxyphenyl)-3-hexanone diacetate	3.21032520379447;-14.5843247436631	MS1 mz matched	367.157	27.494	0.00027825	0.00029972	0.000336314	0.000577162	0.000582764	0.000522626	0.000373726	0.000323181	0.000345046	0.619269	-0.691361	0.00121747	1.32908	down	--
meta_373					Unmapped	368.975	365.981	0.0026086	0.00397105	0.00374016	0.00331218	0.00351545	0.00347335	0.00275318	0.00256853	0.00253289	0.76251	-0.391172	0.000940919	1.32802	down	--
meta_376	Thromboxane B2	0.9925			MS2 forward	369.227	150.233	0.00227024	0.00229833	0.00216732	0.000289444	0.000329959	0.000340036	0.000145812	0.000158167	0.00017548	0.499728	-1.00078	0.00240725	1.325	down	Serotonergic synapse(ko04726);;Metabolic pathways(ko01100);;Arachidonic acid metabolism(ko00590);;Bile secretion(ko04976)
meta_377			Sinensetin;Isosinensetin;Homoeriodictyol 4'-isobutyrate;Cyclokievitone hydrate;3',4',5',7,8-Pentamethoxyflavone;Auranetin;Sesamolinol;Tangeritin;Oxidihydroartocarpesin;3,4',5,6,8-Pentamethoxyflavone;Sinensetin;5,6,7,3',4'-Pentamethoxyflavone;Tangeretin;5,6,7,8,4'-Pentamethoxyflavone;Sesamolinol;(1'S)-Averantin;1,3,6,8-Tetrahydroxy-[(1S)-2-hydroxyhexyl]-9,10-anthraquinone	-5.57265120896107;-5.57265120896107;-5.57265120896107;-5.57265120896107;-5.57265120896107;-5.57265120896107;-5.57265120896107;-5.57265120896107;-5.57265120896107;-5.57265120896107;-5.56458935789473;-5.56458935789473;-5.56458935789473;-5.56458935789473	MS1 mz matched	371.119	385.629	5.65e-05	5.41e-05	8.27e-05	0.000169536	0.00016344	0.000209242	2.01e-05	5.19e-05	2.45e-05	0.177903	-2.49083	0.00172095	1.3229	down	--
meta_382					Unmapped	376.905	377.885	0.000240664	0.000290129	0.000261166	0.000222773	0.000234422	0.000205441	0.000249686	0.00025733	0.000272769	1.17679	0.234858	0.0242974	1.19439	up	--
meta_386			Pyrvinium	-4.75187	MS1 mz matched	381.226	200.254	0.000174422	0.000172445	0.000195282	0.000169527	0.000190188	0.000188852	0.000231646	0.000225838	0.000229747	1.25278	0.325127	0.0155309	1.30573	up	--
meta_389					Unmapped	387.024	371.315	0.0190062	0.017461	0.0178791	0.0168698	0.017317	0.0183737	0.0194951	0.0188333	0.0201257	1.11213	0.153324	0.0291519	1.17418	up	--
meta_393			11,14,15-THETA;Prostaglandin D1;8-isoprostaglandin PGF2b;13,14-Dihydro-15-keto PGF2a;11,12,15-THETA;Troxilin B3;Prostaglandin H1;Prostaglandin F2b;11,12,15-TriHETRE;8-iso-13,14-dihydro-15-keto-PGF2a;Prostaglandin F2a;11b-PGF2a;11-Epi-PGF2a;8-Isoprostaglandin E1;15-keto-PGF1alpha;(5Z,9E,12S,14Z)-8,11,12-Trihydroxyicosa-5,9,14-trienoate;13,14-Dihydro- lipoxin A4;Prostaglandin E1;Trioxilin A3;8-Isop…	-4.58501902119641;-4.58501902119641;-4.58501902119641;-4.58501902119641;-4.58501902119641;-4.58501902119641;-4.58501902119641;-4.58501902119641;-4.58501902119641;-4.58501902119641;-4.58501902119641;-4.58501902119641;-4.58501902119641;-4.58501902119641;-4.58501902119641;-4.58501902119641;-4.58501902119641;-4.58501902119641;-4.58501902119641;-4.58501902119641;-4.58501902119641;-4.51670418353027;-4.…	MS1 mz matched	389.208	164.408	0.000295404	0.000305708	0.000183929	3.38e-05	2.4e-05	2.72e-05	1.43e-05	1.39e-05	1.8e-05	0.542761	-0.88161	0.0303772	1.22523	down	--
meta_394			Trospium;Kalihinol A	1.61540933749212;0.261075902982116	MS1 mz matched	391.223	66.928	0.000146913	0.000224198	0.000249937	0.000440906	0.000526988	0.000429611	0.000135761	0.000130867	0.00012838	0.282652	-1.8229	0.00811674	1.33706	down	--
meta_395			Dipivefrin;Dipivefrin;Dipivefrine	-4.47887106529104;-4.55574898521578	MS1 mz matched	391.224	46.5035	0.00182648	0.00212957	0.00190388	0.00275056	0.00345923	0.00292351	0.000865179	0.000875962	0.00109079	0.310066	-1.68935	0.00554615	1.32773	down	--
meta_397			6-Methylthioguanosine monophosphate;6-Methylthioguanosine monophosphate	12.7125215794938;13.2210291655957	MS1 mz matched	392.316	48.441	0.000288515	0.000227814	0.000198153	0.0001203	0.000108947	0.000100041	0.000314577	0.000312371	0.000293655	2.79574	1.48323	2.72e-05	1.35366	up	--
meta_399					Unmapped	392.936	364.029	0.000401546	0.000671514	0.000684751	0.000337773	0.000326653	0.000347907	0.000379047	0.000384146	0.000364357	1.11381	0.155507	0.0108572	1.24046	up	--
meta_400			1-Hydroxypyrene glucuronide;Justicidin A	-9.96459694739207;-10.0841069633319	MS1 mz matched	393.101	385.514	1.59e-05	1.46e-05	2.06e-05	3.68e-05	3.76e-05	4.88e-05	8.58e-06	1.5e-05	8.25e-06	0.258772	-1.95025	0.00531918	1.30402	down	--
meta_405	Sunitinib	0.9047			MS2 forward	397.204	27.503	0.00941121	0.0100997	0.0100588	0.000291978	0.000320205	0.000256026	0.000587615	0.000543448	0.000629822	2.02818	1.02019	0.000968602	1.33228	up	--
meta_408			Nevskin;Lucidone B;Marinobufagenin;Marinobufagin	-14.4908498352225;-14.4908498352225;-14.5555624961321	MS1 mz matched	399.219	30.1145	0.00316727	0.00293309	0.00296219	0.000116409	0.000116113	0.000105216	0.000224872	0.000187875	0.000222213	1.88004	0.910765	0.00914231	1.31767	up	--
meta_411	D-Maltose	0.8757			MS2 forward	401.128	381.269	0.000132133	0.00013945	0.000151786	0.000160992	0.000153311	0.000180718	0.000123318	0.000138994	0.000125728	0.783886	-0.351285	0.0285718	1.19842	down	--
meta_413			CDP;Myxochelin B	-20.8345528160741;-15.6259960022506	MS1 mz matched	402.161	392.81	3.61e-05	4.24e-05	6.11e-05	9.4e-05	8.71e-05	0.000115557	1.67e-05	3.54e-05	2.56e-05	0.261935	-1.93272	0.00369826	1.30892	down	--
meta_414			Ethion	8.85445	MS1 mz matched	404.969	36.591	2.94e-05	2.68e-05	2.42e-05	4.62e-05	4.43e-05	4.4e-05	2.03e-05	2.86e-05	2.61e-05	0.557568	-0.84278	0.0105059	1.31544	down	--
meta_415			Proacaciberin	-2.04526	MS1 mz matched	407.171	248.138	0.000107182	0.00013181	0.00012188	0.000154286	0.000184328	0.00018876	0.000121559	0.000133296	9.21e-05	0.657862	-0.604143	0.0218273	1.19464	down	--
meta_416	Cholic acid	0.9999			MS2 forward	407.278	213.755	0.00120123	0.00121799	0.00104626	0.00083066	0.000877802	0.000956354	0.00325074	0.00335193	0.00360113	3.82908	1.937	0.000594803	1.35649	up	Bile secretion(ko04976);;Primary bile acid biosynthesis(ko00120);;Metabolic pathways(ko01100)
meta_418	1-Palmitoyl Lysophosphatidic Acid	0.9869			MS2 forward	409.235	245.391	5.52e-05	5.32e-05	7.39e-05	0.000119577	0.00013348	0.000154631	2.25e-05	4.44e-05	1.85e-05	0.209362	-2.25593	0.00145472	1.32064	down	--
meta_419			epsilon-Tocopherol;(6alpha,22E)-6-Hydroxy-4,7,22-ergostatrien-3-one;Gamma-Tocotrienol;(3beta,22E,24R)-3-Hydroxyergosta-5,8,22-trien-7-one;beta-Tocotrienol;gamma-Tocotrienol;6-Geranylgeranyl-2,3-dimethylbenzene-1,4-diol	3.7029772526568;3.7029772526568;3.7029772526568;3.7029772526568;3.65569673319963;3.65569673319963;3.65569673319963	MS1 mz matched	409.309	39.9015	0.000112035	9.34e-05	7.72e-05	0.000140113	0.00013824	0.000119059	6.41e-05	7.41e-05	7.82e-05	0.544825	-0.876136	0.00317961	1.31452	down	--
meta_421					Unmapped	410.985	370.271	0.0118524	0.0113133	0.0111176	0.0103116	0.0103958	0.0108667	0.0123117	0.0116695	0.0121438	1.14413	0.194256	0.00436063	1.28674	up	--
meta_425	Ramipril	0.6764			MS2 reverse	415.224	46.464	0.0043439	0.00524739	0.00454796	0.00869036	0.0115462	0.00822332	0.00223292	0.0017938	0.00260646	0.233071	-2.10116	0.0160101	1.30404	down	--
meta_431			IDP;IDP;Inosine 5'-diphosphate;Inosine diphosphate;dXDP	7.42289791651954;7.49369061811608;7.49369061811608	MS1 mz matched	427.017	370.885	0.00822693	0.00812398	0.00769691	0.00727269	0.00727986	0.00746423	0.00855265	0.00804423	0.00866082	1.1472	0.19812	0.0209922	1.27538	up	--
meta_434					Unmapped	429.299	84.078	0.000224397	0.000194949	0.000167747	0.00013732	0.000126908	0.0001326	0.000298219	0.000318376	0.000327867	2.38003	1.25098	0.000885856	1.35467	up	--
meta_435			Porrigenin A;Asperagenin;Convallagenin A;Digitogenin;2-Deoxyecdysone	-6.41173094312482;-6.41173094312482;-6.46860973296242;-6.46860973296242;-6.46860973296242	MS1 mz matched	429.299	50.417	0.000892687	0.000749058	0.000670928	0.000432511	0.000385158	0.000361543	0.000943638	0.00129424	0.00114578	2.86942	1.52076	0.0155157	1.31205	up	--
meta_440			LPA(0:0/18:2(9Z,12Z));LPA(18:2(9Z,12Z)/0:0);Glutathionylspermidine;N1-(gamma-L-Glutamyl-L-cysteinyl-glycyl)-spermidine	-21.5680912869154;-21.5680912869154;6.61928636611604	MS1 mz matched	433.234	243.119	0.000268226	0.000269488	0.000385767	0.000892964	0.000887707	0.00106157	7.81e-05	0.000204577	0.000104028	0.136067	-2.87761	0.00058566	1.34036	down	--
meta_443			PE(P-16:0e/0:0);	-21.7265119885203;	MS1 mz matched	436.281	177.423	0.00020922	0.000196364	0.000175115	5.59e-05	5.07e-05	3.75e-05	2.67e-05	3.17e-05	2.07e-05	0.548674	-0.865979	0.0373712	1.1793	down	--
meta_444			Sertaconazole;	20.5587408913689;	MS1 mz matched	436.772	347.738	0.000331693	0.000327571	0.0002839	0.000301543	0.000292901	0.000306811	0.000323389	0.000336937	0.000358643	1.13061	0.177101	0.0473687	1.19166	up	--
meta_446			Eremopetasitenin C1;18-Hydroxycortisol;11-Dihydro-12-norneoquassin;6-beta-hydrocortisol;Isohumulinone A;Eremopetasitenin D1;Sugetriol triacetate;Humulinone;6alpha-Hydroxycortisol;6alpha,11beta,17,21-Tetrahydroxypregn-4-ene-3,20-dione;Nigakilactone A;Quassin	-0.631140467467345;-0.631140467467345;-0.631140467467345;-0.631140467467345;-0.631140467467345;-0.631140467467345;-0.631140467467345;-0.631140467467345;-0.52881485717673;-0.52881485717673	MS1 mz matched	437.209	45.833	0.000140592	0.000198411	0.000143969	0.000171653	0.000264132	0.00021833	0.000124175	0.000124036	8.08e-05	0.503028	-0.99129	0.0360355	1.18548	down	--
meta_447			[6]-Gingerdiol 3,5-diacetate;4,4-Difluoro-17beta-hydroxyandrost-5-en-3-one propiote	-10.2277658652825;-0.789024563075116	MS1 mz matched	439.224	45.8375	0.00091893	0.000864996	0.00093087	0.00128515	0.0017587	0.00134822	0.00059645	0.000639873	0.000946505	0.496993	-1.0087	0.0191324	1.21	down	--
meta_450			6-Mercaptopurine ribonucleoside 5'-diphosphate;Bufotalin;3beta,14,16beta-Trihydroxy-5beta-bufa-20,22-dienolide 16-acetate	8.679327677364;8.22912802484269	MS1 mz matched	443.255	213.162	3e-05	3.81e-05	2.76e-05	2.97e-05	3.45e-05	3.66e-05	9.92e-05	0.000101026	0.000110345	3.08303	1.62435	0.000251483	1.35331	up	--
meta_453			Neoporrigenin B;12-Ketoporrigenin;Leontogenin;24-Oxo-1alpha,23,25-trihydroxyvitamin D3;Spirotaccagenin;Cepagenin;Taccagenin;3-Dehydro-2-deoxyecdysone	-20.8385229804825;-20.8385229804825;-20.8385229804825;-20.8385229804825;-20.8385229804825;-20.8385229804825;-20.8385229804825;-20.7836287080436	MS1 mz matched	445.294	133.881	0.00036153	0.000352524	0.000400126	0.000480213	0.000445525	0.000561758	0.000672488	0.000630796	0.000649653	1.3129	0.39276	0.0344835	1.22956	up	--
meta_454			Se-Adenosylselenomethionine;Stylisterol B;Di-n-decyl phthalate;Didecyl phthalate;Didecyl 1,2-Benzenedicarboxylate;Diisodecyl phthalate;3-Dehydroteasterone	-21.3572612806381;-20.4611018158451;-20.4611018158451;-20.4611018158451;-20.4611018158451	MS1 mz matched	445.33	49.087	0.000191856	0.000190815	0.000150362	0.000122028	9.03e-05	0.000142547	0.000207625	0.000254938	0.000200082	1.86701	0.900729	0.0114044	1.24212	up	--
meta_455			Se-Adenosylselenomethionine;Se-Adenosylselenomethionine	-16.8080434743453;-16.7751647041435	MS1 mz matched	446.074	41.832	0.000335836	0.000323442	0.000300676	0.000542166	0.00045447	0.000543237	0.000312737	0.000211196	0.000283546	0.52438	-0.931315	0.00442327	1.28931	down	--
meta_458			Cabergoline;Cabergoline	-23.5141236988582;-23.4576209292951	MS1 mz matched	450.284	213.463	8.08e-05	6.94e-05	5.36e-05	5.06e-05	5.01e-05	5.41e-05	0.000166432	0.000182163	0.000221264	3.68242	1.88065	0.0131957	1.32709	up	--
meta_459					Unmapped	450.978	366.876	0.00407783	0.00391053	0.00388557	0.00351354	0.00358656	0.0036649	0.00402426	0.00404744	0.00407801	1.12863	0.174572	0.0045016	1.33609	up	--
meta_462	1-Palmitoyl-2-hydroxy-sn-glycero-3-phosphoethanolamine	0.9775			MS2 forward	452.276	186.426	0.000407827	0.00037704	0.000372451	0.000387046	0.000472607	0.000397328	0.000274193	0.000300065	0.000232961	0.642188	-0.638931	0.0133487	1.24226	down	--
meta_466	1-Oleoyl-sn-glycerol 3-phosphate	0.9572			MS2 forward	457.234	239.049	0.000117045	0.000129582	0.000168452	0.000359088	0.000351131	0.000388688	4.59e-05	8.26e-05	5.2e-05	0.164247	-2.60606	4.5e-05	1.3523	down	--
meta_470			Lucidenic acid M;3-Dehydroecdysone;Podecdysone B	-12.4112548044592;-12.3266783920585;-12.3266783920585	MS1 mz matched	461.292	37.241	0.000291466	0.000319077	0.000274578	0.000438163	0.000411687	0.000419479	0.000257219	0.000241687	0.000186612	0.540063	-0.888801	0.00630236	1.32801	down	--
meta_476					Unmapped	469.027	371.478	0.0119153	0.0114789	0.0105456	0.0109303	0.0113824	0.011871	0.012901	0.0125626	0.0133747	1.13617	0.184175	0.013043	1.23807	up	--
meta_484			Isorhamnetin 4'-O-glucuronide;6-Methoxyluteolin 7-glucuronide;8-Hydroxyluteolin 4'-methyl ether 8-glucuronide;Carmine red;3'-Methoxytricetin 7-glucuronide;Carmine;Carminic acid	-6.90514603977523;-6.90514603977523;-6.90514603977523;-6.90514603977523;-6.90514603977523;-6.90514603977523	MS1 mz matched	473.361	49.097	8.93e-05	0.000107195	0.000105403	5.98e-05	7.44e-05	5.84e-05	0.000105831	0.000123192	0.000121375	1.81947	0.863519	0.00223483	1.31215	up	--
meta_489			LysoPE(18:0/0:0);LysoPE(0:0/18:0);LysoPC(15:0);	-3.82159909943592;-3.82159909943592;-3.82159909943592;	MS1 mz matched	480.307	179.917	0.0026523	0.00286125	0.00295699	0.00269135	0.00290327	0.00279355	0.00213526	0.00208286	0.00235436	0.783543	-0.351916	0.00548569	1.28357	down	--
meta_492			hydroxynefazodone;6-O-Glc-paromamine;Kamycin X;Kamycin D	-19.305907029954;-24.9370339892437;-24.9370339892437;-24.9370339892437	MS1 mz matched	484.203	351.433	1.66e-05	1.76e-05	2.13e-05	3.65e-05	3.39e-05	4.05e-05	8.16e-06	1.33e-05	1.24e-05	0.305253	-1.71192	0.000583976	1.33402	down	--
meta_496					Unmapped	492.988	370.548	0.0102474	0.00999953	0.00910754	0.00845733	0.00874127	0.00953974	0.0107531	0.0105058	0.0108284	1.20005	0.263091	0.0237377	1.27372	up	--
meta_498					Unmapped	495.944	366.451	0.000425431	0.000422357	0.00038742	0.000357514	0.000366925	0.000369395	0.000403504	0.000397452	0.000407007	1.10434	0.143183	0.00148796	1.32463	up	--
meta_505					Unmapped	499.049	286.434	5.77e-05	5.13e-05	6.44e-05	8.39e-05	9.48e-05	0.000115995	2.76e-05	7.37e-05	4.48e-05	0.495536	-1.01294	0.0452069	1.12756	down	--
meta_511					Unmapped	504.968	370.764	0.00103557	0.00105262	0.000988872	0.000950679	0.000878725	0.000966435	0.0011023	0.00105258	0.0011543	1.18361	0.243193	0.012943	1.23279	up	--
meta_515			Nb-trans-Feruloylserotonin glucoside;	9.4699457662952;	MS1 mz matched	513.192	243.219	1.54e-05	1.52e-05	1.75e-05	3.42e-06	3.55e-06	4.46e-06	7.1e-06	6.79e-06	7.89e-06	1.90476	0.929611	0.00173711	1.31601	up	--
meta_518	Adynerin	0.9488			MS2 forward	515.303	46.482	0.00109402	0.00116848	0.00114358	0.000791406	0.000710682	0.000662232	0.000930321	0.00103451	0.000995115	1.36761	0.451657	0.00612858	1.27846	up	--
meta_521			LysoPE(22:6(4Z,7Z,10Z,13Z,16Z,19Z)/0:0);LysoPE(0:0/22:6(4Z,7Z,10Z,13Z,16Z,19Z));Protoverine	8.49195278805088;8.49195278805088;-7.23404692777509	MS1 mz matched	524.276	181.226	0.000341999	0.000350549	0.00037512	0.000398648	0.000428706	0.00043464	0.00022446	0.000288911	0.000256058	0.609693	-0.713846	0.00351631	1.31154	down	--
meta_523			Cephaeline	16.728	MS1 mz matched	525.305	50.437	0.000169064	0.000175688	0.000152559	7.31e-05	8.88e-05	6.91e-05	0.000195016	0.000134286	0.000205896	2.31741	1.21251	0.0373838	1.23773	up	--
meta_525					Unmapped	528.284	181.876	0.000886791	0.000939603	0.001029	0.00122077	0.00122235	0.00120239	0.000912709	0.000829329	0.00105155	0.76631	-0.384001	0.0471086	1.23425	down	--
meta_526			C.I. Acid Yellow 17;C.I. Pigment Yellow;Gymnodimine;Gymnodimine A;GYM A	11.8267382841939;11.8267382841939;-7.68722987515221	MS1 mz matched	528.307	173.673	0.000728392	0.000920993	0.000928717	0.000514477	0.00050692	0.000334184	0.000925732	0.00105	0.00108498	2.25786	1.17496	0.00199489	1.31582	up	--
meta_528			UDP-4-dehydro-6-deoxy-D-glucose;Cymarin;Strophanthidin 3-O-beta-D-cymaroside	20.9744358103937;-0.911912033296054	MS1 mz matched	529.282	45.853	0.000371816	0.000354767	0.000309481	0.000263244	0.00018314	0.000230891	0.000363137	0.000368106	0.000411673	1.68752	0.754905	0.00769344	1.27988	up	--
meta_529			CDP-4-dehydro-3,6-dideoxy-D-glucose;CDP-3,6-dideoxy-D-erythro-hexos-4-ulose;CDP-4-dehydro-3,6-dideoxy-alpha-D-glucose;CDP-4-dehydro-3,6-dideoxy-D-glucose epimer	16.3748585317433;16.3748585317433	MS1 mz matched	530.3	179.715	0.028999	0.0299909	0.0318211	0.0287628	0.0313128	0.0292492	0.0233375	0.0212667	0.0239406	0.767366	-0.382014	0.00355053	1.29248	down	--
meta_531			Ganoderic acid G;Ganoderic acid I;Ganoderic acid eta;Cucurbitacin J;Simplexin	-11.504148738263;-11.504148738263;-11.504148738263;-11.4695823961076;-11.4695823961076	MS1 mz matched	531.297	48.113	0.000855496	0.000762174	0.000680177	0.000464055	0.00058863	0.000427799	0.00080738	0.000786129	0.000814661	1.62661	0.701868	0.0212381	1.29699	up	--
meta_533					Unmapped	533.295	315.675	1.39e-05	1.55e-05	1.67e-05	7.45e-06	1.01e-05	8.73e-06	1.6e-05	1.33e-05	1.45e-05	1.66428	0.734902	0.00585124	1.27374	up	--
meta_534			1,4-beta-D-Glucan;	0.253283138674486;	MS1 mz matched	535.152	213.804	2.49e-05	3.47e-05	2.28e-05	2.77e-06	1.51e-06	5.09e-07	4.03e-05	5.01e-05	4.3e-05	27.8493	4.79957	0.00319569	1.34837	up	--
meta_536					Unmapped	536.728	347.77	0.000179691	0.000169119	0.000159789	0.000165041	0.000156798	0.000163527	0.000176881	0.000186005	0.00019806	1.15572	0.208787	0.0393884	1.20861	up	--
meta_538					Unmapped	542.3	178.624	0.000202279	0.000187136	0.00021	0.000252496	0.000269751	0.00025576	0.000132266	0.000129395	0.000160421	0.542516	-0.882262	0.00166369	1.33442	down	--
meta_540			CMP-3-deoxy-D-manno-octulosote;CMP-KDO;CMP-beta-KDO	-8.62023	MS1 mz matched	542.369	34.618	6.69e-05	6.39e-05	5.36e-05	0.000221946	0.000195189	0.000140274	1.41e-05	1.76e-05	1.73e-05	0.0879639	-3.50694	0.0193587	1.31018	down	--
meta_541					Unmapped	544.316	176.786	0.000571659	0.00055462	0.000552422	0.000627439	0.00066517	0.000647777	0.000418154	0.000474302	0.00038389	0.657779	-0.604324	0.00668287	1.3168	down	--
meta_545					Unmapped	551.03	371.409	0.0080155	0.00732838	0.00713978	0.00720149	0.00727327	0.00770959	0.00821915	0.00808511	0.00893489	1.1377	0.186121	0.039886	1.16937	up	--
meta_547			Pateamine;Pateamine A	-23.105	MS1 mz matched	554.3	178.131	0.0236674	0.0220291	0.0240477	0.0227589	0.0230921	0.0228698	0.0279233	0.0265699	0.0273192	1.1905	0.251572	0.00551779	1.33616	up	--
meta_548					Unmapped	555.287	380.201	5.29e-05	5.01e-05	3.49e-05	2.65e-05	1.59e-05	1.03e-05	4.94e-05	4.25e-05	4.93e-05	2.67764	1.42096	0.0125615	1.27725	up	--
meta_549			Germanicol cinnamate;	23.0011776669769;	MS1 mz matched	555.441	49.092	0.000207264	0.000183283	0.000201126	0.000153257	0.000142114	0.000154286	0.000276037	0.000253079	0.000226813	1.68113	0.749428	0.0138358	1.30255	up	--
meta_551			DG(15:0/18:3(9Z,12Z,15Z)/0:0);DG(15:0/0:0/18:3n3);DG(14:1n5/0:0/18:2n6);DG(18:3(9Z,12Z,15Z)/15:0/0:0);DG(15:0/18:3(6Z,9Z,12Z)/0:0);DG(15:0/0:0/18:3n6);DG(18:3(6Z,9Z,12Z)/15:0/0:0);DG(14:1n5/0:0/20:2n6);	-2.38553121112403;-2.38553121112403;-2.38553121112403;-2.38553121112403;-2.38553121112403;-2.38553121112403;-2.38553121112403;-2.38553121112403;	MS1 mz matched	557.455	49.073	0.000848935	0.000828038	0.000712278	0.000454377	0.000465362	0.000448763	0.000835027	0.00102162	0.000913274	2.02406	1.01725	0.0126162	1.32746	up	--
meta_552					Unmapped	557.95	369.478	0.00128293	0.00117325	0.00112276	0.00104509	0.00110899	0.00107183	0.0012959	0.00123033	0.00129691	1.18514	0.245052	0.00254863	1.30749	up	--
meta_554					Unmapped	560.233	46.123	7.01e-05	5.92e-05	5e-05	5.5e-05	5.77e-05	5.66e-05	6.05e-05	6.48e-05	6.5e-05	1.12363	0.168172	0.0241708	1.23311	up	--
meta_555	Maltotriose	0.9314			MS2 forward	563.181	439.942	9.08e-05	9.69e-05	6.93e-05	6.02e-05	2.65e-05	5e-05	9.76e-05	0.00010936	9.02e-05	2.17484	1.12091	0.0166259	1.24806	up	Carbohydrate digestion and absorption(ko04973);;ABC transporters(ko02010)
meta_558					Unmapped	571.286	233.695	4.13e-05	4.68e-05	4.95e-05	4.7e-05	5.18e-05	5.66e-05	1.87e-05	2.1e-05	2.32e-05	0.404112	-1.30717	0.0025802	1.33192	down	--
meta_560			Nb-trans-Feruloylserotonin glucoside;	9.4699457662952;	MS1 mz matched	573.214	243.225	6.95e-06	8.6e-06	8.22e-06	1.81e-06	1.53e-06	1.24e-06	4.38e-06	4.2e-06	3.74e-06	2.68643	1.42569	0.000568698	1.33218	up	--
meta_562					Unmapped	576.284	175.649	0.000606645	0.000621401	0.000627681	0.000907831	0.000947031	0.000937334	0.000646786	0.000684888	0.000721848	0.735451	-0.4433	0.00188963	1.33034	down	--
meta_563			Formamidopyrimidine nucleoside triphosphate;Formamidopyrimidine nucleoside triphosphate	-9.65709459323769;-9.61180862456301	MS1 mz matched	577.947	369.409	0.000637604	0.00057718	0.000592319	0.000536926	0.000592852	0.000591691	0.00067464	0.000652092	0.000660409	1.15433	0.207054	0.0295626	1.24601	up	--
meta_564			Fumitremorgin A	9.82488	MS1 mz matched	578.3	173.637	0.0111452	0.0124548	0.0121801	0.00838792	0.00831714	0.00829223	0.01318	0.0138042	0.0152796	1.69073	0.757649	0.0113666	1.33238	up	--
meta_568					Unmapped	581.455	46.499	0.00043255	0.000436678	0.000404447	0.000634142	0.00051114	0.000562079	0.000334756	0.000378361	0.000356755	0.626623	-0.67433	0.0180432	1.28325	down	--
meta_569			Hydroxyspirilloxanthin;Monodemethyl spirilloxanthin;Spheroidenone;Spheroiden-2-one;R.g.-Keto I;Thiothece-474	22.5147452899421;22.5147452899421;22.5147452899421;22.5147452899421	MS1 mz matched	581.911	366.216	0.000174202	0.00015474	0.000166073	0.000108039	0.000134099	0.000132582	0.000163963	0.000172463	0.000165033	1.33822	0.420317	0.0286036	1.25889	up	--
meta_571			Bilirubin;4E,15Z-Bilirubin IXa;Bilirubin;(3Z)-Phytochromobilin;15,16-Dihydrobiliverdin;15,16-Dihydrobiliverdin IXalpha;15,16-Dihydrobiliverdin ixa	1.403305223072;1.403305223072;1.37746068335428;1.37746068335428;1.37746068335428	MS1 mz matched	583.264	123.813	0.000124069	0.000118698	0.000121777	7.19e-05	5.04e-05	8.11e-05	0.000213213	0.000141736	0.000152036	2.49215	1.31739	0.0314186	1.22183	up	--
meta_573			Presqualene diphosphate;All-trans-hexaprenyl diphosphate;Inuline;Anthranoyllycoctonine	20.7617416316764;20.7617416316764;9.55101041174784	MS1 mz matched	585.329	173.637	0.000552629	0.000681368	0.000526906	0.000428815	0.000445424	0.000469929	0.000646221	0.000809655	0.000890039	1.74525	0.803437	0.0399728	1.25387	up	--
meta_574			Prunin 6''-O-gallate;	-4.43309571945302;	MS1 mz matched	585.487	43.19	0.000603173	0.000557289	0.00055486	0.000660669	0.000601308	0.000607785	0.000369565	0.000351079	0.000358052	0.576917	-0.793565	0.00292636	1.34758	down	--
meta_576					Unmapped	589.445	109.597	0.00105746	0.000968193	0.00094753	0.00121674	0.00100839	0.00100637	0.00145286	0.00126132	0.00142832	1.28191	0.358293	0.0310332	1.157	up	--
meta_577			Feruloyl-beta-sitosterol;Ubiquinone 6;Ubiquinone-6;Coenzyme Q6	19.3716985917282;19.3716985917282;19.3891437392577	MS1 mz matched	589.445	141.779	0.000207045	0.000197816	0.000202282	0.000185975	0.000168145	0.000181748	0.000257558	0.000282042	0.000311639	1.58853	0.667689	0.0138107	1.30116	up	--
meta_578			Feruloyl-beta-sitosterol;Ubiquinone 6;Ubiquinone-6;Coenzyme Q6	20.3943370251649;20.3943370251649;20.4117821905341	MS1 mz matched	589.446	77.3085	0.000431903	0.000397113	0.000290797	0.000409059	0.000303461	0.000312645	0.000457578	0.000465441	0.000547147	1.43408	0.520123	0.0297397	1.1681	up	--
meta_579					Unmapped	591.022	370.885	0.00170766	0.00164635	0.0014902	0.00150966	0.00147008	0.00154587	0.00170454	0.00159638	0.00172561	1.11068	0.151447	0.0334134	1.19243	up	--
meta_580					Unmapped	594.338	199.362	4.39e-05	5.11e-05	4.48e-05	9.89e-05	0.000101121	9.03e-05	2.01e-05	2.33e-05	2.29e-05	0.22835	-2.13068	0.00089459	1.35442	down	--
meta_587			5-Oxoavermectin ''2a'' aglycone	-19.2889	MS1 mz matched	599.318	229.187	6.38e-05	7.61e-05	6e-05	5.72e-05	6.38e-05	5.41e-05	2.38e-05	3.34e-05	3.01e-05	0.498856	-1.0033	0.00191391	1.30843	down	--
meta_588			Neocasomorphin (1-5);	16.0357259995397;	MS1 mz matched	602.3	172.703	0.00173408	0.00178866	0.00164991	0.00200446	0.00195803	0.00198142	0.00124266	0.001169	0.0014661	0.652393	-0.616187	0.0147949	1.31428	down	--
meta_589			Presqualene diphosphate;All-trans-hexaprenyl diphosphate;Inuline;Anthranoyllycoctonine	20.7617416316764;20.7617416316764;9.55101041174784	MS1 mz matched	602.344	173.548	0.0012041	0.00143363	0.00131711	0.000976886	0.00103031	0.00103543	0.00152109	0.00162795	0.00167473	1.58539	0.664841	0.0021344	1.34508	up	--
meta_593			Chrysoeriol 7-O-(6''-malonyl-glucoside);Myricetin 3-(3'',4''-diacetylrhamnoside);	-17.6862162563906;-17.6862162563906;	MS1 mz matched	607.456	109.844	0.000141903	0.000142184	0.000155319	0.000141236	0.000152385	0.000143264	0.000208431	0.000257126	0.00023136	1.59519	0.673732	0.0204132	1.29429	up	--
meta_599					Unmapped	614.027	30.087	3.98e-05	4.83e-05	4.74e-05	4.84e-05	5.07e-05	4.75e-05	6.8e-05	6.76e-05	6.79e-05	1.38877	0.473804	0.00228113	1.35366	up	--
meta_604			Calcium trimetaphosphate;	-11.6644698582798;	MS1 mz matched	616.126	35.809	9.77e-05	8.75e-05	8.09e-05	7.21e-05	5.42e-05	6.12e-05	8.04e-05	9.16e-05	9.38e-05	1.41824	0.504099	0.0189392	1.21314	up	--
meta_608			CE(16:0);Cholesteryl palmitate	13.9186125926586;13.9186125926586	MS1 mz matched	624.064	286.44	2.5e-05	2.44e-05	2.71e-05	4.45e-05	5.04e-05	6.26e-05	1.63e-05	3.94e-05	2.26e-05	0.496645	-1.00971	0.0421288	1.12932	down	--
meta_609			Presqualene diphosphate;All-trans-hexaprenyl diphosphate;Inuline;Anthranoyllycoctonine	20.7617416316764;20.7617416316764;9.55101041174784	MS1 mz matched	626.344	172.538	0.00018188	0.000222012	0.000230486	0.000260155	0.000241841	0.000262546	0.000164054	0.000173764	0.000182217	0.680193	-0.555984	0.000783434	1.33138	down	--
meta_611			8-C-Ascorbylepigallocatechin 3-gallate;Myricetin 7-(6''-galloylglucoside);Caldariellaquinol	-14.2559448520038;-14.2559448520038;7.72120434603488	MS1 mz matched	631.471	43.209	0.00077075	0.000799308	0.000804768	0.0014162	0.00119976	0.00117633	0.000401975	0.000340515	0.000417958	0.306003	-1.70838	0.00430442	1.34008	down	--
meta_613					Unmapped	633.033	371.532	0.00488651	0.00395198	0.00439697	0.00431865	0.00443576	0.00459853	0.00504571	0.00509547	0.00520544	1.14931	0.200764	0.0046043	1.3127	up	--
meta_627			PA(P-16:0e/18:2(9Z,12Z));	-12.5915854802765;	MS1 mz matched	655.47	43.186	0.000347314	0.000302625	0.00026443	0.000566957	0.000395082	0.000335549	0.000145377	0.000114822	0.000164257	0.327111	-1.61215	0.0472556	1.22686	down	--
meta_631					Unmapped	660.341	232.791	6.48e-05	5.41e-05	5.88e-05	9.62e-05	8.22e-05	8.3e-05	6.29e-05	6.45e-05	6.33e-05	0.72953	-0.454961	0.0338772	1.27194	down	--
meta_638					Unmapped	671.931	369.75	0.000337581	0.000300498	0.000308181	0.000267421	0.000302608	0.000265055	0.000333538	0.000324985	0.000326215	1.17921	0.237819	0.0486969	1.21859	up	--
meta_642			(S)-Nerolidol 3-O-[a-L-rhamnopyranosyl-(1-&gt;4)-a-L-rhamnopyranosyl-(1-&gt;6)-b-D-glucopyranoside];(S)-Nerolidol 3-O-[a-L-Rhamnopyranosyl-(1-&gt;4)-a-L-rhamnopyranosyl-(1-&gt;2)-b-D-glucopyranoside];Gingerglycolipid A;	-12.7148425594229;-12.7148425594229;-12.7148425594229;	MS1 mz matched	675.358	213.625	1.7e-05	2.06e-05	1.5e-05	6.27e-06	4.36e-06	3.68e-06	5.16e-05	6.37e-05	7.08e-05	13.0021	3.70068	0.00849566	1.33729	up	--
meta_643					Unmapped	676.335	272.63	4.93e-05	4.6e-05	5.85e-05	9.09e-05	9.72e-05	0.000109137	4.53e-05	5.13e-05	4.01e-05	0.459763	-1.12104	0.00233981	1.32367	down	--
meta_649					Unmapped	690.315	323.945	3.95e-05	3.41e-05	3.78e-05	4.7e-05	6.05e-05	5.65e-05	2.39e-05	3.34e-05	3.28e-05	0.549586	-0.863583	0.00962809	1.25231	down	--
meta_650					Unmapped	692.936	370.474	0.000747967	0.000666942	0.000693431	0.000571871	0.000622996	0.000636496	0.000730943	0.000679792	0.000765982	1.18858	0.249236	0.0246041	1.19392	up	--
meta_659			19'-Hexanoyloxymytiloxanthin;Hydroxychlorobactene glucoside	-1.81032110175019;-1.82463746194199	MS1 mz matched	711.469	371.239	0.000143417	0.000155492	0.000130325	0.000144704	0.000156137	0.000142719	0.000160604	0.00015959	0.000172281	1.11028	0.150919	0.0491671	1.11228	up	--
meta_669			PG(16:0/16:0);	-1.24486510434453;	MS1 mz matched	738.998	371.35	0.00377108	0.003416	0.00335165	0.00333437	0.00325653	0.00307542	0.00361175	0.00369854	0.00395374	1.16528	0.220683	0.016631	1.22888	up	--
meta_674					Unmapped	749.08	286.408	2.46e-05	2.69e-05	2.69e-05	3.07e-05	4.54e-05	3.87e-05	1.16e-05	2.53e-05	1.57e-05	0.457969	-1.12668	0.0239847	1.17851	down	--
meta_677			Lividomycin A	15.4987	MS1 mz matched	760.358	443.752	0.000752256	0.00108173	0.000802758	0.000745481	0.000675559	0.00074402	0.00149507	0.00136769	0.0013326	1.93776	0.95439	0.00147756	1.34039	up	--
meta_678			PS(16:0/18:1(9Z));PS(18:0/16:1(9Z));PS(16:1(9Z)/18:0);PS(18:1(9Z)/16:0);1-Hexadecanoyl-2-(9Z-octadecenoyl)-sn-glycero-3-phosphoserine	6.98050638707585;6.98050638707585;6.98050638707585;6.98050638707585;6.95975828355046	MS1 mz matched	760.518	39.1735	0.000201034	0.000198771	0.00017409	0.00012096	0.000104255	7.13e-05	0.000177328	0.000212404	0.000255461	2.17619	1.1218	0.0173854	1.23833	up	--
meta_681			1-O-beta-D-Glucopyranosyl-2,3-di-O-(8-hexadecenoyl)glycerol;Mycolactone C	-16.7902636450171;12.2503964516327	MS1 mz matched	763.465	265.327	1.39e-05	1.36e-05	1.46e-05	1.95e-05	2.21e-05	2.27e-05	1.92e-05	1.71e-05	1.69e-05	0.828486	-0.27145	0.0438838	1.13117	down	--
meta_683					Unmapped	765.179	342.261	5.29e-05	4.65e-05	6.64e-05	0.000111954	0.000106549	0.000134018	2.12e-05	4.84e-05	4.45e-05	0.323827	-1.6267	0.00265219	1.2994	down	--
meta_684					Unmapped	771.348	443.798	5.32e-05	6.32e-05	5.34e-05	4.77e-05	4.12e-05	4.65e-05	8.68e-05	8.82e-05	8.48e-05	1.91904	0.940385	0.000406474	1.35182	up	--
meta_686					Unmapped	775.441	371.325	0.000296212	0.000237679	0.000224307	0.00021847	0.000247119	0.00025017	0.000284138	0.000306722	0.000291488	1.23274	0.301873	0.0141075	1.25247	up	--
meta_692					Unmapped	786.92	370.001	0.00130181	0.00132893	0.00129851	0.0011824	0.00121267	0.00125093	0.00143803	0.00131086	0.00138758	1.13452	0.182087	0.0288834	1.20778	up	--
meta_704			Nostocyclopeptide A2	-5.0575	MS1 mz matched	806.924	370.46	0.000223639	0.000208623	0.00021514	0.000211786	0.000200434	0.000182705	0.000221852	0.00022367	0.000242272	1.1561	0.209269	0.0477238	1.12049	up	--
meta_708					Unmapped	815.942	371.394	0.000500733	0.000494524	0.000560389	0.00052656	0.000506754	0.000481536	0.000566155	0.000583789	0.000652621	1.18993	0.250876	0.0489715	1.16388	up	--
meta_709			PG(18:0/20:3(5Z,8Z,11Z));PG(18:0/20:3(8Z,11Z,14Z));	7.82542913417202;7.82542913417202;	MS1 mz matched	816.575	116.606	0.00667824	0.010635	0.00843132	0.00206695	0.00293853	0.00258532	0.00719804	0.00899034	0.00911323	3.33319	1.7369	0.00488458	1.33075	up	--
meta_710			PG(18:0/20:3(5Z,8Z,11Z));PG(18:0/20:3(8Z,11Z,14Z));	6.57629842814952;6.57629842814952;	MS1 mz matched	816.575	137.453	0.00218603	0.0021262	0.0020106	0.00131443	0.00145866	0.00113682	0.00152789	0.00181148	0.00183837	1.32426	0.405186	0.0362532	1.15017	up	--
meta_714					Unmapped	821.001	371.375	0.00223653	0.00194564	0.00196893	0.00192164	0.00195166	0.00204671	0.00232092	0.00223943	0.0024579	1.18551	0.245513	0.0131471	1.26403	up	--
meta_715			PG(18:0/22:5(4Z,7Z,10Z,13Z,16Z));PG(18:0/22:5(7Z,10Z,13Z,16Z,19Z));PG(18:1(11Z)/22:4(7Z,10Z,13Z,16Z));PG(18:1(9Z)/22:4(7Z,10Z,13Z,16Z));	5.17211226037698;5.17211226037698;5.17211226037698;5.17211226037698;	MS1 mz matched	823.56	134.081	0.00196877	0.00164094	0.00159371	0.000830739	0.000877881	0.000670564	0.00135016	0.00152448	0.0020435	2.06715	1.04764	0.0457567	1.21556	up	--
meta_719					Unmapped	827.92	370.872	0.000389024	0.000392157	0.000395394	0.000391056	0.000374194	0.000408063	0.000425449	0.000440498	0.000450461	1.12196	0.166019	0.0201516	1.21516	up	--
meta_722			Monoammonium glycyrrhizite	-17.0354	MS1 mz matched	838.409	463.089	0.000490388	0.000436019	0.000360189	0.000281934	0.000157782	8.54e-05	0.000561676	0.000474267	0.000599086	3.11355	1.63856	0.00872608	1.27378	up	--
meta_724			PG(18:0/22:5(4Z,7Z,10Z,13Z,16Z));PG(18:0/22:5(7Z,10Z,13Z,16Z,19Z));PG(18:1(11Z)/22:4(7Z,10Z,13Z,16Z));PG(18:1(9Z)/22:4(7Z,10Z,13Z,16Z));	5.17211226037698;5.17211226037698;5.17211226037698;5.17211226037698;	MS1 mz matched	840.575	134.043	0.00238233	0.00263138	0.00273356	0.00115917	0.00145782	0.00102065	0.0020807	0.00240442	0.00229556	1.86403	0.898427	0.00377118	1.304	up	--
meta_726			TG(14:1(9Z)/18:4(6Z,9Z,12Z,15Z)/20:5(5Z,8Z,11Z,14Z,17Z));TG(14:1(9Z)/20:5(5Z,8Z,11Z,14Z,17Z)/18:4(6Z,9Z,12Z,15Z));TG(18:4(6Z,9Z,12Z,15Z)/14:1(9Z)/20:5(5Z,8Z,11Z,14Z,17Z));C-1027 Chromophore;C-1027	-12.6887345501821;-12.6887345501821;-12.6887345501821;19.4487789131311	MS1 mz matched	842.25	396.663	2.47e-05	2.65e-05	3.78e-05	4.91e-05	6.07e-05	6.94e-05	1.81e-05	3.86e-05	1.87e-05	0.42049	-1.24986	0.0185246	1.20469	down	--
meta_727					Unmapped	844.962	371.315	0.00209446	0.00213447	0.00169997	0.00205116	0.0020407	0.00188951	0.00232199	0.00234093	0.00244993	1.18917	0.24995	0.00558972	1.28602	up	--
meta_731					Unmapped	849.399	463.089	3.65e-05	3.05e-05	2.83e-05	2.21e-05	1.38e-05	8.03e-06	3.56e-05	3.29e-05	4.67e-05	2.62482	1.39222	0.015523	1.21983	up	--
meta_735					Unmapped	858.435	371.753	0.000198006	0.000161785	0.000185394	0.000153838	0.000152084	0.000161428	0.000216383	0.000190575	0.000191876	1.28134	0.357655	0.0249669	1.25583	up	--
meta_741			Malomoyl-CoA	-2.93222	MS1 mz matched	868.605	132.005	0.000761928	0.000745498	0.000726765	0.000337145	0.000385445	0.000290737	0.000559944	0.000794567	0.000706271	2.03368	1.02409	0.0239615	1.25824	up	--
meta_745					Unmapped	874.096	286.432	1.67e-05	1.57e-05	1.63e-05	2.85e-05	2.87e-05	3.29e-05	8.01e-06	1.87e-05	1.21e-05	0.431555	-1.21238	0.0180154	1.25857	down	--
meta_747			Sch 59884	9.80566	MS1 mz matched	882.882	368.443	0.000115369	0.000116187	0.000127844	9.12e-05	9.56e-05	9.86e-05	0.000119758	0.000114154	0.000125596	1.25988	0.33329	0.00538998	1.29835	up	--
meta_750			Tritriacontyl octacosanoate;4-Hydroxybenzoyl-CoA;3-Hydroxybenzoyl-CoA;2-Hydroxybenzoyl-CoA;Salicoyl-CoA	4.28111032181253;-17.5747003625677;-17.5747003625677;-17.5747003625677	MS1 mz matched	886.616	68.067	7.98e-05	0.000109076	0.000133607	0.000206418	0.000234075	0.000295502	0.000171171	0.000145975	9.41e-05	0.558773	-0.839666	0.0367628	1.14712	down	--
meta_752					Unmapped	892.884	369.786	0.000383447	0.000340237	0.000375476	0.000307611	0.000309201	0.000348902	0.000379731	0.000354344	0.000385609	1.15944	0.213425	0.0416852	1.14406	up	--
meta_754					Unmapped	900.914	370.514	0.000249667	0.000237127	0.000177463	0.000212241	0.000190247	0.000198849	0.000229915	0.00023549	0.000246294	1.18353	0.243095	0.0119791	1.24774	up	--
meta_756					Unmapped	903.004	371.644	0.00135172	0.00118243	0.00125283	0.0012509	0.00124869	0.00133629	0.00142867	0.00139812	0.00149011	1.1254	0.170438	0.0155408	1.2231	up	--
meta_763					Unmapped	931.41	458.887	7.87e-06	7.83e-06	1.17e-05	2.8e-05	2.02e-05	2.59e-05	1.73e-06	1.04e-05	4.04e-06	0.218211	-2.1962	0.00539166	1.27897	down	--
meta_764			N-Acetyl-D-glucosaminyl-N-acetylmuramoyl-L-Ala-D-glutamyl-6-carboxy-L-lysyl-D-alanine	-4.16056	MS1 mz matched	938.388	56.864	0.000112795	9.28e-05	0.000110816	0.000128509	0.000142109	0.000136958	0.000120885	0.00011133	0.000105085	0.827574	-0.27304	0.018877	1.21045	down	--
meta_765					Unmapped	938.946	371.767	0.000414865	0.000307666	0.00033034	0.000335655	0.000350585	0.000342557	0.000396948	0.000372291	0.000380621	1.11767	0.160499	0.014294	1.25262	up	--
meta_767					Unmapped	940.605	131.696	7.58e-05	0.000118226	7.67e-05	0.000175589	0.00018074	0.00013472	3.1e-05	4.26e-05	5.91e-05	0.270346	-1.88712	0.00480255	1.3089	down	--
meta_770					Unmapped	944.635	130.994	0.00011597	9.88e-05	9.68e-05	0.000122747	0.000150816	0.000110794	4.33e-05	5.98e-05	7.08e-05	0.452358	-1.14446	0.0111534	1.25526	down	--
meta_786					Unmapped	985.007	371.55	0.000805366	0.000705291	0.000729405	0.000744295	0.000738706	0.000744547	0.000858608	0.000832791	0.000850541	1.14114	0.190474	0.00346843	1.34384	up	--
meta_795			TG(24:0/15:0/24:1(15Z));TG(15:0/24:0/24:1(15Z));TG(15:0/24:1(15Z)/24:0);	-2.95361931581285;-2.95361931581285;-2.95361931581285;	MS1 mz matched	1014.68	193.063	0.000262815	0.000270328	0.000160469	0.000157125	0.000163648	0.000167056	0.000173504	0.000185862	0.000192259	1.13077	0.177312	0.0411881	1.18292	up	--
meta_801					Unmapped	1025.63	180.077	0.000928177	0.00101868	0.00106157	0.000944969	0.00102219	0.000933715	0.000539136	0.000596401	0.000715803	0.6382	-0.647919	0.00909833	1.28433	down	--
meta_810					Unmapped	1048.87	369.995	0.00011018	9.65e-05	0.000122251	0.000103091	9.51e-05	0.00011247	0.000144062	0.000153074	0.000127307	1.36606	0.450022	0.0185415	1.22498	up	--
meta_820					Unmapped	1077.66	176.982	0.000610262	0.000517849	0.000499517	0.000466858	0.00046849	0.00043671	0.000492874	0.000546816	0.000540022	1.15134	0.203319	0.0342698	1.18541	up	--
meta_823					Unmapped	1088.88	370.868	0.000160291	0.000101283	0.000128162	0.000103768	0.000115947	0.000120352	0.00012706	0.000152059	0.000138048	1.22672	0.294802	0.0497535	1.13148	up	--
meta_826			Ganglioside GM3 (d18:0/12:0);	-23.8543788906602;	MS1 mz matched	1097.63	176.419	0.000396911	0.000353271	0.000355488	0.000290215	0.000312138	0.000313465	0.000388111	0.000437969	0.000465099	1.40986	0.495555	0.021983	1.27805	up	--
meta_827					Unmapped	1097.89	371.26	0.000122729	0.000105754	0.000105102	0.000100292	0.000105733	0.00010569	0.000126292	0.000124008	0.000118249	1.18232	0.241626	0.00408318	1.29547	up	--
meta_831					Unmapped	1108.91	59.632	5.21e-05	5.55e-05	3.93e-05	4.21e-05	4.01e-05	4.39e-05	5.79e-05	5.08e-05	5.61e-05	1.30622	0.3854	0.0127707	1.27059	up	--
meta_834					Unmapped	1116.55	310.803	0.000101037	9.59e-05	9.21e-05	5.59e-05	4.79e-05	5.36e-05	7.81e-05	7.72e-05	7.6e-05	1.46837	0.554218	0.00654908	1.33144	up	--
meta_836					Unmapped	1118.89	371.197	0.000120951	9e-05	9.57e-05	8.6e-05	7.55e-05	9.27e-05	0.000105418	0.000107864	0.00012331	1.3242	0.405126	0.0221685	1.19674	up	--
meta_838					Unmapped	1121.63	174.287	0.000214042	0.000227947	0.000209785	0.000142804	0.000145942	0.000131178	0.000228934	0.000278806	0.000331915	1.99954	0.999668	0.0396623	1.25559	up	--
meta_841					Unmapped	1134.95	469.563	0.000348937	0.000455775	0.000266106	0.000143351	8.61e-05	9.32e-05	0.00130642	0.000864033	0.000804564	9.21952	3.20469	0.0292572	1.27414	up	--
meta_844					Unmapped	1145.94	469.654	4.05e-05	5.38e-05	3.28e-05	1.43e-05	1.09e-05	1.08e-05	0.000115139	9.05e-05	7.55e-05	7.82484	2.96806	0.0185811	1.30416	up	--
