# Supplementary material for: Metabolomic Profiling of Female Mink Serum during Early to Mid-Pregnancy to Reveal Metabolite Changes
Source: Genes (Basel). 2023 Sep 4;14(9):1759. doi: 10.3390/genes14091759 (PMC10531253; doi:10.3390/genes14091759)
Supplement: Supplementary file 1 [file genes-14-01759-s001.zip › supplementary file 6BPOSD1vsD8 the KEGG pathway database.xlsx]

## Sheet: supplementary file 2B-POS-D1_vs
#ID	MS2 name	MS2 score	MS1 name	MS1 ppm	type	mzmed	rtmed	QC01pos.QC01	QC02pos.QC02	QC03pos.QC03	D1.1pos.D1.1	D1.2pos.D1.2	D1.3pos.D1.3	D8.1pos.D8.1	D8.2pos.D8.2	D8.3pos.D8.3	Fold_change	log2FC	P_value	VIP	regulated	KEGG_pathway_annotation
meta_2	Pyrrolidine	0.6207			MS2 reverse	72.0817	289.346	0.000175655	0.000180695	0.000197487	0.000312887	0.000273648	0.000341854	0.000134467	0.000177364	0.000161333	0.509661	-0.972391	0.00510557	1.47608	down	--
meta_11	L-Proline	0.9998			MS2 forward	116.071	302.149	0.00396847	0.00418575	0.00394195	0.00630673	0.00533583	0.00674875	0.00460237	0.00441126	0.00396683	0.705793	-0.502682	0.0334093	1.37546	down	Central carbon metabolism in cancer(ko05230);;Metabolic pathways(ko01100);;Protein digestion and absorption(ko04974);;Biosynthesis of amino acids(ko01230);;Arginine and proline metabolism(ko00330);;ABC transporters(ko02010);;Aminoacyl-tRNA biosynthesis(ko00970);;Mineral absorption(ko04978)
meta_14	Tyramine	0.9107			MS2 forward	120.08	246.065	0.00109938	0.00107084	0.00110506	0.000740145	0.000687005	0.000725968	0.00162085	0.00139031	0.00124251	1.97559	0.982282	0.0219799	1.47357	up	Neuroactive ligand-receptor interaction(ko04080);;Protein digestion and absorption(ko04974);;Tyrosine metabolism(ko00350)
meta_15	Taurine	0.9967			MS2 forward	126.022	286.036	0.00163547	0.00169878	0.00184106	0.00265241	0.00250879	0.00293964	0.00145429	0.00205212	0.00139027	0.604466	-0.726266	0.0187447	1.40657	down	ABC transporters(ko02010);;Neuroactive ligand-receptor interaction(ko04080);;Taurine and hypotaurine metabolism(ko00430);;Primary bile acid biosynthesis(ko00120);;Metabolic pathways(ko01100);;Sulfur metabolism(ko00920)
meta_16	5-Methylcytosine	0.9382			MS2 forward	126.065	222.261	0.000123253	0.000108464	0.000116432	0.000124867	0.000118646	0.000126965	0.000167143	0.000144001	0.000157876	1.26598	0.340258	0.0277726	1.42084	up	Pyrimidine metabolism(ko00240)
meta_17	Imidazoleacetic acid	0.9999			MS2 forward	127.05	305.84	0.000411953	0.000463699	0.000647161	0.00112904	0.00104363	0.00143316	0.000206505	0.000454512	0.000268981	0.257915	-1.95503	0.00542194	1.47601	down	Histidine metabolism(ko00340)
meta_20	L-Leucine	0.994			MS2 forward	132.101	253.043	0.00183823	0.00171079	0.00178009	0.00226664	0.00221423	0.0023796	0.00192041	0.00201569	0.00179172	0.8349	-0.260325	0.0115232	1.42222	down	Mineral absorption(ko04978);;Aminoacyl-tRNA biosynthesis(ko00970);;Valine, leucine and isoleucine degradation(ko00280);;2-Oxocarboxylic acid metabolism(ko01210);;mTOR signaling pathway(ko04150);;ABC transporters(ko02010);;Central carbon metabolism in cancer(ko05230);;Protein digestion and absorption(ko04974);;Metabolic pathways(ko01100);;Biosynthesis of amino acids(ko01230);;Valine, leucine and i…
meta_23	Adenine	0.9645			MS2 forward	136.061	223.609	0.000104296	0.000109528	9.37e-05	7.83e-05	5.54e-05	4.97e-05	0.000146297	0.000109407	0.000120884	2.05474	1.03896	0.01108	1.42304	up	Purine metabolism(ko00230);;Metabolic pathways(ko01100)
meta_24	Dopamine	0.8275			MS2 forward	136.075	289.378	0.000108203	0.000117472	0.000102848	8.89e-05	9.04e-05	8.95e-05	0.000141871	0.000142354	0.000147171	1.60467	0.682277	0.00047335	1.54321	up	Metabolic pathways(ko01100);;Morphine addiction(ko05032);;cAMP signaling pathway(ko04024);;Dopaminergic synapse(ko04728);;Amphetamine addiction(ko05031);;Parkinson's disease(ko05012);;Gap junction(ko04540);;Tyrosine metabolism(ko00350);;Cocaine addiction(ko05030);;Bile secretion(ko04976);;Prolactin signaling pathway(ko04917);;Neuroactive ligand-receptor interaction(ko04080);;Alcoholism(ko05034);;…
meta_26	1-Methylnicotinamide	0.8457			MS2 forward	137.07	327.131	0.000422781	0.000431559	0.000480038	0.000713343	0.000668202	0.000839016	0.000460876	0.000520651	0.000456017	0.647379	-0.627318	0.0236474	1.42424	down	Metabolic pathways(ko01100);;Bile secretion(ko04976);;Nicotinate and nicotinamide metabolism(ko00760)
meta_27	Anthranilic acid (Vitamin L1)	0.7926			MS2 reverse	138.055	215.247	0.00721925	0.00812072	0.00817632	0.00854877	0.00880654	0.00885983	0.00780416	0.00747275	0.00731852	0.861923	-0.214369	0.00357663	1.48922	down	--
meta_28	Gaboxadol	0.6132			MS2 reverse	141.065	290.019	0.00109539	0.00115948	0.00143448	0.00250858	0.0024108	0.00306866	0.000771873	0.0011836	0.000744571	0.33801	-1.56486	0.00323459	1.48885	down	--
meta_30	1-Aminocyclopropanecarboxylic acid	1			MS2 reverse	143.081	325.202	0.00254689	0.00250262	0.00326697	0.00539549	0.00486203	0.00545676	0.00242121	0.00251993	0.00220594	0.454815	-1.13665	0.00100847	1.5286	down	--
meta_31	1-Phenylethylamine	0.6463			MS2 reverse	144.08	158.853	3.67e-05	3.83e-05	3.71e-05	2.61e-05	2.01e-05	2.59e-05	3.67e-05	3.89e-05	3.29e-05	1.504	0.588802	0.0103737	1.42035	up	--
meta_34	DL-O-tyrosine	0.6265			MS2 forward	146.06	247.989	0.000114924	0.000128959	0.000121263	0.000189807	0.000164952	0.000198002	0.000120347	0.000140388	0.000122271	0.692895	-0.529291	0.0128268	1.42485	down	--
meta_35					Unmapped	146.117	236.315	0.000738596	0.000815932	0.000869763	0.000361209	0.000349069	0.000369445	0.000632091	0.000535399	0.00052724	1.5696	0.650394	0.0231327	1.4674	up	--
meta_37	Acetylcholine	0.9997			MS2 reverse	146.117	379.454	0.000174592	0.000173141	0.000230645	0.000379381	0.000403298	0.000469933	0.000118696	0.000184204	0.000117588	0.335689	-1.5748	0.00160951	1.50171	down	Insulin secretion(ko04911);;Gastric acid secretion(ko04971);;Regulation of actin cytoskeleton(ko04810);;Glycerophospholipid metabolism(ko00564);;cAMP signaling pathway(ko04024);;Salivary secretion(ko04970);;Cholinergic synapse(ko04725);;Taste transduction(ko04742);;Nicotine addiction(ko05033);;Neuroactive ligand-receptor interaction(ko04080);;Synaptic vesicle cycle(ko04721);;Pancreatic secretion(…
meta_39	L-Glutamate	0.996			MS2 forward	148.06	380.125	0.000112799	0.000100289	0.000127335	0.00018416	0.00014201	0.000198623	8.4e-05	0.000100173	7.37e-05	0.49137	-1.02512	0.0206058	1.42355	down	Protein digestion and absorption(ko04974);;Central carbon metabolism in cancer(ko05230);;Metabolic pathways(ko01100);;Alanine, aspartate and glutamate metabolism(ko00250);;Circadian entrainment(ko04713);;D-Glutamine and D-glutamate metabolism(ko00471);;Taurine and hypotaurine metabolism(ko00430);;Amyotrophic lateral sclerosis (ALS)(ko05014);;Glyoxylate and dicarboxylate metabolism(ko00630);;Synap…
meta_41	L-Methionine	0.9962			MS2 forward	150.058	272.805	0.000252277	0.000251287	0.000206211	0.000171005	0.00016276	0.000132972	0.00031098	0.000306947	0.000234828	1.82706	0.869522	0.0205497	1.42161	up	Aminoacyl-tRNA biosynthesis(ko00970);;Mineral absorption(ko04978);;Cysteine and methionine metabolism(ko00270);;2-Oxocarboxylic acid metabolism(ko01210);;Biosynthesis of amino acids(ko01230);;Protein digestion and absorption(ko04974);;Metabolic pathways(ko01100);;Central carbon metabolism in cancer(ko05230)
meta_42	2-Hydroxyadenine	0.8828			MS2 forward	152.056	255.45	6.57e-05	6.84e-05	5.53e-05	2.25e-05	1.53e-05	1.24e-05	0.000108804	0.000101945	0.000105116	6.28038	2.65085	5.23e-05	1.54222	up	--
meta_54	5-Hydroxytryptophol (5HTOL)	0.6193			MS2 forward	160.075	228.756	0.00184525	0.002049	0.00192503	0.00181513	0.0014446	0.00156566	0.0026605	0.00249089	0.00221715	1.52704	0.610734	0.00796955	1.43884	up	--
meta_55					Unmapped	160.107	357.991	0.00010378	9.73e-05	0.000151209	0.00027555	0.000231023	0.000320373	5.09e-05	0.000109374	5.5e-05	0.260277	-1.94188	0.00415392	1.4751	down	--
meta_56					Unmapped	160.133	221.607	0.000283605	0.000247457	0.000237266	0.000221421	0.000216258	0.000234223	0.000287161	0.00027532	0.000263988	1.23004	0.298709	0.00447061	1.46726	up	--
meta_57	Cyclohexylamine	0.9887			MS2 reverse	160.133	378.788	0.000951439	0.000994205	0.00114767	0.00124573	0.00113383	0.00119379	0.000904276	0.00102554	0.000861231	0.781072	-0.356472	0.0157912	1.4086	down	--
meta_61	trans-2-Hydroxycinnamic acid	0.6779			MS2 forward	165.054	289.37	0.00016473	0.00018283	0.000162564	0.000133327	0.000118552	0.000130396	0.000253715	0.00023998	0.000216307	1.85731	0.893215	0.00425866	1.51158	up	Phenylalanine metabolism(ko00360)
meta_62	3-Mercapto-2-butanone	0.8755			MS2 reverse	165.058	308.692	0.000567298	0.000524886	0.000487328	0.000343593	0.000309364	0.000275571	0.000649763	0.000495447	0.000523472	1.79713	0.845692	0.0223968	1.42965	up	--
meta_70	Aceclidine	0.6645			MS2 reverse	170.117	330.293	0.000353563	0.000310053	0.000300407	0.000282112	0.000250035	0.000273013	0.00048164	0.00044722	0.000433206	1.69167	0.758449	0.000867622	1.52155	up	--
meta_73	D-Ornithine	0.9998			MS2 reverse	174.123	303.414	0.000869066	0.00104522	0.00125063	0.002701	0.00258935	0.00322056	0.00103751	0.00146475	0.00116793	0.431234	-1.21346	0.00387508	1.48663	down	D-Arginine and D-ornithine metabolism(ko00472);;Metabolic pathways(ko01100)
meta_78	Serotonin	0.9973			MS2 forward	177.101	229.122	0.000339156	0.000349939	0.000286494	0.000317996	0.000254239	0.000272634	0.000403488	0.000408414	0.000361848	1.38927	0.474325	0.0117958	1.4195	up	Serotonergic synapse(ko04726);;cAMP signaling pathway(ko04024);;Metabolic pathways(ko01100);;Tryptophan metabolism(ko00380);;Taste transduction(ko04742);;Synaptic vesicle cycle(ko04721);;Neuroactive ligand-receptor interaction(ko04080);;Inflammatory mediator regulation of TRP channels(ko04750);;Gap junction(ko04540);;Bile secretion(ko04976)
meta_80	L-Tyrosine	0.9924			MS2 forward	182.081	289.406	0.000466652	0.000490136	0.000426816	0.000354581	0.000343792	0.000315028	0.000652039	0.000649955	0.000610099	1.88681	0.915949	8.88e-05	1.53495	up	Phenylalanine metabolism(ko00360);;Dopaminergic synapse(ko04728);;Melanogenesis(ko04916);;Central carbon metabolism in cancer(ko05230);;Metabolic pathways(ko01100);;Protein digestion and absorption(ko04974);;Alcoholism(ko05034);;2-Oxocarboxylic acid metabolism(ko01210);;Cocaine addiction(ko05030);;Monobactam biosynthesis(ko00261);;Phenylalanine, tyrosine and tryptophan biosynthesis(ko00400);;Amph…
meta_81	2-Phenylbutyric acid	0.9991			MS2 reverse	182.117	331.632	0.000217434	0.000194279	0.000170514	0.000118648	9.9e-05	5e-05	0.000213104	0.000233765	0.000196874	2.40539	1.26627	0.0120163	1.45154	up	--
meta_82	4-Pyridoxic acid	0.9997			MS2 forward	184.06	41.826	0.00193752	0.00236224	0.0021913	0.00327236	0.00308436	0.00363612	0.00286393	0.00236181	0.00231533	0.754647	-0.406127	0.0270352	1.33319	down	Metabolic pathways(ko01100);;Vitamin B6 metabolism(ko00750)
meta_84			5-Nitrosalicylate;2-Hydroxy-5-nitrobenzoate	-1.63829	MS1 mz matched	184.133	330.692	0.000424994	0.000414326	0.00037529	0.000303332	0.000222545	0.000227837	0.00056285	0.000428493	0.000407731	1.85624	0.892386	0.0288259	1.379	up	--
meta_86			Benzoyl phosphate;Dinotefuran	8.90642905634855;-17.8123821784019	MS1 mz matched	185.091	312.001	0.000274294	0.000279708	0.000239844	0.000176471	0.000140404	0.000109895	0.000395268	0.000392824	0.000381303	2.74011	1.45423	0.00433683	1.5283	up	--
meta_89	DL-Indole-3-lactic acid	0.7546			MS2 forward	188.07	247.694	0.00301547	0.00329943	0.00330087	0.0045821	0.00437294	0.00493105	0.00402514	0.00354923	0.00328943	0.782352	-0.354111	0.0230429	1.36218	down	--
meta_90	5-Methoxyindoleacetate	0.7007			MS2 forward	188.069	36.804	0.000222235	0.000242387	0.000223784	0.000828187	0.000500191	0.000612878	1.73e-05	3.76e-05	9.11e-05	0.0751531	-3.73402	0.0205108	1.46302	down	Tryptophan metabolism(ko00380)
meta_91	L-Lysine	0.9718			MS2 forward	188.139	504.168	8.39e-05	9.98e-05	0.000110474	0.000133048	0.000126985	0.000127774	8.93e-05	9.12e-05	7.95e-05	0.670638	-0.576393	0.00181375	1.5185	down	Lysine degradation(ko00310);;Aminoacyl-tRNA biosynthesis(ko00970);;Lysine biosynthesis(ko00300);;2-Oxocarboxylic acid metabolism(ko01210);;ABC transporters(ko02010);;Biotin metabolism(ko00780);;Biosynthesis of amino acids(ko01230);;Protein digestion and absorption(ko04974);;Metabolic pathways(ko01100)
meta_93			2-Butyl-3-phenyl-2-propen-1-al;5-Methyl-2-phenyl-2-hexenal;1-H-Inden-1-one,2,3-dihydro-3,3,5,6-tetramethyl;1-(2,3,6-trimethyl phenyl)-3-Buten-2-one;3-Buten-2-one 1-(2,3,6-trimethyl phenyl);Homoarginine;L-Homoarginine;N(omega)-Methyl-L-arginine;N(G)-Monomethyl-L-arginine	14.7623766789997;14.7623766789997;14.7623766789997;14.7623766789997;14.7623766789997;-23.4298796612487;-23.4298796612487	MS1 mz matched	189.123	311.567	0.000255404	0.000216455	0.000220144	0.000146595	0.000145762	0.000123021	0.000285471	0.000241827	0.000258796	1.89248	0.920278	0.00252963	1.50439	up	--
meta_95			S-Prenyl-L-cysteine;N'-Nitrosoatabine;T	18.3655429024892;-23.1529714390416	MS1 mz matched	190.086	26.4095	0.000115213	0.000110567	0.000114928	2.48e-05	2.32e-05	2.66e-05	0.000135766	0.000170755	0.000158451	6.23198	2.63969	0.00579492	1.52679	up	--
meta_96			4-Hydroxy-1H-indole-3-acetonitrile;3-Acetyl-2,7-naphthyridine;	-3.85264377635717;-3.85264377635717;	MS1 mz matched	190.097	236.894	0.000894216	0.000871845	0.000914512	0.000804261	0.000670035	0.000653231	0.00119357	0.00110697	0.00104455	1.57229	0.652867	0.00335649	1.47633	up	--
meta_98					Unmapped	190.143	358.8	0.00014045	0.000157955	0.000188716	0.000365632	0.000333888	0.000444439	0.000149697	0.000189055	0.000149819	0.427089	-1.22739	0.0125624	1.47088	down	--
meta_99	5-Hydroxyindoleacetate	0.9198			MS2 forward	192.065	250.696	0.000219556	0.000216854	0.000207437	0.000305134	0.000301711	0.000324591	0.000224358	0.000257911	0.000210589	0.74386	-0.426897	0.0154356	1.4402	down	Tryptophan metabolism(ko00380);;Serotonergic synapse(ko04726);;Metabolic pathways(ko01100)
meta_101	3-Methylindole	0.8945			MS2 reverse	192.101	241.829	7.44e-05	6.52e-05	7.54e-05	8.53e-05	5.62e-05	8.85e-05	0.00012333	0.00013419	0.000115736	1.62338	0.699001	0.0256413	1.3946	up	--
meta_106			Carbaryl;Carbaril;2'-Aminobiphenyl-2,3-diol;Fenfuram	9.94633949831224;9.94633949831224;9.94633949831224	MS1 mz matched	202.085	192.4	0.000761456	0.000873098	0.000950768	0.00112667	0.00101748	0.00115472	0.000662052	0.000764898	0.000588377	0.610916	-0.710953	0.00335605	1.47712	down	--
meta_116			Diethyl (2R,3R)-2-methyl-3-hydroxysuccite;Diethyl (2S,3R)-2-methyl-3-hydroxysuccite	1.36305866064155;1.36305866064155	MS1 mz matched	205.1	298.047	0.000770268	0.000789629	0.000812133	0.000700425	0.000605329	0.000653166	0.000942431	0.00093446	0.00095105	1.44362	0.529694	0.00743659	1.52182	up	--
meta_117	DL-Phenylalanine	0.9863			MS2 forward	207.112	220.879	5.52e-05	5.55e-05	5.05e-05	3.22e-05	3.36e-05	3.08e-05	5.24e-05	8.12e-05	7.55e-05	2.16601	1.11504	0.0495923	1.39778	up	--
meta_118	L-Kynurenine	0.9918			MS2 forward	209.091	250.696	0.000405529	0.000392947	0.000412424	0.000587348	0.000590123	0.000609025	0.000406936	0.000425596	0.000387158	0.682728	-0.550618	0.000406268	1.53304	down	Tryptophan metabolism(ko00380);;African trypanosomiasis(ko05143);;Metabolic pathways(ko01100)
meta_119			2-Hydroxyiminostilbene;3-Methyl-9H-carbazole-9-carboxaldehyde;10-Methylacridone;2-Hydroxyiminostilbene	12.8895524050488;12.8895524050488;12.8895524050488;12.7173706656517	MS1 mz matched	210.087	410.702	8.12e-05	7.82e-05	5.76e-05	7.19e-05	5.75e-05	7.23e-05	8.93e-05	0.00010498	8.98e-05	1.40885	0.494518	0.0179309	1.37612	up	--
meta_132			trans-beta-Santalol;Humulene epoxide I;Caryophyllene alpha-oxide;Spathulenol;Vetiverol;Acorenone;7(14)-Isodaucen-10-one;Epoxyguaiene;2,6-Di-tert-butyl-4-methylphenol;(6Z,9Z,12Z)-6,9,12-Pentadecatrien-2-one;Dihydronootkatone;(2R,6S,7S,10Z)-beta-Santala-3(15),10-dien-12-ol;Eremofukinone;Italicene ether;alpha-Cyperol;Humulenol I;Cabreuva oxide D;Calacone;(3S,6E)-6-Caryophyllen-15-al;Fukinone;Preisoc…	12.7008152974577;12.7008152974577;12.7008152974577;12.7008152974577;12.7008152974577;12.7008152974577;12.7008152974577;12.7008152974577;12.7008152974577;12.7008152974577;12.7008152974577;12.7008152974577;12.7008152974577;12.7008152974577;12.7008152974577;12.7008152974577;12.7008152974577;12.7008152974577;12.7008152974577;12.7008152974577;12.7008152974577;12.7008152974577;12.7008152974577;12.70081…	MS1 mz matched	221.186	265.279	0.00175372	0.00225282	0.00230372	0.00317318	0.00318813	0.00324192	0.002724	0.00226087	0.00238757	0.767704	-0.381378	0.0304632	1.44653	down	--
meta_134	N-Acetyl-L-tyrosine	0.6753			MS2 reverse	224.092	312.966	5.53e-05	5.41e-05	7.46e-05	0.000166462	0.000107805	0.000153993	6.26e-05	6.37e-05	5.01e-05	0.41189	-1.27967	0.0359399	1.41124	down	--
meta_138	Deoxycytidine	0.9994			MS2 forward	228.1	175.787	2.75e-05	5.07e-05	4.29e-05	5.83e-06	5.05e-06	5.42e-06	2.68e-05	2.59e-05	2.33e-05	4.66894	2.22309	0.00194112	1.53708	up	Pyrimidine metabolism(ko00240)
meta_142			N-Heptanoylglycine;Polyethylene glycol;8-Amino-7-oxononoate;8-Amino-7-oxononoic acid;7-Keto-8-aminopelargonic acid;KAPA;(E)-2-Butenyl-4-methyl-threonine;2-Butenyl-4-methylthreonine	0.836892337333504;0.836892337333504;1.06882826498518;1.06882826498518	MS1 mz matched	229.154	359.118	0.00141195	0.00130804	0.00145184	0.00242078	0.00220051	0.00256788	0.00128186	0.00140313	0.00116789	0.535929	-0.899887	0.00189413	1.50708	down	--
meta_143					Unmapped	229.154	291.288	0.00109429	0.00102074	0.000994302	0.00165846	0.00144186	0.00157161	0.00102134	0.00101049	0.00086544	0.620146	-0.68932	0.00219895	1.48973	down	--
meta_147			Thiaburimamide	8.69316	MS1 mz matched	231.076	145.74	0.00316494	0.00324289	0.00278765	0.00361803	0.00328929	0.00407102	0.00453635	0.0045005	0.0048067	1.26099	0.334554	0.0365165	1.37822	up	--
meta_148	3-Methoxytyramine	0.7948			MS2 reverse	231.112	217.583	0.000193807	0.000193484	0.000213892	0.000601185	0.000609826	0.000456476	0.000160323	0.00023566	0.000126992	0.313631	-1.67286	0.00502252	1.47818	down	Metabolic pathways(ko01100);;Dopaminergic synapse(ko04728);;Tyrosine metabolism(ko00350)
meta_149			Dimethirimol;Ethirimol	24.8622060042881;24.8622060042881	MS1 mz matched	232.154	248.16	0.00314145	0.00317739	0.00335482	0.0046284	0.00477211	0.00506664	0.00334655	0.00280863	0.00304558	0.635976	-0.652956	0.00112578	1.50691	down	--
meta_155	His-Val	0.7624			MS2 reverse	237.134	274.812	7.28e-05	0.000106223	0.000111358	0.000296558	0.000294864	0.000351919	6.25e-05	0.000113199	7.42e-05	0.264973	-1.91608	0.000809512	1.51443	down	--
meta_158			Lysyl-Proline;Prolyl-Lysine;	-17.7949926015097;-17.7949926015097;	MS1 mz matched	244.154	241.142	0.000194623	0.000199181	0.00018816	0.000294967	0.000279035	0.000311646	0.000236445	0.000208627	0.000224844	0.756415	-0.402751	0.00472006	1.45874	down	--
meta_160	Monoethylglycylxylidide (MEGX)	0.9998			MS2 reverse	245.106	322.786	9.96e-05	9.16e-05	8.13e-05	6.56e-05	5.19e-05	5.32e-05	9.33e-05	7.02e-05	8.15e-05	1.43492	0.520969	0.044042	1.30648	up	--
meta_161	2-Methylbutyroylcarnitine	0.9926			MS2 forward	246.169	229.021	0.00297243	0.00298463	0.00278788	0.0038291	0.00371313	0.00397379	0.00328307	0.00306381	0.00318086	0.827347	-0.273436	0.00281872	1.47977	down	--
meta_163	Pro-Asn	0.8368			MS2 reverse	247.139	340.885	0.000104519	0.000105924	0.000124066	0.000184117	0.000173751	0.000191929	8.7e-05	0.000102635	8.02e-05	0.490726	-1.02701	0.000506594	1.52166	down	--
meta_164			Butenylcarnitine;	20.0404651552801;	MS1 mz matched	247.176	267.858	0.00130149	0.00104386	0.000929163	0.00104039	0.000968691	0.00106957	0.00140276	0.00118409	0.00125779	1.2488	0.320547	0.040315	1.35578	up	--
meta_165			Avocadynofuran;Avocadienofuran;Ginsenoyne J;Isoavocadienofuran;	11.0630303921267;11.0630303921267;11.0630303921267;11.0630303921267;	MS1 mz matched	247.201	264.043	0.000197945	0.000349415	0.00030948	0.000337155	0.00038097	0.000410174	0.000274189	0.000263348	0.000254422	0.701906	-0.510651	0.0272587	1.44366	down	--
meta_168			Threoninyl-Lysine;Lysyl-Threonine;	-18.1421882764018;-18.1421882764018;	MS1 mz matched	248.149	309.507	0.000487872	0.000483546	0.000492355	0.000754837	0.000665331	0.000822416	0.00054895	0.000571667	0.000541386	0.74111	-0.43224	0.0462978	1.39133	down	--
meta_169			(6R)-6-(L-Erythro-1,2-Dihydroxypropyl)-5,6,7,8-tetrahydro-4a-hydroxypterin;Histidinyl-Alanine;Carnosine;Alanyl-Histidine;Carnosine;lpha-(beta-alanyl)-L-histidine	1.81197726020391;1.81197726020391;1.81197726020391;1.81197726020391;1.76907706370924	MS1 mz matched	249.095	410.82	9.34e-05	8.33e-05	7.09e-05	8.85e-05	7.32e-05	8.59e-05	0.000105698	0.000109405	9.47e-05	1.25182	0.32403	0.0327918	1.31538	up	--
meta_171			(S)-Spirobrassinin;Cyclobrassinin sulfoxide;Blue pigment;Nicotine blue;(E)-2,2',5,5'-Tetrahydroxy-6H,6'H-[3,3'-bipyridinylidene]-6,6'-dione	10.1818447678854;10.1818447678854;13.5987706711281	MS1 mz matched	251.036	286.023	0.000339761	0.000296237	0.00031909	0.000629551	0.000491088	0.00067074	0.000230146	0.0003907	0.000225664	0.472547	-1.08147	0.0148432	1.38873	down	--
meta_175	Daidzein	0.91			MS2 reverse	255.065	46.9765	5.32e-05	3.18e-05	3.78e-05	7.19e-05	8.93e-05	8.63e-05	3.51e-05	3.5e-05	2.04e-05	0.36579	-1.45091	0.00201789	1.49455	down	--
meta_176	Ketorolac	0.9916			MS2 reverse	255.09	225.499	0.000722994	0.00065564	0.000716496	0.00352372	0.00309153	0.00391559	0.000259242	0.00037459	0.0002649	0.0853429	-3.55058	0.00460807	1.52817	down	--
meta_182			Lysyl-Leucine;Isoleucyl-Lysine;Lysyl-Isoleucine;Leucyl-Lysine;	-17.4189093411087;-17.4189093411087;-17.4189093411087;-17.4189093411087;	MS1 mz matched	260.185	212.753	0.000213487	0.000205522	0.000162431	0.000239764	0.000263976	0.000276123	0.000223653	0.000200197	0.000201177	0.801458	-0.319301	0.0207027	1.38169	down	--
meta_185					Unmapped	262.038	280.519	7.56e-05	8.16e-05	0.000104795	0.000195942	0.000178593	0.000213918	4.87e-05	6.99e-05	6.01e-05	0.303792	-1.71884	0.000927043	1.52265	down	--
meta_186	D-Biotin	0.9524			MS2 reverse	262.128	382.221	0.00059777	0.000630154	0.000673286	0.00093538	0.000846454	0.000994676	0.000690798	0.000658681	0.000665935	0.725881	-0.462196	0.0231105	1.45717	down	Vitamin digestion and absorption(ko04977);;ABC transporters(ko02010);;Biotin metabolism(ko00780);;Metabolic pathways(ko01100)
meta_190	Alpha-N-Phenylacetyl-L-glutamine	0.9758			MS2 forward	265.117	211.156	7.07e-05	6.63e-05	5.37e-05	0.000106663	0.000123515	0.000133428	9.01e-05	8.17e-05	6.52e-05	0.652033	-0.616983	0.017069	1.38424	down	Phenylalanine metabolism(ko00360)
meta_194	Inosine	0.9997			MS2 forward	269.088	213.043	0.000485417	0.000480676	0.000359838	0.000134895	0.000105014	4.32e-05	0.00061667	0.000585234	0.000604814	6.38258	2.67414	0.00117409	1.53748	up	Purine metabolism(ko00230);;Metabolic pathways(ko01100)
meta_210	Arg-Cys	0.7017			MS2 forward	277.118	226.849	3.61e-05	3.5e-05	2.47e-05	5.96e-05	6.92e-05	7.41e-05	3.45e-05	3.28e-05	4.29e-05	0.543368	-0.879998	0.00545807	1.46469	down	--
meta_218	Tyr-Val	0.9892			MS2 reverse	281.149	200.723	0.000179742	0.000165093	0.000238796	0.000319675	0.000265929	0.000296247	0.000236241	0.000168444	0.000149871	0.628854	-0.669202	0.03282	1.34583	down	--
meta_222	Guanosine	0.9971			MS2 forward	284.098	255.327	0.00015115	0.000166595	0.000123025	5.8e-05	5.36e-05	4.06e-05	0.000257436	0.000230573	0.000250936	4.85759	2.28024	0.000110299	1.53969	up	Metabolic pathways(ko01100);;Purine metabolism(ko00230)
meta_228			3-Methylglutarylcarnitine;	23.8905045058092;	MS1 mz matched	290.159	237.087	0.000189039	0.000179416	0.000157079	9.35e-05	9.31e-05	9.81e-05	0.000194398	0.000203313	0.000202218	2.10697	1.07517	3.86e-05	1.54326	up	--
meta_229			3-Methylglutarylcarnitine;	23.3942266546118;	MS1 mz matched	290.159	378.901	7.17e-05	5.68e-05	5.47e-05	9.15e-05	6.92e-05	8.16e-05	4.88e-05	3.77e-05	3.29e-05	0.492845	-1.0208	0.00868109	1.4361	down	--
meta_231			Allopurinol riboside;Arabinosylhypoxanthine;Inosine;Inosine	0.859815496923665;0.859815496923665;0.859815496923665;0.74604373012405	MS1 mz matched	291.07	213.688	0.000198483	0.000158077	0.0001434	6.64e-05	5.91e-05	1.92e-05	0.000268097	0.00020402	0.00020567	4.68019	2.22657	0.00345853	1.48616	up	--
meta_237			5-Amino-6-ribitylamino uracil;5-Amino-6-(1-D-ribitylamino)uracil;5-Amino-6-(D-ribitylamino)uracil;6-(1-D-Ribitylamino)-5-amino-2,4-dihydroxypyrimidine;6-(1-D-Ribitylamino)-5-aminouracil;4-(1-D-Ribitylamino)-5-amino-2,6-dihydroxypyrimidine	10.9222155594408;10.8653529247209	MS1 mz matched	294.144	226.569	5.87e-05	6.17e-05	5.98e-05	0.000115168	9.52e-05	0.000124031	5.19e-05	4.18e-05	5.93e-05	0.457596	-1.12785	0.00690726	1.46483	down	--
meta_240	gamma-L-Glutamyl-L-phenylalanine	0.9332			MS2 forward	295.128	329.78	7.46e-05	6.59e-05	7.48e-05	0.000105477	9.31e-05	9.82e-05	7.15e-05	6.91e-05	8.02e-05	0.744033	-0.426561	0.00686334	1.43457	down	--
meta_242			Caftaric acid;Cis-Caffeoyl tartaric acid;(9Z,11E)-(13S)-13-Hydroperoxyoctadeca-9,11-dienoic acid;(9Z,11E)-(13S)-13-Hydroperoxyoctadeca-9,11-dienoate;13(S)-HPODE;13S-Hydroperoxy-9Z,11E-octadecadienoic acid;(9Z,12Z)-(11S)-11-Hydroperoxyoctadeca-9,12-dienoic acid;(9Z,12Z)-(11S)-11-Hydroperoxyoctadeca-9,12-dienoate;(7S,8S)-DiHODE;(9Z,12Z)-(7S,8S)-Dihydroxyoctadeca-9,12-dienoic acid;(7S,8S,9Z,12Z)-7,8…	0;0;-3.52304278161553;-3.52304278161553;-3.52304278161553;-3.52304278161553;-3.52304278161553;-3.52304278161553;-3.52304278161553;-3.52304278161553;-3.52304278161553;-3.52304278161553;-3.52304278161553;-3.52304278161553	MS1 mz matched	295.226	47.8905	0.000253023	0.000261347	0.000245257	0.000684032	0.000619396	0.000660005	0.000242139	0.00025543	0.000223433	0.367215	-1.4453	0.000341436	1.53729	down	--
meta_245	4-Oxoretinol	0.612			MS2 reverse	301.215	35.532	0.000501507	0.000436166	0.000405955	0.0012692	0.00173164	0.00099907	0.000250784	0.000128184	0.000239947	0.154732	-2.69216	0.0307179	1.44554	down	Retinol metabolism(ko00830)
meta_247			1-Guanidino-1-deoxy-scyllo-inositol 4-phosphate;N-Amidino-scyllo-inosamine 4-phosphate	15.7813	MS1 mz matched	302.196	240.042	8.83e-05	8.5e-05	0.00010667	0.000214502	0.000202694	0.000174147	0.000113577	9.52e-05	0.000100402	0.522902	-0.935388	0.00709946	1.48731	down	--
meta_252			Demonomethylchlorpromazine;Melphalan;Merphalan;Sarcolysin;Medphalan;D-Melphalan	-0.284135663253688;18.1225324714161;18.1225324714161;18.1225324714161	MS1 mz matched	305.08	26.913	9.91e-05	6.46e-05	7.26e-05	9.85e-06	7.62e-06	9.83e-06	0.000114942	0.000119377	0.000100652	12.2682	3.61685	0.00263572	1.53612	up	--
meta_254			Guanosine;8-Hydroxy-deoxyguanosine;Guanosine;Isoguanosine;Crotonoside	15.3003443069617;15.3003443069617;15.1894244868381;15.1894244868381	MS1 mz matched	306.081	254.996	6.24e-05	5.87e-05	4.66e-05	2.5e-05	1.99e-05	2.25e-05	0.000103833	8.34e-05	9.11e-05	4.12752	2.04527	0.00481923	1.52468	up	--
meta_257			(S)-Succinyldihydrolipoamide;CI Pigment Red 3;C.I. Pigment Red 3	12.1879103214018;-2.46730905059335	MS1 mz matched	308.095	271.658	4.28e-05	5.09e-05	4.94e-05	1.66e-05	1.86e-05	2.58e-05	4.22e-05	2.9e-05	3.75e-05	1.78103	0.832709	0.0336912	1.32719	up	--
meta_261	N-Acetylneuraminic acid	0.8623			MS2 forward	310.113	357.519	5.58e-05	4.89e-05	6.75e-05	0.000158365	0.000116443	0.000151654	1.96e-05	5.36e-05	3.2e-05	0.246841	-2.01835	0.00354852	1.47637	down	Metabolic pathways(ko01100);;Amino sugar and nucleotide sugar metabolism(ko00520)
meta_269			Butoctamide hydrogen succite;Butoctamide semisuccite	21.0374	MS1 mz matched	316.211	222.261	8.66e-05	8.47e-05	8.58e-05	0.000203267	0.000194689	0.00022244	8.54e-05	8.82e-05	8.95e-05	0.424108	-1.2375	0.00403792	1.53088	down	--
meta_272	15-Deoxy-delta-12,14-PGJ2	0.7239			MS2 forward	317.211	47.4425	0.000212339	0.000221159	0.000242938	0.000530771	0.000494621	0.000479348	0.000221446	0.000194419	0.00022496	0.425871	-1.23151	0.000266214	1.53246	down	Arachidonic acid metabolism(ko00590)
meta_274			Paraquat dichloride;Methyl viologen;Paraquat dichloride;1,1'-Dimethyl-4,4'-bipyridinium dichloride	19.4432238420411;19.4432238420411	MS1 mz matched	318.191	355.565	0.000137554	0.00014362	0.0001749	0.00028192	0.000248537	0.000297161	0.00013263	0.000143906	0.000117712	0.476365	-1.06986	0.00285935	1.50748	down	--
meta_276			N-(1-Deoxy-1-fructosyl)histidine;Phytosphingosine;4-D-Hydroxysphinganine	16.169485072419;23.1032515686333	MS1 mz matched	318.3	53.569	0.0181823	0.0204788	0.0211885	0.0169361	0.0160042	0.0145331	0.0201746	0.0173928	0.0196103	1.20442	0.268335	0.0442859	1.28431	up	--
meta_288			Metoprolol;Metoprolol	9.56758384644115;9.73114347662551	MS1 mz matched	328.211	218.801	7.1e-05	7.51e-05	7.5e-05	0.000114649	0.000129986	0.000121136	8.48e-05	0.000105379	8.89e-05	0.76308	-0.390093	0.0240156	1.37188	down	--
meta_289			Europine;9-Lasiocarpylheliotridine	20.8895	MS1 mz matched	330.191	337.697	0.000228329	0.000160859	0.000232956	0.000433607	0.000362952	0.00048563	0.000136274	0.000217892	0.000130853	0.378274	-1.4025	0.00495947	1.46282	down	--
meta_290	Eicosapentaenoic Acid ethyl ester	0.6274			MS2 forward	330.264	48.567	7.74e-05	9.52e-05	8.41e-05	0.000158628	0.000140642	0.000162256	0.000116519	8.91e-05	9.75e-05	0.656694	-0.606708	0.00810635	1.43267	down	--
meta_294			Marimastat;Lead nitrate	-13.0977040404264;-10.3167237199994	MS1 mz matched	332.206	341.272	0.000233107	0.000188489	0.000270196	0.000547292	0.000628744	0.000818097	0.000211608	0.000228852	0.000204309	0.323333	-1.62891	0.0295039	1.45791	down	--
meta_298			N-Acetyl desmethyl frovatriptan;N-Desmethylzolmitriptan;183C91	8.3218704609621;8.42035279810552	MS1 mz matched	334.186	386.716	9.16e-05	7.88e-05	0.000100324	0.000141081	0.000122699	0.000145035	9.1e-05	6.27e-05	6.44e-05	0.533492	-0.906462	0.00641177	1.45182	down	--
meta_312			Triazolam;Boscalid	-10.5396113166094;-0.924515751021385	MS1 mz matched	344.206	329.197	0.000325377	0.000333977	0.000405339	0.000836777	0.000733169	0.00096459	0.00028595	0.0003461	0.000284063	0.361452	-1.46812	0.00994082	1.49575	down	--
meta_313			Oxadiazon	2.88656	MS1 mz matched	346.222	327.712	0.000135961	0.000144704	0.000174421	0.00029993	0.000257837	0.000319382	0.00014146	0.000137859	0.000129057	0.465572	-1.10292	0.0108098	1.50241	down	--
meta_315	Adenosine monophosphate (AMP)	0.9996			MS2 forward	348.07	422.188	0.00053089	0.000473239	0.00033291	0.000403282	0.000337123	0.000213103	0.000787047	0.000708087	0.000595913	2.19301	1.13291	0.00850752	1.42886	up	--
meta_316					Unmapped	349.273	47.9745	0.000301442	0.000367357	0.000288266	0.000456312	0.000413604	0.000470847	0.000209303	0.000242842	0.000226695	0.506308	-0.981912	0.0012117	1.52085	down	--
meta_327			2-O-p-Coumaroylhydroxycitric acid;Bufadienolide	-8.96107074426263;18.7022996653508	MS1 mz matched	355.263	213.259	0.000162645	0.000144222	0.000122915	0.000172363	0.00014567	0.000151254	0.000425988	0.000426963	0.00044401	2.76369	1.46659	2.37e-05	1.54347	up	--
meta_329			Dopexamine;Prostaglandin F1alpha;(13E,15S)-9alpha,11alpha-9,11,15-Trihydroxyprost-13-en-1-oic acid	7.88330821324777;-19.9668047975981	MS1 mz matched	357.249	532.438	0.00028125	0.000296387	0.000390684	0.000597082	0.000596874	0.000762019	0.000229692	0.000355329	0.000219524	0.411327	-1.28164	0.00630043	1.45408	down	--
meta_331			Oxybutynin;Dihydroretrofractamide B;Oxybutynin;Songorine;Zongorine;pellonine	-24.9228513364193;-24.9228513364193;-24.9399267250791;-24.9399267250791	MS1 mz matched	358.221	323.947	6.87e-05	6.9e-05	7.84e-05	0.000130674	0.000125826	0.000125864	7.95e-05	5.85e-05	5.99e-05	0.517755	-0.949659	0.00895137	1.50703	down	--
meta_337			Citrusinine I;Citpressine I;Sphinganine;Dihydrosphingosine;2-Amino-1,3-dihydroxyoctadecane	9.95705191621057;9.95705191621057;-3.65086935480593	MS1 mz matched	362.326	54.8025	0.00263243	0.00329789	0.00304335	0.00254901	0.00252493	0.00221836	0.00310621	0.00274053	0.00304331	1.2191	0.285816	0.0266108	1.33945	up	--
meta_342					Unmapped	367.284	48.1	0.000714367	0.000744836	0.000713166	0.00117964	0.00118607	0.00128896	0.000463994	0.000565731	0.000465879	0.409231	-1.28901	0.000125485	1.53316	down	--
meta_343	Dihydrocapsaicin	0.8384			MS2 reverse	368.244	37.52	0.0001954	0.000214581	0.000122302	0.000390266	0.000431437	0.000341255	5.16e-05	0.000107089	2.22e-05	0.155532	-2.68472	0.000822807	1.5125	down	--
meta_346			Dodecanedioylcarnitine;Myxalamid D	18.755704781513;-22.1335325859196	MS1 mz matched	374.253	224.921	8.15e-05	7.12e-05	7.27e-05	0.000150443	0.000125924	0.000181093	8.85e-05	7.69e-05	9.01e-05	0.558544	-0.840257	0.0443196	1.38484	down	--
meta_349			Haloxyfop methyl;Haloxyfop methyl ester	-19.9974	MS1 mz matched	376.051	285.998	0.000157185	0.0001476	0.000154733	0.000319078	0.000277132	0.000344858	0.000103955	0.000191632	0.000116095	0.437463	-1.19277	0.00832746	1.44422	down	--
meta_355			S 1033;(5Z,9alpha,11alpha,13E)-9,11-Dihydroxyprosta-5,13-dien-1-oic acid monosodium salt	-21.3754	MS1 mz matched	378.263	42.421	0.000201748	0.000281487	0.000235523	0.000485356	0.000463343	0.000493129	0.000146606	0.000108327	0.000115795	0.257123	-1.95947	3.01e-05	1.54033	down	--
meta_366			Sinensetin;Isosinensetin;Homoeriodictyol 4'-isobutyrate;Cyclokievitone hydrate;3',4',5',7,8-Pentamethoxyflavone;Auranetin;Sesamolinol;Tangeritin;Oxidihydroartocarpesin;3,4',5,6,8-Pentamethoxyflavone;Sinensetin;5,6,7,3',4'-Pentamethoxyflavone;Tangeretin;5,6,7,8,4'-Pentamethoxyflavone;Sesamolinol;(1'S)-Averantin;1,3,6,8-Tetrahydroxy-[(1S)-2-hydroxyhexyl]-9,10-anthraquinone	19.0717585138921;19.0717585138921;19.0717585138921;19.0717585138921;19.0717585138921;19.0717585138921;19.0717585138921;19.0717585138921;19.0717585138921;19.0717585138921;19.0798205636391;19.0798205636391;19.0798205636391;19.0798205636391	MS1 mz matched	395.117	385.11	5.36e-05	4.95e-05	7.48e-05	0.000195267	0.000165059	0.000244529	1.45e-05	5.28e-05	3.11e-05	0.162727	-2.61947	0.00817196	1.47858	down	--
meta_368			Haloxyfop methyl;Haloxyfop methyl ester	-19.9974	MS1 mz matched	398.032	286.042	4.85e-05	3.53e-05	3.35e-05	6.29e-05	5.41e-05	6.55e-05	4.66e-05	4.76e-05	3.88e-05	0.729075	-0.45586	0.0220494	1.35972	down	--
meta_370			Isoxapyrifop	11.2551	MS1 mz matched	400.087	24.89	2.43e-05	4.01e-05	2.56e-05	0.000215687	0.000172464	0.000171107	6.22e-05	5.78e-05	5.27e-05	0.308702	-1.69571	0.0106046	1.5035	down	--
meta_376			CDP;Myxochelin B	-15.8739450026963;-10.6653623507268	MS1 mz matched	404.178	392.55	5.5e-05	4.8e-05	7.07e-05	0.000166246	0.000144283	0.000198948	2.09e-05	4.63e-05	3.25e-05	0.195471	-2.35497	0.00544859	1.49719	down	--
meta_383					Unmapped	410.266	45.6275	0.000305187	0.000251622	0.000255266	0.000699648	0.000596016	0.000619568	0.000163994	0.000128844	0.000163702	0.238373	-2.06871	0.00162924	1.52939	down	--
meta_389			CPA(18:2(9Z,12Z)/0:0);Atractyloside G	-1.86289991028958;-21.6220891261498	MS1 mz matched	417.241	45.623	0.000223241	0.000201264	0.00019405	0.000622555	0.00057042	0.000644585	0.00011821	0.000125973	0.000140362	0.209269	-2.25657	0.000991462	1.53829	down	--
meta_393			Linoleyl carnitine;Linoelaidyl carnitine;Xanthommatin	15.5446683911307;15.5446683911307;21.1169707026906	MS1 mz matched	424.341	152.659	0.000857084	0.00073485	0.000648775	0.000500882	0.000446997	0.000460129	0.000634557	0.000668736	0.000744109	1.45411	0.540139	0.0102931	1.468	up	--
meta_397	Cholic acid	0.9679			MS2 forward	426.321	213.139	0.00107622	0.00106621	0.000881913	0.00119823	0.00102186	0.0011317	0.00321754	0.00361447	0.00382644	3.17993	1.66899	0.00309997	1.52962	up	Primary bile acid biosynthesis(ko00120);;Metabolic pathways(ko01100);;Bile secretion(ko04976)
meta_400					Unmapped	430.378	32.5505	0.00160248	0.00155344	0.00142417	0.000315517	0.000495783	0.000295809	0.000937226	0.00153151	0.00156749	3.64574	1.86621	0.0318919	1.41445	up	--
meta_410			CPA(18:2(9Z,12Z)/0:0);Atractyloside G	-1.86289991028958;-21.6220891261498	MS1 mz matched	439.221	45.833	0.000103869	7.72e-05	9.11e-05	0.000297273	0.000248964	0.000283779	7.24e-05	6.37e-05	8.16e-05	0.262394	-1.93019	0.0021508	1.52654	down	--
meta_417			11Z-Octadecenylcarnitine;Elaidic carnitine;Vaccenyl carnitine;Oleoylcarnitine;5,12-Dihydroxanthommatin	1.15434210050728;1.15434210050728;1.15434210050728;1.15434210050728;6.11263613539542	MS1 mz matched	448.341	149.689	0.00032043	0.000273521	0.000275587	0.000109246	0.000127196	8.78e-05	0.000193496	0.00020873	0.000225295	1.93517	0.952462	0.00269308	1.48458	up	--
meta_422			LPA(0:0/18:2(9Z,12Z));LPA(18:2(9Z,12Z)/0:0);Oleoylglycerone phosphate	-0.783201418675525;-0.783201418675525;-0.690856945821702	MS1 mz matched	452.276	243.143	0.000122301	0.000102266	0.000144338	0.000346763	0.000321871	0.000424028	3.33e-05	8.16e-05	5.01e-05	0.151099	-2.72643	0.00357968	1.51045	down	--
meta_425	1-Palmitoyl-2-hydroxy-sn-glycero-3-phosphoethanolamine	0.7709			MS2 forward	454.292	186.361	0.000461266	0.000456086	0.000384269	0.000641234	0.000540883	0.000540067	0.000331932	0.000417726	0.000366284	0.647981	-0.625977	0.0103253	1.42553	down	--
meta_426			Bispyribac-sodium	-13.1896	MS1 mz matched	454.352	212.185	3.24e-05	2.6e-05	2.12e-05	3.85e-05	3.35e-05	5.03e-05	0.000109736	0.000140081	0.000138451	3.17594	1.66718	0.0042229	1.50058	up	--
meta_431			CPA(18:2(9Z,12Z)/0:0);Atractyloside G	-1.86289991028958;-21.6220891261498	MS1 mz matched	458.266	45.1205	0.000209331	0.000194623	0.000203146	0.000435964	0.00038865	0.000489643	0.000163623	0.000110138	0.000196746	0.358002	-1.48196	0.00203527	1.48825	down	--
meta_435			Riboflavin cyclic-4',5'-phosphate;Riboflavin cyclic-4',5'-phosphate	-22.9405078605993;-23.0544077174804	MS1 mz matched	461.079	27.206	5.43e-05	4.75e-05	4.63e-05	7.84e-05	5.89e-05	7.01e-05	4.63e-05	4.72e-05	4.3e-05	0.657677	-0.604548	0.0467999	1.38252	down	--
meta_441					Unmapped	468.13	324.991	5.07e-05	5.43e-05	6.15e-05	0.000138129	8.87e-05	9.73e-05	4.5e-05	4.75e-05	3.01e-05	0.378338	-1.40225	0.0359403	1.38759	down	--
meta_442	1-Myristoyl-sn-glycero-3-phosphocholine	0.9789			MS2 forward	468.308	184.323	0.000834828	0.00075443	0.000772514	0.00125723	0.00108497	0.00105721	0.000771992	0.000672781	0.000742128	0.643318	-0.636396	0.0115752	1.45813	down	--
meta_452			Gentamicin;Gentamicin C1	-1.26058981129799;-1.15835163357625	MS1 mz matched	478.316	243.968	4.6e-05	5.69e-05	4.63e-05	3.41e-05	4.28e-05	4.2e-05	5.4e-05	5.26e-05	5.47e-05	1.3556	0.438934	0.0317175	1.42814	up	--
meta_454	1-Stearoyl-2-hydroxy-sn-glycero-3-phosphoethanolamine	0.9325			MS2 reverse	482.324	181.968	0.00115987	0.00102721	0.000986499	0.0014741	0.00135932	0.00131983	0.000855682	0.000890684	0.0010336	0.669346	-0.579176	0.00332246	1.47225	down	--
meta_455			1-O-Hexadecyl-lyso-sn-glycero-3-phosphocholine;1-O-Hexadecyl-2-lyso-sn-glycero-3-phosphocholine	12.5228	MS1 mz matched	482.359	183.153	0.00061143	0.000441924	0.000487025	0.000733106	0.000629876	0.000687198	0.00021331	0.000353967	0.00044665	0.494556	-1.0158	0.0225945	1.41734	down	--
meta_467			Erinacine P;Mucronine B	16.0271047278611;13.2202878195537	MS1 mz matched	493.28	238.448	0.000148429	9.32e-05	0.000121191	0.000248128	0.000199173	0.000236989	0.000110692	9.86e-05	0.000100991	0.453493	-1.14085	0.0102944	1.49814	down	--
meta_469	1-Palmitoyl-sn-glycero-3-phosphocholine	0.988			MS2 forward	496.339	200.793	0.00100188	0.00111077	0.00103224	0.000960667	0.00128384	0.00114533	0.000753103	0.000789399	0.000686416	0.657531	-0.60487	0.0431007	1.38682	down	Choline metabolism in cancer(ko05231);;Glycerophospholipid metabolism(ko00564)
meta_476					Unmapped	501.065	286.004	0.000131003	0.000134214	0.000118436	0.00031097	0.000222271	0.00030016	8.9e-05	0.000163422	8.74e-05	0.40777	-1.29417	0.012161	1.40438	down	--
meta_488	Taurodeoxycholic acid	0.9928			MS2 forward	517.33	150.43	0.00238857	0.00184351	0.00173792	0.00141045	0.001359	0.00139171	0.00159381	0.00155315	0.00162678	1.14721	0.198134	0.00219709	1.50237	up	--
meta_496	1-Stearoyl-2-hydroxy-sn-glycero-3-phosphocholine	0.9916			MS2 forward	524.37	174.055	0.0425855	0.0347347	0.0371045	0.0358009	0.0368635	0.0310677	0.0258557	0.0260069	0.0306558	0.795496	-0.330074	0.0417784	1.28125	down	Choline metabolism in cancer(ko05231);;Glycerophospholipid metabolism(ko00564)
meta_498	Leu-Leu	0.9984			MS2 reverse	527.321	179.894	0.000259716	0.000306761	0.000211975	0.000436355	0.000401895	0.000329818	0.000234348	0.000277753	0.000286163	0.683406	-0.549186	0.0400101	1.33942	down	--
meta_507			LysoPC(20:5(5Z,8Z,11Z,14Z,17Z));Novapikromyin	10.3203883442711;-4.93973030267765	MS1 mz matched	542.322	176.003	0.00242357	0.00201546	0.00183816	0.0037046	0.00331607	0.00323633	0.00248198	0.00267566	0.00271165	0.767212	-0.382303	0.0170189	1.42848	down	--
meta_508					Unmapped	542.621	173.978	0.000446647	0.000267125	0.000289169	0.000292191	0.000232485	0.000233176	0.000386427	0.00033291	0.000464853	1.56256	0.643911	0.0459732	1.32949	up	--
meta_516					Unmapped	552.329	204.315	0.000154578	0.000139208	0.000132161	0.000732731	0.000533289	0.000662116	4.6e-05	4.38e-05	4.26e-05	0.0686595	-3.8644	0.00936444	1.51456	down	--
meta_526	1-Stearoyl-sn-glycerol 3-phosphocholine	0.9839			MS2 forward	568.338	172.315	0.00575344	0.00472951	0.0045306	0.00715723	0.0061266	0.00607368	0.00316539	0.00337363	0.00406027	0.547554	-0.868926	0.00348213	1.47484	down	--
meta_533			Mangiferin 6'-gallate;	24.5454778090339;	MS1 mz matched	575.466	48.674	0.000212581	0.000281095	0.000253278	0.000295034	0.000248672	0.000248284	0.000349041	0.000391025	0.000334992	1.35741	0.440862	0.014794	1.39268	up	--
meta_540			ADP-ribose 1"-2" cyclic phosphate ;Z-Arg-Arg-NHMec;Benzyloxycarbonylarginyl-arginine 4-methylcoumarin-7-ylamide	15.4519601776873;-19.7971261332559	MS1 mz matched	586.28	37.072	0.000239018	0.000208363	0.000212284	4.32e-05	4.93e-05	3.15e-05	0.000440974	0.00042211	0.000407315	10.2423	3.35647	4.46e-05	1.54341	up	--
meta_552					Unmapped	603.354	192.54	5.49e-05	4.03e-05	4.02e-05	6.25e-05	6.36e-05	5.47e-05	4.91e-05	4.25e-05	3.95e-05	0.724908	-0.46413	0.0142315	1.39405	down	--
meta_555			Hydroxydestruxin B;	-17.66337942795;	MS1 mz matched	610.371	231.631	9.77e-05	7.56e-05	8.77e-05	0.000305666	0.000352939	0.00036121	2.89e-05	3.8e-05	3.94e-05	0.104341	-3.26062	0.0024314	1.53757	down	--
meta_559					Unmapped	620.285	37.4425	3.9e-05	4.21e-05	4.04e-05	3.24e-05	2.66e-05	3.48e-05	7.26e-05	6.26e-05	5.91e-05	2.06954	1.04931	0.00439183	1.48904	up	--
meta_567			CE(16:0);Cholesteryl palmitate	12.3187720648003;12.3187720648003	MS1 mz matched	626.079	285.983	8.88e-05	7.85e-05	7.45e-05	0.000192237	0.000168442	0.000202948	5.99e-05	0.000104212	5.22e-05	0.38378	-1.38165	0.00644786	1.46857	down	--
meta_576			Maslinic acid 3-O-b-D-glucoside;Momordicin II;Momordicoside L;Lucyoside Q;28-Glucosylpomolate;Soyasapogenol B 3-O-b-D-glucuronide;Soyasapogenol B 3-O-D-glucuronide;Soyasapogenol B 3-O-beta-D-glucuronide	-6.43670865202463;-6.43670865202463;-6.43670865202463;-6.43670865202463;-6.43670865202463;-6.43670865202463;-6.46271697980211	MS1 mz matched	635.412	167.988	6.24e-05	4.76e-05	3.35e-05	5.89e-05	8.28e-05	7.31e-05	3.46e-05	3.07e-05	5.41e-05	0.555733	-0.847537	0.0336939	1.31172	down	--
meta_580					Unmapped	644.493	44.9915	0.000419532	0.000371737	0.000361347	0.000203742	0.000269889	0.000198333	0.000321459	0.000317206	0.000404211	1.55198	0.634113	0.0293747	1.33035	up	--
meta_583					Unmapped	649.281	340.87	0.000160373	0.000157829	0.000156917	0.00033179	0.000288926	0.000360666	9.55e-05	0.000155314	0.000103102	0.360601	-1.47152	0.00180551	1.49298	down	--
meta_593			(6S)-6-beta-hydroxy-1,4,5,6-tetrahydronicotinamide-adenine dinucleotide;(6S)-6beta-Hydroxy-1,4,5,6-tetrahydronicotimide-adenine dinucleotide;(S)-DH-hydrate;(S)-DHX;(6S)-6-Hydroxy-1,4,5,6-tetrahydronicotimide-adenine dinucleotide;6beta-Hydroxy-1,4,5,6-tetrahydronicotimide-adenine dinucleotide;(6R)-6beta-Hydroxy-1,4,5,6-tetrahydronicotimide-adenine dinucleotide;(R)-DH-hydrate;(R)-DHX	-22.3862154757001;-22.3862154757001;-22.3862154757001	MS1 mz matched	666.433	220.284	4.15e-05	4.12e-05	3.6e-05	8.4e-05	7.46e-05	8.95e-05	3.25e-05	2.37e-05	3.51e-05	0.367845	-1.44283	0.00088393	1.50994	down	--
meta_611					Unmapped	687.238	341.069	4.34e-05	3.19e-05	5.09e-05	7.8e-05	6.28e-05	8.81e-05	2e-05	3.9e-05	2.48e-05	0.366239	-1.44914	0.00760597	1.44242	down	--
meta_616			3',5'-Cyclic diGMP;cdiGMP;3',5'-Cyclic diguanylic acid;Bis-(3',5')-cyclic diGMP;Cyclic di-3',5'-guanylate	14.6357	MS1 mz matched	691.116	27.244	2.9e-05	2.2e-05	2.1e-05	3.98e-05	3.28e-05	3.5e-05	2.11e-05	2.48e-05	2.09e-05	0.619996	-0.689669	0.00874725	1.45266	down	--
meta_617			Bismahanine;	-1.60595317287718;	MS1 mz matched	693.36	294.707	5.9e-05	5.34e-05	3.78e-05	8.89e-05	8.85e-05	8.75e-05	4.69e-05	4.94e-05	5.39e-05	0.566753	-0.819207	0.00208471	1.53633	down	--
meta_620			PE(18:3(9Z,12Z,15Z)/P-16:0);PE(18:3(6Z,9Z,12Z)/P-16:0);PE(P-16:0/18:3(6Z,9Z,12Z));PE(P-16:0/18:3(9Z,12Z,15Z));	22.021072140162;22.021072140162;22.021072140162;22.021072140162;	MS1 mz matched	698.534	31.987	0.000116555	0.000121893	0.000111543	0.000243329	0.000255289	0.000160006	5.58e-05	6.8e-05	7.65e-05	0.304137	-1.71721	0.032202	1.43582	down	--
meta_628			3',5'-Cyclic diGMP;cdiGMP;3',5'-Cyclic diguanylic acid;Bis-(3',5')-cyclic diGMP;Cyclic di-3',5'-guanylate	14.6357	MS1 mz matched	708.143	27.279	5.67e-05	5.7e-05	5.05e-05	7.99e-05	7.28e-05	7.88e-05	4.12e-05	4.99e-05	4.4e-05	0.583376	-0.777501	0.000743427	1.51248	down	--
meta_631					Unmapped	709.356	323.12	4e-05	3.82e-05	3.84e-05	6.96e-05	7.19e-05	8.21e-05	2.72e-05	4.07e-05	3.63e-05	0.465767	-1.10232	0.00197451	1.49129	down	--
meta_636			PC(16:0/P-16:0);PC(P-18:0/14:0);PC(14:0/P-18:0);PC(P-16:0/16:0);PC(o-16:0/16:1(9Z));	-11.4719562662208;-11.4719562662208;-11.4719562662208;-11.4719562662208;-11.4719562662208;	MS1 mz matched	718.559	32.222	4.92e-05	3.58e-05	3.87e-05	9.08e-05	7.68e-05	6.06e-05	1.75e-05	4.43e-05	3.6e-05	0.428595	-1.22231	0.0213155	1.35768	down	--
meta_638			PE(P-18:1(9Z)/16:1(9Z));PE(P-16:0/18:2(9Z,12Z));PE(18:2(9Z,12Z)/P-16:0);PE(16:1(9Z)/P-18:1(11Z));PE(P-18:1(11Z)/16:1(9Z));PE(16:1(9Z)/P-18:1(9Z));	-14.7103667243787;-14.7103667243787;-14.7103667243787;-14.7103667243787;-14.7103667243787;-14.7103667243787;	MS1 mz matched	722.503	45.235	0.000124715	0.000142754	0.000155799	0.000136602	0.000128427	0.000102994	8.85e-05	7.6e-05	8.43e-05	0.676033	-0.564835	0.0459858	1.35629	down	--
meta_641			Parishin B;Parishin C	20.0489854389067;20.0489854389067	MS1 mz matched	729.239	341.068	0.000291278	0.000300209	0.000345241	0.000795315	0.000715228	0.000872269	0.000178356	0.000285338	0.000253875	0.301143	-1.73148	0.000952786	1.51556	down	--
meta_650			Parishin B;Parishin C	20.0489854389067;20.0489854389067	MS1 mz matched	746.265	341.072	5.75e-05	5.65e-05	6.27e-05	0.000152167	0.000141051	0.000161456	4.19e-05	5.85e-05	4.86e-05	0.32751	-1.61039	0.000228627	1.52892	down	--
meta_651					Unmapped	751.093	285.983	2.56e-05	2.48e-05	1.86e-05	5.17e-05	3.52e-05	5.39e-05	1.46e-05	2.21e-05	1.51e-05	0.368298	-1.44105	0.0247371	1.41641	down	--
meta_652			Parishin B;Parishin C	20.0489854389067;20.0489854389067	MS1 mz matched	751.218	341.113	3.05e-05	1.97e-05	2.9e-05	4.7e-05	4.3e-05	5.13e-05	2.12e-05	2.96e-05	2.24e-05	0.517877	-0.949318	0.00311926	1.4764	down	--
meta_656					Unmapped	756.861	449.067	0.000152781	0.000150186	0.000127784	0.000144625	0.000104708	0.000122321	0.000180215	0.000180357	0.0001812	1.45773	0.543725	0.0389835	1.43831	up	--
meta_660			Lividomycin A	12.8718	MS1 mz matched	762.373	443.858	0.0011773	0.00116154	0.00148354	0.00110971	0.00131335	0.00128441	0.00193539	0.00197509	0.00197501	1.58747	0.666726	0.00585485	1.51936	up	--
meta_664			Parishin B;Parishin C	20.0489854389067;20.0489854389067	MS1 mz matched	767.195	341.067	9.3e-05	0.000102588	0.000138034	0.000217443	0.000193583	0.000271102	4.93e-05	0.00010741	7.53e-05	0.340038	-1.55623	0.00782919	1.44593	down	--
meta_665			Adiantifoline	-13.2167	MS1 mz matched	771.313	470.308	5.11e-05	6.34e-05	3.51e-05	1.79e-05	2.01e-05	1.24e-05	7.59e-05	5.38e-05	7.82e-05	4.1254	2.04453	0.0150746	1.47959	up	--
meta_666					Unmapped	773.076	286.036	4.03e-05	3.48e-05	3.5e-05	5.79e-05	5.09e-05	5.68e-05	3.78e-05	4.74e-05	3.4e-05	0.719343	-0.475247	0.0396211	1.33479	down	--
meta_667					Unmapped	773.364	443.921	0.000297094	0.000330331	0.000393229	0.000296353	0.00032879	0.000325398	0.000522458	0.000514922	0.0005123	1.63031	0.705149	0.00132959	1.5358	up	--
meta_669					Unmapped	774.867	443.779	2.53e-05	3.38e-05	2.82e-05	1.84e-05	1.86e-05	2.41e-05	4.4e-05	3.51e-05	3.78e-05	1.91608	0.938156	0.0061858	1.46061	up	--
meta_670			TG(14:0/18:1(11Z)/14:1(9Z));TG(14:1(9Z)/18:0/14:1(9Z));TG(16:0/16:1(9Z)/14:1(9Z));TG(14:0/16:1(9Z)/16:1(9Z));TG(14:1(9Z)/14:0/18:1(11Z));TG(14:0/14:1(9Z)/18:1(11Z));TG(14:1(9Z)/16:0/16:1(9Z));TG(14:1(9Z)/14:0/18:1(9Z));TG(18:0/14:1(9Z)/14:1(9Z));TG(16:0/14:1(9Z)/16:1(9Z));TG(16:1(9Z)/14:0/16:1(9Z))[iso3];TG(14:0/14:1(9Z)/18:1(9Z));TG(14:0/18:1(9Z)/14:1(9Z));	-6.36064946998153;-6.36064946998153;-6.36064946998153;-6.36064946998153;-6.36064946998153;-6.36064946998153;-6.36064946998153;-6.36064946998153;-6.36064946998153;-6.36064946998153;-6.36064946998153;-6.36064946998153;-6.36064946998153;	MS1 mz matched	776.23	31.81	0.000158063	0.000154825	0.000176214	6.87e-05	7.72e-05	4.29e-05	8.83e-05	0.000103064	0.000123395	1.66685	0.737125	0.0443265	1.27278	up	--
meta_679					Unmapped	795.335	38.162	0.000100218	8.11e-05	6.99e-05	6.14e-05	4.89e-05	2.23e-05	8.49e-05	0.000102304	8.16e-05	2.0279	1.01999	0.0385282	1.33749	up	--
meta_681					Unmapped	798.563	123.57	0.0058447	0.00499686	0.00461194	0.0201985	0.0158464	0.0166102	0.00140333	0.0016732	0.00153457	0.0875719	-3.51339	0.00679852	1.52238	down	--
meta_683					Unmapped	800.811	377.354	0.000167524	0.000146443	0.000169252	0.000163721	0.000167624	0.000163706	0.000154092	0.000159211	0.000160293	0.956663	-0.0639167	0.0432594	1.30211	down	--
meta_684			PC(18:1(11Z)/18:3(9Z,12Z,15Z));PC(18:0/18:4(6Z,9Z,12Z,15Z));PC(20:4(5Z,8Z,11Z,14Z)/16:0);PC(18:3(9Z,12Z,15Z)/18:1(11Z));PC(18:2(9Z,12Z)/18:2(9Z,12Z));PC(16:1(9Z)/20:3(5Z,8Z,11Z));PC(18:3(9Z,12Z,15Z)/18:1(9Z));PC(16:0/20:4(5Z,8Z,11Z,14Z));PC(18:4(6Z,9Z,12Z,15Z)/18:0);PC(20:3(5Z,8Z,11Z)/16:1(9Z));PC(16:1(9Z)/20:3(8Z,11Z,14Z));PC(20:4(8Z,11Z,14Z,17Z)/16:0);PC(16:0/20:4(8Z,11Z,14Z,17Z));PC(18:3(6Z,9Z…	-2.75742624694987;-2.75742624694987;-2.75742624694987;-2.75742624694987;-2.75742624694987;-2.75742624694987;-2.75742624694987;-2.75742624694987;-2.75742624694987;-2.75742624694987;-2.75742624694987;-2.75742624694987;-2.75742624694987;-2.75742624694987;-2.75742624694987;-2.75742624694987;-2.75742624694987;-2.75742624694987;-2.75742624694987;-2.75742624694987;-2.75742624694987;	MS1 mz matched	804.551	132.928	0.00132608	0.00120372	0.0010571	0.00171512	0.00164839	0.00150334	0.00124438	0.00122289	0.00123214	0.760124	-0.395693	0.0239138	1.46954	down	--
meta_685			Parishin B;Parishin C	20.0489854389067;20.0489854389067	MS1 mz matched	805.15	341.064	4.45e-05	4.84e-05	4.93e-05	5.95e-05	7.6e-05	9.05e-05	1.74e-05	4.11e-05	3.64e-05	0.419615	-1.25286	0.0208069	1.37213	down	--
meta_694					Unmapped	820.555	264.409	2.19e-05	1.56e-05	1.22e-05	2.08e-05	1.74e-05	1.87e-05	3.16e-05	3.4e-05	3.44e-05	1.75505	0.811514	0.000438965	1.52281	up	--
meta_698			Calenduloside G methyl ester;	5.06282983511483;	MS1 mz matched	826.499	45.599	3.8e-05	2.9e-05	2.75e-05	0.000110596	0.000121945	0.000100311	9.48e-06	1.2e-05	1.81e-05	0.118991	-3.07108	0.00132546	1.53244	down	--
meta_704					Unmapped	834.609	212.98	3.06e-05	3.45e-05	2.22e-05	3.86e-05	3.6e-05	4.19e-05	0.000312231	0.000404654	0.000325366	8.9508	3.16202	0.00846249	1.5185	up	--
meta_708			TG(14:1(9Z)/18:4(6Z,9Z,12Z,15Z)/20:5(5Z,8Z,11Z,14Z,17Z));TG(14:1(9Z)/20:5(5Z,8Z,11Z,14Z,17Z)/18:4(6Z,9Z,12Z,15Z));TG(18:4(6Z,9Z,12Z,15Z)/14:1(9Z)/20:5(5Z,8Z,11Z,14Z,17Z));C-1027 Chromophore;C-1027	-10.3170084659666;-10.3170084659666;-10.3170084659666;21.8205812196927	MS1 mz matched	844.266	396.312	2.48e-05	2.71e-05	3.71e-05	6.99e-05	6.9e-05	9.18e-05	1.56e-05	2.51e-05	2.24e-05	0.273311	-1.87138	0.0097646	1.48738	down	--
meta_716			TG(14:1(9Z)/18:4(6Z,9Z,12Z,15Z)/20:5(5Z,8Z,11Z,14Z,17Z));TG(14:1(9Z)/20:5(5Z,8Z,11Z,14Z,17Z)/18:4(6Z,9Z,12Z,15Z));TG(18:4(6Z,9Z,12Z,15Z)/14:1(9Z)/20:5(5Z,8Z,11Z,14Z,17Z));C-1027 Chromophore;C-1027	-10.3170084659666;-10.3170084659666;-10.3170084659666;21.8205812196927	MS1 mz matched	861.292	396.312	1.59e-05	1.55e-05	2.06e-05	4.17e-05	4.47e-05	5.98e-05	1.11e-05	2.05e-05	1.5e-05	0.319234	-1.64731	0.0141704	1.4496	down	--
meta_718			TG(14:1(9Z)/18:4(6Z,9Z,12Z,15Z)/20:5(5Z,8Z,11Z,14Z,17Z));TG(14:1(9Z)/20:5(5Z,8Z,11Z,14Z,17Z)/18:4(6Z,9Z,12Z,15Z));TG(18:4(6Z,9Z,12Z,15Z)/14:1(9Z)/20:5(5Z,8Z,11Z,14Z,17Z));C-1027 Chromophore;C-1027	-10.3170084659666;-10.3170084659666;-10.3170084659666;21.8205812196927	MS1 mz matched	866.248	396.526	1.85e-05	1.72e-05	2.25e-05	4.77e-05	4.4e-05	6.53e-05	1.04e-05	2.12e-05	1.51e-05	0.29732	-1.74991	0.0166233	1.43824	down	--
meta_724					Unmapped	876.109	286.017	1.6e-05	1.73e-05	1.66e-05	4.11e-05	2.92e-05	4.71e-05	1.04e-05	2.34e-05	1.05e-05	0.376596	-1.40891	0.0243726	1.34941	down	--
meta_731			PE(22:1(13Z)/24:1(15Z));PE(24:0/22:2(13Z,16Z));PE(22:2(13Z,16Z)/24:0);PE(24:1(15Z)/22:1(13Z));	-16.9803654677023;-16.9803654677023;-16.9803654677023;-16.9803654677023;	MS1 mz matched	884.694	31.8125	5.24e-05	5.46e-05	5.07e-05	0.000104506	0.000133797	6.53e-05	1.14e-05	2.41e-05	8.21e-06	0.143883	-2.79703	0.0419913	1.40207	down	--
meta_736			TG(15:0/18:3(6Z,9Z,12Z)/22:2(13Z,16Z));TG(15:0/20:5(5Z,8Z,11Z,14Z,17Z)/20:0);TG(18:0/18:3(9Z,12Z,15Z)/20:2n6);TG(15:0/20:1(11Z)/20:4(8Z,11Z,14Z,17Z));TG(15:0/22:2(13Z,16Z)/18:3(6Z,9Z,12Z));TG(14:1(9Z)/20:2n6/22:2(13Z,16Z));TG(15:0/22:4(7Z,10Z,13Z,16Z)/18:1(11Z));TG(16:0/20:2n6/20:3(5Z,8Z,11Z));TG(15:0/20:4(8Z,11Z,14Z,17Z)/20:1(11Z));TG(20:2n6/16:0/20:3n6);TG(20:1(11Z)/15:0/20:4(8Z,11Z,14Z,17Z));T…	14.616867442055;14.616867442055;14.616867442055;14.616867442055;14.616867442055;14.616867442055;14.616867442055;14.616867442055;14.616867442055;14.616867442055;14.616867442055;14.616867442055;14.616867442055;14.616867442055;14.616867442055;14.616867442055;14.616867442055;14.616867442055;14.616867442055;14.616867442055;14.616867442055;14.616867442055;14.616867442055;14.616867442055;14.616867442055…	MS1 mz matched	895.781	376.738	2.57e-05	2.32e-05	2.39e-05	2.42e-05	2.16e-05	2.09e-05	2.92e-05	3.38e-05	2.84e-05	1.36932	0.453464	0.0214718	1.39264	up	--
meta_753					Unmapped	938.177	27.219	2.01e-05	2.31e-05	1.68e-05	3.46e-05	3.66e-05	3.35e-05	1.57e-05	2.17e-05	2.13e-05	0.560332	-0.835647	0.00666228	1.49035	down	--
meta_763					Unmapped	962.836	367.952	0.000105798	0.000145415	0.000123807	0.000108763	0.000101631	0.00013656	2.19e-05	6.32e-05	4.81e-05	0.384012	-1.38078	0.0118003	1.40992	down	--
meta_773			TG(20:0/22:5(4Z,7Z,10Z,13Z,16Z)/20:3(5Z,8Z,11Z));TG(24:1(15Z)/20:3n6/18:4(6Z,9Z,12Z,15Z));TG(22:2(13Z,16Z)/18:1(9Z)/22:5(4Z,7Z,10Z,13Z,16Z));TG(20:3(5Z,8Z,11Z)/22:2(13Z,16Z)/20:3n6);TG(20:4(5Z,8Z,11Z,14Z)/24:1(15Z)/18:3(9Z,12Z,15Z));TG(22:0/18:3(6Z,9Z,12Z)/22:5(4Z,7Z,10Z,13Z,16Z));TG(22:0/20:3n6/20:5(5Z,8Z,11Z,14Z,17Z));TG(18:4(6Z,9Z,12Z,15Z)/24:0/20:4(8Z,11Z,14Z,17Z));TG(20:1(11Z)/22:4(7Z,10Z,13…	-22.5381216233495;-22.5381216233495;-22.5381216233495;-22.5381216233495;-22.5381216233495;-22.5381216233495;-22.5381216233495;-22.5381216233495;-22.5381216233495;-22.5381216233495;-22.5381216233495;-22.5381216233495;-22.5381216233495;-22.5381216233495;-22.5381216233495;-22.5381216233495;-22.5381216233495;-22.5381216233495;-22.5381216233495;-22.5381216233495;-22.5381216233495;-22.5381216233495;-22…	MS1 mz matched	987.81	136.831	0.000193644	0.000137667	0.000119723	0.000118257	7.99e-05	7.26e-05	0.000155203	0.000155394	0.000135968	1.64911	0.721683	0.0369338	1.37015	up	--
meta_776					Unmapped	990.737	31.377	3.5e-05	4.73e-05	4.27e-05	6.3e-05	9.72e-05	5e-05	5.52e-06	2.02e-05	1.1e-05	0.174934	-2.51512	0.0445843	1.38366	down	--
meta_781			(4R,8R,12R)-Trimethyl-2E-tridecenoyl-CoA;(2E)-Hexadecenoyl-CoA;	-11.3827915870615;-11.3827915870615;	MS1 mz matched	1000.29	31.379	4.06e-05	4.17e-05	5.35e-05	1.65e-05	2.2e-05	1.4e-05	3.24e-05	3.27e-05	2.87e-05	1.78558	0.836392	0.013692	1.4347	up	--
meta_782			PC(24:1(15Z)/24:0);PC(24:0/24:1(15Z));	-8.27163171424637;-8.27163171424637;	MS1 mz matched	1000.76	31.4635	5.5e-05	4.42e-05	3.96e-05	9.28e-05	7.23e-05	5.06e-05	2.56e-06	1.41e-05	8.11e-06	0.114813	-3.12264	0.0278822	1.4343	down	--
meta_785					Unmapped	1018.15	286.017	2.19e-05	1.86e-05	1.67e-05	4.13e-05	3.61e-05	4.79e-05	1.32e-05	2.64e-05	1.42e-05	0.429516	-1.21922	0.0129587	1.40819	down	--
meta_786					Unmapped	1019.7	177.363	0.000916637	0.000835575	0.000767155	0.000839273	0.00100619	0.000868851	0.00054436	0.000630934	0.0007026	0.691848	-0.531474	0.015888	1.39059	down	--
meta_808					Unmapped	1056.75	31.846	2.8e-05	2.03e-05	2.85e-05	3.84e-05	5.94e-05	3.26e-05	8.55e-07	6.4e-06	5.87e-06	0.100691	-3.31199	0.0356221	1.42725	down	--
meta_818					Unmapped	1080.48	422.982	2.1e-05	2.11e-05	2.95e-05	5.34e-05	4.23e-05	6.98e-05	1.05e-05	2.69e-05	1.47e-05	0.315185	-1.66573	0.0226464	1.38414	down	--
