# Supplementary material for: Metabolomic Profiling of Female Mink Serum during Early to Mid-Pregnancy to Reveal Metabolite Changes
Source: Genes (Basel). 2023 Sep 4;14(9):1759. doi: 10.3390/genes14091759 (PMC10531253; doi:10.3390/genes14091759)
Supplement: Supplementary file 1 [file genes-14-01759-s001.zip › supplementary file 7AnegD1vsD15the KEGG pathway database.xlsx]

## Sheet: supplementary file 3A-neg-D1_vs
#ID	MS2 name	MS2 score	MS1 name	MS1 ppm	type	mzmed	rtmed	QC01neg.QC01	QC02neg.QC02	QC03neg.QC03	D1.1neg.D1.1	D1.2neg.D1.2	D1.3neg.D1.3	D15.1neg.D15.1	D15.2neg.D15.2	D15.3neg.D15.3	Fold_change	log2FC	P_value	VIP	regulated	KEGG_pathway_annotation
meta_1					Unmapped	88.0428	337.608	0.000319949	0.000314866	0.000392998	0.000396145	0.000454591	0.000447897	0.000291539	0.000299666	0.000232132	0.634003	-0.657439	0.00521939	1.20523	down	--
meta_4	Phenol	0.9874			MS2 forward	93.0363	130.031	9.15e-05	7.67e-05	0.000115826	0.000291348	0.000409158	0.000450431	1.31e-05	1.52e-05	2.38e-05	0.0452836	-4.46487	0.0161537	1.23778	down	Tyrosine metabolism(ko00350);;Protein digestion and absorption(ko04974)
meta_6	2-hydroxy-butanoic acid	0.9132			MS2 forward	103.041	198.685	0.000753836	0.000732156	0.000896115	0.000469187	0.000447004	0.000415981	0.000690709	0.000702725	0.000613041	1.50617	0.590884	0.00532253	1.23009	up	Propanoate metabolism(ko00640)
meta_8	Uracil	0.998			MS2 forward	111.021	92.863	0.000647475	0.00065766	0.000751713	0.00136981	0.0012902	0.0014053	0.000693023	0.000849213	0.000754049	0.564848	-0.824064	0.000712921	1.25603	down	Pantothenate and CoA biosynthesis(ko00770);;beta-Alanine metabolism(ko00410);;Metabolic pathways(ko01100);;Pyrimidine metabolism(ko00240)
meta_11	L-Proline	0.9986			MS2 forward	114.057	302.377	0.000703117	0.000728235	0.000831889	0.00121957	0.00114712	0.00129828	0.000729357	0.000720445	0.000722728	0.592782	-0.754425	0.00743664	1.25981	down	Mineral absorption(ko04978);;Arginine and proline metabolism(ko00330);;Biosynthesis of amino acids(ko01230);;Protein digestion and absorption(ko04974);;Metabolic pathways(ko01100);;ABC transporters(ko02010);;Aminoacyl-tRNA biosynthesis(ko00970);;Central carbon metabolism in cancer(ko05230)
meta_12			Methylacetoacetic acid;Alpha-ketoisovaleric acid;Acetoxyacetone;Ethyl pyruvate;Glutarate semialdehyde;2-Methylacetoacetic acid;Levulinic acid;2-Oxovaleric acid;3-Methyl-2-oxobutanoic acid;3-Methyl-2-oxobutyric acid;3-Methyl-2-oxobutanoate;2-Oxo-3-methylbutanoate;2-Oxoisovalerate;2-Oxoisopentanoate;alpha-Ketovaline;2-Ketovaline;2-Keto-3-methylbutyric acid;3-Oxopentanoic acid;3-Oxopentanoate;5-Oxop…	-11.5823417625047;-11.5823417625047;-11.5823417625047;-11.5823417625047;-11.5823417625047;-11.5823417625047;-11.5823417625047;-11.5823417625047;-11.2023287056271;-11.2023287056271;-11.2023287056271;-11.2023287056271	MS1 mz matched	115.041	33.318	0.00588328	0.00575588	0.00514944	0.000932817	0.00334703	0.00228598	0.00594827	0.00371613	0.00535551	2.28759	1.19383	0.0435105	1.05473	up	--
meta_14	L-Valine	0.9718			MS2 forward	116.073	290.282	0.00138592	0.00138149	0.00161586	0.00215965	0.00231442	0.00255834	0.00138759	0.00130887	0.00133993	0.573971	-0.800951	0.0109185	1.24474	down	2-Oxocarboxylic acid metabolism(ko01210);;Valine, leucine and isoleucine biosynthesis(ko00290);;Valine, leucine and isoleucine degradation(ko00280);;Protein digestion and absorption(ko04974);;Metabolic pathways(ko01100);;ABC transporters(ko02010);;Central carbon metabolism in cancer(ko05230);;Aminoacyl-tRNA biosynthesis(ko00970);;Pantothenate and CoA biosynthesis(ko00770);;Mineral absorption(ko04…
meta_15	L-Threonine	0.925			MS2 forward	118.052	341.46	0.0003256	0.000350905	0.000390725	0.000497834	0.000512211	0.000612996	0.000331443	0.000318982	0.000285608	0.576716	-0.794068	0.0148821	1.21173	down	Glycine, serine and threonine metabolism(ko00260);;Metabolic pathways(ko01100);;ABC transporters(ko02010);;Aminoacyl-tRNA biosynthesis(ko00970);;Valine, leucine and isoleucine biosynthesis(ko00290);;Protein digestion and absorption(ko04974);;Porphyrin and chlorophyll metabolism(ko00860);;Biosynthesis of amino acids(ko01230);;Mineral absorption(ko04978);;Monobactam biosynthesis(ko00261)
meta_16			Benzoic acid;4-Hydroxybenzaldehyde;3-(2-Furanyl)-2-propenal;2-Hydroxybenzaldehyde;Benzoate;Benzoic acid;Benzenecarboxylic acid;Phenylformic acid;Dracylic acid;Aromatic acid;Aromatic carboxylic acid;4-Hydroxybenzaldehyde;p-Hydroxybenzaldehyde;3-Hydroxybenzaldehyde;Salicylaldehyde;o-Hydroxybenzaldehyde;2-Hydroxybenzaldehyde;Tropolone	10.0019027542147;10.0019027542147;10.0019027542147;10.0019027542147;9.83309952405507;9.83309952405507;9.83309952405507;9.83309952405507;9.83309952405507;9.83309952405507	MS1 mz matched	121.031	40.526	0.00356239	0.00348052	0.00343606	0.011016	0.00870264	0.0101223	0.000424877	0.000280659	0.00042001	0.0377181	-4.7286	0.00474805	1.26659	down	--
meta_18	Thymine	0.7301			MS2 reverse	125.036	88.173	0.000119274	0.000140928	0.000137683	0.00036274	0.000433244	0.000407897	7.81e-05	8.15e-05	8.04e-05	0.199376	-2.32644	0.00402164	1.26877	down	Metabolic pathways(ko01100);;Pyrimidine metabolism(ko00240)
meta_19	5-Amino-4-carbamoylimidazole (AICA)	0.8292			MS2 reverse	126.057	124.04	0.000130409	0.000112608	0.000131795	0.000182011	0.000256889	0.000338909	8.07e-05	6.47e-05	4.65e-05	0.246761	-2.01881	0.0443228	1.15552	down	--
meta_21					Unmapped	127.052	330.914	5.36e-05	5.14e-05	4.59e-05	4.32e-05	2.68e-05	2.26e-05	5.62e-05	5.45e-05	8.05e-05	2.06596	1.04682	0.0389846	1.07839	up	--
meta_22	L-Pyroglutamic acid	0.993			MS2 forward	128.037	284.935	0.00193266	0.00234662	0.00203931	0.00215935	0.00174817	0.00187351	0.00265175	0.0024035	0.0025669	1.31847	0.39887	0.0190357	1.1612	up	Glutathione metabolism(ko00480)
meta_23	Mesaconic acid	0.9862			MS2 forward	129.02	416.8	4.42e-05	4.75e-05	5.44e-05	6.98e-05	6.62e-05	7.32e-05	4.29e-05	4.18e-05	4.83e-05	0.635886	-0.653161	0.000876796	1.24809	down	Carbon metabolism(ko01200);;C5-Branched dibasic acid metabolism(ko00660);;Metabolic pathways(ko01100);;Glyoxylate and dicarboxylate metabolism(ko00630);;2-Oxocarboxylic acid metabolism(ko01210);;Valine, leucine and isoleucine biosynthesis(ko00290)
meta_24	ketoisocaproic acid	0.8729			MS2 forward	129.057	47.429	0.0260421	0.0260202	0.026052	0.0287521	0.032919	0.0310735	0.0175123	0.0173263	0.0173796	0.563032	-0.828712	0.00776898	1.25929	down	Biosynthesis of amino acids(ko01230);;Metabolic pathways(ko01100);;Valine, leucine and isoleucine biosynthesis(ko00290);;Valine, leucine and isoleucine degradation(ko00280);;2-Oxocarboxylic acid metabolism(ko01210)
meta_26			Trans-3-hydroxy-L-proline;3-Hydroxy-L-proline;5-Amino-2-oxopentanoic acid;4-Hydroxyproline;Propionylglycine;L-Glutamic gamma-semialdehyde;N-Acetyl-L-alanine;cis-4-Hydroxy-D-proline;5-Aminolevulinic acid;4-Hydroxy-2-pyrrolidinecarboxylic acid;4-Hydroxy-L-proline;5-Aminolevulite;5-Amino-4-oxopentanoate;5-Amino-4-oxovaleric acid;cis-4-Hydroxy-L-proline;L-Allohydroxyproline;N-Acetyl-beta-alanine;5-Am…	-24.7462496123692;-24.7462496123692;-24.7462496123692;-24.7462496123692;-24.7462496123692;-24.7462496123692;-24.7462496123692;-24.7462496123692;-24.7462496123692;-24.7462496123692;-24.7462496123692;-24.416633220909;-24.416633220909;-24.416633220909;-24.416633220909;-24.416633220909;-24.416633220909;-24.416633220909;-24.416633220909;-24.416633220909;-24.416633220909;-24.416633220909;-24.4166332209…	MS1 mz matched	130.052	358.858	0.000197651	0.000203759	0.000200742	0.000227978	0.000199138	0.000225361	0.000161263	0.000146813	0.000188272	0.760715	-0.394572	0.0300743	1.10363	down	--
meta_27			Trans-3-hydroxy-L-proline;3-Hydroxy-L-proline;5-Amino-2-oxopentanoic acid;4-Hydroxyproline;Propionylglycine;L-Glutamic gamma-semialdehyde;N-Acetyl-L-alanine;cis-4-Hydroxy-D-proline;5-Aminolevulinic acid;4-Hydroxy-2-pyrrolidinecarboxylic acid;4-Hydroxy-L-proline;5-Aminolevulite;5-Amino-4-oxopentanoate;5-Amino-4-oxovaleric acid;cis-4-Hydroxy-L-proline;L-Allohydroxyproline;N-Acetyl-beta-alanine;5-Am…	-24.7462496123692;-24.7462496123692;-24.7462496123692;-24.7462496123692;-24.7462496123692;-24.7462496123692;-24.7462496123692;-24.7462496123692;-24.7462496123692;-24.7462496123692;-24.7462496123692;-24.416633220909;-24.416633220909;-24.416633220909;-24.416633220909;-24.416633220909;-24.416633220909;-24.416633220909;-24.416633220909;-24.416633220909;-24.416633220909;-24.416633220909;-24.4166332209…	MS1 mz matched	130.052	336.303	0.000201745	0.000224143	0.000288398	0.000254048	0.000288742	0.000333809	0.000193402	0.000207811	0.000146994	0.625379	-0.677198	0.0225219	1.12609	down	--
meta_28	L-Leucine	0.9965			MS2 forward	130.089	254.192	0.00337524	0.00349676	0.00481775	0.00482564	0.00568292	0.00509889	0.00383154	0.00408398	0.00377652	0.749131	-0.41671	0.0242935	1.1821	down	Aminoacyl-tRNA biosynthesis(ko00970);;Central carbon metabolism in cancer(ko05230);;mTOR signaling pathway(ko04150);;ABC transporters(ko02010);;Metabolic pathways(ko01100);;Protein digestion and absorption(ko04974);;Valine, leucine and isoleucine degradation(ko00280);;Valine, leucine and isoleucine biosynthesis(ko00290);;2-Oxocarboxylic acid metabolism(ko01210);;Biosynthesis of amino acids(ko0123…
meta_30	Hydroxyisocaproic acid	0.9895			MS2 forward	131.072	122.797	0.00271029	0.00372772	0.00239131	0.00548993	0.00629534	0.00568294	0.0035042	0.00180503	0.00349186	0.503834	-0.988978	0.022649	1.17726	down	--
meta_32	Hypoxanthine	0.9857			MS2 forward	135.032	167.218	0.000145765	0.000123977	0.00013341	4.75e-05	4.05e-05	2.86e-05	0.000150495	0.000142608	0.00016194	3.9015	1.96403	0.000137401	1.26692	up	Metabolic pathways(ko01100);;Purine metabolism(ko00230)
meta_36			Benzoic acid;4-Hydroxybenzaldehyde;3-(2-Furanyl)-2-propenal;2-Hydroxybenzaldehyde;Benzoate;Benzoic acid;Benzenecarboxylic acid;Phenylformic acid;Dracylic acid;Aromatic acid;Aromatic carboxylic acid;4-Hydroxybenzaldehyde;p-Hydroxybenzaldehyde;3-Hydroxybenzaldehyde;Salicylaldehyde;o-Hydroxybenzaldehyde;2-Hydroxybenzaldehyde;Tropolone	10.0019027542147;10.0019027542147;10.0019027542147;10.0019027542147;9.83309952405507;9.83309952405507;9.83309952405507;9.83309952405507;9.83309952405507;9.83309952405507	MS1 mz matched	138.056	41.903	0.000864011	0.000787327	0.000738834	0.00100359	0.000903951	0.00104192	0.000571607	0.000607602	0.000620678	0.610243	-0.712543	0.0061006	1.24713	down	--
meta_37	2-Oxoadipic acid	0.9681			MS2 forward	141.018	370.872	0.0414751	0.0381808	0.0410616	0.0373939	0.0386444	0.0387971	0.0434951	0.0413457	0.0433718	1.11649	0.158971	0.00899549	1.19932	up	Lysine biosynthesis(ko00300);;Metabolic pathways(ko01100);;Biosynthesis of amino acids(ko01230);;Tryptophan metabolism(ko00380);;Lysine degradation(ko00310);;2-Oxocarboxylic acid metabolism(ko01210)
meta_41					Unmapped	144.992	37.772	0.000396262	0.000372779	0.00035784	0.000463753	0.000424381	0.000417648	0.000272211	0.000257628	0.000263459	0.607527	-0.718979	0.00417543	1.25991	down	--
meta_42	alpha-ketoglutarate	0.7336			MS2 forward	145.015	320.362	0.000220164	0.000229726	0.000239379	3.02e-05	6.31e-05	4.93e-05	0.000272349	0.000151251	0.000218202	4.50067	2.17014	0.0340642	1.17234	up	Pentose and glucuronate interconversions(ko00040);;D-Glutamine and D-glutamate metabolism(ko00471);;Histidine metabolism(ko00340);;Citrate cycle (TCA cycle)(ko00020);;Central carbon metabolism in cancer(ko05230);;2-Oxocarboxylic acid metabolism(ko01210);;Arginine biosynthesis(ko00220);;Proximal tubule bicarbonate reclamation(ko04964);;HIF-1 signaling pathway(ko04066);;Taurine and hypotaurine meta…
meta_44	L-Lysine	0.9879			MS2 forward	145.099	511.685	7.57e-05	9.47e-05	0.00010166	0.000119198	0.000123397	0.000136891	9.87e-05	0.000114268	9.48e-05	0.810927	-0.302357	0.0408556	1.06338	down	Biotin metabolism(ko00780);;Lysine biosynthesis(ko00300);;Aminoacyl-tRNA biosynthesis(ko00970);;ABC transporters(ko02010);;Metabolic pathways(ko01100);;Protein digestion and absorption(ko04974);;Lysine degradation(ko00310);;2-Oxocarboxylic acid metabolism(ko01210);;Biosynthesis of amino acids(ko01230)
meta_45	L-Glutamate	0.989			MS2 forward	146.046	380.156	0.000284069	0.00027245	0.000303034	0.000392701	0.000346631	0.000383439	0.000292863	0.000260862	0.000295642	0.756492	-0.402604	0.00812066	1.19005	down	Synaptic vesicle cycle(ko04721);;Alcoholism(ko05034);;Cocaine addiction(ko05030);;Glyoxylate and dicarboxylate metabolism(ko00630);;Nitrogen metabolism(ko00910);;Metabolic pathways(ko01100);;C5-Branched dibasic acid metabolism(ko00660);;GABAergic synapse(ko04727);;Protein digestion and absorption(ko04974);;Nicotine addiction(ko05033);;Arginine and proline metabolism(ko00330);;Huntington's disease…
meta_46			2-Oxo-4-methylthiobutanoic acid;4-Methylthio-2-oxobutanoic acid;4-Methylthio-2-oxobutanoate;2-Keto-4-methylthiobutyric acid;2-Oxo-4-methylthiobutanoate;2-Oxo-4-methylthiobutanoic acid	-9.5582056036615;-9.45821966573052	MS1 mz matched	147.012	78.825	0.00188045	0.00183676	0.00178222	0.00722879	0.00619708	0.0111456	0.00048538	0.000531961	0.000255143	0.0517871	-4.27126	0.035295	1.19218	down	--
meta_48	DL-3-Phenyllactic acid	0.7379			MS2 forward	147.045	247.1	0.000128971	0.000135683	0.000125819	8.08e-05	7.68e-05	5.11e-05	0.000186193	0.000206597	0.000171898	2.70548	1.43588	0.00100718	1.24636	up	--
meta_49	L-Methionine	0.9061			MS2 forward	148.044	273.394	0.000209034	0.0002215	0.000218266	0.000126426	0.000122319	0.000109906	0.000301721	0.000304433	0.000259257	2.41297	1.27081	0.00383567	1.2583	up	Mineral absorption(ko04978);;Biosynthesis of amino acids(ko01230);;Cysteine and methionine metabolism(ko00270);;2-Oxocarboxylic acid metabolism(ko01210);;Protein digestion and absorption(ko04974);;Metabolic pathways(ko01100);;Central carbon metabolism in cancer(ko05230);;Aminoacyl-tRNA biosynthesis(ko00970)
meta_51	Xanthine	0.992			MS2 forward	151.026	208.685	0.000301035	0.000366216	0.000325426	0.000184939	9.89e-05	4.6e-05	0.000557604	0.000493159	0.000613449	5.04552	2.335	0.00124902	1.24387	up	Caffeine metabolism(ko00232);;Purine metabolism(ko00230);;Metabolic pathways(ko01100)
meta_52	2-Hydroxyphenylacetic acid	0.9941			MS2 forward	151.04	44.849	0.000651541	0.000613414	0.000557108	0.000918592	0.000949391	0.000909477	0.000414998	0.0003285	0.00042272	0.419887	-1.25193	0.00100525	1.26993	down	Phenylalanine metabolism(ko00360);;Metabolic pathways(ko01100)
meta_56					Unmapped	156.991	347.68	0.00151541	0.00151541	0.00151629	0.00148168	0.00155879	0.0016019	0.00168748	0.00166098	0.00170962	1.08955	0.123726	0.043959	1.12241	up	--
meta_57	Allantoin	0.9785			MS2 forward	157.037	180.663	0.00148475	0.00144613	0.00148015	0.00174887	0.00195431	0.00185466	0.00164947	0.00150626	0.00162378	0.859959	-0.21766	0.0280857	1.11164	down	--
meta_58			Heptyl acetate;Propyl hexanoate;3-Methylbutyl 2-methylpropanoate;3-Heptyl acetate;Isoamyl butyrate;Methyl caprylate;3-Octyl formate;Butyl 3-methylbutanoate;Pelargonic acid;Butyl 2-methylbutanoate;xi-2-Ethylheptanoic acid;Hexyl propionate;5-Methylhexyl acetate;Butyl pentanoate;Octyl formate;1-Hydroxy-3-nonanone;1-Methylbutyl butanoate;Isopropyl hexanoate;4-Methyloctanoic acid;2-Methylpropyl 3-meth…	2.02490750314496;2.02490750314496;2.02490750314496;2.02490750314496;2.02490750314496;2.02490750314496;2.02490750314496;2.02490750314496;2.02490750314496;2.02490750314496;2.02490750314496;2.02490750314496;2.02490750314496;2.02490750314496;2.02490750314496;2.02490750314496;2.02490750314496;2.02490750314496;2.02490750314496;2.02490750314496;2.02490750314496;2.02490750314496;2.02490750314496;2.024907…	MS1 mz matched	157.123	50.366	0.0012005	0.00117297	0.00122868	0.000379623	0.000431323	0.000478185	0.000818637	0.000884277	0.00112993	2.19749	1.13585	0.0244466	1.194	up	--
meta_65	Phenylpyruvate	0.997			MS2 forward	163.04	45.863	0.00747684	0.00708917	0.00692704	0.0255164	0.0186905	0.0202406	0.00154304	0.00153937	0.0011039	0.064957	-3.94437	0.01013	1.25277	down	2-Oxocarboxylic acid metabolism(ko01210);;Phenylalanine, tyrosine and tryptophan biosynthesis(ko00400);;Phenylalanine metabolism(ko00360);;Metabolic pathways(ko01100);;Biosynthesis of amino acids(ko01230)
meta_66	L-Iditol	0.8046			MS2 forward	163.061	206.69	0.000543341	0.000588426	0.000591195	0.000610003	0.000549255	0.000572199	0.000758505	0.000659312	0.000705223	1.22616	0.294145	0.0251625	1.13661	up	--
meta_67	Formylanthranilic acid	0.8846			MS2 forward	164.035	73.1405	0.000276326	0.000306642	0.000274863	0.000684559	0.000713796	0.000768683	0.000121774	0.000146138	0.00016	0.197464	-2.34034	0.000353914	1.27362	down	--
meta_68	L-Phenylalanine	0.9975			MS2 forward	164.072	247.219	0.00230224	0.00225307	0.00219753	0.00119951	0.0012076	0.00119016	0.00334193	0.00349346	0.00305893	2.75051	1.4597	0.00361667	1.26985	up	Biosynthesis of amino acids(ko01230);;Phenylalanine metabolism(ko00360);;Mineral absorption(ko04978);;Metabolic pathways(ko01100);;ABC transporters(ko02010);;Central carbon metabolism in cancer(ko05230);;Aminoacyl-tRNA biosynthesis(ko00970);;2-Oxocarboxylic acid metabolism(ko01210);;Phenylalanine, tyrosine and tryptophan biosynthesis(ko00400);;Protein digestion and absorption(ko04974)
meta_69			Phthalic acid;Benzoquinoneacetic acid;3,4-Methylenedioxybenzoic acid;Terephthalic acid;Phthalate;o-Phthalic acid;1,2-Benzenedicarboxylic acid;4-Hydroxyphenylglyoxylate;4-Hydroxybenzoylformate;4-Hydroxyphenylglyoxylic acid;2-(4-Hydroxyphenyl)-2-oxoacetate;Terephthalate;Terephthalic acid;1,4-Benzenedicarboxylic acid;3-Formylsalicylic acid;2-Hydroxyisophthalaldehydic acid;4-Formylsalicylic acid;4-Fo…	-9.68941070704023;-9.68941070704023;-9.68941070704023;-9.68941070704023;-9.63700997307824;-9.63700997307824;-9.63700997307824;-9.63700997307824;-9.63700997307824	MS1 mz matched	165.022	27.497	0.00209809	0.00214003	0.00219672	0.00104082	0.00151026	0.00123697	0.00403913	0.00405133	0.00414326	3.22955	1.69134	0.00143929	1.27287	up	--
meta_70	1,2-Benzenedicarboxylic acid	0.9499			MS2 forward	165.019	279.126	6.88e-05	7.29e-05	7.79e-05	7.87e-05	8.52e-05	9.46e-05	4.72e-05	4.62e-05	7.02e-05	0.632972	-0.659786	0.0358125	1.10849	down	ABC transporters(ko02010);;Metabolic pathways(ko01100)
meta_72			Ethyl 1-(methylthio)ethyl disulfide;1-(Ethylthio)ethyl methyl disulfide;Ethyl (ethylthio)methyl disulfide;Methyl 1-(methylthio)propyl disulfide;1,2-Dinitrobenzene;o-Dinitrobenzene	19.0845655198909;19.0845655198909;19.0845655198909;19.0845655198909;-22.5042570071597	MS1 mz matched	167.013	259.512	8.1e-05	6.98e-05	8.58e-05	0.000144172	0.00015388	0.000196161	3.2e-05	3.36e-05	3.38e-05	0.201107	-2.31396	0.0142949	1.24307	down	--
meta_73	Uric acid	0.9758			MS2 forward	167.022	312.747	0.000384904	0.000433524	0.000621462	0.00115776	0.00100739	0.00154129	0.000286126	0.000351164	0.000267838	0.244204	-2.03384	0.0253578	1.20926	down	Bile secretion(ko04976);;Purine metabolism(ko00230);;Metabolic pathways(ko01100)
meta_74	3-Hydroxymandelic acid	0.9265			MS2 forward	167.035	197.631	0.000109696	0.000101464	0.000157214	0.000414739	0.000469156	0.000526048	2.61e-05	1.98e-05	1.98e-05	0.0465508	-4.42505	0.00495325	1.26617	down	--
meta_76			Diethylthiophosphate;Diethylthiophosphoric acid;DETP	4.81541068627586;4.52955503789391	MS1 mz matched	169.017	39.215	0.000234048	0.000256345	0.000223935	0.000181558	0.000213823	0.00020161	0.000511256	0.000459867	0.000518786	2.4957	1.31944	0.000778814	1.26686	up	--
meta_77			(-)-3-Cyanomethyl-3-hydroxy-1H-indol-2(3H)-one;Sodium hexafluorosilicate	-24.3408200830965;-7.97636867835799	MS1 mz matched	169.041	35.9195	0.000375015	0.000374355	0.000403165	0.000756407	0.00118758	0.000973761	4.72e-05	0.000459201	0.000506737	0.347233	-1.52603	0.0307502	1.09487	down	--
meta_79					Unmapped	172.991	25.441	0.00362867	0.00464237	0.00248731	0.0127338	0.0116472	0.00687008	0.00219854	0.00246238	0.00185324	0.208446	-2.26225	0.0433648	1.17134	down	--
meta_80	cis-Aconitate	0.9731			MS2 forward	173.009	416.907	6.28e-05	7.86e-05	8.3e-05	0.000117844	0.000109383	0.000131357	5.01e-05	5.23e-05	7.14e-05	0.484978	-1.04401	0.00274647	1.22429	down	C5-Branched dibasic acid metabolism(ko00660);;Metabolic pathways(ko01100);;Citrate cycle (TCA cycle)(ko00020);;Glyoxylate and dicarboxylate metabolism(ko00630);;2-Oxocarboxylic acid metabolism(ko01210)
meta_82	Indoleacetic acid	0.915			MS2 forward	174.056	135.478	0.000619326	0.000458312	0.000724363	0.000707639	0.000906921	0.000834484	0.000495348	0.000485259	0.000575998	0.635597	-0.653815	0.0207306	1.17243	down	Tryptophan metabolism(ko00380);;Metabolic pathways(ko01100)
meta_84	5,6,7,8-tetrahydro-2-Naphthoic Acid	0.9005			MS2 reverse	175.072	315.393	4.69e-05	5.92e-05	3.93e-05	2.09e-05	1.81e-05	1.4e-05	5.73e-05	6.47e-05	4.72e-05	3.19049	1.67378	0.00908431	1.23089	up	--
meta_87			N'-nitrosonornicotine;N'-Nitrosonornicotine;NNN	14.4542150075338;14.521978065279	MS1 mz matched	176.093	265.428	0.000269961	0.000235943	0.0002633	0.000248407	0.000262863	0.000280898	0.000206242	0.000191631	0.000214055	0.772473	-0.372444	0.00858357	1.19508	down	--
meta_90	myo-Inositol	0.9143			MS2 forward	179.056	383.983	0.000558472	0.000581774	0.000516214	0.00054044	0.000453713	0.000438927	0.000726335	0.000704208	0.00079131	1.5504	0.632645	0.00344248	1.22104	up	Inositol phosphate metabolism(ko00562);;ABC transporters(ko02010);;Metabolic pathways(ko01100);;Phosphatidylinositol signaling system(ko04070);;Ascorbate and aldarate metabolism(ko00053);;Galactose metabolism(ko00052)
meta_93	Hydroxyphenyllactic acid	0.9582			MS2 forward	181.05	195.676	5.42e-05	4.95e-05	6.71e-05	7.62e-05	8.49e-05	7.39e-05	4.3e-05	4.66e-05	4.58e-05	0.576037	-0.795767	0.00590593	1.2512	down	--
meta_94	D-Sorbitol	0.7785			MS2 forward	181.071	291.538	0.000177155	0.000177649	0.000157605	0.000149875	0.000158663	0.000152716	0.000290042	0.000284094	0.000306884	1.91006	0.933617	0.000773975	1.27226	up	Galactose metabolism(ko00052);;Fructose and mannose metabolism(ko00051);;Metabolic pathways(ko01100);;ABC transporters(ko02010)
meta_96			p-Hydroxyphenylacetothiohydroximate	-18.167	MS1 mz matched	182.032	275.722	0.000620621	0.000634735	0.000721136	0.000685371	0.000694449	0.000734453	0.000459239	0.000438147	0.000458028	0.641078	-0.641428	0.000899113	1.26836	down	--
meta_97	4-Pyridoxic acid	0.9955			MS2 forward	182.046	42.5125	0.00834251	0.00818984	0.00816998	0.00934906	0.00882036	0.0098847	0.00609848	0.00633645	0.00659394	0.678291	-0.560023	0.00378394	1.24783	down	Metabolic pathways(ko01100);;Vitamin B6 metabolism(ko00750)
meta_98	L-Glutamine	0.8615			MS2 reverse	183.016	249.179	7.39e-05	8.72e-05	7.39e-05	9.11e-05	9.91e-05	0.000107431	4.66e-05	4.56e-05	5.27e-05	0.486793	-1.03862	0.00283474	1.25333	down	Central carbon metabolism in cancer(ko05230);;Glutamatergic synapse(ko04724);;Proximal tubule bicarbonate reclamation(ko04964);;Alanine, aspartate and glutamate metabolism(ko00250);;Arginine biosynthesis(ko00220);;Purine metabolism(ko00230);;D-Glutamine and D-glutamate metabolism(ko00471);;Aminoacyl-tRNA biosynthesis(ko00970);;Metabolic pathways(ko01100);;ABC transporters(ko02010);;Protein digest…
meta_99			1-Naphthaleneacetic acid;Biphenyl-2,3-diol;2,3-Dihydroxybiphenyl;3-Phenylcatechol;2,2'-Dihydroxybiphenyl;(+/-)-trans-Acephthene-1,2-diol;Eutypine;4-Hydroxy-3-(3-methyl-3-butene-1-ynyl)benzaldehyde;Chimaphylin;Chimaphilin;1-phthylacetic acid;A;4,4'-Dihydroxybiphenyl;4,4'-Biphenyldiol;3,5-Dihydroxybiphenyl;3,5-Biphenyldiol;5-Phenylresorcinol;5-Methyl-1-phthoate	20.2587139508705;20.1490744518894;20.1490744518894;20.1490744518894;20.1490744518894;20.1490744518894;20.1490744518894;20.1490744518894;20.1490744518894;20.1490744518894	MS1 mz matched	185.072	146.614	0.000490086	0.000447382	0.000481902	0.000524038	0.000560765	0.000555595	0.000488686	0.00043175	0.000479898	0.853655	-0.228276	0.0253733	1.1317	down	--
meta_100			3-Fumarylpyruvate;Calligonine;Elaeagnine;Tetrahydroharman;Paraquat;1,1'-Dimethyl-4,4'-bipyridinium	-5.758684367925;11.4348225323664;11.4348225323664	MS1 mz matched	185.118	49.0825	0.000524158	0.000412881	0.000487354	0.000254015	0.000329594	0.00039952	0.000519743	0.000502765	0.00052743	1.57653	0.656757	0.0425131	1.16588	up	--
meta_101			Pydanon;Hexahydro-4-hydroxy-3,6-dioxopyridazine-4-acetic acid	-7.97795	MS1 mz matched	187.042	225.289	0.0133473	0.0127661	0.0147497	0.0110026	0.0109313	0.0111528	0.0126864	0.0146785	0.0144371	1.26341	0.337322	0.0423338	1.17335	up	--
meta_103	Azelaic acid	0.9968			MS2 forward	187.097	327.803	0.000177722	0.000166803	0.000203889	0.00028095	0.000285354	0.000341653	0.000164715	0.000175397	0.000135245	0.523546	-0.933612	0.00596143	1.21896	down	--
meta_106	3-Indolepropionic acid	0.6546			MS2 forward	188.071	109.214	0.000475549	0.000458227	0.000456391	0.00192121	0.00166537	0.00215807	0.000260537	0.000310729	0.000307267	0.152931	-2.70905	0.00702495	1.25965	down	--
meta_111	5-Hydroxyindoleacetate	0.9737			MS2 forward	190.051	251.099	0.000111261	0.000128525	0.000126196	0.000171304	0.000166892	0.000179848	0.000123423	0.000129333	0.000109413	0.69911	-0.516409	0.00323866	1.23479	down	Metabolic pathways(ko01100);;Serotonergic synapse(ko04726);;Tryptophan metabolism(ko00380)
meta_113	Galactonic acid	0.8609			MS2 forward	195.051	343.632	0.000254242	0.000219183	0.000243402	0.000349728	0.000275259	0.000354453	0.000201357	0.000184569	0.000168398	0.56596	-0.821227	0.0208096	1.19325	down	--
meta_116			1-(Methylthio)-1-hexanethiol;Butyl propyl disulfide;Butyl isopropyl disulfide;L-Rhamnose;6-Deoxy-L-mannose;L-Mannomethylose;L-Rhamnopyranose;2-Deoxy-D-glucose;2-Deoxy-D-arabino-hexose;D-arabino-2-Deoxyhexose;L-Rhamnulose;6-Deoxy-L-fructose;6-Deoxy-D-galactose;D-Fucose;6-Deoxy-L-galactose;L-Fucose;D-Rhamnose;6-Deoxy-D-mannose;D-Mannomethylose;L-Fuculose;6-Deoxy-L-tagatose;beta-D-Fucose;beta-L-Rham…	-2.08387500104639;-2.08387500104639;-2.08387500104639;3.04750759584062;3.04750759584062;3.04750759584062;3.04750759584062;3.04750759584062;3.04750759584062;3.04750759584062;3.04750759584062;3.04750759584062;3.04750759584062;3.04750759584062;3.04750759584062;3.04750759584062;3.04750759584062;3.04750759584062;3.04750759584062;3.04750759584062;3.04750759584062;3.04750759584062;3.04750759584062;3.047…	MS1 mz matched	199.038	206.69	0.000714123	0.00076843	0.000686973	0.00077428	0.000674602	0.000727415	0.000993473	0.000874083	0.000985537	1.31099	0.390652	0.0112953	1.17663	up	--
meta_117			2-Hexenoylcholine;Tegafur	23.8693013816457;13.6475974323068	MS1 mz matched	199.17	47.787	0.000197858	0.000208171	0.000202318	8.2e-05	7.89e-05	5.4e-05	0.000277984	0.000227989	0.000292909	3.71695	1.89412	0.00381789	1.24889	up	--
meta_118			Chlorphenesin;4-Chloro-3,5-dimethoxybenzyl alcohol;Chlorphenesin	6.57346147667619;6.57346147667619;6.43437898584443	MS1 mz matched	201.038	225.242	0.000758357	0.000666221	0.000492618	0.000587808	0.000509242	0.000550455	0.00063328	0.000745636	0.000773239	1.30631	0.385499	0.0394157	1.10864	up	--
meta_123	L-Tryptophan	0.9981			MS2 forward	203.082	248.247	0.00339026	0.00371855	0.00373597	0.00422864	0.00425554	0.0047944	0.00324772	0.00328703	0.00328282	0.739355	-0.435662	0.0241399	1.21822	down	Biosynthesis of amino acids(ko01230);;African trypanosomiasis(ko05143);;Tryptophan metabolism(ko00380);;Serotonergic synapse(ko04726);;Mineral absorption(ko04978);;Central carbon metabolism in cancer(ko05230);;Aminoacyl-tRNA biosynthesis(ko00970);;Glycine, serine and threonine metabolism(ko00260);;Metabolic pathways(ko01100);;Protein digestion and absorption(ko04974);;2-Oxocarboxylic acid metabol…
meta_124	Indolelactic acid	0.9694			MS2 forward	204.066	140.013	0.000533883	0.000419774	0.000481567	0.000478641	0.000554028	0.000535223	0.000381467	0.000403938	0.000426735	0.773102	-0.371269	0.0174739	1.17042	down	--
meta_126					Unmapped	204.981	38.539	0.000689489	0.000678427	0.000689128	0.000453511	0.000413533	0.000424492	0.00151467	0.00137795	0.00142047	3.33951	1.73964	0.00074173	1.27471	up	--
meta_127			Carbamazepine iminoquinone;2H-Dibenz[b,f]azepin-2-one	-8.67442777085538;-8.60730077598573	MS1 mz matched	206.067	206.808	0.00011432	9.84e-05	9.28e-05	0.000107537	8.4e-05	9.16e-05	0.000142967	0.000116286	0.000133463	1.38663	0.471581	0.0255258	1.11046	up	--
meta_128	N-Carbamylglutamate	0.8954			MS2 reverse	206.082	285.301	6.71e-05	6.99e-05	5.66e-05	3.01e-05	3.01e-05	2.4e-05	7.87e-05	6.35e-05	0.000107182	2.96091	1.56604	0.047009	1.15707	up	Histidine metabolism(ko00340)
meta_132	L-Kynurenine	0.9973			MS2 forward	207.077	251.095	7.75e-05	8.91e-05	9.93e-05	0.000123399	0.000118595	0.000129661	0.000100676	8.72e-05	8.25e-05	0.727582	-0.458819	0.0105368	1.198	down	Tryptophan metabolism(ko00380);;African trypanosomiasis(ko05143);;Metabolic pathways(ko01100)
meta_133	(R)-mevalonic acid 5-Phosphate	0.658			MS2 reverse	209.118	49.133	0.00120304	0.00130576	0.00109061	0.000461219	0.000583531	0.000467349	0.000630262	0.000785363	0.00079399	1.46129	0.547242	0.0281981	1.11064	up	Terpenoid backbone biosynthesis(ko00900);;Metabolic pathways(ko01100)
meta_134	N1-Methyl-2-pyridone-5-carboxamide	0.9897			MS2 reverse	211.072	88.26	9.39e-05	0.000128358	9.89e-05	0.000112946	0.00011445	0.000114583	0.000109416	0.000107622	0.000105867	0.944225	-0.0827973	0.0118792	1.20281	down	Nicotinate and nicotinamide metabolism(ko00760);;Metabolic pathways(ko01100)
meta_136	Indoxyl sulfate	0.8875			MS2 forward	212.002	27.4935	0.0326838	0.033737	0.0305288	0.0319461	0.0297486	0.0279995	0.017907	0.0175823	0.016225	0.576562	-0.794453	0.00283072	1.25484	down	--
meta_137	sn-Glycerol 3-phosphoethanolamine	0.9946			MS2 forward	214.048	383.539	2.86e-05	2.76e-05	3.13e-05	3.85e-05	2.3e-05	2.33e-05	5.47e-05	4.83e-05	4.64e-05	1.76103	0.81642	0.03474	1.13011	up	--
meta_140			Tyrosol 4-sulfate;4,4'-Biphenyldithiol;4,4'-Dimercaptobiphenyl;4,4'-Thiobiphenyl	-4.10090785137855;7.33869547347553	MS1 mz matched	217.017	28.775	0.00342992	0.00329917	0.00303481	0.00222273	0.00216892	0.00208757	0.00828301	0.00893945	0.00747203	3.81134	1.9303	0.00456618	1.26677	up	--
meta_141	Pantothenate	0.9924			MS2 forward	218.103	261.521	0.000651278	0.000794184	0.000672556	0.000941309	0.000947627	0.00094835	0.000644943	0.000666297	0.000655243	0.693086	-0.528894	0.000104725	1.27786	down	Vitamin digestion and absorption(ko04977);;Metabolic pathways(ko01100);;beta-Alanine metabolism(ko00410);;Pantothenate and CoA biosynthesis(ko00770)
meta_143			Fenclorim	2.26661	MS1 mz matched	222.991	45.826	0.0053627	0.00547118	0.00479082	0.00374119	0.00405232	0.00397492	0.00912456	0.00857169	0.00679855	2.0814	1.05755	0.024595	1.21336	up	--
meta_144			Radium-224	-2.50468	MS1 mz matched	223.02	371.091	0.00708726	0.00684532	0.00676475	0.0063175	0.0064712	0.00670489	0.0078006	0.00713704	0.00744543	1.14823	0.199408	0.019439	1.16127	up	--
meta_145	D-Quinovose	0.9879			MS2 forward	223.082	206.69	0.00171013	0.00182315	0.00181127	0.0018282	0.00170528	0.00182067	0.00227684	0.00225382	0.00231013	1.27766	0.353507	0.00242179	1.26038	up	--
meta_146	L-Carnosine	0.9979			MS2 forward	225.099	410.74	0.000495752	0.0005032	0.000433109	0.000440622	0.000348906	0.000368392	0.000509763	0.000531944	0.000559841	1.38313	0.467932	0.0181006	1.17731	up	beta-Alanine metabolism(ko00410);;Metabolic pathways(ko01100);;Histidine metabolism(ko00340)
meta_147	Myristoleic acid	0.9999			MS2 reverse	225.185	46.485	0.000123453	0.000151482	0.000177867	7.92e-05	0.000114858	9e-05	0.000189033	0.000149797	0.000161442	1.76104	0.816427	0.0103431	1.17249	up	--
meta_151			Pemirolast;Tetradecanoic acid;Tetradecanoate;Myristic acid	3.94373430449159;9.20209509801269	MS1 mz matched	227.201	46.4785	0.000679819	0.000646788	0.000734437	0.000410285	0.000390763	0.000394739	0.000807652	0.000718494	0.000793845	1.94014	0.956159	0.00398703	1.26476	up	--
meta_152			Coriandrin;2',4'-Dihydroxy-2-biphenylcarboxylic acid;Wyeronic acid;2,4,6-Trihydroxybenzophenone;Phenyl(2,4,6-trihydroxyphenyl)-methanone;2-Hydroxy-4-(1-oxo-1,3-dihydro-2H-inden-2-ylidene)-but-2-enoic acid;2-Hydroxy-4-(2-oxo-1,3-dihydro-2H-inden-1-ylidene)but-2-enoic acid;Visgin;Bis-noryangonin;2,3-Dihydroxy-2'-carboxybiphenyl;4-Hydroxyphenyl-4-hydroxybenzoate	16.1976609256435;16.1976609256435;16.1976609256435;16.2359127855318;16.2359127855318;16.2359127855318;16.2359127855318;16.2359127855318;16.2359127855318;16.2359127855318	MS1 mz matched	229.062	146.614	0.00168988	0.00151969	0.00168523	0.00175271	0.0018254	0.00190422	0.001609	0.00144121	0.00160957	0.849963	-0.234528	0.0202355	1.13568	down	--
meta_153			Thiaburimamide	8.69316	MS1 mz matched	229.061	170.341	0.00044012	0.000430263	0.000415814	0.000493849	0.000466908	0.000503465	0.000408836	0.000420916	0.000440782	0.867719	-0.204701	0.011522	1.16852	down	--
meta_154			Ribose 1-phosphate;D-Arabinose 5-phosphate;Beta-L-arabinose 1-phosphate;Xylulose 5-phosphate;D-Xylulose 1-phosphate;D-Ribulose 5-phosphate;D-Ribose 5-phosphate;D-Ribose 5-phosphate;Ribose 5-phosphate;D-Ribulose 5-phosphate;D-Xylulose 5-phosphate;alpha-D-Ribose 1-phosphate;Ribose 1-phosphate;D-Ribose 1-phosphate;L-Ribulose 5-phosphate;D-Arabinose 5-phosphate;L-Xylulose 5-phosphate;alpha-D-Ribose 5…	-10.8743738858723;-10.8743738858723;-10.8743738858723;-10.8743738858723;-10.8743738858723;-10.8743738858723;-10.8743738858723;-10.8743738858723;-10.8743738858723;-10.8743738858723;-10.8743738858723;-10.8743738858723;-10.8743738858723;-10.8743738858723;-10.8743738858723;-10.8743738858723;-10.8743738858723;-10.8743738858723;-10.8743738858723;-10.8743738858723;-10.8743738858723	MS1 mz matched	229.107	38.4675	0.000227597	0.000220427	0.000176979	0.000330272	0.000310171	0.000324302	0.000131492	0.000105699	0.000126815	0.377307	-1.40619	6.25e-05	1.27294	down	--
meta_155			Ibudilast;Camoensine	8.9414395290978;8.99879596023506	MS1 mz matched	229.144	278.894	6.81e-05	6.26e-05	7.54e-05	6.54e-05	7.06e-05	5.78e-05	0.000126096	0.000134771	0.000137256	2.05521	1.03929	0.000182026	1.26545	up	--
meta_157			Thorium;Thorium-232	12.6703352027477;12.4979475353875	MS1 mz matched	231.033	26.9165	0.00297665	0.00270737	0.00209685	0.00261562	0.00251122	0.00246705	0.00365819	0.00324866	0.00342582	1.36066	0.444304	0.00933812	1.23266	up	--
meta_159			Fenchyl acetate;Dihydrocarveol acetate;Allyl 3-cyclohexylpropionate;cis-3-Hexenyl cis-3-hexenoate;alpha-Terpineol acetate;Isopulegol acetate;Yuzu lactone;Geranyl acetate;(Z)-4-Hydroxy-6-dodecenoic acid lactone;cis-3-Hexenyl trans-2-hexenoate;(3R,3aR,7aS)-3-Butylhexahydro-1(3H)-isobenzofuranone;Ethyl 2Z,4E-decadienoic acid;cis-3-Hexenyl trans-4-hexenoate;p-Menth-1-en-9-ol acetate;(S)-Santolina ace…	13.6127961270047;13.6127961270047;13.6127961270047;13.6127961270047;13.6127961270047;13.6127961270047;13.6127961270047;13.6127961270047;13.6127961270047;13.6127961270047;13.6127961270047;13.6127961270047;13.6127961270047;13.6127961270047;13.6127961270047;13.6127961270047;13.6127961270047;13.6127961270047;13.6127961270047;13.6127961270047;13.6127961270047;13.6127961270047;13.7652354390797;13.76523…	MS1 mz matched	231.123	43.2005	0.00044523	0.000401456	0.00043226	0.00098714	0.000885197	0.00102929	0.000249396	0.000230391	0.000274587	0.259983	-1.94351	0.00185118	1.26931	down	--
meta_160					Unmapped	231.991	211.518	0.000233712	0.00025136	0.000274767	0.000617888	0.000639877	0.000768197	0.000248434	0.000262112	0.000279679	0.390049	-1.35827	0.0105315	1.24612	down	--
meta_161					Unmapped	233.012	30	0.00146874	0.00166037	0.00144398	0.00194912	0.00148954	0.00160768	0.00239841	0.00230589	0.00236045	1.39997	0.485398	0.0353484	1.18058	up	--
meta_162					Unmapped	234.973	28.3445	0.000770959	0.000873089	0.000738966	0.0017349	0.00166364	0.00171158	0.000494953	0.000404445	0.000535702	0.280835	-1.83221	8.49e-05	1.27587	down	--
meta_163	3-Hydroxyisovaleric acid	0.7573			MS2 reverse	235.118	280.172	2.94e-05	2.85e-05	3.27e-05	5.3e-05	4.99e-05	5.67e-05	1.59e-05	1.73e-05	1.87e-05	0.325329	-1.62003	0.000873561	1.27046	down	--
meta_164			Ketamine;Ketamine	-0.0641101231897123;0.112192735242018	MS1 mz matched	236.092	153.558	0.000115764	0.000128468	0.000122747	0.000114323	0.000116782	0.00013115	8.29e-05	9.49e-05	0.000102442	0.773624	-0.370295	0.0245254	1.11277	down	--
meta_165					Unmapped	236.861	347.82	0.00184667	0.00188313	0.00174568	0.00179343	0.00177147	0.00178447	0.00207347	0.00195635	0.00209777	1.14548	0.195954	0.0251367	1.21099	up	--
meta_166	Purine	0.9683			MS2 reverse	239.077	383.997	0.000360005	0.000368635	0.000350896	0.000353263	0.000288234	0.000269275	0.0004597	0.000456188	0.000519144	1.57562	0.655922	0.00665556	1.19844	up	--
meta_168	D-glucosamine 6-phosphate	0.8489			MS2 forward	240.033	29.437	0.00486255	0.00496887	0.00478098	0.0029609	0.00218459	0.00229345	0.0125265	0.0127885	0.0135615	5.22607	2.38573	1.95e-05	1.27559	up	Insulin resistance(ko04931);;Alanine, aspartate and glutamate metabolism(ko00250);;Amino sugar and nucleotide sugar metabolism(ko00520);;Metabolic pathways(ko01100)
meta_178			Verruculotoxin;Agyrine;Rhombifoline;(1R)-3-(3-Butenyl)-1,2,3,4,5,6-hexahydro-1,5-methano-8H-pyrido[1,2-a][1,4]diazocin-8-one;Sophoramine;Thermospine;(-)-Thermopsine;Tinctorine;Tsukushimine A	8.0693781393172;8.0693781393172;8.0693781393172;8.0693781393172;8.0693781393172;8.0693781393172;8.0693781393172	MS1 mz matched	243.16	259.596	6.45e-05	8.91e-05	8.58e-05	0.000139478	0.000143243	0.000187577	7.09e-05	7.34e-05	6.88e-05	0.453174	-1.14186	0.0301573	1.20288	down	--
meta_179					Unmapped	246.007	32.6805	0.00277398	0.00273029	0.00264374	0.00391201	0.00318874	0.00365629	0.00243568	0.00231866	0.00201966	0.629728	-0.6672	0.0102338	1.1998	down	--
meta_181			1-Hydroxy-6-methoxypyrene;1-Hydroxy-6-methoxypyrene;6-Methoxy-1-pyrenol;1-Methoxypyrene-6,7-oxide;7,8-Dihydropyrene-8-carboxylate;1,2-Dihydropyrene-1-carboxylate;7,8-Dihydropyrene-7-carboxylate;1,2-Dihydropyrene-2-carboxylate	17.2135432133385;17.3328598372269;17.3328598372269;17.3328598372269;17.3328598372269	MS1 mz matched	247.081	410.728	4.12e-05	3.44e-05	2.71e-05	3.24e-05	2.95e-05	3.06e-05	4.91e-05	4.53e-05	4.84e-05	1.54311	0.625844	0.000549204	1.26057	up	--
meta_182			2-Amino-4-hydroxy-6-pteridinecarboxylic acid;	-1.44825179117348;	MS1 mz matched	247.166	265.428	7.3e-05	4.81e-05	6.38e-05	0.000107649	9.94e-05	0.000106509	5.82e-05	5.15e-05	4.67e-05	0.499139	-1.00249	0.000345684	1.26276	down	--
meta_183	Adenosine	0.9994			MS2 reverse	248.079	46.5055	0.0015109	0.0015858	0.0015055	0.000496264	0.000789435	0.000755221	0.00156093	0.00150718	0.00155769	2.26652	1.18048	0.0094178	1.24962	up	Vascular smooth muscle contraction(ko04270);;Parkinson's disease(ko05012);;Regulation of lipolysis in adipocytes(ko04923);;Purine metabolism(ko00230);;Alcoholism(ko05034);;cGMP-PKG signaling pathway(ko04022);;Renin secretion(ko04924);;Metabolic pathways(ko01100);;Neuroactive ligand-receptor interaction(ko04080);;Morphine addiction(ko05032);;Sphingolipid signaling pathway(ko04071);;cAMP signaling …
meta_186			Hydroxymethoxyphenylcarboxylic acid-O-sulphate;3,4-Dihydroxyphenylglycol O-sulfate;	-22.8922517929684;-22.8922517929684;	MS1 mz matched	249.006	35.919	0.000714325	0.000760067	0.000817161	0.000991628	0.000856269	0.000982191	0.000707654	0.000624926	0.000694108	0.716122	-0.481723	0.010867	1.19654	down	--
meta_187			(E)-2-Propenyl [3-(2-propenylthio)-2-propenyl] sulfate;1,1-Dichloro-2,2-diphenylethane;1-(o-Chlorophenyl)-1-(p-chlorophenyl)ethane;1-Chloro-2-[1-(4-chlorophenyl)ethyl]benzene	-9.39994603587547;-2.39969667830585;-2.39969667830585	MS1 mz matched	249.021	286.434	0.000179729	0.000158214	0.000185498	0.000250301	0.000243066	0.000281508	0.000213924	0.000216724	0.000177805	0.785227	-0.348818	0.0323466	1.08689	down	--
meta_188			Diflunisal;2-Hydroxy-6-oxo-6-(2-hydroxyphenoxy)-hexa-2,4-dienoate	8.08977133017065;-6.10563504483119	MS1 mz matched	249.046	362.662	0.00026078	0.000250388	0.000196427	0.000195957	0.000221091	0.000214331	0.000328421	0.000341821	0.000279689	1.50454	0.589321	0.0189903	1.19466	up	--
meta_189			Feminosulf;para-Dimethylaminoazobenzenediazo sodium sulfote	-16.7487	MS1 mz matched	250.03	379.664	8.37e-05	0.000104648	0.000115796	0.000151756	0.000154847	0.000151494	0.000108331	0.000121206	0.000127607	0.779623	-0.359152	0.0239079	1.20997	down	--
meta_191					Unmapped	252.892	347.68	0.000369004	0.00036723	0.000362705	0.000384367	0.000372708	0.000389528	0.000428156	0.000406487	0.000448829	1.11937	0.162685	0.0493987	1.10723	up	--
meta_193			Galactosylglycerol;(2R)-1-O-beta-D-Galactopyranosylglycerol;3-beta-D-Galactosyl-sn-glycerol;Galactosylglycerol;2-O-(alpha-D-Glucopyranosyl)glycerol;2-O-alpha-D-Glucosylglycerol	-0.659582406341915;-0.659582406341915;-0.787091076695883;-0.787091076695883	MS1 mz matched	253.093	307.529	5.27e-05	4.52e-05	5.57e-05	7.7e-05	7.78e-05	8.4e-05	5.97e-05	4.96e-05	4.94e-05	0.66403	-0.590679	0.00471532	1.22385	down	--
meta_194	cis-9-Palmitoleic acid	1			MS2 forward	253.217	45.7965	0.00333109	0.00363174	0.00354285	0.00304927	0.003141	0.00307105	0.00292792	0.00283316	0.0029718	0.942942	-0.0847592	0.02909	1.11588	down	Fatty acid biosynthesis(ko00061)
meta_195			Clausine L;Methyl 6-methoxy-9H-carbazole-3-carboxylate;Ketorolac;Mukonine;Pranoprofen;1-Hydroxy-3-methoxy-10-methylacridone;1,6-Dimethoxy-9H-carbazole-3-carboxaldehyde;Ketorolac;3-Methoxy-8,9-methylenedioxy-3,4-dihydrophenthridine;3-Methoxy-3,4-dihydro-[1,3]-dioxolo-[4,5-j]-phenthridine;(E)-1-Methoxy-4-[2-(4-nitrophenyl)ethenyl]benzene;(E)-Methoxy-4'-nitrostilbene;alpha-(p-Methoxyphenyl)-4-pyridi…	-17.8106085463935;-17.8106085463935;-17.8106085463935;-17.8106085463935;-17.8106085463935;-17.8106085463935;-17.8106085463935;-17.6408672249499;-17.6408672249499;-17.6408672249499;-17.6408672249499	MS1 mz matched	254.077	133.411	0.000534641	0.000518645	0.000609437	0.000270837	0.00028852	0.000300119	0.00116441	0.0010504	0.000780689	3.48526	1.80126	0.0240628	1.21812	up	--
meta_197	Palmitic acid	0.9968			MS2 forward	255.233	45.747	0.0195595	0.0217699	0.0221456	0.0116052	0.0117517	0.0117379	0.021528	0.0202868	0.021012	1.7902	0.840121	0.0012939	1.27523	up	Fatty acid metabolism(ko01212);;Fatty acid elongation(ko00062);;Biosynthesis of unsaturated fatty acids(ko01040);;Fatty acid degradation(ko00071);;Metabolic pathways(ko01100);;Fatty acid biosynthesis(ko00061)
meta_199	2'-O-Methyluridine	0.9184			MS2 forward	257.077	93.306	0.000446605	0.000433424	0.000448156	0.000676233	0.000648649	0.000713028	0.00034236	0.000366289	0.000383893	0.536109	-0.899401	0.000368172	1.26663	down	--
meta_200					Unmapped	259.035	28.136	0.00157486	0.00163131	0.00252636	0.00206111	0.00164027	0.00209736	0.00133404	0.00114218	0.0007977	0.564591	-0.824721	0.0174239	1.13928	down	--
meta_201			5-Fluorouridine;5-Fluorouridine	18.6434323019314;18.6980009548213	MS1 mz matched	261.058	383.708	7.2e-05	7.24e-05	6.71e-05	7.12e-05	6.01e-05	5.69e-05	9.8e-05	0.000117456	0.000130249	1.83661	0.877045	0.0172191	1.19026	up	--
meta_202			5,8-Dihydro-6-(4-methyl-3-pentenyl)-1,2,3,4-tetrathiocin;	-7.17084588399297;	MS1 mz matched	263.012	370.216	0.00639267	0.00553667	0.00624196	0.00527576	0.00580466	0.00605266	0.00671744	0.0061931	0.00675855	1.14802	0.199146	0.0473613	1.05163	up	--
meta_203	3-Methoxy-4-Hydroxyphenylglycol Sulfate	0.9522			MS2 forward	263.022	41.87	0.00362861	0.00393876	0.00368658	0.00488302	0.00470918	0.00504113	0.002683	0.00281431	0.00292516	0.575568	-0.796943	0.000117391	1.27081	down	--
meta_204			Acetyl-N-formyl-5-methoxykynurenamine;di-Hydroxymelatonin;Alpha-N-Phenylacetyl-L-glutamine;Phenylacetylglutamine;alpha-N-Phenylacetyl-L-glutamine;N2-(2-Phenylacetyl)-L-glutamine;Formyl-N-acetyl-5-methoxykynuremine	7.54606944506188;7.54606944506188;7.54606944506188;7.57257365278065;7.57257365278065	MS1 mz matched	263.103	211.962	2.22e-05	2.15e-05	2.55e-05	3.26e-05	3.26e-05	3.9e-05	1.86e-05	2.21e-05	2.02e-05	0.584118	-0.775668	0.0103536	1.21519	down	--
meta_205			Nitecapone;	-18.016768109285;	MS1 mz matched	264.054	328.978	6.56e-05	7.3e-05	8.42e-05	0.000115386	0.000105679	0.000148165	4.56e-05	4.36e-05	3.88e-05	0.346759	-1.52799	0.0224209	1.21698	down	--
meta_208	2'-Deoxy-D-ribose	0.603			MS2 reverse	267.108	153.732	0.00015169	0.000154246	0.000132731	5.76e-05	7.04e-05	6.88e-05	0.000304949	0.000351476	0.000419397	5.46913	2.45131	0.0116976	1.24707	up	Pentose phosphate pathway(ko00030)
meta_209			Histidinyl-Hydroxyproline;Acetylcarnosine;Hydroxyprolyl-Histidine;Pentostatin;Dexrazoxane;Lysergic acid;N-Butyl-beta-carboline-3-carboxylate;N,N'-Diacetylbenzidine;4,4'-Diacetylbenzidine	20.9292836931167;20.9292836931167;20.9292836931167;20.9292836931167;20.9292836931167;5.84250704541083;5.84250704541083;5.84250704541083	MS1 mz matched	267.123	264.39	0.000111917	0.000103865	0.000114692	0.00012311	0.000125068	0.000139775	8.48e-05	7.9e-05	9.12e-05	0.657311	-0.605352	0.00355896	1.22985	down	--
meta_210			Glycerylphosphorylethanolamine;sn-glycero-3-Phosphoethanolamine;Rimantadine hydrochloride	20.9164666044387;20.9164666044387;8.83129028394368	MS1 mz matched	267.142	108.959	0.00104895	0.000702798	0.000743763	0.00161524	0.00127193	0.000832063	0.000402709	0.000160489	0.00013403	0.187466	-2.4153	0.0342731	1.15281	down	--
meta_211					Unmapped	268.943	30.086	0.00017791	0.000206325	0.000185108	0.000358815	0.000292327	0.000286658	0.000109534	0.000131702	0.000161537	0.429487	-1.21931	0.00493322	1.22179	down	--
meta_212			Dimethoate	1.74673	MS1 mz matched	269.012	26.7945	0.0108043	0.0153104	0.0119839	0.000222315	0.000268333	0.000209985	0.0187686	0.0184516	0.0186723	79.7744	6.31785	1.4e-05	1.2791	up	--
meta_214			(R)-Higenamine;(卤)-Tembamide;Normorphine;(E,E)-Trichostachine;Norhydromorphone;(S)-Norcoclaurine;6,7-Dihydroxy-(1S)-[(4-hydroxyphenyl)methyl]-1,2,3,4-tetrahydroisoquinoline;(R,S)-Norcoclaurine;Norcoclaurine;6,7-Dihydroxy-1-[(4-hydroxyphenyl)methyl]-1,2,3,4-tetrahydroisoquinoline;Higemine;(R)-Norcoclaurine;6,7-Dihydroxy-(1R)-[(4-hydroxyphenyl)methyl]-1,2,3,4-tetrahydroisoquinoline;(+)-Demethylcocl…	-15.5616954679341;-15.5616954679341;-15.5616954679341;-15.5616954679341;-15.5616954679341;-15.4016217123955;-15.4016217123955;-15.4016217123955;-15.4016217123955;-15.4016217123955;-15.4016217123955;-15.4016217123955;-15.4016217123955;-15.4016217123955	MS1 mz matched	270.117	28.4135	0.000316373	0.000367077	0.000382449	0.000546196	0.000704811	0.000565217	0.000484975	0.000302262	0.0002867	0.591302	-0.758033	0.0405965	1.07062	down	--
meta_215			Bupranolol;	-0.591589602271751;	MS1 mz matched	270.134	277.713	4.86e-05	4.53e-05	4.98e-05	4.39e-05	4.94e-05	5.47e-05	0.000100162	0.000104325	0.000130968	2.26611	1.18022	0.015824	1.21674	up	--
meta_218			beta-Obscurine	6.23721	MS1 mz matched	271.191	216.952	0.000204086	0.000233546	0.000238433	0.000400374	0.000425372	0.000452621	0.000167616	0.000142981	0.000144727	0.356176	-1.48934	0.000494895	1.26943	down	--
meta_219			Pyridine N-oxide glucuronide;(Z)-4-(2-Hydroxy-5-sulfotophenyl)-2-oxo-3-butenoate	-16.5748697616144;-16.2075411607343	MS1 mz matched	271.227	47.1445	0.00106005	0.00104017	0.0010276	0.000583992	0.000574976	0.000570056	0.00116748	0.00120967	0.00116033	2.04594	1.03276	0.00030655	1.27741	up	--
meta_221	5-Hydroxymethylcytidine	0.9751			MS2 forward	272.088	277.064	0.000445458	0.000404113	0.000407076	0.000215235	0.000100816	6.87e-05	0.000583395	0.000658088	0.00072825	5.1189	2.35583	0.000996717	1.24638	up	--
meta_222			L-Thyronine;1,6-Dihydro-1-(3-methoxyphenethyl)-6-oxonicotinic acid	6.92786251112726;6.95715600242478	MS1 mz matched	272.095	43.868	0.000277936	0.000286224	0.000262532	0.000312356	0.00034176	0.000326811	0.000254404	0.000200024	0.000215371	0.682822	-0.550419	0.0106259	1.20655	down	--
meta_223			Isoferulic acid 3-sulfate;Ferulic acid 4-sulfate;6-Phospho-2-dehydro-D-glucote;2-Dehydro-D-glucote 6-phosphate;1-Phospho-alpha-D-galacturote;D-Galacturote 1-phosphate;D-Glucurote 1-phosphate;1-Phospho-alpha-D-glucurote;3-Dehydro-L-gulote 6-phosphate	-2.64000412457341;-2.64000412457341;18.2475758095371;18.2475758095371;18.2475758095371;18.2475758095371	MS1 mz matched	273.007	361.643	0.000134113	0.000114221	9.68e-05	0.000103838	0.000110526	0.000117555	0.000181383	0.00018592	0.00017191	1.62453	0.700027	0.000271924	1.262	up	--
meta_225					Unmapped	273.156	289.897	5.57e-05	4.95e-05	7.15e-05	0.00012472	0.000121605	0.000162158	2.38e-05	1.91e-05	1.83e-05	0.149882	-2.7381	0.0113871	1.2474	down	--
meta_226			S-aminomethyldihydrolipoamide;3-Dimethylallyl-4-hydroxymandelic acid	1.25073218077774;-12.2826760477338	MS1 mz matched	276.126	43.183	0.00123437	0.00129206	0.00129689	0.000769658	0.000899808	0.000780737	0.00103482	0.00101696	0.00101399	1.25123	0.323349	0.0361063	1.18302	up	--
meta_229					Unmapped	279.043	46.485	0.000806701	0.000809179	0.000878972	0.000377237	0.000446316	0.000409735	0.00107808	0.00124126	0.00131915	2.95024	1.56083	0.00490679	1.25807	up	--
meta_231			10-Hydroxymyristic acid methyl ester;Ethyl 3-hydroxytridecanoate;	-1.9161992412537;-1.9161992412537;	MS1 mz matched	279.195	50.427	0.00730345	0.00752765	0.006692	0.0393317	0.0376277	0.0394698	0.0172685	0.0178549	0.0152454	0.432613	-1.20885	4.36e-05	1.27404	down	--
meta_232	Linoleic acid	0.9998			MS2 forward	279.233	44.8245	0.0361175	0.0370633	0.0381828	0.0368755	0.0355322	0.0406195	0.0300505	0.0305746	0.0303561	0.804949	-0.31303	0.0391459	1.18084	down	Biosynthesis of unsaturated fatty acids(ko01040);;Linoleic acid metabolism(ko00591);;Metabolic pathways(ko01100)
meta_233			N2-(gamma-Glutamyl)-4-carboxyphenylhydrazine;Annolobine;Anolobine;Balsoxine;2-Phenyl-5-(3,4-dimethoxyphenyl)oxazole;Oxoassoanine;Dihydropratosine;Michelalbine	6.09104542799027;-8.2431772875421;-8.2431772875421;-8.2431772875421;-8.2431772875421	MS1 mz matched	280.103	361.652	0.00046532	0.000617667	0.00073187	0.000632297	0.000671234	0.00064461	0.00032038	0.000282295	0.000371581	0.500095	-0.999727	0.00207686	1.26019	down	--
meta_234			L-alpha-Aspartyl-L-hydroxyproline ;Aspartyl-Hydroxyproline;5,6-Dihydrouridine;(-)-Columbianetin;(R)-Columbianetin;Decursinol;Marmesin;(+)-Marmesin;Nodakenetin;(-)-Marmesin;Torachrysone;(+)-Columbianetin;(S)-Columbianetin	-4.82028202641344;-4.82028202641344;-4.82028202641344;-21.1305494105474;-21.1305494105474;-21.1305494105474;-21.1305494105474;-21.1305494105474;-21.1305494105474	MS1 mz matched	281.053	168.43	0.000130127	0.000127652	0.000100145	0.000131818	0.000134351	0.000125872	0.000115489	0.00011234	0.000109121	0.859477	-0.218468	0.0054239	1.2115	down	--
meta_235			1-Methylinosine;8-Oxocoformycin	5.13406019844692;5.20354034991582	MS1 mz matched	281.098	261.144	0.000112395	0.000138396	0.000135093	0.000139395	0.00014938	0.000146112	0.0001038	8.25e-05	9.54e-05	0.647774	-0.626437	0.00585903	1.23564	down	--
meta_237	Guanosine	0.9994			MS2 forward	282.083	255.367	0.000208739	0.000178887	0.000171578	4.04e-05	4.71e-05	3.37e-05	0.000323846	0.000263407	0.000239195	6.81743	2.76923	0.00994517	1.25012	up	Metabolic pathways(ko01100);;Purine metabolism(ko00230)
meta_239			Melanostatin;Pencozole	18.927821718975;20.8304962659536	MS1 mz matched	283.19	201.411	7.73e-05	7.83e-05	7.88e-05	7.04e-05	7.37e-05	7.76e-05	8.52e-05	8.7e-05	9.91e-05	1.22326	0.29073	0.0448635	1.10414	up	--
meta_240	Stearic acid	0.9998			MS2 forward	283.263	43.4765	0.00600382	0.00622352	0.0061541	0.00321828	0.00329308	0.0037134	0.00676688	0.00603559	0.00649869	1.88769	0.91662	0.000546228	1.26019	up	Phototransduction - fly(ko04745);;Biosynthesis of unsaturated fatty acids(ko01040);;Fatty acid biosynthesis(ko00061)
meta_241			4-phenylbutanic acid-O-sulphate;CGP 52608	18.2584415003453;-1.22927997388173	MS1 mz matched	284.063	360.135	3.45e-05	4.11e-05	5.27e-05	5.95e-05	6.25e-05	7e-05	2.3e-05	2.59e-05	2.35e-05	0.377138	-1.40683	0.00370491	1.26239	down	--
meta_246	Hexadecanedioic acid	0.7092			MS2 reverse	286.221	108.917	0.000117978	9.33e-05	0.000101819	0.000112998	0.000132019	0.000110363	7.99e-05	6.8e-05	8.32e-05	0.650109	-0.621247	0.0102337	1.18883	down	--
meta_250	(-)-Naringenin	0.8082			MS2 reverse	288.09	42.965	0.000541146	0.000540008	0.000491742	0.00043242	0.000445927	0.000413553	0.000710962	0.000623794	0.000601409	1.49869	0.583706	0.0174417	1.21707	up	Metabolic pathways(ko01100)
meta_251	D-Ribose 5-phosphate	0.7765			MS2 reverse	289.038	37.888	0.000175192	0.000190179	0.000173853	0.000268214	0.000255419	0.000275724	0.000191654	0.000166059	0.000183927	0.677594	-0.561506	0.00112391	1.24825	down	Phosphonate and phosphinate metabolism(ko00440);;Carbon metabolism(ko01200);;Thyroid hormone synthesis(ko04918);;Purine metabolism(ko00230);;Metabolic pathways(ko01100);;Pentose phosphate pathway(ko00030);;Biosynthesis of amino acids(ko01230)
meta_252			4-Ketoifosfamide;4-Ketocyclophosphamide;L-Idurote 2-sulfate	-14.9056172354037;-14.9056172354037;1.82482084817008	MS1 mz matched	290.019	340.827	9.35e-05	9.4e-05	0.0001001	0.000147119	0.000153025	0.000158801	9.22e-05	8.97e-05	7.3e-05	0.555416	-0.84836	0.00182105	1.25364	down	--
meta_253			(S)-Edulinine;C20915;Tabtoxin biosynthesis intermediate 5	-17.0470552946846;-3.10843812143459	MS1 mz matched	290.142	42.513	0.00119852	0.00122184	0.00119214	0.000921095	0.000890588	0.000883657	0.00127954	0.00121066	0.00128617	1.40107	0.486532	0.00111796	1.2653	up	--
meta_254					Unmapped	291.958	27.033	0.000198225	0.000237555	0.000179198	0.000204937	0.000160548	0.000219626	0.00013354	8.96e-05	0.000117365	0.581969	-0.780987	0.0241512	1.12675	down	--
meta_256					Unmapped	292.827	347.68	0.000226623	0.000242373	0.000218229	0.000227743	0.000218833	0.000235964	0.000275569	0.000253146	0.000283953	1.19065	0.251752	0.0242755	1.15254	up	--
meta_258			Rosoxacin;N-Glycosyl-L-asparagine	1.89629092578097;-18.0206952383441	MS1 mz matched	293.098	384.44	0.000166325	0.000153501	0.000145555	0.000178243	0.000168887	0.000162384	0.000114027	9.14e-05	0.000128205	0.654817	-0.610836	0.0192108	1.1886	down	--
meta_263					Unmapped	294.118	301.555	0.000143584	0.000119413	0.000133392	0.00020792	0.000203263	0.000203789	0.000127646	0.000119081	0.000126206	0.606423	-0.721604	8.56e-05	1.27559	down	--
meta_266	9(S)-HODE	0.9152			MS2 forward	295.227	48.438	0.00214786	0.00195986	0.00188777	0.00212671	0.00230017	0.00210295	0.00151738	0.00148219	0.00149907	0.688937	-0.537557	0.00710995	1.25766	down	PPAR signaling pathway(ko03320);;Linoleic acid metabolism(ko00591)
meta_268			(+)-Erythraline;(卤)-Clausenamide;(卤)-Aegeline;Lansamide 3;Oripavine;Codeinone;(5alpha)-7,8-Didehydro-4,5-epoxy-3-methoxy-17-methylmorphin-6-one;Neopinone;Oripavine;(-)-Apoglaziovine;Glaziovine;3-Hydroxyestra-1,3,5(10),7-tetraene-16,17-dione 16-oxime;Tuduranine	-8.62970404540632;-8.62970404540632;-8.62970404540632;-8.62970404540632;-8.62970404540632;-8.65157932477239;-8.65157932477239;-8.65157932477239;-8.65157932477239;-8.65157932477239;-8.65157932477239;-8.65157932477239	MS1 mz matched	296.134	290.869	0.000764896	0.000831513	0.00078193	0.000977848	0.00105824	0.00123385	0.000822735	0.00072977	0.000731819	0.698585	-0.517493	0.0348087	1.14574	down	--
meta_270					Unmapped	298.86	347.82	0.00040378	0.000411875	0.00037382	0.000392096	0.000392924	0.000375484	0.000442411	0.000410178	0.000439278	1.11319	0.154705	0.0313143	1.12743	up	--
meta_271			Thioxanthine monophosphate;Streptidine	-3.8147554740839;0	MS1 mz matched	299.086	338.305	8.25e-05	7.91e-05	8.15e-05	0.000104201	0.00010101	0.000107629	7.7e-05	7.65e-05	6.59e-05	0.701398	-0.511694	0.00458967	1.23692	down	--
meta_272	Eicosapentaenoic acid	0.9385			MS2 forward	301.216	43.9	0.00608894	0.00606663	0.00638856	0.0136446	0.0120358	0.012521	0.00206899	0.0019742	0.00223198	0.164265	-2.6059	0.00160731	1.27393	down	Biosynthesis of unsaturated fatty acids(ko01040)
meta_273			Neuraminic acid;N-(1-Deoxy-1-fructosyl)serine;Neuraminic acid;5-Amino-3,5-dideoxy-D-glycero-D-galacto-2-nonulosonic acid;Miserotoxin	-1.55936782977936;-1.55936782977936;-1.49759224590328;-1.49759224590328	MS1 mz matched	302.065	170.178	0.000139908	0.000106445	8.72e-05	8.23e-06	1.01e-05	5.44e-06	5.6e-05	5.16e-05	4.55e-05	6.43349	2.6856	0.00149567	1.26405	up	--
meta_274			Gynocardin;Gynocardin;2-Cyclopentene-1-carbonitrile, 1-(beta-D-glucopyranosyloxy)-4,5-dihydroxy-,(1alpha,4alpha,5beta)-	-11.2720279292457;-11.2175902372625	MS1 mz matched	302.085	361.37	5.26e-05	6.17e-05	6.29e-05	8.15e-05	7.02e-05	6.62e-05	4.02e-05	3.71e-05	4.07e-05	0.541218	-0.885719	0.0142652	1.23063	down	--
meta_275			Sinapinic acid-O-sulphate;5-(3',4',5'-Trihydroxyphenyl)-gamma-valerolactone-4'-O-sulphate;5-(3',4',5'-Trihydroxyphenyl)-gamma-valerolactone-3'-O-sulphate;	8.98181864093538;8.98181864093538;8.98181864093538;	MS1 mz matched	303.028	30.087	0.00021012	0.000213898	0.000185909	0.000112798	0.000189512	0.000191039	0.000486828	0.000411316	0.000386852	2.60464	1.38108	0.0028693	1.22496	up	--
meta_276	Arachidonic Acid (peroxide free)	0.9991			MS2 forward	303.232	43.204	0.0438327	0.0460944	0.0483848	0.0596521	0.0539184	0.0541788	0.036524	0.0401305	0.0400903	0.695948	-0.522948	0.00292945	1.23763	down	--
meta_278			2-O-(Z-p-Hydroxycinnamoyl)-(x)-glyceric acid;S-(4-Methylthiobutylthiohydroximoyl)-L-cysteine	10.3620760622677;23.0103760926699	MS1 mz matched	304.069	288.993	6.45e-05	6.18e-05	7.62e-05	7.1e-05	6.34e-05	6.35e-05	8.84e-05	8.3e-05	7.96e-05	1.26863	0.343275	0.00793275	1.18508	up	--
meta_279					Unmapped	305.022	371.208	0.0163154	0.0172102	0.0177074	0.0163607	0.0170201	0.0180665	0.0201971	0.0197195	0.0211245	1.18648	0.246688	0.00843082	1.18614	up	--
meta_285	N-Acetylneuraminic acid	0.9956			MS2 forward	308.098	358.011	7.54e-05	8.76e-05	0.000116352	0.000178428	0.000172469	0.000213612	4.93e-05	3.97e-05	5e-05	0.246142	-2.02244	0.00548498	1.25737	down	Metabolic pathways(ko01100);;Amino sugar and nucleotide sugar metabolism(ko00520)
meta_286			Ketotifen;Evadol hydrochloride;2-Amino-1,2-bis(p-methoxyphenyl)ethanol hydrochloride;beta-Amino-4-methoxy-alpha-(4-methoxyphenyl)benzeneethanol hydrochloride	-9.40059489087076;8.50497487656009	MS1 mz matched	308.116	48.422	0.000310224	0.000303489	0.000356462	0.000261942	0.000243245	0.000228456	0.000542803	0.000449134	0.000469469	1.99199	0.994207	0.00792225	1.24158	up	--
meta_288	2E-Eicosenoic acid	0.9966			MS2 forward	309.279	42.513	0.000751832	0.000870936	0.000872825	0.00089566	0.00092364	0.000882666	0.000502808	0.000480404	0.000482392	0.542421	-0.882514	4.73e-05	1.27624	down	--
meta_289			5-Chloro-1,3-dihydro-1-(4-piperidinyl)-2H-benzimidazol-2-one;N-Feruloylglycine;N-[3-(4-Hydroxy-3-methoxyphenyl)-1-oxo-2-propen-1-yl]glycine	-2.14989063135463;10.3552899999006	MS1 mz matched	310.096	312.106	0.000592332	0.000562324	0.000490039	0.000224892	0.000223076	0.000179158	0.000534067	0.000615221	0.000880538	3.23671	1.69453	0.0441162	1.16564	up	--
meta_298			Pyro-L-glutaminyl-L-glutamine;5-Methylcytidine;Tolmetin;Ismine	-4.55307145134512;-4.55307145134512;-20.2251840880779;-20.2251840880779	MS1 mz matched	316.114	243.827	0.000188459	0.000174222	0.000174559	9.07e-05	6.85e-05	6.54e-05	0.00035367	0.000403657	0.000436612	5.31585	2.4103	0.00277569	1.2637	up	--
meta_301			gamma-Glutamyl-S-methylcysteine sulfoxide;	0.33241344544424;	MS1 mz matched	317.032	30.24	0.000587608	0.000553923	0.000476407	0.000556103	0.000409893	0.000412166	0.000883868	0.000722745	0.000902282	1.82046	0.864306	0.00779951	1.189	up	--
meta_302			Pyrimidine 5'-deoxynucleotide	3.97027	MS1 mz matched	317.072	133.011	0.000100062	0.000106399	0.000125833	7.92e-05	5.78e-05	7.88e-05	0.000301002	0.000327318	0.000237343	4.01221	2.0044	0.0107783	1.23952	up	--
meta_304	5-Oxo-ETE	0.8005			MS2 reverse	317.211	48.424	0.000880807	0.000698995	0.000649335	0.00134827	0.00117459	0.00122151	0.000387788	0.000368144	0.000373346	0.301593	-1.72932	0.00319322	1.27007	down	--
meta_307			3-p-Coumaroyl-1,5-quinolactone;4-p-Coumaroyl-1,5-quinolactone;7-Hydroxy-6-methoxy-alpha-pyrufuran;4-Coumaroylshikimate;trans-5-O-(4-Coumaroyl)shikimate;alpha-phthyl-beta-D-glucuronide;1-phthyl glucuronide;DHKred-OH;Hydroxylated dihydrokalafungin dihydroquinone	-4.82646104716374;-4.82646104716374;-4.82646104716374;-4.81740112777491;-4.81740112777491;-4.81740112777491	MS1 mz matched	319.088	244.368	3.74e-05	5.25e-05	5.66e-05	2.61e-05	1.38e-05	1.28e-05	7.22e-05	8.17e-05	7.54e-05	4.35357	2.1222	0.000716051	1.26026	up	--
meta_308	(+-)12-HETE	0.8915			MS2 forward	319.227	49.0715	0.00304842	0.00321949	0.00276421	0.00269176	0.00262626	0.00310064	0.00729114	0.00684567	0.00726176	2.5418	1.34585	3.1e-05	1.27338	up	--
meta_309	5(S)-HETE	0.825			MS2 forward	319.227	77.6775	0.000206818	0.000177701	0.00016007	0.000622893	0.000617036	0.000594297	3.45e-05	4.85e-05	4.32e-05	0.0687893	-3.86167	1.78e-05	1.27844	down	Inflammatory mediator regulation of TRP channels(ko04750);;Arachidonic acid metabolism(ko00590)
meta_310					Unmapped	320.188	40.5345	7.64e-05	0.00010006	8.14e-05	5.46e-05	7.42e-05	5.32e-05	0.000155465	0.000134774	0.000199553	2.6906	1.42793	0.0229021	1.18963	up	--
meta_311			Vamidothion	15.6772	MS1 mz matched	323.998	26.476	0.000204164	0.000174865	0.000117524	0.00021373	0.000205727	0.000194029	9.12e-05	9.46e-05	9.56e-05	0.458644	-1.12455	0.00175163	1.27205	down	--
meta_314			Histidinyl-Hydroxyproline;Acetylcarnosine;Hydroxyprolyl-Histidine;Pentostatin;Dexrazoxane;Deoxycoformycin;Pentostatin	-0.578105492752101;-0.578105492752101;-0.578105492752101;-0.578105492752101;-0.578105492752101;-0.745942446089394	MS1 mz matched	327.128	206.772	4.52e-05	3.91e-05	3.84e-05	4.87e-05	3.88e-05	3.99e-05	5.33e-05	5.62e-05	5.76e-05	1.31197	0.39173	0.037775	1.1387	up	--
meta_315	(4Z,7Z,10Z,13Z,16Z,19Z)-4,7,10,13,1 6,19-Docosahexaenoic acid	0.6074			MS2 reverse	327.232	43.5025	0.00863188	0.0088582	0.00884466	0.0140368	0.0125865	0.011738	0.00460725	0.00431531	0.00448044	0.349389	-1.5171	0.0058188	1.26259	down	--
meta_316			Epoxicozole	24.573	MS1 mz matched	328.081	41.8875	0.000273795	0.000265241	0.000296693	7.66e-05	2.74e-05	7.86e-05	0.000539001	0.000673508	0.00040209	8.84558	3.14496	0.0219299	1.21273	up	--
meta_319			Aluminum acetoacetate	24.9867	MS1 mz matched	329.232	109.579	0.000571271	0.00056498	0.00043878	0.001697	0.00114971	0.00188188	0.000493733	0.000469603	0.000471889	0.303521	-1.72013	0.0376908	1.18728	down	--
meta_320					Unmapped	329.232	151.703	0.000350115	0.000382408	0.000393776	0.00105383	0.000864114	0.00095722	0.000329311	0.000311063	0.000342163	0.341733	-1.54906	0.00631355	1.25978	down	--
meta_321	7Z, 10Z, 13Z, 16Z, 19Z-Docosapentaenoic acid	0.9719			MS2 forward	329.247	42.5125	0.00291074	0.00307214	0.0030504	0.00404338	0.00375357	0.00372961	0.00191587	0.00192248	0.0017084	0.481214	-1.05525	0.000178687	1.26955	down	--
meta_322			Ambelline;(3alpha,11S)-1,2-Didehydro-3,7-dimethoxycrin-11-ol;Pretazettine;Tazettine;Sekisanin;2-O-Acetylpseudolycorine	6.03970502083562;6.03970502083562;6.03970502083562;6.03970502083562	MS1 mz matched	330.137	42.525	0.000755402	0.000832761	0.000781878	0.000796085	0.000750412	0.000803865	0.000376378	0.000386424	0.000529719	0.549924	-0.862696	0.0122721	1.2264	down	--
meta_323			Parathion;Sulfadimethoxine sodium	-13.8465383217203;10.5404066489816	MS1 mz matched	331.048	363.659	0.000115919	0.000134582	0.000116258	0.00011114	9.36e-05	0.000114833	0.000157201	0.0001391	0.000139963	1.36511	0.449018	0.0118412	1.16521	up	--
meta_328			Caffeoyl aspartic acid;Acetylsulfamethoxazole	2.70512813655408;24.7405043063272	MS1 mz matched	335.083	277.193	2.08e-05	2.09e-05	2.42e-05	1.57e-05	1.26e-05	1.01e-05	2.55e-05	3.56e-05	3.62e-05	2.53449	1.34169	0.0167878	1.19203	up	--
meta_330			Fentanyl;2,2-Bis(4-hydroxyphenyl)hexafluoropropane;Bisphenol AF	2.75236318470065;-23.8263136653934	MS1 mz matched	335.221	49.12	0.000372322	0.0004153	0.000387981	0.00074587	0.00070139	0.000701336	0.000289694	0.000355247	0.000341518	0.459118	-1.12306	0.000167123	1.26872	down	--
meta_332					Unmapped	336.816	347.788	0.00054442	0.000528743	0.000470751	0.000524692	0.000477281	0.000502665	0.000621723	0.000563621	0.000620483	1.20017	0.263243	0.0161039	1.15801	up	--
meta_334	Erucic acid	0.9995			MS2 forward	337.31	41.853	0.000590602	0.000613084	0.00060227	0.000539143	0.000652929	0.000526772	0.000318634	0.000274393	0.000269191	0.501627	-0.995312	0.0108203	1.22469	down	Biosynthesis of unsaturated fatty acids(ko01040)
meta_337	Cellobiose	0.8024			MS2 forward	341.107	381.771	0.00052699	0.000444236	0.000444995	0.000471684	0.000420363	0.000431463	0.000950529	0.000934498	0.000950553	2.14247	1.09928	0.000304853	1.27646	up	Metabolic pathways(ko01100);;ABC transporters(ko02010);;Starch and sucrose metabolism(ko00500)
meta_338	Sucrose	0.8982			MS2 forward	341.108	356.912	0.00010022	0.000138272	0.000142945	0.000144599	0.000122921	0.000120162	0.000210353	0.000193643	0.000211261	1.58701	0.666315	0.0019438	1.23993	up	Taste transduction(ko04742);;ABC transporters(ko02010);;Metabolic pathways(ko01100);;Carbohydrate digestion and absorption(ko04973);;Galactose metabolism(ko00052);;Starch and sucrose metabolism(ko00500)
meta_339			3-O-Galloyl-1,4-galactarolactone;5-O-Galloyl-1,4-galactarolactone;2-O-Galloyl-1,4-galactarolactone;Di-n-heptyl phthalate;10beta,14beta-Dihydroxytaxa-4(20),11-dien-5alpha-yl acetate;5alpha-Acetoxy-10beta,14beta-dihydroxytaxadiene	3.48606358923652;3.48606358923652;3.48606358923652;-1.93239008770792;-1.93239008770792	MS1 mz matched	343.226	48.422	0.000780192	0.000789128	0.000757833	0.00145998	0.00140368	0.00164023	0.000211264	0.000203171	0.000189428	0.134076	-2.89888	0.00281302	1.27146	down	--
meta_340	Maltitol	0.9049			MS2 reverse	344.134	265.488	3.98e-05	4.88e-05	4.72e-05	2.8e-05	2.46e-05	2.69e-05	5.29e-05	5.81e-05	7.99e-05	2.39924	1.26258	0.0445802	1.16667	up	--
meta_341					Unmapped	345.014	370.447	0.0132281	0.0111383	0.0126766	0.0114079	0.011609	0.0123361	0.0135272	0.0130025	0.0137414	1.13911	0.187912	0.0116054	1.17259	up	--
meta_347					Unmapped	349	27.184	0.00022799	0.000158786	0.000155212	0.000179257	0.000224019	0.000135158	0.000413099	0.000415281	0.000300927	2.09739	1.0686	0.0164348	1.16048	up	--
meta_348					Unmapped	350.868	347.532	0.000105815	8.95e-05	9.94e-05	0.000111701	0.000105063	0.00011	0.000141837	0.00012273	0.000133259	1.21747	0.283885	0.0380121	1.14594	up	--
meta_355			Rosoxacin;N-Glycosyl-L-asparagine	1.89629092578097;-18.0206952383441	MS1 mz matched	353.109	385.803	1.27e-05	1.52e-05	1.78e-05	3.87e-05	3.76e-05	4.52e-05	6.02e-06	4.79e-06	6.18e-06	0.139964	-2.83688	0.00364364	1.267	down	--
meta_356	PGF2a	0.9103			MS2 forward	353.232	163.648	0.000479524	0.000422121	0.000286848	5.9e-05	4.68e-05	5.08e-05	0.000646364	0.000552654	0.000698819	12.1171	3.59898	0.00513052	1.26541	up	Serotonergic synapse(ko04726);;Ovarian steroidogenesis(ko04913);;Phospholipase D signaling pathway(ko04072);;Neuroactive ligand-receptor interaction(ko04080);;Bile secretion(ko04976);;Arachidonic acid metabolism(ko00590);;Oxytocin signaling pathway(ko04921);;Metabolic pathways(ko01100)
meta_357			Azothoate	5.33685	MS1 mz matched	355.01	362.399	9.25e-05	6.14e-05	6.43e-05	7.63e-05	5.68e-05	6.2e-05	0.000105279	0.000107074	8.98e-05	1.5484	0.630775	0.0113537	1.16675	up	--
meta_358			Pantetheine 4'-phosphate;Pantetheine 4'-phosphate;4'-Phosphopantetheine;Phosphopantetheine;D-Pantetheine 4'-phosphate	9.44717789380898;9.33072770345701	MS1 mz matched	357.1	84.1845	0.000869654	0.000960187	0.000910951	0.000787199	0.000652459	0.000790554	0.00106095	0.000955678	0.00121052	1.44702	0.533081	0.0261533	1.13382	up	--
meta_359			13,16-Docosadienoic acid;(13Z,16Z)-Docosa-13,16-dienoic acid	3.56821	MS1 mz matched	357.278	41.225	0.000142749	0.00014041	0.000145575	0.00016388	0.000160433	0.000157611	0.000111696	0.000101914	8.79e-05	0.62556	-0.676781	0.00928691	1.24452	down	--
meta_361			2,3-Dihydro-2,3-dihydroxy-4-(4-methoxyphenyl)-1H-phenalen-1-one;Phenolphthalin	-8.93144830394728;-9.05953017279962	MS1 mz matched	360.128	290.959	0.000456037	0.000610708	0.000568354	0.000370537	0.000446653	0.000256	0.000836994	0.000795037	0.000768695	2.237	1.16157	0.00882679	1.2361	up	--
meta_368			Diloxanide;Pencycuron	-15.2370736285733;23.7707620844603	MS1 mz matched	365.097	41.8675	0.00021158	0.000202079	0.000226606	0.000345838	0.000243719	0.000277714	0.000144718	0.000177249	0.000153281	0.547982	-0.867801	0.0384445	1.15169	down	--
meta_370	Nervonic acid	1			MS2 reverse	365.341	41.2035	0.000376957	0.000383061	0.000400717	0.000280441	0.000309738	0.000257528	0.000187394	0.000172175	0.000143192	0.593084	-0.753691	0.00478635	1.20884	down	Biosynthesis of unsaturated fatty acids(ko01040)
meta_372			N-Desmethyleletriptan;4,4-Bis[4-(acetyloxy)phenyl]3-hexanone;4,4-Bis(4-hydroxyphenyl)-3-hexanone diacetate	3.21032520379447;-14.5843247436631	MS1 mz matched	367.157	27.494	0.00027825	0.00029972	0.000336314	0.000577162	0.000582764	0.000522626	0.000455509	0.000369192	0.000383583	0.718126	-0.477692	0.0109129	1.18122	down	--
meta_373					Unmapped	368.975	365.981	0.0026086	0.00397105	0.00374016	0.00331218	0.00351545	0.00347335	0.00247655	0.00230504	0.00231568	0.688989	-0.537446	0.000227607	1.26399	down	--
meta_375	Androsterone sulfate	0.9977			MS2 forward	369.172	28.3445	0.00140175	0.00125988	0.00114077	0.000614565	0.000665074	0.000699052	0.00260653	0.00257063	0.00257816	3.91942	1.97064	1.33e-05	1.27867	up	--
meta_376	Thromboxane B2	0.9925			MS2 forward	369.227	150.233	0.00227024	0.00229833	0.00216732	0.000289444	0.000329959	0.000340036	0.00662136	0.00455909	0.00514063	17.0111	4.0884	0.0140265	1.24383	up	Arachidonic acid metabolism(ko00590);;Bile secretion(ko04976);;Metabolic pathways(ko01100);;Serotonergic synapse(ko04726)
meta_377			Sinensetin;Isosinensetin;Homoeriodictyol 4'-isobutyrate;Cyclokievitone hydrate;3',4',5',7,8-Pentamethoxyflavone;Auranetin;Sesamolinol;Tangeritin;Oxidihydroartocarpesin;3,4',5,6,8-Pentamethoxyflavone;Sinensetin;5,6,7,3',4'-Pentamethoxyflavone;Tangeretin;5,6,7,8,4'-Pentamethoxyflavone;Sesamolinol;(1'S)-Averantin;1,3,6,8-Tetrahydroxy-[(1S)-2-hydroxyhexyl]-9,10-anthraquinone	-5.57265120896107;-5.57265120896107;-5.57265120896107;-5.57265120896107;-5.57265120896107;-5.57265120896107;-5.57265120896107;-5.57265120896107;-5.57265120896107;-5.57265120896107;-5.56458935789473;-5.56458935789473;-5.56458935789473;-5.56458935789473	MS1 mz matched	371.119	385.629	5.65e-05	5.41e-05	8.27e-05	0.000169536	0.00016344	0.000209242	1.85e-05	1.12e-05	1.27e-05	0.0781212	-3.67814	0.00633456	1.26013	down	--
meta_379					Unmapped	374.772	347.77	0.00018968	0.000197502	0.000180385	0.000181241	0.000178881	0.000192818	0.000231271	0.000210485	0.00022634	1.20826	0.272931	0.00993355	1.18914	up	--
meta_383	Sphingosine-1-phosphate	0.9899			MS2 forward	378.24	275.009	8.99e-05	9.91e-05	0.000106547	8.89e-05	8.38e-05	7.24e-05	0.000115082	0.000102062	0.000132058	1.42449	0.510442	0.037113	1.1094	up	--
meta_384					Unmapped	378.978	30.096	0.00064789	0.000746471	0.000704082	0.00140241	0.00141147	0.00136539	0.000276288	0.000212723	0.000168595	0.15735	-2.66795	9.78e-05	1.27701	down	--
meta_385			Azelastine;Benthiavalicarb isopropyl	-16.5040585583713;6.03276066628163	MS1 mz matched	380.154	336.342	2.49e-05	3e-05	3.08e-05	3.11e-05	2.68e-05	3.47e-05	1.27e-05	1.41e-05	7.84e-06	0.373598	-1.42044	0.00329526	1.22238	down	--
meta_389					Unmapped	387.024	371.315	0.0190062	0.017461	0.0178791	0.0168698	0.017317	0.0183737	0.0208279	0.0201563	0.0214152	1.18719	0.247551	0.00527449	1.20702	up	--
meta_393			11,14,15-THETA;Prostaglandin D1;8-isoprostaglandin PGF2b;13,14-Dihydro-15-keto PGF2a;11,12,15-THETA;Troxilin B3;Prostaglandin H1;Prostaglandin F2b;11,12,15-TriHETRE;8-iso-13,14-dihydro-15-keto-PGF2a;Prostaglandin F2a;11b-PGF2a;11-Epi-PGF2a;8-Isoprostaglandin E1;15-keto-PGF1alpha;(5Z,9E,12S,14Z)-8,11,12-Trihydroxyicosa-5,9,14-trienoate;13,14-Dihydro- lipoxin A4;Prostaglandin E1;Trioxilin A3;8-Isop…	-4.58501902119641;-4.58501902119641;-4.58501902119641;-4.58501902119641;-4.58501902119641;-4.58501902119641;-4.58501902119641;-4.58501902119641;-4.58501902119641;-4.58501902119641;-4.58501902119641;-4.58501902119641;-4.58501902119641;-4.58501902119641;-4.58501902119641;-4.58501902119641;-4.58501902119641;-4.58501902119641;-4.58501902119641;-4.58501902119641;-4.58501902119641;-4.51670418353027;-4.…	MS1 mz matched	389.208	164.408	0.000295404	0.000305708	0.000183929	3.38e-05	2.4e-05	2.72e-05	0.000365127	0.000313472	0.000412862	12.8261	3.68101	0.00679849	1.26066	up	--
meta_394			Trospium;Kalihinol A	1.61540933749212;0.261075902982116	MS1 mz matched	391.223	66.928	0.000146913	0.000224198	0.000249937	0.000440906	0.000526988	0.000429611	5.6e-05	8.81e-05	0.000100349	0.174977	-2.51477	0.00222662	1.26024	down	--
meta_395			Dipivefrin;Dipivefrin;Dipivefrine	-4.47887106529104;-4.55574898521578	MS1 mz matched	391.224	46.5035	0.00182648	0.00212957	0.00190388	0.00275056	0.00345923	0.00292351	0.000672167	0.000547957	0.00092751	0.235143	-2.08839	0.00228273	1.25272	down	--
meta_396	Deoxycholic acid	0.9995			MS2 forward	391.284	142.593	0.000755973	0.000814483	0.000550062	0.00112725	0.00168941	0.00127063	0.000397949	0.000412865	0.000421387	0.301471	-1.72991	0.0298215	1.20568	down	Bile secretion(ko04976)
meta_397			6-Methylthioguanosine monophosphate;6-Methylthioguanosine monophosphate	12.7125215794938;13.2210291655957	MS1 mz matched	392.316	48.441	0.000288515	0.000227814	0.000198153	0.0001203	0.000108947	0.000100041	0.000299545	0.000196591	0.000253485	2.27649	1.18681	0.0379879	1.17368	up	--
meta_398					Unmapped	392.878	347.451	7.98e-05	6.66e-05	6.65e-05	9.11e-05	8.26e-05	8.71e-05	0.000108111	0.000105234	0.000114166	1.25576	0.328566	0.00356912	1.21674	up	--
meta_400			1-Hydroxypyrene glucuronide;Justicidin A	-9.96459694739207;-10.0841069633319	MS1 mz matched	393.101	385.514	1.59e-05	1.46e-05	2.06e-05	3.68e-05	3.76e-05	4.88e-05	9.74e-06	6.92e-06	7.14e-06	0.193198	-2.37185	0.0102516	1.24387	down	--
meta_401			(3'x,5'a,9'x,10'b)-O-(3-Hydroxy-6-oxo-7-drimen-11-yl)umbelliferone;(S)-(E)-2'-(3,6-Dimethyl-2-heptenyl)-3',4',7-trihydroxyflavanone;(S)-(E)-8-(3,6-Dimethyl-2-heptenyl)-4',5,7-trihydroxyflavanone;9alpha-Fluoro-11beta,16alpha,17alpha,21-tetrahydroxypregn-4-ene-3,20-dione;9alpha-Fluoro-16alpha-hydroxyhydrocortisone	-14.4295590140637;-14.4295590140637;-14.4295590140637;-17.2715542959701	MS1 mz matched	395.188	26.8365	0.000479136	0.000564471	0.000547433	0.000171959	0.000183873	0.000136812	0.000772655	0.000611706	0.000660611	4.15101	2.05346	0.00510819	1.25616	up	--
meta_402					Unmapped	396.005	30.086	0.000307609	0.000287739	0.000294368	0.000461931	0.00047807	0.000506461	8.24e-05	8.41e-05	0.000101174	0.185048	-2.43403	0.000167966	1.27578	down	--
meta_404			Nicotine glucuronide;Aziridyl benzoquinone;Benzoquinone aziridine	-5.28289721774049;-5.3231161048598	MS1 mz matched	397.16	198.994	0.000174443	0.000196616	0.000191665	7.29e-05	5.93e-05	6.68e-05	5.48e-05	3.45e-05	4.6e-05	0.679516	-0.557421	0.0472263	1.06524	down	--
meta_405	Sunitinib	0.9047			MS2 forward	397.204	27.503	0.00941121	0.0100997	0.0100588	0.000291978	0.000320205	0.000256026	0.0137301	0.0124074	0.0135836	45.7506	5.51572	0.0010226	1.27649	up	--
meta_407					Unmapped	398.816	347.82	0.00028294	0.000268802	0.000232366	0.000263861	0.000265483	0.000258216	0.000322234	0.000294362	0.000311	1.17781	0.236107	0.0224817	1.20365	up	--
meta_408			Nevskin;Lucidone B;Marinobufagenin;Marinobufagin	-14.4908498352225;-14.4908498352225;-14.5555624961321	MS1 mz matched	399.219	30.1145	0.00316727	0.00293309	0.00296219	0.000116409	0.000116113	0.000105216	0.00518719	0.00482182	0.00495279	44.3001	5.46924	0.000473723	1.27794	up	--
meta_410					Unmapped	400.96	30.1365	0.000235879	0.000173492	0.000184893	0.000263864	0.000209415	0.000284106	9.62e-05	0.000113071	0.000109438	0.420776	-1.24888	0.0183009	1.22067	down	--
meta_411	D-Maltose	0.8757			MS2 forward	401.128	381.269	0.000132133	0.00013945	0.000151786	0.000160992	0.000153311	0.000180718	0.000272105	0.000367049	0.000341898	1.98184	0.986838	0.0224217	1.20183	up	--
meta_412	Galactinol	0.752			MS2 forward	401.128	356.893	4.37e-05	6.33e-05	6.75e-05	6.61e-05	5.68e-05	5.72e-05	8.98e-05	9.02e-05	9.56e-05	1.53002	0.613547	0.00205263	1.2482	up	Galactose metabolism(ko00052)
meta_413			CDP;Myxochelin B	-20.8345528160741;-15.6259960022506	MS1 mz matched	402.161	392.81	3.61e-05	4.24e-05	6.11e-05	9.4e-05	8.71e-05	0.000115557	2.62e-05	2.09e-05	2.28e-05	0.23595	-2.08345	0.0107334	1.24644	down	--
meta_414			Ethion	8.85445	MS1 mz matched	404.969	36.591	2.94e-05	2.68e-05	2.42e-05	4.62e-05	4.43e-05	4.4e-05	1.24e-05	1.18e-05	1.28e-05	0.275533	-1.8597	5.49e-05	1.27788	down	--
meta_415			Proacaciberin	-2.04526	MS1 mz matched	407.171	248.138	0.000107182	0.00013181	0.00012188	0.000154286	0.000184328	0.00018876	9.36e-05	0.000127022	9.58e-05	0.600065	-0.736808	0.0100314	1.17307	down	--
meta_416	Cholic acid	0.9999			MS2 forward	407.278	213.755	0.00120123	0.00121799	0.00104626	0.00083066	0.000877802	0.000956354	0.000505935	0.000431396	0.000327104	0.474492	-1.07554	0.00272585	1.23433	down	Bile secretion(ko04976);;Metabolic pathways(ko01100);;Primary bile acid biosynthesis(ko00120)
meta_418	1-Palmitoyl Lysophosphatidic Acid	0.9869			MS2 forward	409.235	245.391	5.52e-05	5.32e-05	7.39e-05	0.000119577	0.00013348	0.000154631	2.46e-05	1.99e-05	2.14e-05	0.161548	-2.62997	0.00706125	1.25883	down	--
meta_419			epsilon-Tocopherol;(6alpha,22E)-6-Hydroxy-4,7,22-ergostatrien-3-one;Gamma-Tocotrienol;(3beta,22E,24R)-3-Hydroxyergosta-5,8,22-trien-7-one;beta-Tocotrienol;gamma-Tocotrienol;6-Geranylgeranyl-2,3-dimethylbenzene-1,4-diol	3.7029772526568;3.7029772526568;3.7029772526568;3.7029772526568;3.65569673319963;3.65569673319963;3.65569673319963	MS1 mz matched	409.309	39.9015	0.000112035	9.34e-05	7.72e-05	0.000140113	0.00013824	0.000119059	4.28e-05	2.48e-05	2.37e-05	0.229737	-2.12194	0.000380633	1.25917	down	--
meta_424			O-Carbamoyl-deacetylcephalosporin C	-13.8541	MS1 mz matched	415.094	26.818	0.000194861	0.000190863	0.000165379	0.000214804	0.000194414	0.00018133	0.000147526	0.000136429	0.000161672	0.754599	-0.406217	0.0191752	1.14227	down	--
meta_425	Ramipril	0.6764			MS2 reverse	415.224	46.464	0.0043439	0.00524739	0.00454796	0.00869036	0.0115462	0.00822332	0.00150973	0.000915024	0.00117574	0.126511	-2.98266	0.0134867	1.23987	down	--
meta_429			Gerberinol;Justicidin B	-1.89016764681611;-1.92257673620302	MS1 mz matched	423.11	380.858	9.35e-05	0.000112986	9.91e-05	9.25e-05	9.37e-05	8.41e-05	0.000209948	0.000194781	0.000202279	2.24551	1.16704	7.49e-05	1.27346	up	--
meta_430					Unmapped	425.01	27.355	0.00051958	0.000609686	0.000607753	0.000548573	0.000598489	0.000571163	0.000176389	0.000174137	0.000203913	0.322681	-1.63182	6.99e-05	1.27413	down	--
meta_431			IDP;IDP;Inosine 5'-diphosphate;Inosine diphosphate;dXDP	7.42289791651954;7.49369061811608;7.49369061811608	MS1 mz matched	427.017	370.885	0.00822693	0.00812398	0.00769691	0.00727269	0.00727986	0.00746423	0.00875921	0.00822035	0.00874846	1.16856	0.224737	0.0125052	1.22353	up	--
meta_434					Unmapped	429.299	84.078	0.000224397	0.000194949	0.000167747	0.00013732	0.000126908	0.0001326	0.000309476	0.000248213	0.000246735	2.02714	1.01944	0.0205484	1.22261	up	--
meta_435			Porrigenin A;Asperagenin;Convallagenin A;Digitogenin;2-Deoxyecdysone	-6.41173094312482;-6.41173094312482;-6.46860973296242;-6.46860973296242;-6.46860973296242	MS1 mz matched	429.299	50.417	0.000892687	0.000749058	0.000670928	0.000432511	0.000385158	0.000361543	0.000781459	0.000666438	0.000697378	1.81925	0.86334	0.00285454	1.24103	up	--
meta_436			Bensultap	-3.01599	MS1 mz matched	430.025	29.033	0.000317288	0.000345339	0.000248561	0.000130911	0.000247171	0.000148788	0.000408181	0.000337309	0.000416409	2.20529	1.14097	0.0113911	1.18099	up	--
meta_439					Unmapped	432.813	347.68	9.87e-05	0.000103101	9.82e-05	0.000112746	0.000102886	0.000113605	0.000126454	0.000123072	0.000130913	1.15552	0.208544	0.0192289	1.152	up	--
meta_440			LPA(0:0/18:2(9Z,12Z));LPA(18:2(9Z,12Z)/0:0);Glutathionylspermidine;N1-(gamma-L-Glutamyl-L-cysteinyl-glycyl)-spermidine	-21.5680912869154;-21.5680912869154;6.61928636611604	MS1 mz matched	433.234	243.119	0.000268226	0.000269488	0.000385767	0.000892964	0.000887707	0.00106157	7.71e-05	5.88e-05	5.74e-05	0.0679892	-3.87855	0.00379632	1.26847	down	--
meta_442					Unmapped	435.999	31.817	0.000326494	0.000367515	0.000345113	0.000808087	0.000522081	0.000688305	0.000196177	0.000152624	0.000193196	0.268519	-1.89691	0.024548	1.21035	down	--
meta_443			PE(P-16:0e/0:0);	-21.7265119885203;	MS1 mz matched	436.281	177.423	0.00020922	0.000196364	0.000175115	5.59e-05	5.07e-05	3.75e-05	0.000386949	0.000340987	0.000353034	7.49728	2.90637	0.000540285	1.27344	up	--
meta_444			Sertaconazole;	20.5587408913689;	MS1 mz matched	436.772	347.738	0.000331693	0.000327571	0.0002839	0.000301543	0.000292901	0.000306811	0.00038467	0.000367115	0.000398174	1.27595	0.351574	0.00467243	1.24443	up	--
meta_445			Quinapril;Quipril	-7.10244205916627;-7.16610891226109	MS1 mz matched	437.212	261.046	4.79e-05	7.31e-05	7.53e-05	9.76e-05	0.000123217	0.000132441	5.23e-05	7.25e-05	4.54e-05	0.48151	-1.05436	0.0112802	1.17395	down	--
meta_447			[6]-Gingerdiol 3,5-diacetate;4,4-Difluoro-17beta-hydroxyandrost-5-en-3-one propiote	-10.2277658652825;-0.789024563075116	MS1 mz matched	439.224	45.8375	0.00091893	0.000864996	0.00093087	0.00128515	0.0017587	0.00134822	0.000349853	0.000218716	0.000442957	0.230308	-2.11836	0.00813437	1.22941	down	--
meta_449					Unmapped	442.035	27.261	0.000179033	0.000166962	0.000142757	0.000132257	0.000121006	0.000127285	9.21e-05	6.92e-05	9.36e-05	0.669979	-0.577812	0.0213803	1.18443	down	--
meta_450			6-Mercaptopurine ribonucleoside 5'-diphosphate;Bufotalin;3beta,14,16beta-Trihydroxy-5beta-bufa-20,22-dienolide 16-acetate	8.679327677364;8.22912802484269	MS1 mz matched	443.255	213.162	3e-05	3.81e-05	2.76e-05	2.97e-05	3.45e-05	3.66e-05	2.17e-05	2.1e-05	1.39e-05	0.561528	-0.83257	0.0108752	1.17323	down	--
meta_454			Se-Adenosylselenomethionine;Stylisterol B;Di-n-decyl phthalate;Didecyl phthalate;Didecyl 1,2-Benzenedicarboxylate;Diisodecyl phthalate;3-Dehydroteasterone	-21.3572612806381;-20.4611018158451;-20.4611018158451;-20.4611018158451;-20.4611018158451	MS1 mz matched	445.33	49.087	0.000191856	0.000190815	0.000150362	0.000122028	9.03e-05	0.000142547	0.000171296	0.000177208	0.000195204	1.5319	0.615326	0.0361604	1.12856	up	--
meta_455			Se-Adenosylselenomethionine;Se-Adenosylselenomethionine	-16.8080434743453;-16.7751647041435	MS1 mz matched	446.074	41.832	0.000335836	0.000323442	0.000300676	0.000542166	0.00045447	0.000543237	0.000175947	0.000208895	0.000225035	0.396057	-1.33622	0.00282644	1.25144	down	--
meta_456					Unmapped	446.991	27.473	0.000141251	9.94e-05	0.000112163	0.000165839	0.000163442	0.000193155	0.000117399	5.77e-05	5.02e-05	0.431282	-1.2133	0.0278667	1.15757	down	--
meta_458			Cabergoline;Cabergoline	-23.5141236988582;-23.4576209292951	MS1 mz matched	450.284	213.463	8.08e-05	6.94e-05	5.36e-05	5.06e-05	5.01e-05	5.41e-05	2.89e-05	3.25e-05	2.83e-05	0.579643	-0.786763	0.000276458	1.26178	down	--
meta_463			5-S-Glutathionyl-aminochrome reduced;	-12.4073873265225;	MS1 mz matched	455.126	276.543	2.45e-05	2.38e-05	2.63e-05	1.43e-05	7.85e-06	5.69e-06	2.13e-05	3.03e-05	2.97e-05	2.91978	1.54586	0.0106034	1.1719	up	--
meta_466	1-Oleoyl-sn-glycerol 3-phosphate	0.9572			MS2 forward	457.234	239.049	0.000117045	0.000129582	0.000168452	0.000359088	0.000351131	0.000388688	4.72e-05	4.89e-05	4.18e-05	0.125437	-2.99497	0.000905464	1.27581	down	--
meta_467			4-trans-Hydroxyglipizide;3-cis-Hydroxyglipizide;	17.3253746009536;17.3253746009536;	MS1 mz matched	460.181	247.319	1.86e-05	1.87e-05	1.8e-05	1.4e-05	1.08e-05	1.43e-05	3.31e-05	4.54e-05	3.95e-05	3.01829	1.59373	0.0116276	1.23096	up	--
meta_469					Unmapped	460.995	32.693	0.000136562	0.000124157	0.000143157	0.000306147	0.000245372	0.000273624	0.00011144	6.82e-05	7.51e-05	0.308683	-1.6958	0.00134344	1.24595	down	--
meta_470			Lucidenic acid M;3-Dehydroecdysone;Podecdysone B	-12.4112548044592;-12.3266783920585;-12.3266783920585	MS1 mz matched	461.292	37.241	0.000291466	0.000319077	0.000274578	0.000438163	0.000411687	0.000419479	0.00021085	0.000174012	0.000160901	0.429962	-1.21772	0.000710819	1.26682	down	--
meta_472			Adenylsuccinic acid;N(6)-(1,2-dicarboxyethyl)AMP;Gentamicin C2;Gentamicin C2b;Sagamicin;Gentamicin C2a	6.55265108452598;6.55265108452598;-8.98811700220347;-8.98811700220347;-8.98811700220347	MS1 mz matched	462.296	174.207	0.000226856	0.00022841	0.000224624	4.05e-05	2.02e-05	4.63e-05	0.00037818	0.000361051	0.000370037	10.3632	3.3734	1.91e-05	1.27718	up	--
meta_473					Unmapped	463.967	370.175	0.000479645	0.000535087	0.000435899	0.000417516	0.00042705	0.000416972	0.00051458	0.000476219	0.000525683	1.20209	0.265545	0.0252782	1.20312	up	--
meta_476					Unmapped	469.027	371.478	0.0119153	0.0114789	0.0105456	0.0109303	0.0113824	0.011871	0.0138971	0.0134403	0.0144751	1.22317	0.290627	0.003367	1.21902	up	--
meta_480			Puromycin	-7.8343	MS1 mz matched	470.219	27.9005	0.000219561	0.000189622	0.000204386	7.72e-05	6.85e-05	5.62e-05	0.000293278	0.000260958	0.000210208	3.78494	1.92027	0.0122213	1.23616	up	--
meta_484			Isorhamnetin 4'-O-glucuronide;6-Methoxyluteolin 7-glucuronide;8-Hydroxyluteolin 4'-methyl ether 8-glucuronide;Carmine red;3'-Methoxytricetin 7-glucuronide;Carmine;Carminic acid	-6.90514603977523;-6.90514603977523;-6.90514603977523;-6.90514603977523;-6.90514603977523;-6.90514603977523	MS1 mz matched	473.361	49.097	8.93e-05	0.000107195	0.000105403	5.98e-05	7.44e-05	5.84e-05	0.00010177	9.58e-05	0.000118365	1.64037	0.714022	0.00995371	1.18265	up	--
meta_486			LysoPE(18:2(9Z,12Z)/0:0);LysoPE(0:0/18:2(9Z,12Z));	-3.22511342423645;-3.22511342423645;	MS1 mz matched	476.276	185.722	0.000927002	0.000905628	0.000927485	0.000828119	0.000810677	0.000915584	0.00144164	0.00145585	0.00119085	1.60052	0.678541	0.0173016	1.20366	up	--
meta_489			LysoPE(18:0/0:0);LysoPE(0:0/18:0);LysoPC(15:0);	-3.82159909943592;-3.82159909943592;-3.82159909943592;	MS1 mz matched	480.307	179.917	0.0026523	0.00286125	0.00295699	0.00269135	0.00290327	0.00279355	0.00257976	0.00232049	0.00237013	0.866743	-0.206324	0.0229884	1.12654	down	--
meta_490			(3beta,5alpha,9alpha,14alpha,22E,24R)-3,5,9,14-Tetrahydroxyergosta-7,22-dien-6-one;Polyporusterone E;Polyporusterone D;Polyporusterone G;	-10.5893985017798;-10.5893985017798;-10.5893985017798;-10.5893985017798;	MS1 mz matched	481.297	26.8495	0.00056698	0.000626555	0.000538044	0.000524252	0.000627486	0.0004462	0.000293809	0.000295448	0.000276403	0.541736	-0.884339	0.0416602	1.17394	down	--
meta_492			hydroxynefazodone;6-O-Glc-paromamine;Kamycin X;Kamycin D	-19.305907029954;-24.9370339892437;-24.9370339892437;-24.9370339892437	MS1 mz matched	484.203	351.433	1.66e-05	1.76e-05	2.13e-05	3.65e-05	3.39e-05	4.05e-05	9.93e-06	7.66e-06	8.23e-06	0.232815	-2.10274	0.00193682	1.26628	down	--
meta_493					Unmapped	486.215	27.9005	0.000206458	0.000194883	0.000193143	4.21e-05	4.21e-05	1.82e-05	0.000213879	0.000206638	0.000217275	6.23265	2.63985	0.000568909	1.27332	up	--
meta_496					Unmapped	492.988	370.548	0.0102474	0.00999953	0.00910754	0.00845733	0.00874127	0.00953974	0.0107809	0.0103552	0.0109062	1.19837	0.261073	0.0168428	1.18263	up	--
meta_499			Lorazepam glucuronide;	-20.3474085126956;	MS1 mz matched	496.272	108.475	0.000557433	0.000375322	0.000385808	0.000450007	0.000355018	0.000412478	0.00106022	0.00137084	0.00110712	2.9061	1.53908	0.0105764	1.23811	up	--
meta_500			Sertaconazole;	20.5587408913689;	MS1 mz matched	496.792	347.639	6.46e-05	7.13e-05	6.11e-05	6.99e-05	6.36e-05	6.79e-05	9.27e-05	8.67e-05	9.41e-05	1.35882	0.442352	0.00142247	1.24268	up	--
meta_503			Glucocheirolin;Glucocheirolin;3-Methylsufonylpropyl glucosinolate	-12.9208256200143;-12.9832354541417	MS1 mz matched	498.036	35.2775	3.1e-05	3.2e-05	3.59e-05	5.07e-05	5.83e-05	6.94e-05	3.14e-05	2.79e-05	3.85e-05	0.548009	-0.867728	0.0204714	1.15932	down	--
meta_507			Ganolucidic acid A;Ganolucidic acid D;Physalolactone B;Ganoderic acid beta;11-Deoxocucurbitacin I	12.4140092383974;12.4140092383974;12.4140092383974;12.4140092383974;12.3922226410274	MS1 mz matched	499.308	34.67	0.000259794	0.000279983	0.00028789	8.44e-05	0.000185285	0.000143026	0.000398743	0.000383609	0.000332083	2.70002	1.43297	0.00413687	1.22387	up	--
meta_511					Unmapped	504.968	370.764	0.00103557	0.00105262	0.000988872	0.000950679	0.000878725	0.000966435	0.00101436	0.00101468	0.00109063	1.11583	0.158113	0.0437183	1.05478	up	--
meta_512			dGTP;Adenosine triphosphate;2-hydroxy-dATP;ATP;Adenosine 5'-triphosphate;dGTP;2'-Deoxyguanosine 5'-triphosphate;Deoxyguanosine 5'-triphosphate;Deoxyguanosine triphosphate;2-Hydroxy-dATP;2-Hydroxy-2'-deoxyadenosine 5'-triphosphate	8.55966607586132;8.55966607586132;8.55966607586132;8.55966607586132;8.55966607586132;8.55966607586132	MS1 mz matched	506.185	291.363	7.45e-05	6.25e-05	6.42e-05	2.48e-05	2.82e-05	2.79e-05	7.7e-05	7.35e-05	0.000112535	3.25221	1.70142	0.0387524	1.18278	up	--
meta_515			Nb-trans-Feruloylserotonin glucoside;	9.4699457662952;	MS1 mz matched	513.192	243.219	1.54e-05	1.52e-05	1.75e-05	3.42e-06	3.55e-06	4.46e-06	4.39e-05	5.5e-05	6.29e-05	14.1439	3.82211	0.0116817	1.2492	up	--
meta_516			Ganoderic acid C1;Ganoderic acid V1;Ganoderic acid xi;Ganoderenic acid A;Ganoderenic acid B;Ganoderic acid J;Ganosporelactone B;Cucurbitacin I;Stigmatellin A;Stigmatellin	-11.9949121527879;-11.9949121527879;-11.9949121527879;-11.9949121527879;-11.9949121527879;-11.9949121527879;-11.9949121527879;-12.0849375578414;-12.0849375578414	MS1 mz matched	513.287	43.184	0.00045502	0.000455806	0.00040026	0.000352456	0.000393568	0.000364169	0.000592924	0.000585402	0.000612737	1.61329	0.690006	0.0002475	1.26855	up	--
meta_518	Adynerin	0.9488			MS2 forward	515.303	46.482	0.00109402	0.00116848	0.00114358	0.000791406	0.000710682	0.000662232	0.00171035	0.00128923	0.00161528	2.13224	1.09237	0.0170815	1.21627	up	--
meta_522					Unmapped	525.225	27.498	0.000125738	0.000135955	0.000130195	1.76e-05	2.81e-05	1.98e-05	0.000145535	0.000133817	0.0001419	6.42786	2.68434	1.57e-05	1.27511	up	--
meta_525					Unmapped	528.284	181.876	0.000886791	0.000939603	0.001029	0.00122077	0.00122235	0.00120239	0.000828013	0.000868367	0.000929557	0.720321	-0.473289	0.00561567	1.25941	down	--
meta_528			UDP-4-dehydro-6-deoxy-D-glucose;Cymarin;Strophanthidin 3-O-beta-D-cymaroside	20.9744358103937;-0.911912033296054	MS1 mz matched	529.282	45.853	0.000371816	0.000354767	0.000309481	0.000263244	0.00018314	0.000230891	0.000372844	0.000401509	0.000310858	1.60232	0.680161	0.0191995	1.13433	up	--
meta_529			CDP-4-dehydro-3,6-dideoxy-D-glucose;CDP-3,6-dideoxy-D-erythro-hexos-4-ulose;CDP-4-dehydro-3,6-dideoxy-alpha-D-glucose;CDP-4-dehydro-3,6-dideoxy-D-glucose epimer	16.3748585317433;16.3748585317433	MS1 mz matched	530.3	179.715	0.028999	0.0299909	0.0318211	0.0287628	0.0313128	0.0292492	0.0273369	0.0240379	0.0237676	0.841226	-0.249435	0.0330048	1.10319	down	--
meta_531			Ganoderic acid G;Ganoderic acid I;Ganoderic acid eta;Cucurbitacin J;Simplexin	-11.504148738263;-11.504148738263;-11.504148738263;-11.4695823961076;-11.4695823961076	MS1 mz matched	531.297	48.113	0.000855496	0.000762174	0.000680177	0.000464055	0.00058863	0.000427799	0.00102815	0.00095901	0.000953238	1.9861	0.989941	0.00325641	1.24836	up	--
meta_533					Unmapped	533.295	315.675	1.39e-05	1.55e-05	1.67e-05	7.45e-06	1.01e-05	8.73e-06	3.28e-05	2.79e-05	3.63e-05	3.68871	1.88312	0.0064795	1.24971	up	--
meta_534			1,4-beta-D-Glucan;	0.253283138674486;	MS1 mz matched	535.152	213.804	2.49e-05	3.47e-05	2.28e-05	2.77e-06	1.51e-06	5.09e-07	3.41e-05	3.65e-05	3.26e-05	21.5459	4.42934	9.16e-05	1.2751	up	--
meta_536					Unmapped	536.728	347.77	0.000179691	0.000169119	0.000159789	0.000165041	0.000156798	0.000163527	0.00020302	0.000200142	0.000216085	1.27583	0.351441	0.00397601	1.24176	up	--
meta_538					Unmapped	542.3	178.624	0.000202279	0.000187136	0.00021	0.000252496	0.000269751	0.00025576	0.000172347	0.000130426	0.000177869	0.617786	-0.69482	0.0140516	1.21821	down	--
meta_540			CMP-3-deoxy-D-manno-octulosote;CMP-KDO;CMP-beta-KDO	-8.62023	MS1 mz matched	542.369	34.618	6.69e-05	6.39e-05	5.36e-05	0.000221946	0.000195189	0.000140274	4.5e-06	4.78e-06	3.54e-06	0.0229966	-5.44244	0.0170692	1.23654	down	--
meta_541					Unmapped	544.316	176.786	0.000571659	0.00055462	0.000552422	0.000627439	0.00066517	0.000647777	0.00053428	0.000413959	0.000472476	0.732182	-0.449726	0.0289183	1.17936	down	--
meta_545					Unmapped	551.03	371.409	0.0080155	0.00732838	0.00713978	0.00720149	0.00727327	0.00770959	0.0089606	0.00877975	0.00965993	1.23512	0.304649	0.00919431	1.20408	up	--
meta_547			Pateamine;Pateamine A	-23.105	MS1 mz matched	554.3	178.131	0.0236674	0.0220291	0.0240477	0.0227589	0.0230921	0.0228698	0.0202467	0.0175073	0.0191188	0.827592	-0.273008	0.0364746	1.1855	down	--
meta_548					Unmapped	555.287	380.201	5.29e-05	5.01e-05	3.49e-05	2.65e-05	1.59e-05	1.03e-05	3.93e-05	4e-05	5.05e-05	2.46362	1.30078	0.0146257	1.15998	up	--
meta_551			DG(15:0/18:3(9Z,12Z,15Z)/0:0);DG(15:0/0:0/18:3n3);DG(14:1n5/0:0/18:2n6);DG(18:3(9Z,12Z,15Z)/15:0/0:0);DG(15:0/18:3(6Z,9Z,12Z)/0:0);DG(15:0/0:0/18:3n6);DG(18:3(6Z,9Z,12Z)/15:0/0:0);DG(14:1n5/0:0/20:2n6);	-2.38553121112403;-2.38553121112403;-2.38553121112403;-2.38553121112403;-2.38553121112403;-2.38553121112403;-2.38553121112403;-2.38553121112403;	MS1 mz matched	557.455	49.073	0.000848935	0.000828038	0.000712278	0.000454377	0.000465362	0.000448763	0.000665739	0.000622633	0.000615394	1.39113	0.476259	0.00441169	1.2579	up	--
meta_555	Maltotriose	0.9314			MS2 forward	563.181	439.942	9.08e-05	9.69e-05	6.93e-05	6.02e-05	2.65e-05	5e-05	0.000144077	0.00015559	0.000132618	3.16356	1.66155	0.00212139	1.24306	up	Carbohydrate digestion and absorption(ko04973);;ABC transporters(ko02010)
meta_558					Unmapped	571.286	233.695	4.13e-05	4.68e-05	4.95e-05	4.7e-05	5.18e-05	5.66e-05	3.9e-05	4.58e-05	3.99e-05	0.802853	-0.316792	0.0465561	1.05509	down	--
meta_560			Nb-trans-Feruloylserotonin glucoside;	9.4699457662952;	MS1 mz matched	573.214	243.225	6.95e-06	8.6e-06	8.22e-06	1.81e-06	1.53e-06	1.24e-06	2.74e-05	3.21e-05	3.71e-05	21.0766	4.39757	0.0080088	1.25846	up	--
meta_562					Unmapped	576.284	175.649	0.000606645	0.000621401	0.000627681	0.000907831	0.000947031	0.000937334	0.000408707	0.00028933	0.000375835	0.384597	-1.37858	0.00177856	1.26839	down	--
meta_565					Unmapped	578.344	177.839	0.00189703	0.00187135	0.00196986	0.00208893	0.00241973	0.00200796	0.00162787	0.00154711	0.00168247	0.745395	-0.423922	0.038291	1.15463	down	--
meta_566			Urolithin A 3,8-O-diglucuronide;	-9.47543149820118;	MS1 mz matched	579.439	48.105	0.000222036	0.00024731	0.00019426	0.000197027	0.000213348	0.000208898	0.000126319	0.000130835	0.000109009	0.59128	-0.758087	0.000793225	1.25545	down	--
meta_568					Unmapped	581.455	46.499	0.00043255	0.000436678	0.000404447	0.000634142	0.00051114	0.000562079	0.000249854	0.000263899	0.000248886	0.446677	-1.1627	0.0114585	1.24692	down	--
meta_571			Bilirubin;4E,15Z-Bilirubin IXa;Bilirubin;(3Z)-Phytochromobilin;15,16-Dihydrobiliverdin;15,16-Dihydrobiliverdin IXalpha;15,16-Dihydrobiliverdin ixa	1.403305223072;1.403305223072;1.37746068335428;1.37746068335428;1.37746068335428	MS1 mz matched	583.264	123.813	0.000124069	0.000118698	0.000121777	7.19e-05	5.04e-05	8.11e-05	0.000387939	0.00051438	0.000661271	7.68605	2.94224	0.0276949	1.20717	up	--
meta_574			Prunin 6''-O-gallate;	-4.43309571945302;	MS1 mz matched	585.487	43.19	0.000603173	0.000557289	0.00055486	0.000660669	0.000601308	0.000607785	0.000506483	0.00051742	0.000494696	0.812188	-0.300114	0.0163764	1.21093	down	--
meta_575					Unmapped	585.998	30.088	0.0001839	0.000193621	0.000187089	0.000357108	0.000370739	0.000376968	3.85e-05	2.84e-05	4.08e-05	0.0974519	-3.35917	5.78e-06	1.27805	down	--
meta_579					Unmapped	591.022	370.885	0.00170766	0.00164635	0.0014902	0.00150966	0.00147008	0.00154587	0.00172337	0.0016724	0.00180963	1.15021	0.201897	0.0145467	1.18656	up	--
meta_580					Unmapped	594.338	199.362	4.39e-05	5.11e-05	4.48e-05	9.89e-05	0.000101121	9.03e-05	1.31e-05	7.4e-06	9.51e-06	0.10329	-3.27523	0.000186359	1.27461	down	--
meta_581					Unmapped	594.987	371.532	0.000608731	0.000623864	0.000622515	0.000619726	0.000587479	0.000610768	0.000725018	0.000701928	0.000705883	1.17319	0.230437	0.00133325	1.24718	up	--
meta_584			Spirilloxanthin;Rhodoviolascin	-23.9748	MS1 mz matched	595.434	49.758	9.53e-05	8.74e-05	8.66e-05	8.12e-05	7.5e-05	0.000103562	5.34e-05	4.48e-05	6.07e-05	0.611667	-0.709183	0.0407952	1.10439	down	--
meta_586			Calcium trimetaphosphate;	-11.6644698582798;	MS1 mz matched	599.098	35.895	3.9e-05	7.02e-05	4.93e-05	3.86e-05	4.27e-05	4.11e-05	0.000101661	7.01e-05	8.47e-05	2.09331	1.06578	0.0374699	1.18235	up	--
meta_588			Neocasomorphin (1-5);	16.0357259995397;	MS1 mz matched	602.3	172.703	0.00173408	0.00178866	0.00164991	0.00200446	0.00195803	0.00198142	0.00137272	0.0013053	0.00142026	0.689493	-0.536393	0.000904624	1.27053	down	--
meta_589			Presqualene diphosphate;All-trans-hexaprenyl diphosphate;Inuline;Anthranoyllycoctonine	20.7617416316764;20.7617416316764;9.55101041174784	MS1 mz matched	602.344	173.548	0.0012041	0.00143363	0.00131711	0.000976886	0.00103031	0.00103543	0.00112201	0.00108985	0.00113164	1.09888	0.136038	0.0151716	1.16624	up	--
meta_594					Unmapped	607.97	371.271	0.000193101	0.000172655	0.000149337	0.000143006	0.000162451	0.000161071	0.000191063	0.000180904	0.000176985	1.17668	0.234719	0.0275978	1.12126	up	--
meta_595					Unmapped	610.213	27.467	0.00014931	0.000169899	0.00016688	9.23e-06	1.24e-05	6.13e-06	0.000218197	0.000157658	0.000199381	20.686	4.37058	0.00892735	1.25498	up	--
meta_596					Unmapped	610.933	368.951	0.000555186	0.000600665	0.000594111	0.000510132	0.000526167	0.000512262	0.000605374	0.000575933	0.000575635	1.13456	0.182138	0.00839311	1.21864	up	--
meta_599					Unmapped	614.027	30.087	3.98e-05	4.83e-05	4.74e-05	4.84e-05	5.07e-05	4.75e-05	3.37e-05	2.85e-05	2.33e-05	0.583269	-0.777768	0.0145724	1.2213	down	--
meta_604			Calcium trimetaphosphate;	-11.6644698582798;	MS1 mz matched	616.126	35.809	9.77e-05	8.75e-05	8.09e-05	7.21e-05	5.42e-05	6.12e-05	0.000173154	0.000132255	0.000161454	2.49077	1.31659	0.00813364	1.23043	up	--
meta_606			Calcium trimetaphosphate;	-11.6644698582798;	MS1 mz matched	621.08	35.852	4.12e-05	3.48e-05	3.04e-05	2.24e-05	1.92e-05	3.65e-05	7.69e-05	6.52e-05	6.49e-05	2.64986	1.40592	0.00387005	1.22241	up	--
meta_609			Presqualene diphosphate;All-trans-hexaprenyl diphosphate;Inuline;Anthranoyllycoctonine	20.7617416316764;20.7617416316764;9.55101041174784	MS1 mz matched	626.344	172.538	0.00018188	0.000222012	0.000230486	0.000260155	0.000241841	0.000262546	0.000192516	0.000167486	0.000181808	0.708674	-0.496806	0.0016744	1.2371	down	--
meta_610					Unmapped	628.969	371.35	0.000293196	0.000292932	0.000253485	0.000257116	0.000290914	0.000295005	0.000340793	0.000359862	0.000344765	1.24007	0.310418	0.0163417	1.18955	up	--
meta_611			8-C-Ascorbylepigallocatechin 3-gallate;Myricetin 7-(6''-galloylglucoside);Caldariellaquinol	-14.2559448520038;-14.2559448520038;7.72120434603488	MS1 mz matched	631.471	43.209	0.00077075	0.000799308	0.000804768	0.0014162	0.00119976	0.00117633	0.000494458	0.000413251	0.000406769	0.34662	-1.52857	0.00405389	1.25502	down	--
meta_613					Unmapped	633.033	371.532	0.00488651	0.00395198	0.00439697	0.00431865	0.00443576	0.00459853	0.00559119	0.00528688	0.00575188	1.24541	0.316626	0.00478512	1.22835	up	--
meta_615			Bromofenofos	11.252	MS1 mz matched	636.685	347.68	0.000111667	0.000110406	9.41e-05	9.92e-05	0.000101681	0.000109007	0.000142247	0.000136122	0.000147167	1.37323	0.457576	0.000918747	1.24785	up	--
meta_618					Unmapped	639.953	370.797	0.00135785	0.00134568	0.00128704	0.00123692	0.00116982	0.00122061	0.00139399	0.00139263	0.00130826	1.12889	0.174907	0.0138517	1.16796	up	--
meta_621			Cefoperazone;Cefoperazone	21.3748158447314;21.375280868303	MS1 mz matched	644.156	35.8735	2.27e-05	2.7e-05	2.75e-05	1.55e-05	1.32e-05	1e-05	4.91e-05	3.35e-05	4.51e-05	3.29648	1.72093	0.0160143	1.21376	up	--
meta_623			LysoPC(24:0);	13.6799651018515;	MS1 mz matched	647.487	49.073	8.25e-05	9.03e-05	0.000100795	9.42e-05	6.85e-05	7.4e-05	3.55e-05	3.51e-05	2.86e-05	0.418974	-1.25507	0.0209977	1.20563	down	--
meta_625			Uzarigenin 3-[xylosyl-(1-&gt;2)-rhamnoside];Gnididilatin	-19.3538434797401;13.1095756453775	MS1 mz matched	651.333	121.322	0.000102177	8.44e-05	0.000103628	5.05e-05	4.89e-05	6.73e-05	0.000345106	0.000288613	0.000381803	6.09202	2.60692	0.00693878	1.25527	up	--
meta_627			PA(P-16:0e/18:2(9Z,12Z));	-12.5915854802765;	MS1 mz matched	655.47	43.186	0.000347314	0.000302625	0.00026443	0.000566957	0.000395082	0.000335549	0.000103712	8.77e-05	0.000100437	0.224944	-2.15236	0.039669	1.18148	down	--
meta_628					Unmapped	656.994	371.111	0.00674166	0.00628559	0.0060713	0.00610511	0.00606616	0.00610299	0.00724354	0.00695731	0.00719482	1.17081	0.227506	0.00628971	1.2607	up	--
meta_629					Unmapped	657.496	371.762	0.000221008	0.000215387	0.000181397	0.000203959	0.000216671	0.000190167	0.000259959	0.000258367	0.000293599	1.32929	0.410654	0.0116922	1.18278	up	--
meta_634					Unmapped	663.479	49.743	9.77e-05	0.000102091	8.71e-05	9.17e-05	0.000102173	7.17e-05	4.22e-05	5.75e-05	3.62e-05	0.511582	-0.966963	0.0206564	1.14052	down	--
meta_637					Unmapped	664.629	59.634	0.000142867	0.000155551	0.000125335	0.000106769	8.26e-05	0.000130936	0.000223292	0.000218296	0.000236701	2.11789	1.08263	0.00678051	1.2406	up	--
meta_639					Unmapped	672.073	27.581	0.000240324	0.000245377	0.000244141	0.00031698	0.000263489	0.000293569	7.01e-05	8.65e-05	9.06e-05	0.282843	-1.82193	0.00203002	1.2631	down	--
meta_641			Jesaconitine	11.7077	MS1 mz matched	674.333	47.785	6.39e-05	5.4e-05	5.67e-05	5.03e-05	5.17e-05	4.15e-05	8.55e-05	9.04e-05	8.26e-05	1.80148	0.84918	0.000985517	1.25333	up	--
meta_643					Unmapped	676.335	272.63	4.93e-05	4.6e-05	5.85e-05	9.09e-05	9.72e-05	0.000109137	3.86e-05	3.54e-05	4.14e-05	0.388432	-1.36427	0.00429914	1.25766	down	--
meta_644					Unmapped	680.956	370.61	0.00413442	0.00382102	0.00391367	0.00353189	0.0036819	0.00392801	0.00430608	0.00406686	0.00428284	1.13588	0.183813	0.0279143	1.12164	up	--
meta_645			Corchorusoside B;Evobioside;Corchorusoside C;Cannogenol 3-[glucosyl-(1-&gt;4)-2,6-dideoxy-xylohexoside];Methyllycaconitine	-18.9984283958734;-18.9984283958734;-18.9984283958734;-18.9984283958734;-4.42868835704669	MS1 mz matched	681.343	151.86	2.44e-05	4.4e-05	3.17e-05	2.93e-05	2.75e-05	3.28e-05	4.91e-05	4.77e-05	5.06e-05	1.64464	0.717773	0.00145557	1.2585	up	--
meta_646			Cerdlan;Deamino-D+;Deamido-D+;Deamido-D;Nicotimide hypoxanthine dinucleotide	14.0667708585907;15.3287152822493;15.3287152822493	MS1 mz matched	681.457	371.09	0.000291874	0.000347908	0.000355709	0.000338334	0.000333885	0.000356669	0.000401932	0.000364701	0.000380302	1.11473	0.156697	0.046195	1.07089	up	--
meta_649					Unmapped	690.315	323.945	3.95e-05	3.41e-05	3.78e-05	4.7e-05	6.05e-05	5.65e-05	3.4e-05	3.13e-05	3.55e-05	0.614529	-0.702447	0.0259051	1.18867	down	--
meta_650					Unmapped	692.936	370.474	0.000747967	0.000666942	0.000693431	0.000571871	0.000622996	0.000636496	0.000701695	0.000712125	0.000705602	1.15729	0.210753	0.036841	1.18152	up	--
meta_653					Unmapped	694.428	370.06	0.000126063	0.000122524	0.000108349	0.00010879	0.000109489	9.76e-05	0.000150666	0.000136286	0.000122566	1.29655	0.374683	0.0432497	1.10856	up	--
meta_654					Unmapped	696.987	370.993	0.00295193	0.00268878	0.00269615	0.00248532	0.00272405	0.00265894	0.00300662	0.00279362	0.00301679	1.12058	0.16424	0.0360501	1.07528	up	--
meta_658			Acidissiminin epoxide;	13.461938735145;	MS1 mz matched	710.969	371.394	0.000350824	0.000317174	0.000375703	0.000345942	0.000342717	0.000323827	0.000438515	0.000409116	0.000442436	1.27416	0.349543	0.00316518	1.23434	up	--
meta_659			19'-Hexanoyloxymytiloxanthin;Hydroxychlorobactene glucoside	-1.81032110175019;-1.82463746194199	MS1 mz matched	711.469	371.239	0.000143417	0.000155492	0.000130325	0.000144704	0.000156137	0.000142719	0.000164065	0.00016177	0.000173335	1.12537	0.170398	0.0288359	1.10123	up	--
meta_661			SM C16:1;	5.86553839788486;	MS1 mz matched	715.036	371.409	0.00263403	0.00234051	0.00227457	0.00227092	0.00234585	0.00257376	0.00295203	0.00282541	0.00312154	1.2376	0.307542	0.0104881	1.17112	up	--
meta_667			PC(18:3(9Z,12Z,15Z)/16:1(9Z));PE(15:0/22:4(7Z,10Z,13Z,16Z));PC(20:4(5Z,8Z,11Z,14Z)/14:0);PC(16:1(9Z)/18:3(6Z,9Z,12Z));PC(14:0/20:4(5Z,8Z,11Z,14Z));PC(14:0/20:4(8Z,11Z,14Z,17Z));PC(16:0/18:4(6Z,9Z,12Z,15Z));PC(20:4(8Z,11Z,14Z,17Z)/14:0);PC(20:3(8Z,11Z,14Z)/14:1(9Z));PC(14:1(9Z)/20:3(5Z,8Z,11Z));PC(16:1(9Z)/18:3(9Z,12Z,15Z));PC(14:1(9Z)/20:3(8Z,11Z,14Z));PC(18:4(6Z,9Z,12Z,15Z)/16:0);PC(18:3(6Z,9Z,1…	-15.7324679180871;-15.7324679180871;-15.7324679180871;-15.7324679180871;-15.7324679180871;-15.7324679180871;-15.7324679180871;-15.7324679180871;-15.7324679180871;-15.7324679180871;-15.7324679180871;-15.7324679180871;-15.7324679180871;-15.7324679180871;-15.7324679180871;-15.7324679180871;	MS1 mz matched	734.503	39.248	6.08e-05	5.33e-05	4.53e-05	5.34e-05	5.29e-05	3.79e-05	3.58e-05	2.15e-05	2.81e-05	0.592476	-0.755172	0.0422893	1.06379	down	--
meta_669			PG(16:0/16:0);	-1.24486510434453;	MS1 mz matched	738.998	371.35	0.00377108	0.003416	0.00335165	0.00333437	0.00325653	0.00307542	0.00406442	0.00380365	0.00413903	1.24216	0.312849	0.00454534	1.21597	up	--
meta_670			3-O-Sulfogalactosylceramide (d18:1/12:0);Fasciculol E;Fasciculol F	15.0213046028116;19.6280132111367;19.6280132111367	MS1 mz matched	739.499	371.776	0.000173898	0.000161266	0.000170856	0.000154384	0.000188113	0.00017339	0.000241889	0.000202409	0.000243262	1.33277	0.414433	0.0299702	1.1067	up	--
meta_675					Unmapped	753.373	132.679	1.53e-05	1.41e-05	1.32e-05	5.19e-06	6.06e-06	6.6e-06	7.02e-05	6.18e-05	6.03e-05	10.7694	3.42886	0.00243588	1.27187	up	--
meta_677			Lividomycin A	15.4987	MS1 mz matched	760.358	443.752	0.000752256	0.00108173	0.000802758	0.000745481	0.000675559	0.00074402	0.00116599	0.0013837	0.00141403	1.83076	0.872445	0.0113644	1.23451	up	--
meta_679					Unmapped	761.583	59.4405	0.00013245	0.000140615	0.000103393	0.000122687	9.52e-05	0.000128925	0.000217361	0.000202664	0.00023892	1.89981	0.925857	0.00214009	1.23062	up	--
meta_681			1-O-beta-D-Glucopyranosyl-2,3-di-O-(8-hexadecenoyl)glycerol;Mycolactone C	-16.7902636450171;12.2503964516327	MS1 mz matched	763.465	265.327	1.39e-05	1.36e-05	1.46e-05	1.95e-05	2.21e-05	2.27e-05	9.61e-06	1.06e-05	8.23e-06	0.442482	-1.17631	0.000947891	1.25455	down	--
meta_683					Unmapped	765.179	342.261	5.29e-05	4.65e-05	6.64e-05	0.000111954	0.000106549	0.000134018	4.54e-05	3.66e-05	4.21e-05	0.352067	-1.50608	0.0075948	1.24642	down	--
meta_684					Unmapped	771.348	443.798	5.32e-05	6.32e-05	5.34e-05	4.77e-05	4.12e-05	4.65e-05	9.19e-05	8.47e-05	9.27e-05	1.98979	0.992619	0.000223195	1.26607	up	--
meta_685					Unmapped	774.94	371.135	0.000599862	0.000606697	0.000578445	0.000570676	0.00059042	0.000611585	0.000676571	0.000665073	0.000691867	1.14714	0.19804	0.00565025	1.21648	up	--
meta_690			PS(16:0/18:1(9Z));PS(18:0/16:1(9Z));PS(16:1(9Z)/18:0);PS(18:1(9Z)/16:0);1-Hexadecanoyl-2-(9Z-octadecenoyl)-sn-glycero-3-phosphoserine	6.98050638707585;6.98050638707585;6.98050638707585;6.98050638707585;6.95975828355046	MS1 mz matched	782.503	39.234	4.94e-05	5.8e-05	3.45e-05	5e-05	5.96e-05	3.97e-05	1.78e-05	1.67e-05	1.64e-05	0.340514	-1.55422	0.0286891	1.20701	down	--
meta_692					Unmapped	786.92	370.001	0.00130181	0.00132893	0.00129851	0.0011824	0.00121267	0.00125093	0.00139102	0.00128771	0.00132329	1.09765	0.134413	0.0380243	1.0918	up	--
meta_694					Unmapped	792.978	371.536	0.000154915	0.00014332	0.000139763	0.000142027	0.000104888	0.000108435	0.000173126	0.000156245	0.000156508	1.36733	0.45136	0.0484055	1.09623	up	--
meta_696					Unmapped	797.039	371.644	0.000849801	0.00084071	0.000798107	0.000766867	0.000806138	0.000830595	0.00103244	0.000984422	0.0010648	1.28211	0.358515	0.00197949	1.23678	up	--
meta_702					Unmapped	803.959	371.409	0.000903235	0.000785472	0.000800175	0.000765201	0.000738165	0.000789582	0.000970433	0.000884843	0.000998559	1.24461	0.315699	0.0190876	1.18816	up	--
meta_704			Nostocyclopeptide A2	-5.0575	MS1 mz matched	806.924	370.46	0.000223639	0.000208623	0.00021514	0.000211786	0.000200434	0.000182705	0.000238603	0.000222672	0.000230451	1.16271	0.217492	0.0422236	1.09828	up	--
meta_708					Unmapped	815.942	371.394	0.000500733	0.000494524	0.000560389	0.00052656	0.000506754	0.000481536	0.000605539	0.000551395	0.000598852	1.15905	0.212941	0.0225912	1.12818	up	--
meta_711			3-O-Sulfogalactosylceramide (d18:1/16:0);	-14.1006840114663;	MS1 mz matched	817.051	59.851	4.64e-05	5.23e-05	2.8e-05	2.58e-05	3.25e-05	4.65e-05	9.75e-05	9.08e-05	0.000104992	2.79756	1.48417	0.00183024	1.24551	up	--
meta_714					Unmapped	821.001	371.375	0.00223653	0.00194564	0.00196893	0.00192164	0.00195166	0.00204671	0.00244275	0.00238978	0.00257539	1.25134	0.323471	0.00283151	1.2351	up	--
meta_719					Unmapped	827.92	370.872	0.000389024	0.000392157	0.000395394	0.000391056	0.000374194	0.000408063	0.000435954	0.000423613	0.000470846	1.13389	0.181287	0.0445474	1.06932	up	--
meta_722			Monoammonium glycyrrhizite	-17.0354	MS1 mz matched	838.409	463.089	0.000490388	0.000436019	0.000360189	0.000281934	0.000157782	8.54e-05	0.000523206	0.000656073	0.000648558	3.48071	1.79938	0.00477624	1.21462	up	--
meta_723			PG(18:1(9Z)/22:5(7Z,10Z,13Z,16Z,19Z));PG(18:1(9Z)/22:5(4Z,7Z,10Z,13Z,16Z));PG(18:1(11Z)/22:5(4Z,7Z,10Z,13Z,16Z));PG(18:0/22:6(4Z,7Z,10Z,13Z,16Z,19Z));PG(18:2(9Z,12Z)/22:4(7Z,10Z,13Z,16Z));PG(18:1(11Z)/22:5(7Z,10Z,13Z,16Z,19Z));	10.837999656564;10.837999656564;10.837999656564;10.837999656564;10.837999656564;10.837999656564;	MS1 mz matched	838.559	134.381	0.000331205	0.00032711	0.00039203	0.000343787	0.00038986	0.000286514	0.000160474	0.000127831	0.000128084	0.40816	-1.29279	0.0132073	1.21983	down	--
meta_726			TG(14:1(9Z)/18:4(6Z,9Z,12Z,15Z)/20:5(5Z,8Z,11Z,14Z,17Z));TG(14:1(9Z)/20:5(5Z,8Z,11Z,14Z,17Z)/18:4(6Z,9Z,12Z,15Z));TG(18:4(6Z,9Z,12Z,15Z)/14:1(9Z)/20:5(5Z,8Z,11Z,14Z,17Z));C-1027 Chromophore;C-1027	-12.6887345501821;-12.6887345501821;-12.6887345501821;19.4487789131311	MS1 mz matched	842.25	396.663	2.47e-05	2.65e-05	3.78e-05	4.91e-05	6.07e-05	6.94e-05	1.8e-05	1.82e-05	1.35e-05	0.277669	-1.84856	0.0135418	1.23125	down	--
meta_727					Unmapped	844.962	371.315	0.00209446	0.00213447	0.00169997	0.00205116	0.0020407	0.00188951	0.0023889	0.00231523	0.00239141	1.18627	0.246435	0.00876732	1.22114	up	--
meta_728			Tubulysin B	7.71615	MS1 mz matched	845.463	371.497	0.000236882	0.00021997	0.000221658	0.00024155	0.00020311	0.000252009	0.000265412	0.000307963	0.000287333	1.23546	0.305052	0.0490424	1.04552	up	--
meta_731					Unmapped	849.399	463.089	3.65e-05	3.05e-05	2.83e-05	2.21e-05	1.38e-05	8.03e-06	4.45e-05	4.91e-05	4.76e-05	3.21352	1.68415	0.0096548	1.23625	up	--
meta_733			Malomoyl-CoA	-2.93222	MS1 mz matched	851.59	131.911	0.000668099	0.00061307	0.000487503	0.00023686	0.000249865	0.000194804	0.000420396	0.000328317	0.000318261	1.56556	0.646678	0.0393582	1.11204	up	--
meta_736					Unmapped	858.465	55.575	0.000322347	0.000305313	0.000347018	0.000357393	0.000440843	0.000325469	9.73e-05	9.5e-05	0.00016984	0.32227	-1.63366	0.00529706	1.21371	down	--
meta_737					Unmapped	860.48	54.967	0.0020123	0.00176177	0.00222705	0.0015708	0.00147341	0.00125078	0.000890088	0.00060746	0.00099454	0.580232	-0.785298	0.0170902	1.14539	down	--
meta_745					Unmapped	874.096	286.432	1.67e-05	1.57e-05	1.63e-05	2.85e-05	2.87e-05	3.29e-05	1.61e-05	2.46e-05	1.43e-05	0.612444	-0.70735	0.0495174	1.09738	down	--
meta_748					Unmapped	884.481	54.94	0.000740874	0.000423748	0.000724407	0.000559164	0.000714372	0.000484842	0.000304057	0.000336591	0.000221703	0.490424	-1.0279	0.0298232	1.14086	down	--
meta_749					Unmapped	884.955	371.208	0.000992612	0.000999226	0.000925883	0.000942418	0.00100329	0.00102061	0.00113245	0.0011462	0.0011316	1.14966	0.201211	0.021286	1.21589	up	--
meta_750			Tritriacontyl octacosanoate;4-Hydroxybenzoyl-CoA;3-Hydroxybenzoyl-CoA;2-Hydroxybenzoyl-CoA;Salicoyl-CoA	4.28111032181253;-17.5747003625677;-17.5747003625677;-17.5747003625677	MS1 mz matched	886.616	68.067	7.98e-05	0.000109076	0.000133607	0.000206418	0.000234075	0.000295502	6.29e-05	4.71e-05	3.94e-05	0.203017	-2.30033	0.0131198	1.23229	down	--
meta_756					Unmapped	903.004	371.644	0.00135172	0.00118243	0.00125283	0.0012509	0.00124869	0.00133629	0.00157051	0.00165339	0.00160044	1.25769	0.330776	0.0010738	1.24706	up	--
meta_759					Unmapped	910.616	67.999	0.000303382	0.000256789	0.00033188	0.000582099	0.000583846	0.00036647	0.000123807	0.000110366	9.58e-05	0.21536	-2.21517	0.0296218	1.2027	down	--
meta_760			PIP(16:2(9Z,12Z)/18:0);PIP(18:1(9Z)/16:1(9Z));PIP(16:1(9Z)/18:1(9Z));PIP(18:0/16:2(9Z,12Z));PIP(16:1(9Z)/18:1(11Z));PIP(18:1(11Z)/16:1(9Z));PIP(16:0/18:2(9Z,12Z));PIP(18:2(9Z,12Z)/16:0);	-18.32776785004;-18.32776785004;-18.32776785004;-18.32776785004;-18.32776785004;-18.32776785004;-18.32776785004;-18.32776785004;	MS1 mz matched	913.475	288.127	4.75e-05	3.45e-05	4.04e-05	3.49e-05	2.26e-05	2.23e-05	4.63e-05	5.07e-05	4.81e-05	1.82093	0.864677	0.0261815	1.18842	up	--
meta_763					Unmapped	931.41	458.887	7.87e-06	7.83e-06	1.17e-05	2.8e-05	2.02e-05	2.59e-05	1.94e-06	6.88e-07	1.17e-06	0.0511796	-4.28829	0.00857808	1.25378	down	--
meta_764			N-Acetyl-D-glucosaminyl-N-acetylmuramoyl-L-Ala-D-glutamyl-6-carboxy-L-lysyl-D-alanine	-4.16056	MS1 mz matched	938.388	56.864	0.000112795	9.28e-05	0.000110816	0.000128509	0.000142109	0.000136958	7.53e-05	4.76e-05	4.64e-05	0.415459	-1.26722	0.00658438	1.23862	down	--
meta_767					Unmapped	940.605	131.696	7.58e-05	0.000118226	7.67e-05	0.000175589	0.00018074	0.00013472	3.01e-05	2.42e-05	3.63e-05	0.184372	-2.43931	0.00870449	1.24821	down	--
meta_770					Unmapped	944.635	130.994	0.00011597	9.88e-05	9.68e-05	0.000122747	0.000150816	0.000110794	3.06e-05	2.82e-05	3.48e-05	0.243503	-2.03799	0.0128767	1.24163	down	--
meta_771			Leucokinin I	-10.0905	MS1 mz matched	950.927	371.265	0.000914022	0.000749266	0.000676461	0.000785421	0.000815311	0.000875326	0.000956699	0.000942283	0.000968016	1.15789	0.211496	0.0310729	1.17875	up	--
meta_774			PC(24:0/24:0);	22.2761603695077;	MS1 mz matched	957.485	59.4205	0.000161833	0.000188152	0.000116985	0.000141029	5.84e-05	0.00014493	0.000243864	0.000243115	0.000264208	2.18159	1.12538	0.0344541	1.17589	up	--
meta_776					Unmapped	961.046	371.767	0.000194763	0.000155022	0.000120728	0.000148686	0.000143144	0.00015402	0.000216439	0.00019189	0.00021914	1.40735	0.492985	0.0121044	1.22365	up	--
meta_778			Guanosine pentaphosphate adenosine;	-19.8600977838013;	MS1 mz matched	966.957	371.289	0.000513261	0.000560433	0.000539057	0.000551062	0.000519819	0.000583549	0.000657338	0.000593289	0.000664323	1.15747	0.210973	0.042889	1.0621	up	--
meta_782					Unmapped	978.261	371.808	9.38e-05	7.4e-05	6.33e-05	7.61e-05	7.28e-05	8.32e-05	9.24e-05	9.91e-05	9.8e-05	1.24752	0.319065	0.00942493	1.19321	up	--
meta_786					Unmapped	985.007	371.55	0.000805366	0.000705291	0.000729405	0.000744295	0.000738706	0.000744547	0.000981049	0.000904595	0.00100724	1.29869	0.377052	0.0184224	1.23233	up	--
meta_788					Unmapped	991.927	371.497	0.000286489	0.000288916	0.000256599	0.00022306	0.000261458	0.000281334	0.000310835	0.00030193	0.000340426	1.24461	0.315699	0.046164	1.06634	up	--
meta_789					Unmapped	995.889	369.972	0.000136322	0.000152111	0.000132093	0.000112246	0.000111365	0.000106632	0.000133961	0.000148439	0.000154402	1.32267	0.403451	0.0211973	1.20533	up	--
meta_791					Unmapped	999.941	371.628	8.45e-05	8.46e-05	6.39e-05	8.14e-05	7.08e-05	8.47e-05	0.000106368	9.2e-05	9.39e-05	1.23367	0.302952	0.0400617	1.06475	up	--
meta_792			TG(22:0/22:0/o-18:0);TG(20:0/24:0/o-18:0);TG(20:0/o-18:0/24:0);TG(24:0/20:0/o-18:0);TG(22:0/o-18:0/22:0);	7.90999842092593;7.90999842092593;7.90999842092593;7.90999842092593;7.90999842092593;	MS1 mz matched	1009.97	371.532	0.000263948	0.000245393	0.000255291	0.000246727	0.000273804	0.000268426	0.00033441	0.000288297	0.000313843	1.18707	0.247408	0.0448252	1.07815	up	--
meta_793			TG(20:4(5Z,8Z,11Z,14Z)/24:1(15Z)/20:5(5Z,8Z,11Z,14Z,17Z));TG(24:0/18:4(6Z,9Z,12Z,15Z)/22:6(4Z,7Z,10Z,13Z,16Z,19Z));TG(22:4(7Z,10Z,13Z,16Z)/22:2(13Z,16Z)/20:4(8Z,11Z,14Z,17Z));TG(22:1(13Z)/22:5(4Z,7Z,10Z,13Z,16Z)/20:4(8Z,11Z,14Z,17Z));TG(24:1(15Z)/20:4(5Z,8Z,11Z,14Z)/20:5(5Z,8Z,11Z,14Z,17Z));TG(20:1(11Z)/22:5(4Z,7Z,10Z,13Z,16Z)/22:4(7Z,10Z,13Z,16Z));TG(20:5(5Z,8Z,11Z,14Z,17Z)/24:0/20:5(5Z,8Z,11Z,1…	1.38791860360879;1.38791860360879;1.38791860360879;1.38791860360879;1.38791860360879;1.38791860360879;1.38791860360879;1.38791860360879;1.38791860360879;1.38791860360879;1.38791860360879;1.38791860360879;1.38791860360879;1.38791860360879;1.38791860360879;1.38791860360879;1.38791860360879;1.38791860360879;1.38791860360879;1.38791860360879;1.38791860360879;1.38791860360879;1.38791860360879;1.387918…	MS1 mz matched	1010.59	67.942	8.71e-05	8.56e-05	5.69e-05	0.000100194	9.3e-05	7.02e-05	4.21e-05	4.05e-05	3.74e-05	0.45608	-1.13264	0.0316773	1.19435	down	--
meta_794					Unmapped	1010.95	60.164	5.01e-05	4.77e-05	3.38e-05	2.39e-05	3.14e-05	5.96e-05	0.0001	9.82e-05	0.000106402	2.64919	1.40555	0.0236348	1.20632	up	--
meta_799					Unmapped	1022.93	371.528	0.000191551	0.000136857	0.000134018	0.000126833	0.000128468	0.000152921	0.00017748	0.00016398	0.000176175	1.26802	0.342579	0.0314064	1.13525	up	--
meta_803					Unmapped	1032.93	371.483	0.000512935	0.000506245	0.000486751	0.000505091	0.000486525	0.000511565	0.000631939	0.00057974	0.000616891	1.21647	0.282698	0.00906847	1.21908	up	--
meta_804					Unmapped	1033.43	371.626	0.000172632	0.000110641	0.000128142	0.000108908	0.000112443	0.000112669	0.000166805	0.000158903	0.000152041	1.4303	0.516316	0.00489354	1.25775	up	--
meta_805					Unmapped	1034.35	190.777	0.000107122	8.27e-05	9.05e-05	4.82e-05	7.21e-05	6.45e-05	0.000103663	8.07e-05	8.66e-05	1.46544	0.551331	0.0436652	1.05412	up	--
meta_809					Unmapped	1047.62	180.041	6.85e-05	8.42e-05	8.4e-05	7.75e-05	9.03e-05	0.000102276	6.08e-05	4.24e-05	5.14e-05	0.572112	-0.80563	0.0146762	1.16136	down	--
meta_810					Unmapped	1048.87	369.995	0.00011018	9.65e-05	0.000122251	0.000103091	9.51e-05	0.00011247	0.000136793	0.000126378	0.000141893	1.30369	0.382602	0.00991954	1.1748	up	--
meta_813					Unmapped	1056.89	371.208	0.000220883	0.00018965	0.00016869	0.000165332	0.00018322	0.000164802	0.000201929	0.000203997	0.000204846	1.18977	0.250678	0.0308795	1.197	up	--
meta_814			Quinupristin;Quinupristin	6.69621118582407;6.65705179538569	MS1 mz matched	1058.43	59.959	8.96e-05	0.000120304	6.46e-05	4.7e-05	4.66e-05	6.64e-05	0.000146229	0.000130388	0.000138229	2.59364	1.37498	0.000769483	1.25723	up	--
meta_817					Unmapped	1071.62	178.257	5.33e-05	5.39e-05	5.04e-05	7.63e-05	8.95e-05	6.77e-05	2.6e-05	3.56e-05	3.66e-05	0.420407	-1.25014	0.00776901	1.21919	down	--
meta_819					Unmapped	1073.93	371.532	0.000234562	0.000200239	0.000189263	0.000203579	0.000206909	0.000223601	0.000262678	0.000230366	0.00026423	1.19427	0.25613	0.04459	1.0888	up	--
meta_825					Unmapped	1091.97	371.647	0.000163634	0.000138932	0.000176013	0.000191772	0.00016893	0.000164952	0.000207132	0.000204481	0.000224427	1.21	0.275005	0.0275815	1.11266	up	--
meta_826			Ganglioside GM3 (d18:0/12:0);	-23.8543788906602;	MS1 mz matched	1097.63	176.419	0.000396911	0.000353271	0.000355488	0.000290215	0.000312138	0.000313465	0.000263587	0.000242146	0.00027736	0.855074	-0.225878	0.0291014	1.10902	down	--
meta_828			PIP3(18:0/18:1(9Z));PIP3(18:0/18:1(11Z));	-19.034438499935;-19.034438499935;	MS1 mz matched	1103.45	371.77	0.000112517	0.000104338	8.62e-05	0.000104825	9.13e-05	0.000102557	0.000138714	0.00012061	0.000143809	1.34964	0.432578	0.0202275	1.15757	up	--
meta_831					Unmapped	1108.91	59.632	5.21e-05	5.55e-05	3.93e-05	4.21e-05	4.01e-05	4.39e-05	0.00010533	0.000103694	0.000125162	2.64965	1.4058	0.00841415	1.25397	up	--
meta_833			Mannosyl-inositol-phosphorylceramide;	6.89690815200526;	MS1 mz matched	1115.43	371.478	9.87e-05	0.000119194	9.66e-05	8.75e-05	9.42e-05	0.000113835	0.000131594	0.000123294	0.000133983	1.31563	0.395751	0.0435344	1.12138	up	--
meta_834					Unmapped	1116.55	310.803	0.000101037	9.59e-05	9.21e-05	5.59e-05	4.79e-05	5.36e-05	0.000130292	0.00012065	0.000126907	2.39962	1.26281	4.65e-05	1.27272	up	--
meta_840			20-CoA-20-oxo-18R-hydroxyleucotriene B4;	-13.298638662576;	MS1 mz matched	1126.91	371.565	0.000126478	0.000107418	0.000115953	0.000124074	0.00012455	0.000101702	0.00015571	0.000157118	0.00014591	1.30947	0.388978	0.0252867	1.16183	up	--
meta_841					Unmapped	1134.95	469.563	0.000348937	0.000455775	0.000266106	0.000143351	8.61e-05	9.32e-05	0.000848292	0.000553116	0.000650471	6.35873	2.66874	0.0185104	1.22253	up	--
meta_842					Unmapped	1136.45	469.647	5.2e-05	7.61e-05	4.59e-05	2.16e-05	1.36e-05	1.18e-05	9.5e-05	8.51e-05	9.05e-05	5.75148	2.52393	5.85e-05	1.27125	up	--
meta_843			20-CoA-20-oxo-18R-hydroxyleucotriene B4;	-13.298638662576;	MS1 mz matched	1143.95	371.74	0.000170554	0.000119921	0.000144325	0.000151211	0.000136436	0.000131012	0.000176553	0.000175306	0.000180878	1.27248	0.347646	0.0182658	1.21491	up	--
meta_844					Unmapped	1145.94	469.654	4.05e-05	5.38e-05	3.28e-05	1.43e-05	1.09e-05	1.08e-05	7.19e-05	7.99e-05	7.61e-05	6.34434	2.66547	0.000181178	1.27503	up	--
meta_845					Unmapped	1157.38	59.6415	6.83e-05	6.57e-05	4.99e-05	6.44e-05	2.75e-05	6.46e-05	0.000111825	0.000112754	0.000130407	2.26862	1.18182	0.0182699	1.18157	up	--
meta_848					Unmapped	1169.89	371.528	0.000157557	0.000116799	0.000107396	0.000114643	0.000102852	9.94e-05	0.000117527	0.000136164	0.000124964	1.19479	0.256759	0.0457814	1.05243	up	--
meta_850					Unmapped	1173.98	371.762	0.000122146	7.7e-05	0.000124535	0.000104732	9.99e-05	0.000112844	0.000131743	0.000130408	0.000143139	1.27669	0.352413	0.00619884	1.1966	up	--
