# Supplementary material for: Metabolomic Profiling of Female Mink Serum during Early to Mid-Pregnancy to Reveal Metabolite Changes
Source: Genes (Basel). 2023 Sep 4;14(9):1759. doi: 10.3390/genes14091759 (PMC10531253; doi:10.3390/genes14091759)
Supplement: Supplementary file 1 [file genes-14-01759-s001.zip › supplementary file 7BposD1vsD15the KEGG pathway database.xlsx]

## Sheet: supplementary file 3B-pos-D1_vs
#ID	MS2 name	MS2 score	MS1 name	MS1 ppm	type	mzmed	rtmed	QC01pos.QC01	QC02pos.QC02	QC03pos.QC03	D1.1pos.D1.1	D1.2pos.D1.2	D1.3pos.D1.3	D15.1pos.D15.1	D15.2pos.D15.2	D15.3pos.D15.3	Fold_change	log2FC	P_value	VIP	regulated	KEGG_pathway_annotation
meta_2	Pyrrolidine	0.6207			MS2 reverse	72.0817	289.346	0.000175655	0.000180695	0.000197487	0.000312887	0.000273648	0.000341854	0.000208195	0.000208219	9.33e-05	0.548988	-0.865154	0.0480835	1.1279	down	--
meta_4	DL-2,4-Diaminobutyric acid	0.8894			MS2 reverse	83.0604	330.156	9.53e-05	5.96e-05	8.57e-05	8.99e-05	2.83e-05	3.47e-05	0.000142593	0.000158989	0.000142902	2.90723	1.53964	0.0308294	1.23235	up	--
meta_14	Tyramine	0.9107			MS2 forward	120.08	246.065	0.00109938	0.00107084	0.00110506	0.000740145	0.000687005	0.000725968	0.00201797	0.00221904	0.0019271	2.86288	1.51746	0.00323548	1.32374	up	Tyrosine metabolism(ko00350);;Neuroactive ligand-receptor interaction(ko04080);;Protein digestion and absorption(ko04974)
meta_16	5-Methylcytosine	0.9382			MS2 forward	126.065	222.261	0.000123253	0.000108464	0.000116432	0.000124867	0.000118646	0.000126965	0.000147359	0.000150705	0.000164594	1.24881	0.320554	0.0151409	1.24618	up	Pyrimidine metabolism(ko00240)
meta_17	Imidazoleacetic acid	0.9999			MS2 forward	127.05	305.84	0.000411953	0.000463699	0.000647161	0.00112904	0.00104363	0.00143316	0.00022572	0.000211054	0.000188187	0.17332	-2.52849	0.0132831	1.29358	down	Histidine metabolism(ko00340)
meta_19	Imidazole	0.9983			MS2 reverse	129.066	330.303	0.00272265	0.00232123	0.00229369	0.00253742	0.00108804	0.00094227	0.00402396	0.00444964	0.00468987	2.88184	1.52699	0.0195139	1.24647	up	--
meta_21	2-Ethoxyethanol	0.9718			MS2 reverse	132.102	342.947	0.00304035	0.00346797	0.00295703	0.00236962	0.00184804	0.00166579	0.00440853	0.0041533	0.00418425	2.16643	1.11532	0.00386381	1.30512	up	--
meta_24	Dopamine	0.8275			MS2 forward	136.075	289.378	0.000108203	0.000117472	0.000102848	8.89e-05	9.04e-05	8.95e-05	0.000196034	0.000200343	0.000195377	2.20116	1.13826	6.92e-05	1.3321	up	Parkinson's disease(ko05012);;Bile secretion(ko04976);;Metabolic pathways(ko01100);;Alcoholism(ko05034);;Dopaminergic synapse(ko04728);;cAMP signaling pathway(ko04024);;Cocaine addiction(ko05030);;Tyrosine metabolism(ko00350);;Prolactin signaling pathway(ko04917);;Synaptic vesicle cycle(ko04721);;Amphetamine addiction(ko05031);;Morphine addiction(ko05032);;Gap junction(ko04540);;Neuroactive ligan…
meta_25	Hypoxanthine	0.9966			MS2 forward	137.045	166.58	0.000102859	0.000106216	0.000123028	5.45e-05	1.55e-05	5.55e-06	0.00016208	0.000196931	0.000154518	6.80028	2.76559	0.00193939	1.28942	up	Metabolic pathways(ko01100);;Purine metabolism(ko00230)
meta_26	1-Methylnicotinamide	0.8457			MS2 forward	137.07	327.131	0.000422781	0.000431559	0.000480038	0.000713343	0.000668202	0.000839016	0.000463237	0.000448049	0.000424621	0.601608	-0.733105	0.0243378	1.25265	down	Bile secretion(ko04976);;Nicotinate and nicotinamide metabolism(ko00760);;Metabolic pathways(ko01100)
meta_28	Gaboxadol	0.6132			MS2 reverse	141.065	290.019	0.00109539	0.00115948	0.00143448	0.00250858	0.0024108	0.00306866	0.000811133	0.000814668	0.000873418	0.31287	-1.67636	0.0117089	1.29774	down	--
meta_29					Unmapped	142.061	243.055	0.00118873	0.00112445	0.0011224	0.000770141	0.00050237	0.000600374	0.00219427	0.00277903	0.00260157	4.04449	2.01596	0.00290019	1.31083	up	--
meta_30	1-Aminocyclopropanecarboxylic acid	1			MS2 reverse	143.081	325.202	0.00254689	0.00250262	0.00326697	0.00539549	0.00486203	0.00545676	0.00283459	0.00295666	0.00281971	0.547971	-0.867829	0.00451316	1.3122	down	--
meta_31	1-Phenylethylamine	0.6463			MS2 reverse	144.08	158.853	3.67e-05	3.83e-05	3.71e-05	2.61e-05	2.01e-05	2.59e-05	5.76e-05	7.33e-05	5.84e-05	2.62282	1.39112	0.00922669	1.28968	up	--
meta_32	1-Aminocyclohexanecarboxylic acid	0.8946			MS2 reverse	144.102	261.825	0.00270892	0.00196835	0.00197825	0.0021358	0.00145252	0.00161015	0.00275791	0.00312094	0.00222217	1.55835	0.640018	0.0466573	1.10564	up	--
meta_35					Unmapped	146.117	236.315	0.000738596	0.000815932	0.000869763	0.000361209	0.000349069	0.000369445	0.0014043	0.00157568	0.00168175	4.31752	2.1102	0.00437958	1.3215	up	--
meta_36			L-N-Carboxymethylserine;3-Hydroxy-L-glutamate;3-Hydroxy-L-glutamic acid;4-Hydroxy-L-glutamate;4-Hydroxy-L-glutamic acid;L-erythro-4-Hydroxyglutamate	1.83903874659418;1.83903874659418;1.83903874659418;1.83903874659418	MS1 mz matched	146.117	339.952	0.000835283	0.000783665	0.000676844	0.000588673	0.000335506	0.00038076	0.0015503	0.00151102	0.00151324	3.50557	1.80965	0.0042258	1.31818	up	--
meta_37	Acetylcholine	0.9997			MS2 reverse	146.117	379.454	0.000174592	0.000173141	0.000230645	0.000379381	0.000403298	0.000469933	0.00010804	8.25e-05	8.97e-05	0.223767	-2.15993	0.00430523	1.31247	down	Synaptic vesicle cycle(ko04721);;Neuroactive ligand-receptor interaction(ko04080);;Pancreatic secretion(ko04972);;cAMP signaling pathway(ko04024);;Gastric acid secretion(ko04971);;Regulation of actin cytoskeleton(ko04810);;Glycerophospholipid metabolism(ko00564);;Cholinergic synapse(ko04725);;Insulin secretion(ko04911);;Salivary secretion(ko04970);;Nicotine addiction(ko05033);;Taste transduction(…
meta_41	L-Methionine	0.9962			MS2 forward	150.058	272.805	0.000252277	0.000251287	0.000206211	0.000171005	0.00016276	0.000132972	0.000449866	0.000517664	0.000361751	2.84803	1.50996	0.0186189	1.27171	up	Protein digestion and absorption(ko04974);;Metabolic pathways(ko01100);;Cysteine and methionine metabolism(ko00270);;2-Oxocarboxylic acid metabolism(ko01210);;Central carbon metabolism in cancer(ko05230);;Biosynthesis of amino acids(ko01230);;Mineral absorption(ko04978);;Aminoacyl-tRNA biosynthesis(ko00970)
meta_42	2-Hydroxyadenine	0.8828			MS2 forward	152.056	255.45	6.57e-05	6.84e-05	5.53e-05	2.25e-05	1.53e-05	1.24e-05	0.000131517	0.000128054	0.00012366	7.61981	2.92976	1.51e-05	1.32866	up	--
meta_46			Mesalazine;3-Aminosalicylic acid;3-Hydroxyanthranilic acid;Aminosalicylic Acid;2-Nitro-p-cresol;6-Methoxy-pyridine-3-carboxylic acid;3-Hydroxyanthranilate;3-Hydroxyanthranilic acid;3-Hydroxy-2-methylpyridine-5-carboxylate;4-Aminosalicylate;4-Aminosalicylic acid;(5R)-Carbapen-2-em-3-carboxylate;1-Carbapen-2-em-3-carboxylic acid;(5R)-Carbapenem-3-carboxylic acid;(5R)-Carbapenem-3-carboxylate;(5R)-7…	-16.9436491337965;-16.9436491337965;-16.9436491337965;-16.9436491337965;-16.9436491337965;-16.9436491337965;-16.9887338558091;-16.9887338558091;-16.9887338558091;-16.9887338558091;-16.9887338558091;-16.9887338558091;-16.9887338558091;-16.9887338558091;-16.9887338558091;-16.9887338558091	MS1 mz matched	154.041	230.97	0.00111937	0.00115694	0.00114645	0.00140752	0.00139685	0.0015007	0.00163228	0.00174386	0.00157904	1.15101	0.202902	0.0262241	1.18211	up	--
meta_47			Mesalazine;3-Aminosalicylic acid;3-Hydroxyanthranilic acid;Aminosalicylic Acid;2-Nitro-p-cresol;6-Methoxy-pyridine-3-carboxylic acid;3-Hydroxyanthranilate;3-Hydroxyanthranilic acid;3-Hydroxy-2-methylpyridine-5-carboxylate;4-Aminosalicylate;4-Aminosalicylic acid;(5R)-Carbapen-2-em-3-carboxylate;1-Carbapen-2-em-3-carboxylic acid;(5R)-Carbapenem-3-carboxylic acid;(5R)-Carbapenem-3-carboxylate;(5R)-7…	9.19286566901693;9.19286566901693;9.19286566901693;9.19286566901693;9.19286566901693;9.19286566901693;9.14777976862686;9.14777976862686;9.14777976862686;9.14777976862686;9.14777976862686;9.14777976862686;9.14777976862686;9.14777976862686;9.14777976862686;9.14777976862686	MS1 mz matched	154.052	120.269	0.000380931	0.000328348	0.000270426	0.000230292	0.000164598	0.000304747	0.000622991	0.000598459	0.000694912	2.73908	1.45369	0.00186666	1.29384	up	--
meta_48	Pro-Gly	0.9573			MS2 reverse	155.081	334.253	0.00108997	0.00131922	0.00111297	0.00102492	0.000922222	0.000810817	0.00144508	0.00156747	0.00175574	1.72892	0.789871	0.00534531	1.26652	up	--
meta_49					Unmapped	155.128	258.351	0.000159715	0.000162401	0.000144531	0.000157271	0.000126916	0.000100533	0.000235221	0.000208362	0.000226738	1.74236	0.801039	0.0149745	1.2388	up	--
meta_50					Unmapped	156.101	393.934	0.000100893	0.000108871	9.58e-05	0.000104761	7.64e-05	6.91e-05	0.00020441	0.000223462	0.000256539	2.73492	1.4515	0.00224205	1.29017	up	--
meta_51					Unmapped	158.117	339.736	0.000300098	0.00027613	0.000250015	0.000232137	0.000205704	0.00024471	0.000485154	0.000514956	0.000435282	2.10298	1.07244	0.00260744	1.30818	up	--
meta_54	5-Hydroxytryptophol (5HTOL)	0.6193			MS2 forward	160.075	228.756	0.00184525	0.002049	0.00192503	0.00181513	0.0014446	0.00156566	0.00226044	0.0024605	0.00223543	1.44162	0.527688	0.00838544	1.25639	up	--
meta_55					Unmapped	160.107	357.991	0.00010378	9.73e-05	0.000151209	0.00027555	0.000231023	0.000320373	8.57e-05	5.81e-05	0.000106223	0.302264	-1.72612	0.00665663	1.27439	down	--
meta_56					Unmapped	160.133	221.607	0.000283605	0.000247457	0.000237266	0.000221421	0.000216258	0.000234223	0.000321076	0.00029451	0.000326449	1.40204	0.487529	0.00368249	1.28844	up	--
meta_57	Cyclohexylamine	0.9887			MS2 reverse	160.133	378.788	0.000951439	0.000994205	0.00114767	0.00124573	0.00113383	0.00119379	0.000797675	0.000798045	0.00067201	0.634623	-0.656028	0.00155946	1.2922	down	--
meta_58			Pregabalin;DL-2-Aminooctanoic acid;	-18.4055484991865;-18.4055484991865;	MS1 mz matched	160.133	198.681	0.000370414	0.000375728	0.000436167	0.000427259	0.000523903	0.000508364	0.000369013	0.000232624	0.000232477	0.571496	-0.807183	0.024336	1.18862	down	--
meta_59	Betaine aldehyde	0.9595			MS2 reverse	162.112	311.942	0.00237	0.00210984	0.00238577	0.00237137	0.00231261	0.00258756	0.00293073	0.00355238	0.00320987	1.333	0.414678	0.0299211	1.20773	up	Glycine, serine and threonine metabolism(ko00260);;Metabolic pathways(ko01100)
meta_61	trans-2-Hydroxycinnamic acid	0.6779			MS2 forward	165.054	289.37	0.00016473	0.00018283	0.000162564	0.000133327	0.000118552	0.000130396	0.000315251	0.000294731	0.000292038	2.35961	1.23855	0.00013638	1.3245	up	Phenylalanine metabolism(ko00360)
meta_62	3-Mercapto-2-butanone	0.8755			MS2 reverse	165.058	308.692	0.000567298	0.000524886	0.000487328	0.000343593	0.000309364	0.000275571	0.000753201	0.000894196	0.000919779	2.76478	1.46717	0.00417765	1.30824	up	--
meta_64	L-Phenylalanine	0.9965			MS2 forward	166.086	338.454	0.000222952	0.000204046	0.000160561	0.000186116	0.000158363	0.000210572	0.000360587	0.000456492	0.000349178	2.10117	1.07119	0.0149044	1.26027	up	Metabolic pathways(ko01100);;2-Oxocarboxylic acid metabolism(ko01210);;Central carbon metabolism in cancer(ko05230);;Biosynthesis of amino acids(ko01230);;Mineral absorption(ko04978);;Aminoacyl-tRNA biosynthesis(ko00970);;Phenylalanine metabolism(ko00360);;Protein digestion and absorption(ko04974);;Phenylalanine, tyrosine and tryptophan biosynthesis(ko00400);;ABC transporters(ko02010)
meta_69	1-Methylhistidine	0.9875			MS2 forward	170.092	570.829	0.000290423	0.000406274	0.000342248	0.000515437	0.000499589	0.000345461	0.000592873	0.00079387	0.000780231	1.59279	0.671559	0.0350016	1.13337	up	Histidine metabolism(ko00340)
meta_70	Aceclidine	0.6645			MS2 reverse	170.117	330.293	0.000353563	0.000310053	0.000300407	0.000282112	0.000250035	0.000273013	0.000474655	0.000503381	0.000469329	1.79761	0.846082	0.000122316	1.32345	up	--
meta_73	D-Ornithine	0.9998			MS2 reverse	174.123	303.414	0.000869066	0.00104522	0.00125063	0.002701	0.00258935	0.00322056	0.000630212	0.000597234	0.000535669	0.207159	-2.27119	0.00652531	1.31075	down	Metabolic pathways(ko01100);;D-Arginine and D-ornithine metabolism(ko00472)
meta_76			Aminosalicylate sodium anhydrous;Sodium p-aminosalicylate	15.9893	MS1 mz matched	176.128	323.591	0.00137912	0.00130205	0.00118666	0.00117409	0.00102752	0.00110359	0.00203079	0.00205534	0.0022747	1.92449	0.94448	0.00120996	1.31235	up	--
meta_78	Serotonin	0.9973			MS2 forward	177.101	229.122	0.000339156	0.000349939	0.000286494	0.000317996	0.000254239	0.000272634	0.000376492	0.00036466	0.000356548	1.29925	0.377684	0.0375423	1.20571	up	Serotonergic synapse(ko04726);;cAMP signaling pathway(ko04024);;Synaptic vesicle cycle(ko04721);;Neuroactive ligand-receptor interaction(ko04080);;Gap junction(ko04540);;Taste transduction(ko04742);;Bile secretion(ko04976);;Metabolic pathways(ko01100);;Tryptophan metabolism(ko00380);;Inflammatory mediator regulation of TRP channels(ko04750)
meta_79			Arsenobetaine;Arsenobetaine	-2.81464625722836;-2.80902821662201	MS1 mz matched	179.004	271.672	0.000407247	0.000523626	0.000511699	0.000237877	0.000313869	0.000304718	0.000826711	0.00138958	0.00101168	3.76895	1.91416	0.0387902	1.23677	up	--
meta_80	L-Tyrosine	0.9924			MS2 forward	182.081	289.406	0.000466652	0.000490136	0.000426816	0.000354581	0.000343792	0.000315028	0.000807804	0.000801507	0.000822322	2.39948	1.26272	4.72e-05	1.32928	up	Amphetamine addiction(ko05031);;Tyrosine metabolism(ko00350);;Melanogenesis(ko04916);;Phenylalanine, tyrosine and tryptophan biosynthesis(ko00400);;Monobactam biosynthesis(ko00261);;Alcoholism(ko05034);;Metabolic pathways(ko01100);;Aminoacyl-tRNA biosynthesis(ko00970);;Ubiquinone and other terpenoid-quinone biosynthesis(ko00130);;Parkinson's disease(ko05012);;Thiamine metabolism(ko00730);;Prolact…
meta_81	2-Phenylbutyric acid	0.9991			MS2 reverse	182.117	331.632	0.000217434	0.000194279	0.000170514	0.000118648	9.9e-05	5e-05	0.000343572	0.000356847	0.000339324	3.88507	1.95794	0.00410021	1.31449	up	--
meta_82	4-Pyridoxic acid	0.9997			MS2 forward	184.06	41.826	0.00193752	0.00236224	0.0021913	0.00327236	0.00308436	0.00363612	0.0023492	0.00262939	0.00242691	0.74108	-0.432299	0.0179656	1.21899	down	Vitamin B6 metabolism(ko00750);;Metabolic pathways(ko01100)
meta_84			5-Nitrosalicylate;2-Hydroxy-5-nitrobenzoate	-1.63829	MS1 mz matched	184.133	330.692	0.000424994	0.000414326	0.00037529	0.000303332	0.000222545	0.000227837	0.000668594	0.000673759	0.000702215	2.71266	1.43971	0.00121853	1.32089	up	--
meta_85					Unmapped	184.133	301.295	0.000336617	0.000364414	0.000327215	0.000317874	0.000310179	0.00032115	0.00045558	0.000413143	0.000467307	1.40753	0.493164	0.0132826	1.28384	up	--
meta_86			Benzoyl phosphate;Dinotefuran	8.90642905634855;-17.8123821784019	MS1 mz matched	185.091	312.001	0.000274294	0.000279708	0.000239844	0.000176471	0.000140404	0.000109895	0.000443642	0.000519607	0.000497731	3.42334	1.77541	0.000359486	1.3154	up	--
meta_88					Unmapped	186.995	371.02	0.00466373	0.00500459	0.00476483	0.00580672	0.0053244	0.00616328	0.00657795	0.00719796	0.00685177	1.19274	0.254277	0.02456	1.18145	up	--
meta_90	5-Methoxyindoleacetate	0.7007			MS2 forward	188.069	36.804	0.000222235	0.000242387	0.000223784	0.000828187	0.000500191	0.000612878	9.34e-05	0.00010432	6.57e-05	0.135712	-2.88138	0.0269292	1.25675	down	Tryptophan metabolism(ko00380)
meta_91	L-Lysine	0.9718			MS2 forward	188.139	504.168	8.39e-05	9.98e-05	0.000110474	0.000133048	0.000126985	0.000127774	0.000151719	0.000184463	0.000168194	1.30059	0.379161	0.0494711	1.20463	up	Lysine biosynthesis(ko00300);;ABC transporters(ko02010);;Protein digestion and absorption(ko04974);;Biotin metabolism(ko00780);;Aminoacyl-tRNA biosynthesis(ko00970);;Biosynthesis of amino acids(ko01230);;Lysine degradation(ko00310);;2-Oxocarboxylic acid metabolism(ko01210);;Metabolic pathways(ko01100)
meta_92			trans,trans-1,4-Diphenyl-1,3-butadiene;1,4-Dimethylphenthrene	16.4960778149062;16.4960778149062	MS1 mz matched	189.102	42.0955	0.000241643	0.00022948	0.000244838	9.21e-05	0.000155327	0.000140968	0.000351673	0.000247874	0.000260513	2.21461	1.14705	0.0220359	1.19136	up	--
meta_93			2-Butyl-3-phenyl-2-propen-1-al;5-Methyl-2-phenyl-2-hexenal;1-H-Inden-1-one,2,3-dihydro-3,3,5,6-tetramethyl;1-(2,3,6-trimethyl phenyl)-3-Buten-2-one;3-Buten-2-one 1-(2,3,6-trimethyl phenyl);Homoarginine;L-Homoarginine;N(omega)-Methyl-L-arginine;N(G)-Monomethyl-L-arginine	14.7623766789997;14.7623766789997;14.7623766789997;14.7623766789997;14.7623766789997;-23.4298796612487;-23.4298796612487	MS1 mz matched	189.123	311.567	0.000255404	0.000216455	0.000220144	0.000146595	0.000145762	0.000123021	0.000335438	0.000442564	0.000418421	2.88032	1.52623	0.011687	1.29542	up	--
meta_95			S-Prenyl-L-cysteine;N'-Nitrosoatabine;T	18.3655429024892;-23.1529714390416	MS1 mz matched	190.086	26.4095	0.000115213	0.000110567	0.000114928	2.48e-05	2.32e-05	2.66e-05	0.000207216	0.000229973	0.000189651	8.40149	3.07065	0.00379732	1.32399	up	--
meta_97	Diacetyl	0.9981			MS2 reverse	190.107	273.753	0.000107802	0.000130642	0.00010824	4.07e-05	6.82e-05	5.22e-05	0.000155922	0.000230953	0.000142726	3.28652	1.71656	0.0378653	1.21652	up	Butanoate metabolism(ko00650)
meta_98					Unmapped	190.143	358.8	0.00014045	0.000157955	0.000188716	0.000365632	0.000333888	0.000444439	0.000132821	0.000116586	0.000120566	0.323415	-1.62854	0.0142879	1.28851	down	--
meta_100	3-Methylphenylacetic acid	0.9695			MS2 reverse	192.105	200.541	0.000112482	0.000124104	0.00013559	0.000102415	0.00010966	0.000115219	0.00014407	0.000163516	0.000158921	1.42535	0.511314	0.00465992	1.28224	up	--
meta_103	IS	0.978			MS2 forward	200.047	230.97	0.0038432	0.00413213	0.00395699	0.0048126	0.0049145	0.00530886	0.00600352	0.00617522	0.00558488	1.18141	0.240509	0.0178701	1.19352	up	--
meta_105	3-Hydroxybenzoate	0.9444			MS2 reverse	202.044	230.97	0.00118667	0.00129721	0.00126236	0.001486	0.00153239	0.0016589	0.00184583	0.00192491	0.00172269	1.17449	0.232034	0.0261719	1.16246	up	Phenylalanine, tyrosine and tryptophan biosynthesis(ko00400)
meta_108			5-Hydroxypyrazinamide;N-Monomethyl-2-aminoethylphosphote;2-Methylaminoethylphosphote	13.1158221951082;1.43843705168029	MS1 mz matched	203.052	383.522	0.000126185	9.75e-05	8.89e-05	0.000135054	8.49e-05	9.42e-05	0.000211435	0.000160355	0.000218861	1.88019	0.910882	0.0194897	1.17369	up	--
meta_113	Ala-Pro	0.7994			MS2 reverse	204.134	325.538	0.00242825	0.00263854	0.00261675	0.00346663	0.00309123	0.00366797	0.00228311	0.00228442	0.00239661	0.681033	-0.554202	0.0192908	1.26673	down	--
meta_116			Diethyl (2R,3R)-2-methyl-3-hydroxysuccite;Diethyl (2S,3R)-2-methyl-3-hydroxysuccite	1.36305866064155;1.36305866064155	MS1 mz matched	205.1	298.047	0.000770268	0.000789629	0.000812133	0.000700425	0.000605329	0.000653166	0.000924424	0.00106758	0.00104839	1.55208	0.634199	0.00458843	1.28467	up	--
meta_117	DL-Phenylalanine	0.9863			MS2 forward	207.112	220.879	5.52e-05	5.55e-05	5.05e-05	3.22e-05	3.36e-05	3.08e-05	0.000110017	9.71e-05	0.000128056	3.47155	1.79558	0.011953	1.2953	up	--
meta_119			2-Hydroxyiminostilbene;3-Methyl-9H-carbazole-9-carboxaldehyde;10-Methylacridone;2-Hydroxyiminostilbene	12.8895524050488;12.8895524050488;12.8895524050488;12.7173706656517	MS1 mz matched	210.087	410.702	8.12e-05	7.82e-05	5.76e-05	7.19e-05	5.75e-05	7.23e-05	0.000102681	0.00010649	0.000127569	1.66972	0.739606	0.0121499	1.23503	up	--
meta_121					Unmapped	213.022	362.195	0.000126598	0.000110577	9.97e-05	0.000158439	0.000120065	0.000144063	0.000233372	0.000203093	0.000198153	1.50182	0.58671	0.0108106	1.21458	up	--
meta_123	Pro-Val	0.636			MS2 forward	214.129	320.217	0.000141028	0.000173391	0.000164883	8.27e-05	0.000127357	0.000147271	0.000393677	0.000249625	0.000302222	2.64612	1.40388	0.0276811	1.19572	up	--
meta_125			Propenoylcarnitine;2-Amino-9,10-epoxy-8-oxodecanoic acid	-18.0795681179398;-18.2748082661102	MS1 mz matched	216.112	42.048	0.000248467	0.000218225	0.000221708	8.89e-05	0.000126982	0.000133076	0.000333659	0.000228939	0.000294814	2.45682	1.29679	0.0178647	1.22973	up	--
meta_126					Unmapped	216.195	44.2205	8.06e-05	7.83e-05	8.87e-05	4.55e-05	1.13e-05	9.02e-06	0.00013475	8.66e-05	0.000136772	5.43711	2.44284	0.0108347	1.22254	up	--
meta_134	N-Acetyl-L-tyrosine	0.6753			MS2 reverse	224.092	312.966	5.53e-05	5.41e-05	7.46e-05	0.000166462	0.000107805	0.000153993	4.64e-05	5.94e-05	4.22e-05	0.345476	-1.53334	0.0269048	1.23256	down	--
meta_137	L-Carnosine	0.9976			MS2 forward	227.114	410.692	0.00138218	0.00133185	0.00105226	0.00133048	0.00110108	0.00126955	0.00186891	0.0020473	0.00208761	1.62217	0.697921	0.00133079	1.29621	up	Histidine metabolism(ko00340);;Metabolic pathways(ko01100);;beta-Alanine metabolism(ko00410)
meta_138	Deoxycytidine	0.9994			MS2 forward	228.1	175.787	2.75e-05	5.07e-05	4.29e-05	5.83e-06	5.05e-06	5.42e-06	7.5e-05	6.4e-05	9.65e-05	14.4444	3.85243	0.0166188	1.28506	up	Pyrimidine metabolism(ko00240)
meta_140	Anabasine	0.7686			MS2 reverse	229.063	236.036	4.04e-05	3.4e-05	3.04e-05	4.35e-05	3.66e-05	4.5e-05	5.88e-05	5.03e-05	5.17e-05	1.2854	0.362213	0.0323642	1.12669	up	--
meta_141	gamma-Aminobutryic acid	0.6618			MS2 reverse	229.118	411.695	0.00012842	0.00014534	9.76e-05	0.000113217	8.14e-05	8.79e-05	0.000194443	0.000260406	0.00024714	2.48457	1.313	0.00929708	1.27526	up	--
meta_142			N-Heptanoylglycine;Polyethylene glycol;8-Amino-7-oxononoate;8-Amino-7-oxononoic acid;7-Keto-8-aminopelargonic acid;KAPA;(E)-2-Butenyl-4-methyl-threonine;2-Butenyl-4-methylthreonine	0.836892337333504;0.836892337333504;1.06882826498518;1.06882826498518	MS1 mz matched	229.154	359.118	0.00141195	0.00130804	0.00145184	0.00242078	0.00220051	0.00256788	0.00135268	0.00146189	0.00135555	0.580056	-0.785736	0.00630595	1.29605	down	--
meta_143					Unmapped	229.154	291.288	0.00109429	0.00102074	0.000994302	0.00165846	0.00144186	0.00157161	0.00110033	0.00115196	0.00125975	0.751731	-0.411712	0.00963895	1.23165	down	--
meta_148	3-Methoxytyramine	0.7948			MS2 reverse	231.112	217.583	0.000193807	0.000193484	0.000213892	0.000601185	0.000609826	0.000456476	6.64e-05	9.23e-05	0.000110392	0.161353	-2.63171	0.00796857	1.30205	down	Tyrosine metabolism(ko00350);;Metabolic pathways(ko01100);;Dopaminergic synapse(ko04728)
meta_152			Tyramine-O-sulfate;	0.559802378453241;	MS1 mz matched	235.075	24.0845	0.000250284	0.000289935	0.000247706	0.00029771	0.000294654	0.000248886	0.000418829	0.000385326	0.000388998	1.41831	0.504172	0.00538838	1.2615	up	--
meta_155	His-Val	0.7624			MS2 reverse	237.134	274.812	7.28e-05	0.000106223	0.000111358	0.000296558	0.000294864	0.000351919	4.04e-05	4.56e-05	3.94e-05	0.132892	-2.91167	0.00434538	1.31806	down	--
meta_158			Lysyl-Proline;Prolyl-Lysine;	-17.7949926015097;-17.7949926015097;	MS1 mz matched	244.154	241.142	0.000194623	0.000199181	0.00018816	0.000294967	0.000279035	0.000311646	0.000205443	0.000188257	0.000202089	0.672715	-0.571933	0.00245344	1.30101	down	--
meta_160	Monoethylglycylxylidide (MEGX)	0.9998			MS2 reverse	245.106	322.786	9.96e-05	9.16e-05	8.13e-05	6.56e-05	5.19e-05	5.32e-05	9.66e-05	9.79e-05	0.000100333	1.72663	0.78796	0.00794359	1.30189	up	--
meta_161	2-Methylbutyroylcarnitine	0.9926			MS2 forward	246.169	229.021	0.00297243	0.00298463	0.00278788	0.0038291	0.00371313	0.00397379	0.00306404	0.00306027	0.00313746	0.804251	-0.314282	0.0055787	1.3018	down	--
meta_163	Pro-Asn	0.8368			MS2 reverse	247.139	340.885	0.000104519	0.000105924	0.000124066	0.000184117	0.000173751	0.000191929	9.56e-05	0.000122724	8.42e-05	0.550303	-0.861702	0.00878459	1.26692	down	--
meta_166			Asulam	-17.8233	MS1 mz matched	248.07	27.6265	0.00018865	0.000230053	0.000206072	0.000278561	0.000225821	0.000302111	0.000143186	0.000115112	0.000164927	0.524771	-0.930239	0.0130684	1.22947	down	--
meta_168			Threoninyl-Lysine;Lysyl-Threonine;	-18.1421882764018;-18.1421882764018;	MS1 mz matched	248.149	309.507	0.000487872	0.000483546	0.000492355	0.000754837	0.000665331	0.000822416	0.00054551	0.000575114	0.00052441	0.733544	-0.447045	0.0380011	1.1941	down	--
meta_169			(6R)-6-(L-Erythro-1,2-Dihydroxypropyl)-5,6,7,8-tetrahydro-4a-hydroxypterin;Histidinyl-Alanine;Carnosine;Alanyl-Histidine;Carnosine;lpha-(beta-alanyl)-L-histidine	1.81197726020391;1.81197726020391;1.81197726020391;1.81197726020391;1.76907706370924	MS1 mz matched	249.095	410.82	9.34e-05	8.33e-05	7.09e-05	8.85e-05	7.32e-05	8.59e-05	0.000130838	0.00013378	0.000125513	1.57634	0.656577	0.00303413	1.30304	up	--
meta_174			2-Hydroxy-6-oxo-6-(4'-chlorophenyl)-hexa-2,4-dienoate	-18.3244	MS1 mz matched	253.014	362.261	9.14e-05	8.74e-05	9.53e-05	0.000161469	0.000104554	0.000118985	0.00020847	0.000196645	0.000178488	1.51583	0.600104	0.0413989	1.15306	up	--
meta_176	Ketorolac	0.9916			MS2 reverse	255.09	225.499	0.000722994	0.00065564	0.000716496	0.00352372	0.00309153	0.00391559	4.35e-05	3.73e-05	3.02e-05	0.0105368	-6.56841	0.00465306	1.3184	down	--
meta_179			Pyro-L-glutaminyl-L-glutamine;5-Methylcytidine;Tolmetin;Ismine	-0.663552015697892;-0.663552015697892;-16.3357256096949;-16.3357256096949	MS1 mz matched	258.108	242.969	0.00102927	0.00144232	0.000920255	0.000672387	0.000428964	0.000474984	0.00194758	0.00246942	0.00225791	4.23445	2.08217	0.00235554	1.31109	up	--
meta_185					Unmapped	262.038	280.519	7.56e-05	8.16e-05	0.000104795	0.000195942	0.000178593	0.000213918	6.31e-05	7.96e-05	7.61e-05	0.371916	-1.42695	0.00190844	1.30655	down	--
meta_186	D-Biotin	0.9524			MS2 reverse	262.128	382.221	0.00059777	0.000630154	0.000673286	0.00093538	0.000846454	0.000994676	0.000732138	0.000715484	0.000643406	0.753114	-0.40906	0.0160047	1.21277	down	Metabolic pathways(ko01100);;Vitamin digestion and absorption(ko04977);;Biotin metabolism(ko00780);;ABC transporters(ko02010)
meta_187			(E)-Monocrotophos;Selfotel;N-Acetylphosphinothricin;L-N-Acetylphosphinothricin;N-Acetyl-L-Glufosite;N-Acetylphinothricin;Monocrotophos	6.72152928231073;6.72152928231073;6.72152928231073;6.72152928231073	MS1 mz matched	262.128	358.238	0.000121909	0.000110489	0.000102711	0.000175116	0.000146304	0.000167973	0.000130473	0.000120319	0.000130032	0.778156	-0.361868	0.0392228	1.18632	down	--
meta_190	Alpha-N-Phenylacetyl-L-glutamine	0.9758			MS2 forward	265.117	211.156	7.07e-05	6.63e-05	5.37e-05	0.000106663	0.000123515	0.000133428	7.89e-05	6.67e-05	7.99e-05	0.620309	-0.688941	0.0130793	1.24606	down	Phenylalanine metabolism(ko00360)
meta_193			Dimethylallylpyrophosphate;Isopentenyl pyrophosphate;Amobam	8.83800207959594;8.83800207959594;-8.53623489435778	MS1 mz matched	268.998	371.193	0.0208104	0.0216909	0.0202435	0.0258487	0.0226536	0.0263903	0.0299575	0.0317619	0.031334	1.24249	0.313236	0.0206392	1.23303	up	--
meta_194	Inosine	0.9997			MS2 forward	269.088	213.043	0.000485417	0.000480676	0.000359838	0.000134895	0.000105014	4.32e-05	0.000635116	0.000700784	0.000728745	7.29376	2.86666	0.000105997	1.32156	up	Purine metabolism(ko00230);;Metabolic pathways(ko01100)
meta_195			1-(2,3-Dihydro-1H-pyrrolizin-5-yl)-1,4-pentanedione;D-Octopine;N2-(D-1-Carboxyethyl)-L-arginine;N2-(1-Carboxyethyl)-L-arginine;Arginine, N2-(1-carboxyethyl)-, L-;D-(+)-Octopine;L-Arginine, N2-(1-carboxyethyl)-, (R)-;L-Arginine, N2-[(1R)-1-carboxyethyl]-;Octopine;L-N2-(2-Carboxyethyl)arginine;N2-(2-Carboxyethyl)-L-arginine	-1.35878124568861;0.81256947471706;0.81256947471706	MS1 mz matched	269.124	312.52	0.000243819	0.000216572	0.000233408	0.000219547	0.000230042	0.000218603	0.000298471	0.000272491	0.000323885	1.33921	0.421378	0.0304265	1.22725	up	--
meta_202	5-Hydroxymethylcytidine	0.9998			MS2 forward	274.103	276.19	0.000445161	0.000387758	0.000365533	0.000233172	0.000113715	9.17e-05	0.000777418	0.000767936	0.000888621	5.54902	2.47223	0.000373632	1.31086	up	--
meta_204			Di-2-propenyl hexasulfide;	-2.60595904606918;	MS1 mz matched	274.91	363.704	0.00106205	0.00106357	0.000954451	0.00103754	0.00103532	0.00112687	0.00117193	0.00122215	0.00119003	1.12012	0.163658	0.0335407	1.18888	up	--
meta_208	Ile-Cys	0.9841			MS2 reverse	276.144	383.439	0.000302485	0.000328328	0.000333953	0.000482365	0.000384894	0.000484691	0.000297903	0.000314098	0.000303593	0.67724	-0.562261	0.0449613	1.20631	down	--
meta_210	Arg-Cys	0.7017			MS2 forward	277.118	226.849	3.61e-05	3.5e-05	2.47e-05	5.96e-05	6.92e-05	7.41e-05	3.55e-05	3.23e-05	3.67e-05	0.515187	-0.956831	0.0107654	1.28695	down	--
meta_211			Sodium Tetradecyl Sulfate;Phytuberin;Embelin;[6]-Gingerol;(S)-(+)-[6]Gingerol;6-Gingerol	-1.63195806904898;9.85780624364269;9.85780624364269;9.85780624364269	MS1 mz matched	277.186	282.674	0.000105988	9.85e-05	8.29e-05	6.55e-05	5.65e-05	5.68e-05	0.000158742	0.000174785	0.000147467	2.6903	1.42777	0.00267788	1.31687	up	--
meta_214	all cis-(6,9,12)-Linolenic acid	0.7783			MS2 forward	279.231	47.88	0.000237305	0.000202453	0.000178628	0.000335801	0.000291806	0.000362939	0.000192968	0.000182424	0.000138694	0.518994	-0.946211	0.00455201	1.26052	down	--
meta_216			Pyro-L-glutaminyl-L-glutamine;5-Methylcytidine;Tolmetin;Ismine	-0.663552015697892;-0.663552015697892;-16.3357256096949;-16.3357256096949	MS1 mz matched	280.09	243.792	0.000238248	0.000233702	0.000170838	0.0001902	0.000140703	0.000375569	0.000452172	0.000646245	0.000449365	2.19086	1.1315	0.0446033	1.11	up	--
meta_218	Tyr-Val	0.9892			MS2 reverse	281.149	200.723	0.000179742	0.000165093	0.000238796	0.000319675	0.000265929	0.000296247	0.000135148	0.000143763	0.000100505	0.430249	-1.21676	0.00134252	1.29131	down	--
meta_219	Ethylmalonic acid	0.9289			MS2 reverse	282.118	360.219	0.000557998	0.000618795	0.000668221	0.000820536	0.00067762	0.000661535	0.000276965	0.000281146	0.00037347	0.431349	-1.21307	0.00437957	1.27982	down	--
meta_220	1-Methyladenosine	0.9984			MS2 forward	282.119	282.1	0.000118139	0.000135464	0.000111127	0.000129403	0.000125639	0.000137718	0.000152508	0.000165193	0.000170968	1.24419	0.315212	0.0116148	1.23945	up	--
meta_221			Hydroxy-lacosamide;Threoninyl-Tyrosine;Tyrosyl-Threonine;Randainol	0.0903865657588852;0.0903865657588852;0.0903865657588852;-14.1880070437543	MS1 mz matched	283.122	359.937	6.47e-05	7.35e-05	0.000100387	9.98e-05	0.000108359	9.94e-05	5.05e-05	5.46e-05	4.61e-05	0.491886	-1.0236	0.000200804	1.31723	down	--
meta_222	Guanosine	0.9971			MS2 forward	284.098	255.327	0.00015115	0.000166595	0.000123025	5.8e-05	5.36e-05	4.06e-05	0.000288881	0.000305367	0.000286976	5.7929	2.53429	7.22e-06	1.33022	up	Purine metabolism(ko00230);;Metabolic pathways(ko01100)
meta_224			Citronellyl cinnamate;Androstenedione;Androstenedione;Androst-4-ene-3,17-dione;4-Androstene-3,17-dione;17alpha-Methylestradiol;Boldenone;17beta-Boldenone;17beta-Hydroxyandrosta-4,9(11)-dien-3-one;9(11)-Dehydrotestosterone;1-Methylestra-1,3,5(10)-triene-3,17beta-diol;1-Methylestradiol;Canbidivarin;CBDV;5-Androstene-3,17-dione	10.0564904914139;10.0564904914139;9.98695636827097;9.98695636827097;9.98695636827097;9.98695636827097;9.98695636827097;9.98695636827097;9.98695636827097	MS1 mz matched	287.196	263.035	0.000165063	0.000111075	0.00010378	9.79e-05	4.91e-05	5.74e-05	0.000136694	0.000154961	0.000123152	2.0292	1.02091	0.0237769	1.19521	up	--
meta_228			3-Methylglutarylcarnitine;	23.8905045058092;	MS1 mz matched	290.159	237.087	0.000189039	0.000179416	0.000157079	9.35e-05	9.31e-05	9.81e-05	0.000712538	0.000712342	0.000690428	7.42903	2.89317	7.35e-05	1.33185	up	--
meta_229			3-Methylglutarylcarnitine;	23.3942266546118;	MS1 mz matched	290.159	378.901	7.17e-05	5.68e-05	5.47e-05	9.15e-05	6.92e-05	8.16e-05	3.85e-05	2.73e-05	3.96e-05	0.435126	-1.20049	0.00688753	1.26697	down	--
meta_230					Unmapped	290.268	104.805	0.00227602	0.00261213	0.00241852	0.00185841	0.00243047	0.00250957	0.00346017	0.00331987	0.00310664	1.45425	0.54028	0.0214915	1.2159	up	--
meta_231			Allopurinol riboside;Arabinosylhypoxanthine;Inosine;Inosine	0.859815496923665;0.859815496923665;0.859815496923665;0.74604373012405	MS1 mz matched	291.07	213.688	0.000198483	0.000158077	0.0001434	6.64e-05	5.91e-05	1.92e-05	0.000271638	0.000275966	0.000260642	5.58101	2.48053	0.00225496	1.31899	up	--
meta_233			Sedoheptulose 1-phosphate;D-Sedoheptulose 7-phosphate;Phenbenzamine hydrochloride	-16.5424945669818;-16.5424945669818;6.89286760527839	MS1 mz matched	291.165	447.881	0.000181202	0.00021838	0.00016905	7.2e-05	0.000174162	8.94e-05	0.000260062	0.00028427	0.00040991	2.8431	1.50746	0.0266125	1.1667	up	--
meta_234					Unmapped	292.96	370.872	0.00763195	0.00778094	0.0073511	0.00921394	0.00832294	0.00983775	0.0107934	0.0114167	0.0112002	1.22048	0.287453	0.0303912	1.21195	up	--
meta_235			2-hydroxyflutamide;12-OPDA;(15Z)-12-Oxophyto-10,15-dienoate;(15Z)-12-Oxophyto-10,15-dienoic acid;9(S),13(S)-12-Oxo-PDA;12-Oxo-10,15(Z)-phytodienoic acid;(9Z,15Z)-(13S)-12,13-Epoxyoctadeca-9,11,15-trienoic acid;(9Z,15Z)-(13S)-12,13-Epoxyoctadeca-9,11,15-trienoate;(9Z)-(13S)-12,13-Epoxyoctadeca-9,11,15-trienoate;12,13(S)-EOT;12,13(S)-EOTrE;alpha-Licanic acid;(9Z,11E,13E)-4-Oxooctadeca-9,11,13-trien…	-2.25282261596332;23.0719107691977;23.0719107691977;23.0719107691977;23.0719107691977;23.0719107691977;23.0719107691977;23.0719107691977;23.0719107691977;23.0719107691977	MS1 mz matched	293.211	199.541	0.000187207	0.000185031	0.000167484	0.000195163	0.000227635	0.000183502	0.000251731	0.000260338	0.000264682	1.28113	0.357421	0.0411687	1.19653	up	--
meta_236	Triadimefon	0.8256			MS2 reverse	294.101	311.594	9.06e-05	6.69e-05	7.2e-05	7.03e-05	5.42e-05	3.68e-05	8.67e-05	0.000108862	0.000133859	2.04256	1.03038	0.0333037	1.14555	up	--
meta_237			5-Amino-6-ribitylamino uracil;5-Amino-6-(1-D-ribitylamino)uracil;5-Amino-6-(D-ribitylamino)uracil;6-(1-D-Ribitylamino)-5-amino-2,4-dihydroxypyrimidine;6-(1-D-Ribitylamino)-5-aminouracil;4-(1-D-Ribitylamino)-5-amino-2,6-dihydroxypyrimidine	10.9222155594408;10.8653529247209	MS1 mz matched	294.144	226.569	5.87e-05	6.17e-05	5.98e-05	0.000115168	9.52e-05	0.000124031	6.98e-05	5.43e-05	6.59e-05	0.568284	-0.815317	0.0146512	1.23696	down	--
meta_240	gamma-L-Glutamyl-L-phenylalanine	0.9332			MS2 forward	295.128	329.78	7.46e-05	6.59e-05	7.48e-05	0.000105477	9.31e-05	9.82e-05	0.000123211	0.000120296	0.000142879	1.30184	0.380557	0.0336997	1.17295	up	--
meta_242			Caftaric acid;Cis-Caffeoyl tartaric acid;(9Z,11E)-(13S)-13-Hydroperoxyoctadeca-9,11-dienoic acid;(9Z,11E)-(13S)-13-Hydroperoxyoctadeca-9,11-dienoate;13(S)-HPODE;13S-Hydroperoxy-9Z,11E-octadecadienoic acid;(9Z,12Z)-(11S)-11-Hydroperoxyoctadeca-9,12-dienoic acid;(9Z,12Z)-(11S)-11-Hydroperoxyoctadeca-9,12-dienoate;(7S,8S)-DiHODE;(9Z,12Z)-(7S,8S)-Dihydroxyoctadeca-9,12-dienoic acid;(7S,8S,9Z,12Z)-7,8…	0;0;-3.52304278161553;-3.52304278161553;-3.52304278161553;-3.52304278161553;-3.52304278161553;-3.52304278161553;-3.52304278161553;-3.52304278161553;-3.52304278161553;-3.52304278161553;-3.52304278161553;-3.52304278161553	MS1 mz matched	295.226	47.8905	0.000253023	0.000261347	0.000245257	0.000684032	0.000619396	0.000660005	0.000225949	0.000245374	0.000225207	0.354752	-1.49512	0.000724735	1.32473	down	--
meta_243			3,5-Dibromo-4-hydroxybenzoate	-6.42081	MS1 mz matched	296.918	363.387	0.000512982	0.00054362	0.000474758	0.000519291	0.000465024	0.000489417	0.000619903	0.000555877	0.00059905	1.20431	0.268207	0.0159698	1.18924	up	--
meta_245	4-Oxoretinol	0.612			MS2 reverse	301.215	35.532	0.000501507	0.000436166	0.000405955	0.0012692	0.00173164	0.00099907	0.000148555	0.000100923	0.000119827	0.0923284	-3.43708	0.0294055	1.25943	down	Retinol metabolism(ko00830)
meta_247			1-Guanidino-1-deoxy-scyllo-inositol 4-phosphate;N-Amidino-scyllo-inosamine 4-phosphate	15.7813	MS1 mz matched	302.196	240.042	8.83e-05	8.5e-05	0.00010667	0.000214502	0.000202694	0.000174147	0.000112807	0.000148924	9.91e-05	0.610257	-0.712511	0.0172089	1.18684	down	--
meta_252			Demonomethylchlorpromazine;Melphalan;Merphalan;Sarcolysin;Medphalan;D-Melphalan	-0.284135663253688;18.1225324714161;18.1225324714161;18.1225324714161	MS1 mz matched	305.08	26.913	9.91e-05	6.46e-05	7.26e-05	9.85e-06	7.62e-06	9.83e-06	0.000164879	0.000183234	0.000150597	18.2651	4.19102	0.0034293	1.32492	up	--
meta_254			Guanosine;8-Hydroxy-deoxyguanosine;Guanosine;Isoguanosine;Crotonoside	15.3003443069617;15.3003443069617;15.1894244868381;15.1894244868381	MS1 mz matched	306.081	254.996	6.24e-05	5.87e-05	4.66e-05	2.5e-05	1.99e-05	2.25e-05	0.000110426	0.000126478	0.000102779	5.03614	2.33232	0.0043573	1.31938	up	--
meta_257			(S)-Succinyldihydrolipoamide;CI Pigment Red 3;C.I. Pigment Red 3	12.1879103214018;-2.46730905059335	MS1 mz matched	308.095	271.658	4.28e-05	5.09e-05	4.94e-05	1.66e-05	1.86e-05	2.58e-05	0.000104359	0.000148696	0.000113317	6.00462	2.58607	0.0143017	1.29267	up	--
meta_261	N-Acetylneuraminic acid	0.8623			MS2 forward	310.113	357.519	5.58e-05	4.89e-05	6.75e-05	0.000158365	0.000116443	0.000151654	5.4e-05	4.4e-05	5.9e-05	0.368074	-1.44193	0.0130569	1.2736	down	Amino sugar and nucleotide sugar metabolism(ko00520);;Metabolic pathways(ko01100)
meta_264	Met-Tyr	0.7183			MS2 reverse	312.111	311.32	0.00105134	0.000799325	0.000791803	0.000402787	0.000378809	0.000299168	0.00124117	0.0013166	0.00197903	4.19777	2.06962	0.0369574	1.23045	up	--
meta_267					Unmapped	314.787	347.733	0.000422636	0.000345577	0.000310915	0.000534645	0.000439898	0.000442487	0.000605322	0.000674612	0.000758755	1.43871	0.524771	0.0228854	1.18285	up	--
meta_269			Butoctamide hydrogen succite;Butoctamide semisuccite	21.0374	MS1 mz matched	316.211	222.261	8.66e-05	8.47e-05	8.58e-05	0.000203267	0.000194689	0.00022244	6.34e-05	6.21e-05	5.72e-05	0.294425	-1.76403	0.00209997	1.32221	down	--
meta_272	15-Deoxy-delta-12,14-PGJ2	0.7239			MS2 forward	317.211	47.4425	0.000212339	0.000221159	0.000242938	0.000530771	0.000494621	0.000479348	0.000306984	0.000282608	0.00029037	0.584794	-0.774	0.00146645	1.31685	down	Arachidonic acid metabolism(ko00590)
meta_274			Paraquat dichloride;Methyl viologen;Paraquat dichloride;1,1'-Dimethyl-4,4'-bipyridinium dichloride	19.4432238420411;19.4432238420411	MS1 mz matched	318.191	355.565	0.000137554	0.00014362	0.0001749	0.00028192	0.000248537	0.000297161	0.000167052	0.000137733	0.000157281	0.558307	-0.840869	0.00395918	1.28582	down	--
meta_277			3,5-Dibromo-4-hydroxybenzoate	-6.42081	MS1 mz matched	318.9	363.706	0.00137844	0.00134557	0.0012655	0.00134195	0.00130272	0.00143436	0.00154892	0.00158535	0.00157155	1.15366	0.206217	0.0263806	1.24782	up	--
meta_279			Eseramine;(3aS-cis)-3,3a,8,8a-Tetrahydro-N,3a,8-trimethyl-5-[[(methylamino)carbonyl]oxy]-pyrrolo[2,3-b]indole-1(2H)-carboxamide	-14.2537	MS1 mz matched	319.165	226.991	3.37e-05	4e-05	3.51e-05	2.52e-05	3.13e-05	3.62e-05	8.97e-05	0.000109274	8.57e-05	3.06966	1.61808	0.00549529	1.29844	up	--
meta_280	12-oxo-ETE	0.6325			MS2 reverse	319.225	44.7175	0.000203633	0.000191638	0.000187599	0.000379055	0.000404184	0.000370862	0.000211445	0.000237292	0.000200666	0.562691	-0.829584	0.00035251	1.31024	down	Arachidonic acid metabolism(ko00590)
meta_284	3.alpha.-Mannobiose	0.9026			MS2 reverse	325.113	382.168	0.000106275	9.07e-05	9.41e-05	0.000123401	9.14e-05	0.000101427	0.000254801	0.000203202	0.000215421	2.12932	1.09039	0.00540849	1.26868	up	--
meta_288			Metoprolol;Metoprolol	9.56758384644115;9.73114347662551	MS1 mz matched	328.211	218.801	7.1e-05	7.51e-05	7.5e-05	0.000114649	0.000129986	0.000121136	9.55e-05	9.12e-05	0.000104061	0.794918	-0.331122	0.0135088	1.21315	down	--
meta_289			Europine;9-Lasiocarpylheliotridine	20.8895	MS1 mz matched	330.191	337.697	0.000228329	0.000160859	0.000232956	0.000433607	0.000362952	0.00048563	0.000116509	0.000121973	9.47e-05	0.259844	-1.94428	0.00941369	1.29519	down	--
meta_290	Eicosapentaenoic Acid ethyl ester	0.6274			MS2 forward	330.264	48.567	7.74e-05	9.52e-05	8.41e-05	0.000158628	0.000140642	0.000162256	0.000100842	0.000130016	0.000103907	0.725344	-0.463263	0.0245705	1.15918	down	--
meta_294			Marimastat;Lead nitrate	-13.0977040404264;-10.3167237199994	MS1 mz matched	332.206	341.272	0.000233107	0.000188489	0.000270196	0.000547292	0.000628744	0.000818097	0.00013646	0.000144767	0.000184377	0.233487	-2.09859	0.020977	1.26693	down	--
meta_297			N-(1-Deoxy-1-fructosyl)methionine;K-252c	0.409188091647257;-6.10724515361056	MS1 mz matched	334.092	311.368	0.000108114	8.38e-05	8.13e-05	3.89e-05	4.67e-05	3.85e-05	0.000123586	0.000144293	0.000202209	3.78866	1.92169	0.0376918	1.23199	up	--
meta_298			N-Acetyl desmethyl frovatriptan;N-Desmethylzolmitriptan;183C91	8.3218704609621;8.42035279810552	MS1 mz matched	334.186	386.716	9.16e-05	7.88e-05	0.000100324	0.000141081	0.000122699	0.000145035	5.78e-05	7.44e-05	6.85e-05	0.490885	-1.02654	0.00185137	1.28931	down	--
meta_308					Unmapped	340.882	363.688	0.000554569	0.00055751	0.000499032	0.000571305	0.000541943	0.000551674	0.000649539	0.000597506	0.000617177	1.11971	0.163119	0.0288747	1.17013	up	--
meta_312			Triazolam;Boscalid	-10.5396113166094;-0.924515751021385	MS1 mz matched	344.206	329.197	0.000325377	0.000333977	0.000405339	0.000836777	0.000733169	0.00096459	0.000259687	0.000266659	0.000281245	0.318635	-1.65002	0.0126586	1.29489	down	--
meta_313			Oxadiazon	2.88656	MS1 mz matched	346.222	327.712	0.000135961	0.000144704	0.000174421	0.00029993	0.000257837	0.000319382	0.000191623	0.000200072	0.000187418	0.660221	-0.598978	0.0277395	1.24308	down	--
meta_316					Unmapped	349.273	47.9745	0.000301442	0.000367357	0.000288266	0.000456312	0.000413604	0.000470847	0.000192154	0.000231535	0.000202612	0.467123	-1.09813	0.000639842	1.30817	down	--
meta_319					Unmapped	351.001	371.193	0.00410857	0.00411845	0.00385112	0.00491613	0.00427472	0.00509889	0.00585394	0.00602249	0.00617783	1.26344	0.337359	0.0259243	1.23045	up	--
meta_322					Unmapped	352.244	264.67	0.00096271	0.000799661	0.000786789	0.00100952	0.00108951	0.00109561	0.00063	0.000852543	0.000658288	0.670131	-0.577485	0.0250223	1.21487	down	--
meta_327			2-O-p-Coumaroylhydroxycitric acid;Bufadienolide	-8.96107074426263;18.7022996653508	MS1 mz matched	355.263	213.259	0.000162645	0.000144222	0.000122915	0.000172363	0.00014567	0.000151254	0.000102705	8.26e-05	4.4e-05	0.488594	-1.03329	0.0272687	1.20317	down	--
meta_329			Dopexamine;Prostaglandin F1alpha;(13E,15S)-9alpha,11alpha-9,11,15-Trihydroxyprost-13-en-1-oic acid	7.88330821324777;-19.9668047975981	MS1 mz matched	357.249	532.438	0.00028125	0.000296387	0.000390684	0.000597082	0.000596874	0.000762019	0.00031083	0.000294656	0.00029657	0.461179	-1.1166	0.0228639	1.26887	down	--
meta_332	Sucrose	0.9297			MS2 forward	360.149	356.483	4.68e-05	4.34e-05	4.79e-05	5.77e-05	4.08e-05	4.6e-05	9.6e-05	7.38e-05	0.000107496	1.9185	0.939978	0.0288824	1.18338	up	ABC transporters(ko02010);;Starch and sucrose metabolism(ko00500);;Galactose metabolism(ko00052);;Taste transduction(ko04742);;Carbohydrate digestion and absorption(ko04973);;Metabolic pathways(ko01100)
meta_333	Cellobiose	0.9657			MS2 forward	360.149	382.567	0.000208893	0.000215972	0.000179543	0.00029361	0.00021073	0.000213691	0.000530293	0.000466732	0.000527308	2.12293	1.08606	0.00185338	1.28743	up	Metabolic pathways(ko01100);;Starch and sucrose metabolism(ko00500);;ABC transporters(ko02010)
meta_336			1-Guanidino-1-deoxy-scyllo-inositol 4-phosphate;N-Amidino-scyllo-inosamine 4-phosphate	-4.98227	MS1 mz matched	362.095	376.114	0.000144538	0.000121043	0.000109684	0.000289212	0.000192635	0.000234533	0.000305663	0.000377187	0.000392471	1.50105	0.58597	0.0366083	1.12642	up	--
meta_339			Bumetanide;10-Hydroxycamptothecin	-10.9154039236836;-1.59816141414594	MS1 mz matched	365.105	381.561	0.000441656	0.000349383	0.000335075	0.000472666	0.000370561	0.00046598	0.00121701	0.00106198	0.00109293	2.57555	1.36488	0.00053088	1.31146	up	--
meta_342					Unmapped	367.284	48.1	0.000714367	0.000744836	0.000713166	0.00117964	0.00118607	0.00128896	0.000432544	0.000569332	0.00040778	0.385714	-1.3744	0.000474098	1.31051	down	--
meta_343	Dihydrocapsaicin	0.8384			MS2 reverse	368.244	37.52	0.0001954	0.000214581	0.000122302	0.000390266	0.000431437	0.000341255	0.000123108	6.17e-05	9.24e-05	0.238399	-2.06855	0.00129882	1.30741	down	--
meta_345			dUDP;Nisoldipine	-4.63724148023559;-8.75919780174839	MS1 mz matched	371.156	382.852	0.000939669	0.000758384	0.000704266	0.000625302	0.000434947	0.000428734	0.00100365	0.000901776	0.00140866	2.22574	1.15429	0.0434761	1.16168	up	--
meta_346			Dodecanedioylcarnitine;Myxalamid D	18.755704781513;-22.1335325859196	MS1 mz matched	374.253	224.921	8.15e-05	7.12e-05	7.27e-05	0.000150443	0.000125924	0.000181093	8.42e-05	8.15e-05	8.77e-05	0.554012	-0.852012	0.0493091	1.20118	down	--
meta_347					Unmapped	374.963	371.077	0.00738894	0.00720089	0.00679406	0.00850684	0.0075376	0.00884078	0.0098432	0.0105573	0.0106794	1.24893	0.320693	0.015876	1.21957	up	--
meta_351					Unmapped	376.787	347.504	0.000302563	0.000246112	0.000207975	0.000316179	0.000253419	0.00028477	0.000455882	0.000408448	0.000487109	1.5818	0.661566	0.00552631	1.25226	up	--
meta_355			S 1033;(5Z,9alpha,11alpha,13E)-9,11-Dihydroxyprosta-5,13-dien-1-oic acid monosodium salt	-21.3754	MS1 mz matched	378.263	42.421	0.000201748	0.000281487	0.000235523	0.000485356	0.000463343	0.000493129	0.00016987	0.000168697	0.000185193	0.36326	-1.46092	4.53e-05	1.32871	down	--
meta_356	D-erythro-Sphingosine-1-phosphate	0.9636			MS2 forward	380.255	275.008	0.000138114	0.000130201	0.000106728	0.000144331	0.000114962	0.000133918	0.000218848	0.000201839	0.000231687	1.65909	0.730393	0.00209436	1.27948	up	--
meta_359			Dihydrozeatin-9-N-glucoside;Dihydrozeatin-7-N-dihydrozeatin;Dihydrozeatin-O-glucoside;Dihydrozeatin-O-glucoside	9.1768765647636;9.1768765647636;9.1768765647636;9.13407649927625	MS1 mz matched	384.198	243.272	0.000120591	0.000119725	9.89e-05	0.000103119	5.17e-05	7.35e-05	0.000205835	0.000341331	0.000225533	3.38374	1.75862	0.0382639	1.20603	up	--
meta_361			(7R)-7-(4-Carboxybutamido)cephalosporate;7-Glutarylaminocephalosporate	-1.03606	MS1 mz matched	387.087	380.848	0.000118388	8.5e-05	7.47e-05	9.52e-05	7.43e-05	8.41e-05	0.000216546	0.000214952	0.000224076	2.5855	1.37044	0.000377397	1.32561	up	--
meta_362			Gibberellin A123;3b,8b-Dihydroxy-6b-angeloyloxy-7(11)-eremophilen-12,8-olide;3b,8a-Dihydroxy-6b-angeloyloxy-7(11)-eremophilen-12,8-olide;3b-Hydroxy-6b-(2,3-epoxy-2-methylbutanoyloxy)-7(11)-eremophilen-12,8b-olide;Eremopetasitenin A1;12-Oxo-20-carboxy-leukotriene B4;5-(4'-Hydroxyphenyl)-gamma-valerolactone-4'-O-glucuronide;Blumealactone A;Cinncassiol C2;Gibberellin A97;Gibberellin A74;3b,9b-Dihydr…	6.6212947781838;6.6212947781838;6.6212947781838;6.6212947781838;6.6212947781838;6.6212947781838;6.6212947781838;6.6212947781838;6.6212947781838;6.6212947781838;6.6212947781838;6.6212947781838;6.6212947781838;6.6212947781838;6.58999210839105;6.58999210839105;6.58999210839105;6.58999210839105;6.58999210839105;6.58999210839105;6.58999210839105;6.58999210839105	MS1 mz matched	387.176	416.118	0.00012296	0.000104928	9.68e-05	6.14e-05	4.98e-05	5.22e-05	0.000184666	0.000192778	0.000311105	4.2145	2.07536	0.0494437	1.20426	up	--
meta_366			Sinensetin;Isosinensetin;Homoeriodictyol 4'-isobutyrate;Cyclokievitone hydrate;3',4',5',7,8-Pentamethoxyflavone;Auranetin;Sesamolinol;Tangeritin;Oxidihydroartocarpesin;3,4',5,6,8-Pentamethoxyflavone;Sinensetin;5,6,7,3',4'-Pentamethoxyflavone;Tangeretin;5,6,7,8,4'-Pentamethoxyflavone;Sesamolinol;(1'S)-Averantin;1,3,6,8-Tetrahydroxy-[(1S)-2-hydroxyhexyl]-9,10-anthraquinone	19.0717585138921;19.0717585138921;19.0717585138921;19.0717585138921;19.0717585138921;19.0717585138921;19.0717585138921;19.0717585138921;19.0717585138921;19.0717585138921;19.0798205636391;19.0798205636391;19.0798205636391;19.0798205636391	MS1 mz matched	395.117	385.11	5.36e-05	4.95e-05	7.48e-05	0.000195267	0.000165059	0.000244529	2.42e-05	1.75e-05	2.3e-05	0.106864	-3.22615	0.0155458	1.28794	down	--
meta_367	Vitamin D2 (Ergocalciferol)	0.7834			MS2 reverse	396.347	47.2035	9.16e-05	8.96e-05	7.89e-05	2.83e-05	8.3e-05	5.26e-05	0.000112383	0.000146123	0.000108206	2.23858	1.16259	0.0302898	1.1536	up	--
meta_370			Isoxapyrifop	11.2551	MS1 mz matched	400.087	24.89	2.43e-05	4.01e-05	2.56e-05	0.000215687	0.000172464	0.000171107	1.72e-05	1.27e-05	1.56e-05	0.0812998	-3.6206	0.00687717	1.31314	down	--
meta_372	L-Palmitoylcarnitine	0.9951			MS2 forward	400.342	154.393	0.00131992	0.00107848	0.000980622	0.000823419	0.000776422	0.000756305	0.00158712	0.00132489	0.00152843	1.88462	0.914274	0.00943465	1.29049	up	Fatty acid degradation(ko00071);;Fatty acid metabolism(ko01212)
meta_374			Theaflagallin;Calcidiol;25-Hydroxyvitamin D3;Calcifediol;Calcifediol anhydrous;(3S,5Z,7E)-9,10-Seco-5,7,10(19)-cholestatriene-3,25-diol;7alpha-Hydroxycholest-4-en-3-one;24(S),25-Epoxycholesterol;Spirostan;(25S)-26-Hydroxycholest-4-en-3-one;(25R)-26-Hydroxycholest-4-en-3-one	11.8418147174857;15.5887295137608;15.5887295137608;15.5887295137608;15.5887295137608;15.5887295137608;15.5887295137608	MS1 mz matched	401.34	34.6805	0.000157156	0.000183079	0.00022943	0.000185784	0.000184817	0.000136766	8.29e-05	7.94e-05	6.02e-05	0.43861	-1.18899	0.0158894	1.25068	down	--
meta_376			CDP;Myxochelin B	-15.8739450026963;-10.6653623507268	MS1 mz matched	404.178	392.55	5.5e-05	4.8e-05	7.07e-05	0.000166246	0.000144283	0.000198948	4.81e-05	3.99e-05	4.82e-05	0.267302	-1.90346	0.0138506	1.2882	down	--
meta_381			Porson;Gingerenone B;Isogingerenone B;Burseran;(+)-Burseran;(+)-Eudesmin;Pinoresinol dimethyl ether	5.33802292691858;5.33802292691858;5.33802292691858;5.43797868774439;5.43797868774439	MS1 mz matched	409.162	38.1575	0.00035397	0.000321452	0.000291258	0.000296155	0.000263356	0.000253579	0.00038628	0.000369589	0.000318965	1.32191	0.402626	0.0291792	1.16693	up	--
meta_383					Unmapped	410.266	45.6275	0.000305187	0.000251622	0.000255266	0.000699648	0.000596016	0.000619568	0.000120274	0.000121282	0.000153371	0.206203	-2.27786	0.00164611	1.32064	down	--
meta_386					Unmapped	414.743	347.688	0.000179951	0.00016899	0.000150899	0.000232406	0.000174813	0.000187664	0.000261674	0.000266206	0.000326613	1.43641	0.522465	0.0352232	1.1262	up	--
meta_387			Flusulfamide	22.5923	MS1 mz matched	414.955	370.137	0.00159192	0.00169602	0.00147315	0.00185457	0.00171648	0.00193078	0.0021877	0.00224208	0.00222973	1.21042	0.275503	0.0198444	1.26753	up	--
meta_389			CPA(18:2(9Z,12Z)/0:0);Atractyloside G	-1.86289991028958;-21.6220891261498	MS1 mz matched	417.241	45.623	0.000223241	0.000201264	0.00019405	0.000622555	0.00057042	0.000644585	7.68e-05	8.75e-05	6.78e-05	0.126319	-2.98485	0.000927092	1.32607	down	--
meta_393			Linoleyl carnitine;Linoelaidyl carnitine;Xanthommatin	15.5446683911307;15.5446683911307;21.1169707026906	MS1 mz matched	424.341	152.659	0.000857084	0.00073485	0.000648775	0.000500882	0.000446997	0.000460129	0.00152452	0.00111254	0.00130668	2.80094	1.48591	0.0177672	1.27451	up	--
meta_395					Unmapped	424.864	363.812	0.000287454	0.000259888	0.000260713	0.000261296	0.000267347	0.000285625	0.000309346	0.000323875	0.000337239	1.19182	0.253166	0.0089404	1.23301	up	--
meta_397	Cholic acid	0.9679			MS2 forward	426.321	213.139	0.00107622	0.00106621	0.000881913	0.00119823	0.00102186	0.0011317	0.000600873	0.000559669	0.000441726	0.478034	-1.06482	0.00117093	1.294	down	Primary bile acid biosynthesis(ko00120);;Bile secretion(ko04976);;Metabolic pathways(ko01100)
meta_398			11Z-Octadecenylcarnitine;Elaidic carnitine;Vaccenyl carnitine;Oleoylcarnitine;5,12-Dihydroxanthommatin	1.15434210050728;1.15434210050728;1.15434210050728;1.15434210050728;6.11263613539542	MS1 mz matched	426.357	151.034	0.001538	0.00136977	0.00130133	0.00111386	0.00118334	0.00103111	0.00195514	0.00174987	0.00174818	1.63842	0.712306	0.00194168	1.29327	up	--
meta_399	Stearoylcarnitine	0.9818			MS2 forward	428.372	150.067	0.000730837	0.000612143	0.000615217	0.000361147	0.000454231	0.000350943	0.000791892	0.000685926	0.000664262	1.83661	0.877048	0.00353636	1.26478	up	--
meta_400					Unmapped	430.378	32.5505	0.00160248	0.00155344	0.00142417	0.000315517	0.000495783	0.000295809	0.000983731	0.000682876	0.000913369	2.33037	1.22056	0.0146498	1.20273	up	--
meta_402			(Acetyloxy)triphenylstannane;Chlorimuron-ethyl;Chlorimuron ethyl	19.5565551127713;-2.6567474986314	MS1 mz matched	432.074	29.968	0.000128232	0.000109316	0.000110278	0.000364375	0.000339426	0.000451214	4.17e-05	4.05e-05	4.41e-05	0.109356	-3.19289	0.00956823	1.3051	down	--
meta_404					Unmapped	433.004	371.288	0.0084513	0.00818601	0.00774083	0.0101437	0.00853894	0.0104843	0.0121047	0.0124176	0.0131593	1.29193	0.369527	0.0244938	1.20635	up	--
meta_407					Unmapped	436.341	36.465	0.000175372	0.000204482	0.000191069	0.000266453	0.000225732	0.000175149	0.000111444	8.04e-05	9.75e-05	0.433693	-1.20525	0.0307441	1.22319	down	--
meta_410			CPA(18:2(9Z,12Z)/0:0);Atractyloside G	-1.86289991028958;-21.6220891261498	MS1 mz matched	439.221	45.833	0.000103869	7.72e-05	9.11e-05	0.000297273	0.000248964	0.000283779	3.36e-05	3.54e-05	3.37e-05	0.123726	-3.01478	0.00346111	1.32174	down	--
meta_417			11Z-Octadecenylcarnitine;Elaidic carnitine;Vaccenyl carnitine;Oleoylcarnitine;5,12-Dihydroxanthommatin	1.15434210050728;1.15434210050728;1.15434210050728;1.15434210050728;6.11263613539542	MS1 mz matched	448.341	149.689	0.00032043	0.000273521	0.000275587	0.000109246	0.000127196	8.78e-05	0.000396905	0.00037687	0.000403477	3.63045	1.86015	7.61e-05	1.32366	up	--
meta_422			LPA(0:0/18:2(9Z,12Z));LPA(18:2(9Z,12Z)/0:0);Oleoylglycerone phosphate	-0.783201418675525;-0.783201418675525;-0.690856945821702	MS1 mz matched	452.276	243.143	0.000122301	0.000102266	0.000144338	0.000346763	0.000321871	0.000424028	3.78e-05	3.18e-05	2.58e-05	0.0872575	-3.51858	0.00784259	1.30804	down	--
meta_424					Unmapped	454.114	330.156	3.83e-05	3.88e-05	2.86e-05	3.08e-05	1.22e-05	1.48e-05	4.49e-05	4.47e-05	4.7e-05	2.36555	1.24218	0.0434763	1.21702	up	--
meta_426			Bispyribac-sodium	-13.1896	MS1 mz matched	454.352	212.185	3.24e-05	2.6e-05	2.12e-05	3.85e-05	3.35e-05	5.03e-05	1.43e-05	1.86e-05	1.86e-05	0.42081	-1.24876	0.0337325	1.21349	down	--
meta_430			3-(3,5-Diiodo-4-hydroxyphenyl)lactate;3-(3,5-Diiodo-4-hydroxyphenyl)lactate	17.5128765728593;17.5128765728593	MS1 mz matched	456.965	371.193	0.00760267	0.00734181	0.00679957	0.00900808	0.00759447	0.00902029	0.0103559	0.0107264	0.0112123	1.26038	0.333862	0.0248788	1.20519	up	--
meta_431			CPA(18:2(9Z,12Z)/0:0);Atractyloside G	-1.86289991028958;-21.6220891261498	MS1 mz matched	458.266	45.1205	0.000209331	0.000194623	0.000203146	0.000435964	0.00038865	0.000489643	7.22e-05	7.97e-05	0.000121068	0.207677	-2.26759	0.00178779	1.30736	down	--
meta_432					Unmapped	458.347	241.73	9.52e-05	9.06e-05	8.36e-05	9.12e-05	9.25e-05	7.25e-05	0.000169677	0.000161978	0.000191074	2.03999	1.02856	0.00169426	1.29048	up	--
meta_435			Riboflavin cyclic-4',5'-phosphate;Riboflavin cyclic-4',5'-phosphate	-22.9405078605993;-23.0544077174804	MS1 mz matched	461.079	27.206	5.43e-05	4.75e-05	4.63e-05	7.84e-05	5.89e-05	7.01e-05	2.7e-05	1.74e-05	2.97e-05	0.356835	-1.48667	0.00453494	1.27636	down	--
meta_436			Quercetin-4'-glucuronide;Quercetin 3'-O-glucuronide;Quercetin 4'-glucuronide;Quercetin 3-O-glucuronide;Carpaine	17.1419086637046;17.1419086637046;17.1419086637046;17.1419086637046;-19.0226497045729	MS1 mz matched	461.363	33.4425	0.000213457	0.00024583	0.000156264	0.000247118	0.000245896	0.000189497	0.000117099	7.44e-05	0.00014425	0.491953	-1.02341	0.014352	1.20908	down	--
meta_437					Unmapped	462.266	192.469	0.000547402	0.000507146	0.000466245	0.000661312	0.000521653	0.000573913	0.000739007	0.000730711	0.000852492	1.32178	0.402484	0.029171	1.14075	up	--
meta_438			Taurodeoxycholic acid;Taurochenodesoxycholic acid;Tauroursodeoxycholic acid;Taurodeoxycholate;Taurodeoxycholic acid;Taurochenodeoxycholate;Taurochenodeoxycholic acid;Chenodeoxycholoyltaurine;Tauroursodeoxycholic acid	-1.51993776539994;-1.51993776539994;-1.51993776539994;-1.60225340924788;-1.60225340924788;-1.60225340924788	MS1 mz matched	464.282	122.97	0.000980944	0.00120539	0.00119212	0.000703191	0.000857936	0.0010218	0.00218705	0.00242846	0.00222588	2.64869	1.40528	0.000350652	1.31713	up	--
meta_439			Gentamicin C2;Gentamicin C2b;Sagamicin;Gentamicin C2a	18.1307772967518;18.1307772967518;18.1307772967518	MS1 mz matched	464.313	172.636	0.000362199	0.000272827	0.000229962	5.8e-05	4.29e-05	5.14e-05	0.00066428	0.000601746	0.000605177	12.2793	3.61815	0.00080436	1.32725	up	--
meta_441					Unmapped	468.13	324.991	5.07e-05	5.43e-05	6.15e-05	0.000138129	8.87e-05	9.73e-05	4.06e-05	4.29e-05	3.99e-05	0.380628	-1.39355	0.0477631	1.21016	down	--
meta_442	1-Myristoyl-sn-glycero-3-phosphocholine	0.9789			MS2 forward	468.308	184.323	0.000834828	0.00075443	0.000772514	0.00125723	0.00108497	0.00105721	0.000949148	0.000763072	0.000630148	0.689051	-0.537316	0.0411125	1.1295	down	--
meta_444			16beta-16-Hydroxy-3-oxo-1,12-oleanadien-28-oic acid;Ganoderic acid DM;Isomasticadienonalic acid;Uralenolide;Isoglabrolide;Colupone;Glabrolide;3-Oxoglycyrrhetite	-21.2671160409611;-21.2671160409611;-21.2671160409611;-21.2671160409611;-21.2671160409611;-21.2671160409611;-21.2671160409611;-21.3527387022465	MS1 mz matched	469.322	264.592	0.00045216	0.000285259	0.000288176	0.000621859	0.000565488	0.000659622	0.000291379	0.00035339	0.000258848	0.489243	-1.03138	0.00127974	1.28762	down	--
meta_446					Unmapped	472.997	371.161	0.000586258	0.000599264	0.000527026	0.000712138	0.000603765	0.000721116	0.000852098	0.000842279	0.000891012	1.2692	0.343922	0.0273101	1.21947	up	--
meta_449			Sertaconazole;	20.5587408913689;	MS1 mz matched	476.743	347.533	0.000206782	0.000176521	0.000165917	0.000246933	0.000133448	0.00021697	0.000296725	0.000329957	0.000374653	1.67629	0.745274	0.0367278	1.1442	up	--
meta_451	1-Oleoyl-L-.alpha.-lysophosphatidic acid	0.6795			MS2 reverse	478.292	185.698	0.00118072	0.00118687	0.00123551	0.00120883	0.00130957	0.00125976	0.00235002	0.00212239	0.00216617	1.75709	0.813187	0.00184931	1.31208	up	--
meta_452			Gentamicin;Gentamicin C1	-1.26058981129799;-1.15835163357625	MS1 mz matched	478.316	243.968	4.6e-05	5.69e-05	4.63e-05	3.41e-05	4.28e-05	4.2e-05	6.18e-05	6.76e-05	5.17e-05	1.52307	0.606986	0.0269354	1.18614	up	--
meta_453	Tauroursodeoxycholic acid	0.8518			MS2 forward	482.291	122.951	0.000462997	0.000511367	0.000479708	0.000428871	0.000371949	0.000404243	0.00079366	0.00107063	0.000833433	2.23866	1.16263	0.0254597	1.2648	up	--
meta_454	1-Stearoyl-2-hydroxy-sn-glycero-3-phosphoethanolamine	0.9325			MS2 reverse	482.324	181.968	0.00115987	0.00102721	0.000986499	0.0014741	0.00135932	0.00131983	0.00126368	0.00115481	0.00120663	0.872837	-0.196216	0.0412413	1.13264	down	--
meta_456			Sodium picosulfate	-7.86548	MS1 mz matched	482.404	38.1555	0.000687956	0.000641539	0.000676149	0.000544745	0.000551823	0.00047986	0.000458958	0.000401617	0.000426281	0.816311	-0.292809	0.0311424	1.16018	down	--
meta_459			Penoxsulam	-17.4254	MS1 mz matched	484.361	233.107	9.7e-05	6.6e-05	6.94e-05	5.77e-05	5.84e-05	6.47e-05	9.41e-05	8.1e-05	0.000107697	1.56359	0.644864	0.0391563	1.19742	up	--
meta_472					Unmapped	497.966	371.37	0.00155206	0.00146834	0.00130672	0.00183983	0.00167541	0.00192855	0.00223967	0.00226143	0.0024407	1.27518	0.350696	0.00737401	1.2422	up	--
meta_473			5,10-Methenyltetrahydrofolate	-8.76363	MS1 mz matched	498.468	371.37	0.000362121	0.000325001	0.000313537	0.000409094	0.000341068	0.000452405	0.00051314	0.00054772	0.00053432	1.32648	0.407602	0.0458954	1.19025	up	--
meta_477			LysoPE(0:0/18:1(9Z));LysoPE(18:1(11Z)/0:0);LysoPE(0:0/18:1(11Z));LysoPE(18:1(9Z)/0:0);	-0.394949990140113;-0.394949990140113;-0.394949990140113;-0.394949990140113;	MS1 mz matched	502.292	182.538	0.000953176	0.000876273	0.000865258	0.0011044	0.000882382	0.000792764	0.00157121	0.00134237	0.00133395	1.52814	0.61178	0.0164636	1.18826	up	--
meta_481					Unmapped	510.788	58.1575	0.000471132	0.000723767	0.000740161	0.000646955	0.000660716	0.000855908	0.0010168	0.00113601	0.00128921	1.59089	0.669836	0.015501	1.20161	up	--
meta_484					Unmapped	515.007	371.37	0.00646619	0.00602323	0.00561503	0.00801639	0.00669111	0.00777719	0.00965096	0.00943853	0.0104304	1.31289	0.392746	0.0119614	1.22249	up	--
meta_485			Nb-trans-Feruloylserotonin glucoside;	11.414732755642;	MS1 mz matched	515.209	242.969	0.00558033	0.0050739	0.00497989	0.00295603	0.00188718	0.00191127	0.0111479	0.013973	0.0123274	5.54421	2.47098	0.00222807	1.3165	up	--
meta_486			dl-alpha-Tocopheryl sodium phosphate	-6.38702	MS1 mz matched	515.315	48.153	9.98e-05	8.58e-05	7.68e-05	0.000105168	9.16e-05	9.65e-05	0.000202599	0.000232294	0.000200222	2.16571	1.11484	0.00365755	1.31243	up	--
meta_487	Taurocholate	0.9866			MS2 forward	516.299	192.39	0.000446408	0.00038292	0.000355495	0.00051256	0.000461205	0.000394689	0.000567678	0.000602748	0.000727849	1.38717	0.472142	0.0470498	1.10342	up	Taurine and hypotaurine metabolism(ko00430);;Metabolic pathways(ko01100);;Bile secretion(ko04976);;Primary bile acid biosynthesis(ko00120)
meta_488	Taurodeoxycholic acid	0.9928			MS2 forward	517.33	150.43	0.00238857	0.00184351	0.00173792	0.00141045	0.001359	0.00139171	0.0037508	0.00383631	0.00397079	2.77757	1.47382	0.000372668	1.33046	up	--
meta_491			Chryso-obtusin glucoside	0.310867	MS1 mz matched	521.158	35.533	9.72e-05	7.75e-05	7.46e-05	6.79e-05	4.83e-05	7.9e-05	0.000152408	0.000163555	0.000184804	2.56632	1.3597	0.00148019	1.29246	up	--
meta_492					Unmapped	521.927	371.032	0.00135392	0.00123281	0.00118183	0.00149084	0.0013424	0.00150285	0.0017351	0.00184005	0.00187803	1.25762	0.330701	0.00567117	1.25876	up	--
meta_493	Maltotriose	0.971			MS2 forward	522.202	440.537	0.000123277	0.00018751	0.000154019	0.000253871	0.000110008	9.28e-05	0.000366285	0.000403048	0.000522622	2.82908	1.50033	0.0162709	1.19156	up	ABC transporters(ko02010);;Carbohydrate digestion and absorption(ko04973)
meta_495			Luteolin 3'-(4''-acetylglucuronide);3-Methylellagic acid 8-(3-acetylrhamnoside);3-Methylellagic acid 8-(4-acetylrhamnoside);Gomphrenol 3-methylether 4'-glucuronide;Luteolin 3'-(3''-acetylglucuronide);3-Methylellagic acid 8-(2-acetylrhamnoside);N,N'-Diacetylchitobiose 6'-phosphate	-23.9890356229887;-23.9890356229887;-23.9890356229887;-23.9890356229887;-23.9890356229887;-23.9890356229887;9.51663051005732	MS1 mz matched	522.43	371.101	0.000300594	0.00031309	0.000278672	0.000359082	0.000308143	0.000346507	0.000452274	0.00041094	0.000422724	1.26852	0.343144	0.0110183	1.21894	up	--
meta_496	1-Stearoyl-2-hydroxy-sn-glycero-3-phosphocholine	0.9916			MS2 forward	524.37	174.055	0.0425855	0.0347347	0.0371045	0.0358009	0.0368635	0.0310677	0.0494434	0.0421615	0.0461611	1.32809	0.409357	0.015526	1.18671	up	Glycerophospholipid metabolism(ko00564);;Choline metabolism in cancer(ko05231)
meta_502			Nb-trans-Feruloylserotonin glucoside;	11.414732755642;	MS1 mz matched	537.19	243.531	9.4e-05	8.06e-05	6.91e-05	5.1e-05	2.88e-05	2.28e-05	0.000190237	0.000182382	0.000138972	4.98547	2.31773	0.00447507	1.28786	up	--
meta_506					Unmapped	540.948	370.664	0.00215119	0.00215628	0.00191088	0.00239789	0.00220729	0.00263664	0.00287717	0.00290386	0.0030107	1.21402	0.279796	0.042216	1.19251	up	--
meta_507			LysoPC(20:5(5Z,8Z,11Z,14Z,17Z));Novapikromyin	10.3203883442711;-4.93973030267765	MS1 mz matched	542.322	176.003	0.00242357	0.00201546	0.00183816	0.0037046	0.00331607	0.00323633	0.00196194	0.00173541	0.00199325	0.554802	-0.849955	0.00225186	1.30418	down	--
meta_508					Unmapped	542.621	173.978	0.000446647	0.000267125	0.000289169	0.000292191	0.000232485	0.000233176	0.000433062	0.000384277	0.000449072	1.67105	0.740756	0.00364793	1.26104	up	--
meta_513					Unmapped	550.351	192.51	0.000352951	0.000272464	0.000260343	0.000334412	0.000306341	0.000260853	0.000459198	0.000396766	0.000539594	1.54786	0.630272	0.0384206	1.15083	up	--
meta_515					Unmapped	550.449	33.497	6.21e-05	6.45e-05	5.59e-05	9.88e-05	0.000108995	6.05e-05	1.28e-05	2.09e-05	2.73e-05	0.227225	-2.1378	0.03459	1.22013	down	--
meta_516					Unmapped	552.329	204.315	0.000154578	0.000139208	0.000132161	0.000732731	0.000533289	0.000662116	3.24e-05	3.77e-05	5.03e-05	0.0624451	-4.00127	0.00882541	1.30618	down	--
meta_519			Cucurbitacin E	-15.4592	MS1 mz matched	557.303	380.125	0.000216456	0.000185385	0.000169152	0.000160677	5.25e-05	3.29e-05	0.000232453	0.000186366	0.000286385	2.8665	1.51929	0.0403819	1.11512	up	--
meta_521					Unmapped	560.283	463.675	0.000474213	0.000546829	0.00037175	0.00042643	0.000345573	0.000167549	0.00077456	0.000650526	0.000863501	2.43583	1.28441	0.0113117	1.21362	up	--
meta_522					Unmapped	562.929	370.745	0.00380752	0.00393525	0.00358772	0.00445285	0.00384844	0.00469017	0.00532752	0.00531375	0.0055937	1.24966	0.321541	0.0373045	1.19758	up	--
meta_525					Unmapped	567.61	463.786	0.000178716	0.000150902	0.000133242	0.000129757	0.000108679	5.8e-05	0.000226723	0.000211769	0.000254849	2.33868	1.2257	0.0103797	1.24312	up	--
meta_526	1-Stearoyl-sn-glycerol 3-phosphocholine	0.9839			MS2 forward	568.338	172.315	0.00575344	0.00472951	0.0045306	0.00715723	0.0061266	0.00607368	0.00511248	0.00429903	0.00536985	0.763599	-0.389114	0.0335587	1.13676	down	--
meta_529					Unmapped	570.847	363.714	0.000450115	0.00041624	0.000392949	0.00043198	0.000400178	0.000413979	0.000468786	0.0004417	0.000470428	1.10816	0.148161	0.0265351	1.14355	up	--
meta_536					Unmapped	576.699	347.546	0.000147674	0.000147275	0.000137489	0.000218774	0.000169599	0.000178608	0.000263118	0.000261613	0.000308821	1.47016	0.555973	0.0148051	1.1961	up	--
meta_540			ADP-ribose 1"-2" cyclic phosphate ;Z-Arg-Arg-NHMec;Benzyloxycarbonylarginyl-arginine 4-methylcoumarin-7-ylamide	15.4519601776873;-19.7971261332559	MS1 mz matched	586.28	37.072	0.000239018	0.000208363	0.000212284	4.32e-05	4.93e-05	3.15e-05	0.000564401	0.000575383	0.000431296	12.6665	3.66295	0.0084428	1.30919	up	--
meta_541					Unmapped	586.401	264.515	0.000140837	9.4e-05	9.11e-05	0.000187576	0.000139713	0.000189995	7.48e-05	0.000100824	7.18e-05	0.47826	-1.06413	0.0154593	1.22137	down	--
meta_547			Cer(d18:0/20:0);	-18.2878879320007;	MS1 mz matched	597.01	371.514	0.0034065	0.00326606	0.00301622	0.00436995	0.00359811	0.00419299	0.00536395	0.00516412	0.00578449	1.34138	0.423716	0.0109024	1.22336	up	--
meta_552					Unmapped	603.354	192.54	5.49e-05	4.03e-05	4.02e-05	6.25e-05	6.36e-05	5.47e-05	8.92e-05	7.65e-05	9.04e-05	1.4169	0.502736	0.013464	1.21813	up	--
meta_554			N-Acetyl-L-phenylalanyl-L-diiodotyrosine;N-Acetylphenylalanyl-3,5-diiodotyrosine	-9.96871	MS1 mz matched	604.926	370.668	0.000362515	0.000345458	0.000302203	0.000415212	0.000366123	0.000437194	0.000490248	0.000507	0.00048772	1.21866	0.285292	0.0427466	1.20223	up	--
meta_555			Hydroxydestruxin B;	-17.66337942795;	MS1 mz matched	610.371	231.631	9.77e-05	7.56e-05	8.77e-05	0.000305666	0.000352939	0.00036121	3.63e-05	2.28e-05	2.93e-05	0.0866938	-3.52793	0.00208236	1.32404	down	--
meta_559					Unmapped	620.285	37.4425	3.9e-05	4.21e-05	4.04e-05	3.24e-05	2.66e-05	3.48e-05	0.000104668	8.56e-05	7.28e-05	2.80227	1.4866	0.0203225	1.25893	up	--
meta_561			2-Hexaprenyl-3-methyl-5-hydroxy-6-methoxy-1,4-benzoquinol;	4.30421121137664;	MS1 mz matched	620.477	32.5515	5.69e-05	3.33e-05	5.09e-05	9.29e-05	9.34e-05	5.9e-05	2.74e-05	1.62e-05	1.4e-05	0.23486	-2.09013	0.0212659	1.24685	down	--
meta_562			Lanceotoxin A;Scilliroside;Scillirosidin 3-O-beta-D-glucoside	20.4745154351169;20.4745154351169	MS1 mz matched	621.302	228.366	0.000147892	0.000150686	0.000123518	0.0001525	0.000141304	0.000141745	0.000209859	0.000179327	0.000208091	1.37132	0.455566	0.0215595	1.23172	up	--
meta_567			CE(16:0);Cholesteryl palmitate	12.3187720648003;12.3187720648003	MS1 mz matched	626.079	285.983	8.88e-05	7.85e-05	7.45e-05	0.000192237	0.000168442	0.000202948	0.000149067	0.000133858	0.000107431	0.692579	-0.52995	0.0231537	1.16558	down	--
meta_573					Unmapped	632.846	363.601	0.000343147	0.000316351	0.000315115	0.00036594	0.000342064	0.000340933	0.000400155	0.000383847	0.000395339	1.12432	0.169054	0.0163046	1.21571	up	--
meta_574					Unmapped	633.951	371.568	0.000199122	0.000167386	0.000170567	0.000212565	0.00016691	0.00023043	0.000281838	0.000286338	0.000287783	1.40343	0.488958	0.0481333	1.21332	up	--
meta_581			N-Acetyl-L-phenylalanyl-L-diiodotyrosine;N-Acetylphenylalanyl-3,5-diiodotyrosine	-9.96871	MS1 mz matched	644.933	371.288	0.00374559	0.00362853	0.00342845	0.00448038	0.00386296	0.00449074	0.00525946	0.00536575	0.00569757	1.27183	0.346906	0.013548	1.22976	up	--
meta_582					Unmapped	645.433	371.348	0.00032033	0.000312587	0.000246876	0.000362028	0.000295871	0.000356363	0.000448153	0.000435566	0.000458052	1.3229	0.403708	0.0271223	1.23524	up	--
meta_583					Unmapped	649.281	340.87	0.000160373	0.000157829	0.000156917	0.00033179	0.000288926	0.000360666	0.000168048	0.000143838	0.0001518	0.472484	-1.08166	0.0084712	1.29029	down	--
meta_587					Unmapped	656.524	31.9565	0.000104008	9.14e-05	0.000100292	0.000113614	0.000133447	6.7e-05	3.27e-05	1.81e-05	1.76e-05	0.217883	-2.19838	0.0461184	1.19928	down	--
meta_588					Unmapped	658.355	192.48	5.47e-05	5.18e-05	4.48e-05	6.19e-05	4.84e-05	6.09e-05	6.96e-05	8.04e-05	7.15e-05	1.29333	0.371089	0.0408373	1.12809	up	--
meta_593			(6S)-6-beta-hydroxy-1,4,5,6-tetrahydronicotinamide-adenine dinucleotide;(6S)-6beta-Hydroxy-1,4,5,6-tetrahydronicotimide-adenine dinucleotide;(S)-DH-hydrate;(S)-DHX;(6S)-6-Hydroxy-1,4,5,6-tetrahydronicotimide-adenine dinucleotide;6beta-Hydroxy-1,4,5,6-tetrahydronicotimide-adenine dinucleotide;(6R)-6beta-Hydroxy-1,4,5,6-tetrahydronicotimide-adenine dinucleotide;(R)-DH-hydrate;(R)-DHX	-22.3862154757001;-22.3862154757001;-22.3862154757001	MS1 mz matched	666.433	220.284	4.15e-05	4.12e-05	3.6e-05	8.4e-05	7.46e-05	8.95e-05	2.9e-05	2.37e-05	2.45e-05	0.311357	-1.68336	0.00237069	1.31449	down	--
meta_594					Unmapped	668.543	33.23	9.83e-05	9.59e-05	9.87e-05	0.000127377	0.000161479	0.000104321	4e-05	2.67e-05	1.51e-05	0.207867	-2.26626	0.0135926	1.26191	down	--
meta_595					Unmapped	669.158	23.579	3.1e-05	2.89e-05	2.88e-05	3.78e-05	2.92e-05	3.9e-05	7.69e-05	6.48e-05	7.17e-05	2.01126	1.0081	0.00167295	1.28545	up	--
meta_596					Unmapped	670.873	368.581	0.000488269	0.000478494	0.000395034	0.000481983	0.000429584	0.000482565	0.000571412	0.000556138	0.000559131	1.20984	0.27482	0.0246293	1.2492	up	--
meta_601					Unmapped	676.656	347.743	0.000124176	0.000100465	8.95e-05	0.000155856	0.000131331	0.000118877	0.000183641	0.000179498	0.000232807	1.46762	0.553477	0.0445034	1.11721	up	--
meta_605			DG(18:4n3/0:0/22:6n3);DG(20:5(5Z,8Z,11Z,14Z,17Z)/20:5(5Z,8Z,11Z,14Z,17Z)/0:0);DG(18:4(6Z,9Z,12Z,15Z)/22:6(4Z,7Z,10Z,13Z,16Z,19Z)/0:0);DG(20:5n3/0:0/20:5n3);DG(22:6(4Z,7Z,10Z,13Z,16Z,19Z)/18:4(6Z,9Z,12Z,15Z)/0:0);	14.6755056582641;14.6755056582641;14.6755056582641;14.6755056582641;14.6755056582641;	MS1 mz matched	679.013	371.81	0.00194612	0.00181837	0.00177468	0.00249061	0.00202378	0.00260041	0.00302172	0.00296944	0.00336003	1.31433	0.394328	0.0309059	1.15506	up	--
meta_611					Unmapped	687.238	341.069	4.34e-05	3.19e-05	5.09e-05	7.8e-05	6.28e-05	8.81e-05	4.13e-05	2.75e-05	3.69e-05	0.461973	-1.11412	0.0148036	1.23481	down	--
meta_613			Uridine diphosphate acetylgalactosamine 4-sulfate;Lolitrem E	-0.907309537014005;4.18423554385441	MS1 mz matched	688.416	371.254	9.83e-05	0.000103675	8.66e-05	8.15e-05	6.33e-05	9.69e-05	0.000133897	0.000125487	0.000134434	1.62974	0.704638	0.0266588	1.23797	up	--
meta_616			3',5'-Cyclic diGMP;cdiGMP;3',5'-Cyclic diguanylic acid;Bis-(3',5')-cyclic diGMP;Cyclic di-3',5'-guanylate	14.6357	MS1 mz matched	691.116	27.244	2.9e-05	2.2e-05	2.1e-05	3.98e-05	3.28e-05	3.5e-05	1.25e-05	9.58e-06	1.03e-05	0.300145	-1.73627	0.00261058	1.31195	down	--
meta_620			PE(18:3(9Z,12Z,15Z)/P-16:0);PE(18:3(6Z,9Z,12Z)/P-16:0);PE(P-16:0/18:3(6Z,9Z,12Z));PE(P-16:0/18:3(9Z,12Z,15Z));	22.021072140162;22.021072140162;22.021072140162;22.021072140162;	MS1 mz matched	698.534	31.987	0.000116555	0.000121893	0.000111543	0.000243329	0.000255289	0.000160006	3.65e-05	3.27e-05	2.77e-05	0.147176	-2.76438	0.0239823	1.27099	down	--
meta_623					Unmapped	702.974	371.568	0.00346404	0.00337835	0.00312207	0.00413379	0.00362131	0.00427339	0.0052446	0.00513091	0.00555711	1.32457	0.405529	0.00826195	1.25285	up	--
meta_625					Unmapped	703.476	372.012	0.000201647	0.000138115	0.000171978	0.000275708	0.000215646	0.00027241	0.00031787	0.000317278	0.000352789	1.29351	0.371292	0.0406398	1.13975	up	--
meta_628			3',5'-Cyclic diGMP;cdiGMP;3',5'-Cyclic diguanylic acid;Bis-(3',5')-cyclic diGMP;Cyclic di-3',5'-guanylate	14.6357	MS1 mz matched	708.143	27.279	5.67e-05	5.7e-05	5.05e-05	7.99e-05	7.28e-05	7.88e-05	2.32e-05	1.77e-05	1.92e-05	0.259861	-1.94419	5.6e-05	1.32666	down	--
meta_630			Chymosin preparation, escherichia coli k-12;Enterochelin;Enterobactin;Tri-(2,3-dihydroxy-N-benzoyl-L-serine)-ester;Tri-(N-(2,3-dihydroxybenzoyl)-L-serine)-ester	14.1887083272076;14.1887083272076	MS1 mz matched	708.511	31.829	0.000382664	0.000361133	0.000361959	0.00026721	0.000302726	0.000210699	0.000177478	0.00012716	9.62e-05	0.513533	-0.961472	0.0246112	1.16687	down	--
meta_631					Unmapped	709.356	323.12	4e-05	3.82e-05	3.84e-05	6.96e-05	7.19e-05	8.21e-05	6.05e-05	5.11e-05	6.01e-05	0.76817	-0.380503	0.0268599	1.16224	down	--
meta_632					Unmapped	711.069	191.881	0.00716931	0.00565787	0.00823748	0.0062161	0.00538885	0.00618111	0.00426648	0.00454866	0.00524408	0.790463	-0.339231	0.0353774	1.11898	down	--
meta_636			PC(16:0/P-16:0);PC(P-18:0/14:0);PC(14:0/P-18:0);PC(P-16:0/16:0);PC(o-16:0/16:1(9Z));	-11.4719562662208;-11.4719562662208;-11.4719562662208;-11.4719562662208;-11.4719562662208;	MS1 mz matched	718.559	32.222	4.92e-05	3.58e-05	3.87e-05	9.08e-05	7.68e-05	6.06e-05	1.19e-05	6.43e-06	5.81e-06	0.105657	-3.24254	0.0127801	1.29061	down	--
meta_638			PE(P-18:1(9Z)/16:1(9Z));PE(P-16:0/18:2(9Z,12Z));PE(18:2(9Z,12Z)/P-16:0);PE(16:1(9Z)/P-18:1(11Z));PE(P-18:1(11Z)/16:1(9Z));PE(16:1(9Z)/P-18:1(9Z));	-14.7103667243787;-14.7103667243787;-14.7103667243787;-14.7103667243787;-14.7103667243787;-14.7103667243787;	MS1 mz matched	722.503	45.235	0.000124715	0.000142754	0.000155799	0.000136602	0.000128427	0.000102994	6.76e-05	8.54e-05	4.6e-05	0.540739	-0.886995	0.0213856	1.16755	down	--
meta_639					Unmapped	726.936	371.288	0.00269372	0.00268664	0.0025719	0.00339898	0.0028856	0.00330287	0.00404581	0.0040704	0.00416225	1.28068	0.356912	0.0248528	1.25588	up	--
meta_641			Parishin B;Parishin C	20.0489854389067;20.0489854389067	MS1 mz matched	729.239	341.068	0.000291278	0.000300209	0.000345241	0.000795315	0.000715228	0.000872269	0.000310863	0.000243168	0.000329229	0.370679	-1.43176	0.00185882	1.30443	down	--
meta_642			PC(16:1(9Z)/16:1(9Z));PC(18:1(9Z)/14:1(9Z));PC(14:1(9Z)/18:1(9Z));PC(14:1(9Z)/18:1(11Z));PE(20:2(11Z,14Z)/15:0);PC(18:2(9Z,12Z)/14:0);PE(15:0/20:2(11Z,14Z));PC(18:1(11Z)/14:1(9Z));PC(14:0/18:2(9Z,12Z));	8.42061711135332;8.42061711135332;8.42061711135332;8.42061711135332;8.42061711135332;8.42061711135332;8.42061711135332;8.42061711135332;8.42061711135332;	MS1 mz matched	730.537	137.735	0.000393404	0.000509753	0.000502585	0.00043731	0.000636095	0.000398608	0.000235495	0.000220596	0.000151299	0.412625	-1.2771	0.0468238	1.17539	down	--
meta_647					Unmapped	738.915	371.334	0.000625536	0.000660463	0.000541008	0.000789155	0.000726939	0.000881781	0.00108809	0.000967893	0.00103875	1.29062	0.36806	0.0170345	1.19236	up	--
meta_649			PE(16:0/20:2(11Z,14Z));PE(18:0/18:2(9Z,12Z));PE(18:2(9Z,12Z)/18:0);PE(18:1(9Z)/18:1(9Z));PE(18:1(9Z)/18:1(11Z));PE(16:1(9Z)/20:1(11Z));PE(18:1(11Z)/18:1(11Z));PE(22:1(13Z)/14:1(9Z));PE(20:2(11Z,14Z)/16:0);PE(18:1(11Z)/18:1(9Z));PC(18:2(9Z,12Z)/15:0);PE(14:1(9Z)/22:1(13Z));PE(14:0/22:2(13Z,16Z));PE(22:2(13Z,16Z)/14:0);PC(15:0/18:2(9Z,12Z));PE(20:1(11Z)/16:1(9Z));Dihydrostreptomycin 3'alpha,6-bisph…	7.63139892643256;7.63139892643256;7.63139892643256;7.63139892643256;7.63139892643256;7.63139892643256;7.63139892643256;7.63139892643256;7.63139892643256;7.63139892643256;7.63139892643256;7.63139892643256;7.63139892643256;7.63139892643256;7.63139892643256;7.63139892643256;3.33441059824853;3.33441059824853	MS1 mz matched	744.552	137.146	0.000337681	0.000404421	0.000405029	0.000380031	0.000509856	0.00039978	0.000212549	0.000219803	0.000173405	0.469701	-1.09018	0.0203056	1.24832	down	--
meta_650			Parishin B;Parishin C	20.0489854389067;20.0489854389067	MS1 mz matched	746.265	341.072	5.75e-05	5.65e-05	6.27e-05	0.000152167	0.000141051	0.000161456	6.5e-05	5.09e-05	5.71e-05	0.380451	-1.39422	0.000389585	1.31774	down	--
meta_652			Parishin B;Parishin C	20.0489854389067;20.0489854389067	MS1 mz matched	751.218	341.113	3.05e-05	1.97e-05	2.9e-05	4.7e-05	4.3e-05	5.13e-05	3.42e-05	2.52e-05	2.46e-05	0.594928	-0.749213	0.00973355	1.23504	down	--
meta_653			PC(18:3(9Z,12Z,15Z)/16:1(9Z));PE(15:0/22:4(7Z,10Z,13Z,16Z));PC(20:4(5Z,8Z,11Z,14Z)/14:0);PC(16:1(9Z)/18:3(6Z,9Z,12Z));PC(14:0/20:4(5Z,8Z,11Z,14Z));PC(14:0/20:4(8Z,11Z,14Z,17Z));PC(16:0/18:4(6Z,9Z,12Z,15Z));PC(20:4(8Z,11Z,14Z,17Z)/14:0);PC(20:3(8Z,11Z,14Z)/14:1(9Z));PC(14:1(9Z)/20:3(5Z,8Z,11Z));PC(16:1(9Z)/18:3(9Z,12Z,15Z));PC(14:1(9Z)/20:3(8Z,11Z,14Z));PC(18:4(6Z,9Z,12Z,15Z)/16:0);PC(18:3(6Z,9Z,1…	9.57465769732807;9.57465769732807;9.57465769732807;9.57465769732807;9.57465769732807;9.57465769732807;9.57465769732807;9.57465769732807;9.57465769732807;9.57465769732807;9.57465769732807;9.57465769732807;9.57465769732807;9.57465769732807;9.57465769732807;9.57465769732807;	MS1 mz matched	754.538	135.53	0.000394697	0.000425953	0.000428028	0.00042401	0.000615301	0.000461639	0.000138934	0.0002041	0.00015589	0.332406	-1.58898	0.0206353	1.24929	down	--
meta_656					Unmapped	756.861	449.067	0.000152781	0.000150186	0.000127784	0.000144625	0.000104708	0.000122321	0.000225503	0.000225117	0.000194275	1.7352	0.795104	0.00435548	1.26352	up	--
meta_657			Ascidiacyclamide	11.7671	MS1 mz matched	757.362	448.546	0.000125854	0.000111382	9.03e-05	0.000128677	9.8e-05	8.5e-05	0.000174428	0.000180676	0.000139422	1.58639	0.665744	0.0287688	1.14594	up	--
meta_659			PG(18:3(6Z,9Z,12Z)/16:1(9Z));PG(16:1(9Z)/18:3(6Z,9Z,12Z));PG(18:3(9Z,12Z,15Z)/16:1(9Z));PG(16:1(9Z)/18:3(9Z,12Z,15Z));	20.8625100021933;20.8625100021933;20.8625100021933;20.8625100021933;	MS1 mz matched	761.015	371.615	0.00126277	0.00122089	0.00112779	0.00156816	0.00131306	0.00160919	0.00197555	0.00200414	0.00211407	1.35706	0.440485	0.0160118	1.24767	up	--
meta_660			Lividomycin A	12.8718	MS1 mz matched	762.373	443.858	0.0011773	0.00116154	0.00148354	0.00110971	0.00131335	0.00128441	0.00246355	0.00291383	0.00198532	1.98591	0.9898	0.0389941	1.22074	up	--
meta_661					Unmapped	764.573	31.796	0.000106747	8.16e-05	8.45e-05	9.76e-05	0.000115305	7.7e-05	3.36e-05	2.58e-05	2.15e-05	0.279241	-1.84042	0.0169779	1.26761	down	--
meta_662			PC(o-16:1(9Z)/20:4(8Z,11Z,14Z,17Z));PC(P-16:0/20:4(5Z,8Z,11Z,14Z));PC(P-18:1(9Z)/18:3(9Z,12Z,15Z));PC(P-18:1(11Z)/18:3(6Z,9Z,12Z));PC(P-18:1(11Z)/18:3(9Z,12Z,15Z));2-O-(5,8,11,14,17-Eicosapentaenoyl)-1-O-hexadecylglycero-3-phosphocholine;PC(18:4(6Z,9Z,12Z,15Z)/dm18:0);PC(P-18:1(9Z)/18:3(6Z,9Z,12Z));PC(P-16:0/20:4(8Z,11Z,14Z,17Z));PC(18:3(6Z,9Z,12Z)/P-18:1(11Z));PC(20:4(8Z,11Z,14Z,17Z)/P-16:0);PC(…	7.05150340195215;7.05150340195215;7.05150340195215;7.05150340195215;7.05150340195215;7.05150340195215;7.05150340195215;7.05150340195215;7.05150340195215;7.05150340195215;7.05150340195215;7.05150340195215;7.05150340195215;7.05150340195215;7.05150340195215;7.05150340195215;	MS1 mz matched	766.573	132.039	0.00069604	0.000796485	0.000702013	0.000611405	0.000686857	0.000509726	0.000418766	0.00034558	0.000292676	0.58464	-0.77438	0.0200794	1.1959	down	--
meta_664			Parishin B;Parishin C	20.0489854389067;20.0489854389067	MS1 mz matched	767.195	341.067	9.3e-05	0.000102588	0.000138034	0.000217443	0.000193583	0.000271102	0.000118194	9.43e-05	0.000114219	0.478936	-1.06209	0.0263355	1.23365	down	--
meta_665			Adiantifoline	-13.2167	MS1 mz matched	771.313	470.308	5.11e-05	6.34e-05	3.51e-05	1.79e-05	2.01e-05	1.24e-05	8.5e-05	8.35e-05	7.73e-05	4.87993	2.28686	4e-05	1.32465	up	--
meta_673			Soyasaponin IV;28-Glucosylsiaresinolate 3-arabinoside;Pitheduloside A;Saquivir mesylate;Saquivir mesilate	-22.035193985936;-22.035193985936;-22.035193985936;-11.0829112591639	MS1 mz matched	784.977	371.615	0.00213617	0.00214524	0.00196135	0.00278024	0.00224868	0.00288686	0.0033781	0.00341862	0.00365577	1.32046	0.401043	0.0346229	1.19019	up	--
meta_676					Unmapped	788.936	370.659	0.000412091	0.000421459	0.000383437	0.000476625	0.000390565	0.00045375	0.000543911	0.000544192	0.000574503	1.25865	0.331881	0.0338484	1.20026	up	--
meta_680					Unmapped	797.959	371.81	8.16e-05	8.64e-05	9.35e-05	0.000119239	9.85e-05	9.71e-05	0.000150424	0.000178403	0.000162607	1.56097	0.642439	0.00576495	1.25726	up	--
meta_681					Unmapped	798.563	123.57	0.0058447	0.00499686	0.00461194	0.0201985	0.0158464	0.0166102	0.00089156	0.000973079	0.000664697	0.0480359	-4.37974	0.00619258	1.31458	down	--
meta_684			PC(18:1(11Z)/18:3(9Z,12Z,15Z));PC(18:0/18:4(6Z,9Z,12Z,15Z));PC(20:4(5Z,8Z,11Z,14Z)/16:0);PC(18:3(9Z,12Z,15Z)/18:1(11Z));PC(18:2(9Z,12Z)/18:2(9Z,12Z));PC(16:1(9Z)/20:3(5Z,8Z,11Z));PC(18:3(9Z,12Z,15Z)/18:1(9Z));PC(16:0/20:4(5Z,8Z,11Z,14Z));PC(18:4(6Z,9Z,12Z,15Z)/18:0);PC(20:3(5Z,8Z,11Z)/16:1(9Z));PC(16:1(9Z)/20:3(8Z,11Z,14Z));PC(20:4(8Z,11Z,14Z,17Z)/16:0);PC(16:0/20:4(8Z,11Z,14Z,17Z));PC(18:3(6Z,9Z…	-2.75742624694987;-2.75742624694987;-2.75742624694987;-2.75742624694987;-2.75742624694987;-2.75742624694987;-2.75742624694987;-2.75742624694987;-2.75742624694987;-2.75742624694987;-2.75742624694987;-2.75742624694987;-2.75742624694987;-2.75742624694987;-2.75742624694987;-2.75742624694987;-2.75742624694987;-2.75742624694987;-2.75742624694987;-2.75742624694987;-2.75742624694987;	MS1 mz matched	804.551	132.928	0.00132608	0.00120372	0.0010571	0.00171512	0.00164839	0.00150334	0.000898264	0.000801665	0.000687763	0.490604	-1.02737	0.000694999	1.3051	down	--
meta_685			Parishin B;Parishin C	20.0489854389067;20.0489854389067	MS1 mz matched	805.15	341.064	4.45e-05	4.84e-05	4.93e-05	5.95e-05	7.6e-05	9.05e-05	3.54e-05	2.87e-05	4.34e-05	0.47576	-1.07169	0.0310772	1.19177	down	--
meta_686			PC(16:1(9Z)/22:5(4Z,7Z,10Z,13Z,16Z));PC(18:3(6Z,9Z,12Z)/20:3(5Z,8Z,11Z));PC(16:1(9Z)/22:5(7Z,10Z,13Z,16Z,19Z));PC(20:4(5Z,8Z,11Z,14Z)/18:2(9Z,12Z));PC(18:2(9Z,12Z)/20:4(8Z,11Z,14Z,17Z));PC(20:3(8Z,11Z,14Z)/18:3(6Z,9Z,12Z));PC(18:1(11Z)/20:5(5Z,8Z,11Z,14Z,17Z));PC(20:5(5Z,8Z,11Z,14Z,17Z)/18:1(11Z));PC(20:3(5Z,8Z,11Z)/18:3(9Z,12Z,15Z));PC(22:6(4Z,7Z,10Z,13Z,16Z,19Z)/16:0);PC(18:2(9Z,12Z)/20:4(5Z,8Z…	8.32362836001123;8.32362836001123;8.32362836001123;8.32362836001123;8.32362836001123;8.32362836001123;8.32362836001123;8.32362836001123;8.32362836001123;8.32362836001123;8.32362836001123;8.32362836001123;8.32362836001123;8.32362836001123;8.32362836001123;8.32362836001123;8.32362836001123;8.32362836001123;8.32362836001123;8.32362836001123;8.32362836001123;8.32362836001123;8.32362836001123;8.323628…	MS1 mz matched	806.569	132.401	0.00939176	0.0100707	0.00841573	0.00953825	0.0111962	0.00809995	0.00465723	0.00494751	0.00380865	0.465187	-1.10412	0.0185733	1.24989	down	--
meta_688					Unmapped	808.938	371.334	0.00197635	0.00188481	0.00176047	0.00230848	0.00199482	0.00248042	0.00298637	0.00287181	0.00320602	1.33617	0.418103	0.0151759	1.21264	up	--
meta_691					Unmapped	812.897	369.973	0.000724345	0.000749343	0.000692574	0.000802899	0.000734301	0.000862428	0.000974072	0.000937809	0.000999198	1.21314	0.278743	0.0275252	1.19999	up	--
meta_692					Unmapped	817.897	465.855	5.36e-05	6.73e-05	3.57e-05	3.36e-05	2.64e-05	1.92e-05	5.12e-05	8.33e-05	6.28e-05	2.49233	1.3175	0.0362176	1.1915	up	--
meta_695					Unmapped	820.919	371.462	0.000538567	0.00048976	0.000418017	0.000605892	0.000547472	0.000631291	0.000760957	0.000755851	0.000781302	1.28771	0.364802	0.0139254	1.27626	up	--
meta_697			Vincristine;Yiamoloside B	24.7285436245391;-15.7577476603183	MS1 mz matched	825.979	371.978	0.000245304	0.000240073	0.000202978	0.000308361	0.000282352	0.000312884	0.000440473	0.000407881	0.000473729	1.46313	0.549061	0.00763565	1.27066	up	--
meta_698			Calenduloside G methyl ester;	5.06282983511483;	MS1 mz matched	826.499	45.599	3.8e-05	2.9e-05	2.75e-05	0.000110596	0.000121945	0.000100311	1e-05	1.06e-05	1.33e-05	0.101891	-3.2949	0.00324666	1.32271	down	--
meta_699					Unmapped	826.9	466.348	0.000314339	0.000297089	0.000206239	0.000163756	0.000150678	9.02e-05	0.000310735	0.000445138	0.000379446	2.80613	1.48858	0.010207	1.25618	up	--
meta_701			Cephalomannine;Taxol B	-1.83471	MS1 mz matched	832.899	371.288	0.00086212	0.000882178	0.000787272	0.00103292	0.000888393	0.00104055	0.00123908	0.00122268	0.00134366	1.2848	0.361547	0.0124812	1.21833	up	--
meta_702					Unmapped	833.402	371.37	0.00016571	0.000177509	0.000163546	0.000196712	0.000177078	0.000209657	0.000266905	0.000267005	0.000233538	1.31537	0.395465	0.0145081	1.20724	up	--
meta_704					Unmapped	834.609	212.98	3.06e-05	3.45e-05	2.22e-05	3.86e-05	3.6e-05	4.19e-05	8.16e-06	6.25e-06	1.74e-06	0.138695	-2.85001	0.000210581	1.31601	down	--
meta_706			Monoammonium glycyrrhizite	-12.2702	MS1 mz matched	840.424	463.675	0.00166538	0.00177586	0.00106108	0.00123522	0.00114692	0.000473122	0.00232338	0.00265685	0.00211371	2.48452	1.31297	0.0115516	1.23549	up	--
meta_707			Vincristine;Yiamoloside B	24.7285436245391;-15.7577476603183	MS1 mz matched	843.019	371.904	0.000729962	0.000764851	0.000672981	0.000957747	0.000756044	0.00101132	0.0012195	0.00121321	0.00137054	1.39563	0.480915	0.0236924	1.18433	up	--
meta_708			TG(14:1(9Z)/18:4(6Z,9Z,12Z,15Z)/20:5(5Z,8Z,11Z,14Z,17Z));TG(14:1(9Z)/20:5(5Z,8Z,11Z,14Z,17Z)/18:4(6Z,9Z,12Z,15Z));TG(18:4(6Z,9Z,12Z,15Z)/14:1(9Z)/20:5(5Z,8Z,11Z,14Z,17Z));C-1027 Chromophore;C-1027	-10.3170084659666;-10.3170084659666;-10.3170084659666;21.8205812196927	MS1 mz matched	844.266	396.312	2.48e-05	2.71e-05	3.71e-05	6.99e-05	6.9e-05	9.18e-05	1.88e-05	1.62e-05	1.58e-05	0.220322	-2.18232	0.0140309	1.29067	down	--
meta_714			Fevicordin B 2-gentiobioside;	13.5129834172102;	MS1 mz matched	851.412	463.786	8.37e-05	0.000119688	7.91e-05	9.35e-05	8.48e-05	3.95e-05	0.00015173	0.000171091	0.000176692	2.2937	1.19768	0.0172995	1.24049	up	--
meta_716			TG(14:1(9Z)/18:4(6Z,9Z,12Z,15Z)/20:5(5Z,8Z,11Z,14Z,17Z));TG(14:1(9Z)/20:5(5Z,8Z,11Z,14Z,17Z)/18:4(6Z,9Z,12Z,15Z));TG(18:4(6Z,9Z,12Z,15Z)/14:1(9Z)/20:5(5Z,8Z,11Z,14Z,17Z));C-1027 Chromophore;C-1027	-10.3170084659666;-10.3170084659666;-10.3170084659666;21.8205812196927	MS1 mz matched	861.292	396.312	1.59e-05	1.55e-05	2.06e-05	4.17e-05	4.47e-05	5.98e-05	1.07e-05	9.78e-06	1.17e-05	0.22019	-2.18318	0.0201705	1.27567	down	--
meta_717					Unmapped	862.918	371.704	0.000158913	0.000171713	0.000144142	0.000187727	0.000198929	0.000218755	0.000259571	0.00023858	0.000267055	1.26394	0.337931	0.0129628	1.20183	up	--
meta_718			TG(14:1(9Z)/18:4(6Z,9Z,12Z,15Z)/20:5(5Z,8Z,11Z,14Z,17Z));TG(14:1(9Z)/20:5(5Z,8Z,11Z,14Z,17Z)/18:4(6Z,9Z,12Z,15Z));TG(18:4(6Z,9Z,12Z,15Z)/14:1(9Z)/20:5(5Z,8Z,11Z,14Z,17Z));C-1027 Chromophore;C-1027	-10.3170084659666;-10.3170084659666;-10.3170084659666;21.8205812196927	MS1 mz matched	866.248	396.526	1.85e-05	1.72e-05	2.25e-05	4.77e-05	4.4e-05	6.53e-05	1.63e-05	1.18e-05	1.32e-05	0.263224	-1.92564	0.0239798	1.25705	down	--
meta_719					Unmapped	866.98	371.81	0.00122837	0.00120076	0.00106304	0.00161429	0.00133213	0.00156439	0.00189034	0.00194919	0.00208692	1.31383	0.393779	0.014603	1.22074	up	--
meta_720			Brevetoxin A	0.461637	MS1 mz matched	867.483	371.928	8.45e-05	8.62e-05	8.38e-05	0.000106908	0.000105421	0.000126213	0.000178717	0.000143121	0.000183737	1.49339	0.578587	0.0304024	1.17437	up	--
meta_722					Unmapped	870.94	370.844	0.000359211	0.000431533	0.000364423	0.000442524	0.000376482	0.000418639	0.000491424	0.000500718	0.000591963	1.27994	0.356071	0.0478943	1.1177	up	--
meta_723					Unmapped	876.068	192.312	0.000168894	0.000141757	0.000133147	0.000175105	0.000156215	0.000160905	0.000249211	0.000218514	0.000274519	1.50794	0.592577	0.0254197	1.22514	up	--
meta_725			PC(o-22:0/22:6(4Z,7Z,10Z,13Z,16Z,19Z));PC(o-22:3(10Z,13Z,16Z)/22:3(10Z,13Z,16Z));Cyclohex-1-ene-1-carboxyl-CoA;(2E)-5-Methylhexa-2,4-dienoyl-CoA	-11.1809518097672;-11.1809518097672;-5.59570313952127;-5.59570313952127	MS1 mz matched	876.673	31.301	1.95e-05	2.97e-05	3.37e-05	6.2e-05	7.7e-05	3.62e-05	7.79e-07	1.34e-06	3.39e-06	0.0314602	-4.99033	0.0410761	1.23091	down	--
meta_727					Unmapped	879.961	372.046	6.64e-05	6.91e-05	5.88e-05	7.43e-05	6.22e-05	8.78e-05	0.00010801	0.000118278	0.000132923	1.60169	0.679594	0.0121508	1.21469	up	--
meta_730					Unmapped	882.813	365.882	5.72e-05	7.75e-05	6.02e-05	7.81e-05	6.74e-05	7.15e-05	8.91e-05	8.64e-05	9.41e-05	1.24232	0.31304	0.0128677	1.21695	up	--
meta_731			PE(22:1(13Z)/24:1(15Z));PE(24:0/22:2(13Z,16Z));PE(22:2(13Z,16Z)/24:0);PE(24:1(15Z)/22:1(13Z));	-16.9803654677023;-16.9803654677023;-16.9803654677023;-16.9803654677023;	MS1 mz matched	884.694	31.8125	5.24e-05	5.46e-05	5.07e-05	0.000104506	0.000133797	6.53e-05	3e-06	1.75e-06	3.6e-06	0.027535	-5.18259	0.0382469	1.23917	down	--
meta_732					Unmapped	890.941	371.658	0.000944726	0.000969942	0.000923273	0.00127694	0.00100325	0.00118737	0.00155287	0.00144061	0.00155679	1.31224	0.392033	0.0298196	1.19245	up	--
meta_733					Unmapped	891.443	371.978	0.000152459	0.000153186	0.000135464	0.000189363	0.000153647	0.000228088	0.000293116	0.000248109	0.00027968	1.43741	0.523476	0.0393344	1.13542	up	--
meta_736			TG(15:0/18:3(6Z,9Z,12Z)/22:2(13Z,16Z));TG(15:0/20:5(5Z,8Z,11Z,14Z,17Z)/20:0);TG(18:0/18:3(9Z,12Z,15Z)/20:2n6);TG(15:0/20:1(11Z)/20:4(8Z,11Z,14Z,17Z));TG(15:0/22:2(13Z,16Z)/18:3(6Z,9Z,12Z));TG(14:1(9Z)/20:2n6/22:2(13Z,16Z));TG(15:0/22:4(7Z,10Z,13Z,16Z)/18:1(11Z));TG(16:0/20:2n6/20:3(5Z,8Z,11Z));TG(15:0/20:4(8Z,11Z,14Z,17Z)/20:1(11Z));TG(20:2n6/16:0/20:3n6);TG(20:1(11Z)/15:0/20:4(8Z,11Z,14Z,17Z));T…	14.616867442055;14.616867442055;14.616867442055;14.616867442055;14.616867442055;14.616867442055;14.616867442055;14.616867442055;14.616867442055;14.616867442055;14.616867442055;14.616867442055;14.616867442055;14.616867442055;14.616867442055;14.616867442055;14.616867442055;14.616867442055;14.616867442055;14.616867442055;14.616867442055;14.616867442055;14.616867442055;14.616867442055;14.616867442055…	MS1 mz matched	895.781	376.738	2.57e-05	2.32e-05	2.39e-05	2.42e-05	2.16e-05	2.09e-05	2.68e-05	2.91e-05	2.53e-05	1.21708	0.283422	0.0333799	1.13717	up	--
meta_741					Unmapped	902.921	371.81	0.000383119	0.000312714	0.000314366	0.000468534	0.000393244	0.00042697	0.000599564	0.00052224	0.00060519	1.34005	0.422292	0.0145199	1.19757	up	--
meta_742					Unmapped	903.424	371.81	0.000171745	0.000161109	0.000143503	0.00019691	0.000168834	0.000213836	0.000265078	0.00026006	0.000291792	1.40952	0.495206	0.0102556	1.23112	up	--
meta_746			Neuromedin C 1-8;	6.62150949399831;	MS1 mz matched	914.903	371.81	0.000421767	0.00038955	0.000368168	0.000489253	0.000436714	0.000552222	0.000608272	0.000610785	0.000676509	1.28236	0.358799	0.031965	1.15604	up	--
meta_748			PIP(16:2(9Z,12Z)/18:0);PIP(18:1(9Z)/16:1(9Z));PIP(16:1(9Z)/18:1(9Z));PIP(18:0/16:2(9Z,12Z));PIP(16:1(9Z)/18:1(11Z));PIP(18:1(11Z)/16:1(9Z));PIP(16:0/18:2(9Z,12Z));PIP(18:2(9Z,12Z)/16:0);	-1.70739572087109;-1.70739572087109;-1.70739572087109;-1.70739572087109;-1.70739572087109;-1.70739572087109;-1.70739572087109;-1.70739572087109;	MS1 mz matched	915.491	287.649	5.57e-05	5.98e-05	5.74e-05	4.48e-05	3.63e-05	3.9e-05	7.8e-05	8.36e-05	7.91e-05	2.00473	1.00341	0.000381818	1.31996	up	--
meta_753					Unmapped	938.177	27.219	2.01e-05	2.31e-05	1.68e-05	3.46e-05	3.66e-05	3.35e-05	1.04e-05	8.33e-06	9.68e-06	0.271007	-1.8836	6.81e-05	1.32907	down	--
meta_755					Unmapped	948.984	371.904	0.000540909	0.000564554	0.000521405	0.000788019	0.000622351	0.000806726	0.00103033	0.000910434	0.00104655	1.3474	0.430175	0.0278355	1.1559	up	--
meta_759					Unmapped	952.942	371.02	0.000372902	0.000415317	0.000341761	0.000484404	0.000408876	0.000474409	0.000559464	0.000555307	0.000574614	1.23521	0.304758	0.0388401	1.21463	up	--
meta_760					Unmapped	956.9	370.995	0.000374484	0.00037216	0.000337751	0.00035871	0.000323893	0.000381293	0.000464913	0.000497935	0.000539052	1.4117	0.497432	0.00683428	1.25207	up	--
meta_766					Unmapped	972.945	371.81	0.000356667	0.000374607	0.000323881	0.000451402	0.000354745	0.000447951	0.000585931	0.000550911	0.000614777	1.39672	0.482039	0.0173235	1.21748	up	--
meta_769			5-Methyltetrahydropteroylpentaglutamate;	-7.90102219284945;	MS1 mz matched	976.904	370.637	0.000295424	0.000310836	0.000267775	0.000334731	0.000321753	0.000366438	0.000384359	0.000389143	0.000409263	1.15626	0.209467	0.0363324	1.15858	up	--
meta_771					Unmapped	984.925	371.904	0.000247818	0.000227904	0.000251073	0.000311191	0.000248196	0.000304141	0.000396594	0.000380911	0.000452044	1.42387	0.509814	0.0144017	1.19899	up	--
meta_772					Unmapped	985.426	371.989	0.00011771	0.000109385	0.000101557	0.000147798	0.00012038	0.000161966	0.000193924	0.000185006	0.000203841	1.35483	0.438109	0.0367129	1.18004	up	--
meta_776					Unmapped	990.737	31.377	3.5e-05	4.73e-05	4.27e-05	6.3e-05	9.72e-05	5e-05	4.06e-06	2.09e-06	5.34e-07	0.0318041	-4.97464	0.0398198	1.23386	down	--
meta_777					Unmapped	992.753	31.803	2.93e-05	3.84e-05	3.77e-05	7.07e-05	8.81e-05	3.88e-05	1.35e-06	1.14e-06	7.67e-07	0.0165214	-5.91952	0.0461469	1.22074	down	--
meta_778					Unmapped	996.906	371.81	0.000336283	0.000321865	0.000296638	0.00036901	0.00033765	0.000380102	0.000519501	0.000489577	0.000554011	1.4383	0.524363	0.00337049	1.27893	up	--
meta_782			PC(24:1(15Z)/24:0);PC(24:0/24:1(15Z));	-8.27163171424637;-8.27163171424637;	MS1 mz matched	1000.76	31.4635	5.5e-05	4.42e-05	3.96e-05	9.28e-05	7.23e-05	5.06e-05	2.48e-06	1.26e-07	1.09e-06	0.0171738	-5.86364	0.0282271	1.26071	down	--
meta_784					Unmapped	1007.03	371.81	0.000246742	0.000262213	0.000227498	0.000299588	0.000254229	0.000346571	0.000426767	0.000413726	0.000488486	1.47601	0.561699	0.0160811	1.19481	up	--
meta_790					Unmapped	1026.43	371.81	0.000109089	0.000115096	0.000105647	0.000119888	0.000104345	0.000141666	0.000188927	0.000154875	0.000189689	1.45802	0.544015	0.0241364	1.15399	up	--
meta_792					Unmapped	1031.59	192.096	7.36e-05	4.85e-05	5.42e-05	8.42e-05	6.38e-05	6.71e-05	9.99e-05	0.000102675	0.000119749	1.49844	0.583457	0.0156681	1.19339	up	--
meta_795					Unmapped	1038.91	370.772	0.000299587	0.000303161	0.000264437	0.000342851	0.000313539	0.000362394	0.00044012	0.000417983	0.000423642	1.25811	0.331264	0.0131088	1.25398	up	--
meta_798			TG(22:0/22:2(13Z,16Z)/20:1(11Z));TG(22:0/20:3(5Z,8Z,11Z)/22:0);TG(24:1(15Z)/18:0/22:2(13Z,16Z));TG(24:0/20:0/20:3n6);TG(18:1(9Z)/22:1(13Z)/24:1(15Z));TG(24:0/18:1(9Z)/22:2(13Z,16Z));TG(22:1(13Z)/20:0/22:2(13Z,16Z));TG(22:0/20:3n6/22:0);TG(18:1(11Z)/22:1(13Z)/24:1(15Z));TG(22:0/18:3(9Z,12Z,15Z)/24:0);TG(20:0/20:3(5Z,8Z,11Z)/24:0);TG(20:0/24:0/20:3(5Z,8Z,11Z));TG(22:0/24:0/18:3(6Z,9Z,12Z));TG(24:0/…	-19.3104025761397;-19.3104025761397;-19.3104025761397;-19.3104025761397;-19.3104025761397;-19.3104025761397;-19.3104025761397;-19.3104025761397;-19.3104025761397;-19.3104025761397;-19.3104025761397;-19.3104025761397;-19.3104025761397;-19.3104025761397;-19.3104025761397;-19.3104025761397;-19.3104025761397;-19.3104025761397;-19.3104025761397;-19.3104025761397;-19.3104025761397;-19.3104025761397;-19…	MS1 mz matched	1042.97	371.978	9.85e-05	7.19e-05	8.92e-05	0.000111243	9.65e-05	0.000114924	0.000172443	0.000178205	0.000174873	1.62871	0.703731	0.00404956	1.31525	up	--
meta_804					Unmapped	1054.95	371.978	0.000224317	0.000211296	0.000191167	0.000289781	0.000249391	0.000289123	0.000377328	0.000356072	0.000416519	1.3883	0.473314	0.010108	1.22838	up	--
meta_808					Unmapped	1056.75	31.846	2.8e-05	2.03e-05	2.85e-05	3.84e-05	5.94e-05	3.26e-05	0	7.08e-07	9.02e-07	0.0123533	-6.33896	0.0339632	1.24873	down	--
meta_814					Unmapped	1067.93	372.024	6.7e-05	7.27e-05	7.58e-05	7.16e-05	6.99e-05	9.81e-05	0.000132093	0.000115523	0.000112723	1.50395	0.588754	0.0273671	1.1687	up	--
meta_824					Unmapped	1096.64	95.974	3.62e-05	5.65e-05	4.16e-05	8.98e-05	0.000116543	0.000162062	0.000276475	0.000231158	0.000277927	2.13215	1.09231	0.00765616	1.24346	up	--
meta_830					Unmapped	1118.57	310.159	0.000152895	0.0001453	0.000122499	0.000118077	9.72e-05	0.000125796	0.000265147	0.000273105	0.000273734	2.38081	1.25145	0.00133834	1.3251	up	--
meta_831			TG(24:1(15Z)/24:1(15Z)/24:1(15Z));	8.34863550350965;	MS1 mz matched	1120.91	371.425	0.000114587	0.000121579	0.000131918	0.000152595	0.000121184	0.000137163	0.00019285	0.000200141	0.000203859	1.4524	0.538438	0.0129201	1.27489	up	--
meta_834					Unmapped	1136.95	371.978	0.000142545	0.000154217	0.000154522	0.000189842	0.000145805	0.000199492	0.000259652	0.00022018	0.000284804	1.42885	0.514859	0.0386441	1.10948	up	--
meta_836			TG(24:1(15Z)/24:1(15Z)/24:1(15Z));	8.34863550350965;	MS1 mz matched	1160.91	371.978	0.000198299	0.000213105	0.000179938	0.000246024	0.000235979	0.000267121	0.000322666	0.000343622	0.000372354	1.38648	0.471422	0.00779906	1.25886	up	--
meta_837					Unmapped	1161.41	371.81	7.95e-05	6.24e-05	6.92e-05	0.000100099	7.35e-05	6.73e-05	0.000134462	0.000108507	0.000127548	1.53847	0.621494	0.030072	1.13961	up	--
meta_841					Unmapped	1177.95	372.003	5.65e-05	5.64e-05	4.92e-05	6.75e-05	4.41e-05	8.11e-05	0.0001243	9.91e-05	0.000108744	1.72405	0.785805	0.028992	1.15862	up	--
meta_843					Unmapped	1189.93	372.017	7.33e-05	7.61e-05	8.22e-05	7.71e-05	5.21e-05	8.85e-05	0.000114523	0.000150209	0.000133681	1.83074	0.872431	0.0155771	1.20511	up	--
