# Supplementary material for: Metabolomic Profiling of Female Mink Serum during Early to Mid-Pregnancy to Reveal Metabolite Changes
Source: Genes (Basel). 2023 Sep 4;14(9):1759. doi: 10.3390/genes14091759 (PMC10531253; doi:10.3390/genes14091759)
Supplement: Supplementary file 1 [file genes-14-01759-s001.zip › supplementary file 8ANEGD1vsD22the KEGG pathway database.xlsx]

## Sheet: supplementary file 4A-NEG-D1_vs
#ID	MS2 name	MS2 score	MS1 name	MS1 ppm	type	mzmed	rtmed	QC01neg.QC01	QC02neg.QC02	QC03neg.QC03	D1.1neg.D1.1	D1.2neg.D1.2	D1.3neg.D1.3	D22.1neg.D22.1	D22.2neg.D22.2	D22.3neg.D22.3	Fold_change	log2FC	P_value	VIP	regulated	KEGG_pathway_annotation
meta_2					Unmapped	89.027	225.006	0.0156012	0.015906	0.0154163	0.0141751	0.0122265	0.014358	0.0233226	0.0213808	0.0278526	1.7801	0.831956	0.0213639	1.18901	up	--
meta_3	Dihydroxyacetone	1			MS2 forward	89.0259	298.245	0.00150918	0.00152323	0.00103629	0.000574431	0.000892738	0.000885822	0.00125951	0.00117818	0.00145524	1.65446	0.726359	0.0203086	1.12073	up	Carbon metabolism(ko01200);;Glycerolipid metabolism(ko00561);;Metabolic pathways(ko01100)
meta_4	Phenol	0.9874			MS2 forward	93.0363	130.031	9.15e-05	7.67e-05	0.000115826	0.000291348	0.000409158	0.000450431	1.99e-05	2.43e-05	1.98e-05	0.0556199	-4.16826	0.0167931	1.23753	down	Protein digestion and absorption(ko04974);;Tyrosine metabolism(ko00350)
meta_8	Uracil	0.998			MS2 forward	111.021	92.863	0.000647475	0.00065766	0.000751713	0.00136981	0.0012902	0.0014053	0.000351579	0.000374394	0.000537244	0.310731	-1.68626	0.000568443	1.25952	down	Pantothenate and CoA biosynthesis(ko00770);;Metabolic pathways(ko01100);;Pyrimidine metabolism(ko00240);;beta-Alanine metabolism(ko00410)
meta_11	L-Proline	0.9986			MS2 forward	114.057	302.377	0.000703117	0.000728235	0.000831889	0.00121957	0.00114712	0.00129828	0.000667895	0.000717688	0.000654812	0.556729	-0.844953	0.00218962	1.25565	down	ABC transporters(ko02010);;Mineral absorption(ko04978);;Central carbon metabolism in cancer(ko05230);;Protein digestion and absorption(ko04974);;Arginine and proline metabolism(ko00330);;Metabolic pathways(ko01100);;Biosynthesis of amino acids(ko01230);;Aminoacyl-tRNA biosynthesis(ko00970)
meta_14	L-Valine	0.9718			MS2 forward	116.073	290.282	0.00138592	0.00138149	0.00161586	0.00215965	0.00231442	0.00255834	0.00135276	0.00149435	0.000999122	0.546929	-0.870573	0.00561322	1.20652	down	Valine, leucine and isoleucine degradation(ko00280);;2-Oxocarboxylic acid metabolism(ko01210);;Aminoacyl-tRNA biosynthesis(ko00970);;Biosynthesis of amino acids(ko01230);;Metabolic pathways(ko01100);;Pantothenate and CoA biosynthesis(ko00770);;Protein digestion and absorption(ko04974);;Central carbon metabolism in cancer(ko05230);;Mineral absorption(ko04978);;ABC transporters(ko02010);;Valine, le…
meta_15	L-Threonine	0.925			MS2 forward	118.052	341.46	0.0003256	0.000350905	0.000390725	0.000497834	0.000512211	0.000612996	0.000357021	0.000318929	0.000281957	0.590193	-0.760741	0.0108048	1.19578	down	Biosynthesis of amino acids(ko01230);;Aminoacyl-tRNA biosynthesis(ko00970);;Glycine, serine and threonine metabolism(ko00260);;Monobactam biosynthesis(ko00261);;Mineral absorption(ko04978);;ABC transporters(ko02010);;Valine, leucine and isoleucine biosynthesis(ko00290);;Protein digestion and absorption(ko04974);;Metabolic pathways(ko01100);;Porphyrin and chlorophyll metabolism(ko00860)
meta_16			Benzoic acid;4-Hydroxybenzaldehyde;3-(2-Furanyl)-2-propenal;2-Hydroxybenzaldehyde;Benzoate;Benzoic acid;Benzenecarboxylic acid;Phenylformic acid;Dracylic acid;Aromatic acid;Aromatic carboxylic acid;4-Hydroxybenzaldehyde;p-Hydroxybenzaldehyde;3-Hydroxybenzaldehyde;Salicylaldehyde;o-Hydroxybenzaldehyde;2-Hydroxybenzaldehyde;Tropolone	10.0019027542147;10.0019027542147;10.0019027542147;10.0019027542147;9.83309952405507;9.83309952405507;9.83309952405507;9.83309952405507;9.83309952405507;9.83309952405507	MS1 mz matched	121.031	40.526	0.00356239	0.00348052	0.00343606	0.011016	0.00870264	0.0101223	0.000435223	0.000453418	0.000394751	0.0430077	-4.53926	0.00494625	1.25777	down	--
meta_18	Thymine	0.7301			MS2 reverse	125.036	88.173	0.000119274	0.000140928	0.000137683	0.00036274	0.000433244	0.000407897	7.57e-05	7.5e-05	5.26e-05	0.168862	-2.56608	0.00149484	1.26369	down	Pyrimidine metabolism(ko00240);;Metabolic pathways(ko01100)
meta_19	5-Amino-4-carbamoylimidazole (AICA)	0.8292			MS2 reverse	126.057	124.04	0.000130409	0.000112608	0.000131795	0.000182011	0.000256889	0.000338909	3.14e-05	3.35e-05	2.05e-05	0.109794	-3.18713	0.0355521	1.19415	down	--
meta_20	Dihydrothymine	0.8918			MS2 forward	127.052	360.715	0.000114728	0.000128011	0.000137616	0.000116244	0.000117777	0.000135177	0.000160528	0.000151566	0.000158349	1.27423	0.349626	0.0179863	1.17695	up	--
meta_21					Unmapped	127.052	330.914	5.36e-05	5.14e-05	4.59e-05	4.32e-05	2.68e-05	2.26e-05	6.84e-05	9.03e-05	5.95e-05	2.35696	1.23693	0.0245431	1.12755	up	--
meta_22	L-Pyroglutamic acid	0.993			MS2 forward	128.037	284.935	0.00193266	0.00234662	0.00203931	0.00215935	0.00174817	0.00187351	0.00266898	0.00286057	0.00257783	1.40241	0.487909	0.00874447	1.19349	up	Glutathione metabolism(ko00480)
meta_23	Mesaconic acid	0.9862			MS2 forward	129.02	416.8	4.42e-05	4.75e-05	5.44e-05	6.98e-05	6.62e-05	7.32e-05	4.23e-05	3.94e-05	5.09e-05	0.634205	-0.656979	0.00620195	1.21481	down	Valine, leucine and isoleucine biosynthesis(ko00290);;2-Oxocarboxylic acid metabolism(ko01210);;Glyoxylate and dicarboxylate metabolism(ko00630);;C5-Branched dibasic acid metabolism(ko00660);;Metabolic pathways(ko01100);;Carbon metabolism(ko01200)
meta_28	L-Leucine	0.9965			MS2 forward	130.089	254.192	0.00337524	0.00349676	0.00481775	0.00482564	0.00568292	0.00509889	0.00357511	0.00304957	0.00312146	0.624454	-0.679333	0.00487231	1.21651	down	2-Oxocarboxylic acid metabolism(ko01210);;Aminoacyl-tRNA biosynthesis(ko00970);;Biosynthesis of amino acids(ko01230);;Valine, leucine and isoleucine degradation(ko00280);;Protein digestion and absorption(ko04974);;Mineral absorption(ko04978);;Central carbon metabolism in cancer(ko05230);;Valine, leucine and isoleucine biosynthesis(ko00290);;ABC transporters(ko02010);;mTOR signaling pathway(ko0415…
meta_30	Hydroxyisocaproic acid	0.9895			MS2 forward	131.072	122.797	0.00271029	0.00372772	0.00239131	0.00548993	0.00629534	0.00568294	0.00229854	0.00145553	0.00186962	0.321939	-1.63514	0.000328078	1.25287	down	--
meta_33	2-Methylbenzoic acid	0.9491			MS2 forward	135.045	39.248	0.000170088	0.000148519	0.000154435	0.000189517	0.000177349	0.000172669	0.000211778	0.000228346	0.00023469	1.25073	0.322774	0.00760916	1.19456	up	Metabolic pathways(ko01100)
meta_35	4-Nitrophenol	0.9846			MS2 forward	138.02	39.093	0.000268311	0.000289019	0.000281259	0.000203521	0.000156937	0.000203107	0.000278935	0.000377973	0.000325368	1.74297	0.801544	0.0221003	1.14914	up	--
meta_36			Benzoic acid;4-Hydroxybenzaldehyde;3-(2-Furanyl)-2-propenal;2-Hydroxybenzaldehyde;Benzoate;Benzoic acid;Benzenecarboxylic acid;Phenylformic acid;Dracylic acid;Aromatic acid;Aromatic carboxylic acid;4-Hydroxybenzaldehyde;p-Hydroxybenzaldehyde;3-Hydroxybenzaldehyde;Salicylaldehyde;o-Hydroxybenzaldehyde;2-Hydroxybenzaldehyde;Tropolone	10.0019027542147;10.0019027542147;10.0019027542147;10.0019027542147;9.83309952405507;9.83309952405507;9.83309952405507;9.83309952405507;9.83309952405507;9.83309952405507	MS1 mz matched	138.056	41.903	0.000864011	0.000787327	0.000738834	0.00100359	0.000903951	0.00104192	0.000594372	0.000574076	0.000739047	0.646727	-0.628771	0.00728318	1.18924	down	--
meta_39	Caprylic acid	0.9509			MS2 reverse	143.108	51.02	0.000796674	0.00062994	0.000704793	0.000224211	0.000366306	0.00030963	0.00133753	0.0012001	0.000925763	3.84758	1.94395	0.0123917	1.21773	up	Metabolic pathways(ko01100);;Fatty acid biosynthesis(ko00061)
meta_46			2-Oxo-4-methylthiobutanoic acid;4-Methylthio-2-oxobutanoic acid;4-Methylthio-2-oxobutanoate;2-Keto-4-methylthiobutyric acid;2-Oxo-4-methylthiobutanoate;2-Oxo-4-methylthiobutanoic acid	-9.5582056036615;-9.45821966573052	MS1 mz matched	147.012	78.825	0.00188045	0.00183676	0.00178222	0.00722879	0.00619708	0.0111456	0.00020897	0.000224813	0.000176892	0.024853	-5.33044	0.0338078	1.19739	down	--
meta_48	DL-3-Phenyllactic acid	0.7379			MS2 forward	147.045	247.1	0.000128971	0.000135683	0.000125819	8.08e-05	7.68e-05	5.11e-05	0.000185215	0.000166083	0.000173094	2.51242	1.32908	0.0015934	1.25159	up	--
meta_49	L-Methionine	0.9061			MS2 forward	148.044	273.394	0.000209034	0.0002215	0.000218266	0.000126426	0.000122319	0.000109906	0.000244839	0.000258296	0.000299108	2.23684	1.16146	0.00758894	1.24096	up	Aminoacyl-tRNA biosynthesis(ko00970);;2-Oxocarboxylic acid metabolism(ko01210);;Biosynthesis of amino acids(ko01230);;Metabolic pathways(ko01100);;Cysteine and methionine metabolism(ko00270);;Protein digestion and absorption(ko04974);;Mineral absorption(ko04978);;Central carbon metabolism in cancer(ko05230)
meta_52	2-Hydroxyphenylacetic acid	0.9941			MS2 forward	151.04	44.849	0.000651541	0.000613414	0.000557108	0.000918592	0.000949391	0.000909477	0.000541891	0.000579948	0.000435094	0.56056	-0.835059	0.00751455	1.24265	down	Phenylalanine metabolism(ko00360);;Metabolic pathways(ko01100)
meta_58			Heptyl acetate;Propyl hexanoate;3-Methylbutyl 2-methylpropanoate;3-Heptyl acetate;Isoamyl butyrate;Methyl caprylate;3-Octyl formate;Butyl 3-methylbutanoate;Pelargonic acid;Butyl 2-methylbutanoate;xi-2-Ethylheptanoic acid;Hexyl propionate;5-Methylhexyl acetate;Butyl pentanoate;Octyl formate;1-Hydroxy-3-nonanone;1-Methylbutyl butanoate;Isopropyl hexanoate;4-Methyloctanoic acid;2-Methylpropyl 3-meth…	2.02490750314496;2.02490750314496;2.02490750314496;2.02490750314496;2.02490750314496;2.02490750314496;2.02490750314496;2.02490750314496;2.02490750314496;2.02490750314496;2.02490750314496;2.02490750314496;2.02490750314496;2.02490750314496;2.02490750314496;2.02490750314496;2.02490750314496;2.02490750314496;2.02490750314496;2.02490750314496;2.02490750314496;2.02490750314496;2.02490750314496;2.024907…	MS1 mz matched	157.123	50.366	0.0012005	0.00117297	0.00122868	0.000379623	0.000431323	0.000478185	0.00204552	0.00245163	0.00151204	4.66143	2.22077	0.0275193	1.19861	up	--
meta_60	Pimelic acid	0.9667			MS2 reverse	159.066	350.746	3.1e-05	2.34e-05	2.94e-05	4.76e-05	4.37e-05	6.5e-05	2.22e-05	1.98e-05	2.23e-05	0.412235	-1.27846	0.0409301	1.17604	down	Biotin metabolism(ko00780);;Metabolic pathways(ko01100)
meta_63	3-Hydorxy-3-methylglutaric acid	0.7561			MS2 reverse	161.046	297.73	0.000836404	0.000724213	0.000777038	0.000632025	0.000704195	0.000696877	0.000927266	0.000842985	0.000806036	1.26717	0.341614	0.0184721	1.14808	up	--
meta_65	Phenylpyruvate	0.997			MS2 forward	163.04	45.863	0.00747684	0.00708917	0.00692704	0.0255164	0.0186905	0.0202406	0.000852684	0.000796573	0.000591605	0.0347703	-4.846	0.0097002	1.24312	down	Phenylalanine metabolism(ko00360);;Biosynthesis of amino acids(ko01230);;2-Oxocarboxylic acid metabolism(ko01210);;Phenylalanine, tyrosine and tryptophan biosynthesis(ko00400);;Metabolic pathways(ko01100)
meta_67	Formylanthranilic acid	0.8846			MS2 forward	164.035	73.1405	0.000276326	0.000306642	0.000274863	0.000684559	0.000713796	0.000768683	0.000148453	0.000130533	0.00012129	0.184711	-2.43666	0.000711888	1.26939	down	--
meta_68	L-Phenylalanine	0.9975			MS2 forward	164.072	247.219	0.00230224	0.00225307	0.00219753	0.00119951	0.0012076	0.00119016	0.00316195	0.00323924	0.00304942	2.62717	1.39351	0.000729101	1.26983	up	Phenylalanine metabolism(ko00360);;Biosynthesis of amino acids(ko01230);;Aminoacyl-tRNA biosynthesis(ko00970);;2-Oxocarboxylic acid metabolism(ko01210);;Phenylalanine, tyrosine and tryptophan biosynthesis(ko00400);;ABC transporters(ko02010);;Mineral absorption(ko04978);;Central carbon metabolism in cancer(ko05230);;Protein digestion and absorption(ko04974);;Metabolic pathways(ko01100)
meta_71	Phenyllactic acid	0.9574			MS2 forward	165.056	109.77	0.00243009	0.00216443	0.00227021	0.00355529	0.00328932	0.0043375	0.00162263	0.00156348	0.0013097	0.402055	-1.31454	0.0133326	1.22526	down	--
meta_72			Ethyl 1-(methylthio)ethyl disulfide;1-(Ethylthio)ethyl methyl disulfide;Ethyl (ethylthio)methyl disulfide;Methyl 1-(methylthio)propyl disulfide;1,2-Dinitrobenzene;o-Dinitrobenzene	19.0845655198909;19.0845655198909;19.0845655198909;19.0845655198909;-22.5042570071597	MS1 mz matched	167.013	259.512	8.1e-05	6.98e-05	8.58e-05	0.000144172	0.00015388	0.000196161	6.63e-05	8.02e-05	6.67e-05	0.431263	-1.21336	0.0211027	1.2086	down	--
meta_73	Uric acid	0.9758			MS2 forward	167.022	312.747	0.000384904	0.000433524	0.000621462	0.00115776	0.00100739	0.00154129	0.000260099	0.000297599	0.000602646	0.313062	-1.67548	0.0152805	1.16501	down	Bile secretion(ko04976);;Purine metabolism(ko00230);;Metabolic pathways(ko01100)
meta_74	3-Hydroxymandelic acid	0.9265			MS2 forward	167.035	197.631	0.000109696	0.000101464	0.000157214	0.000414739	0.000469156	0.000526048	2.72e-05	2.5e-05	2.58e-05	0.0553074	-4.17638	0.00518387	1.26311	down	--
meta_75			L-2,3-Dihydrodipicolinate;2-Furoylglycine;L-2,3-Dihydrodipicolite;Dihydrodipicolinic acid;Dihydrodipicolite;2,3-Dihydrodipicolite;(S)-2,3-Dihydropyridine-2,6-dicarboxylate;3,5-Dihydroxyanthranilate;3,5-Dihydroxyanthranilic acid;3-Methylpyrrole-2,4-dicarboxylic acid;2-Methoxy-5-nitrophenol;5-Nitroguaiacol;2-Methoxy-4-nitrophenol;4-Nitroguaiacol;4-Methyl-5-nitrocatechol	-14.8351690350634;-14.8351690350634;-14.7896176883693;-14.7896176883693;-14.7896176883693;-14.7896176883693;-14.7896176883693;-14.7896176883693	MS1 mz matched	168.028	380.063	0.000109556	0.000128851	0.000143767	0.000187329	0.000172099	0.000194684	9.49e-05	0.000106884	0.000124469	0.588705	-0.764384	0.00276185	1.2251	down	--
meta_76			Diethylthiophosphate;Diethylthiophosphoric acid;DETP	4.81541068627586;4.52955503789391	MS1 mz matched	169.017	39.215	0.000234048	0.000256345	0.000223935	0.000181558	0.000213823	0.00020161	0.000100388	9.64e-05	0.000114223	0.520914	-0.940884	0.00242903	1.24374	down	--
meta_77			(-)-3-Cyanomethyl-3-hydroxy-1H-indol-2(3H)-one;Sodium hexafluorosilicate	-24.3408200830965;-7.97636867835799	MS1 mz matched	169.041	35.9195	0.000375015	0.000374355	0.000403165	0.000756407	0.00118758	0.000973761	0.000101389	0.000126227	0.000129231	0.122302	-3.03148	0.0201726	1.22575	down	--
meta_79					Unmapped	172.991	25.441	0.00362867	0.00464237	0.00248731	0.0127338	0.0116472	0.00687008	0.00432096	0.00303769	0.00167304	0.289004	-1.79084	0.0387854	1.11249	down	--
meta_80	cis-Aconitate	0.9731			MS2 forward	173.009	416.907	6.28e-05	7.86e-05	8.3e-05	0.000117844	0.000109383	0.000131357	5.47e-05	6.64e-05	5.85e-05	0.50102	-0.997059	0.00346596	1.24059	down	2-Oxocarboxylic acid metabolism(ko01210);;Citrate cycle (TCA cycle)(ko00020);;Metabolic pathways(ko01100);;C5-Branched dibasic acid metabolism(ko00660);;Glyoxylate and dicarboxylate metabolism(ko00630)
meta_82	Indoleacetic acid	0.915			MS2 forward	174.056	135.478	0.000619326	0.000458312	0.000724363	0.000707639	0.000906921	0.000834484	0.000325108	0.00044516	0.000302132	0.437886	-1.19137	0.0041409	1.21852	down	Tryptophan metabolism(ko00380);;Metabolic pathways(ko01100)
meta_84	5,6,7,8-tetrahydro-2-Naphthoic Acid	0.9005			MS2 reverse	175.072	315.393	4.69e-05	5.92e-05	3.93e-05	2.09e-05	1.81e-05	1.4e-05	7.52e-05	8.01e-05	7.85e-05	4.40945	2.1406	3.67e-05	1.2692	up	--
meta_91	D-Fructose	0.9505			MS2 forward	179.056	297.711	0.0128776	0.0116641	0.0120152	0.00997452	0.0118865	0.0114928	0.0143453	0.0132239	0.0132323	1.22329	0.290772	0.0301738	1.10433	up	Fructose and mannose metabolism(ko00051);;Carbohydrate digestion and absorption(ko04973);;Insulin resistance(ko04931);;Metabolic pathways(ko01100);;Taste transduction(ko04742);;Galactose metabolism(ko00052);;Starch and sucrose metabolism(ko00500);;ABC transporters(ko02010)
meta_92	L-Sorbose	0.8327			MS2 forward	179.056	264.301	0.000316752	0.000280648	0.000275616	0.00025133	0.000257254	0.000220347	0.000500036	0.000478343	0.000528279	2.06694	1.0475	0.000204227	1.26198	up	Fructose and mannose metabolism(ko00051)
meta_94	D-Sorbitol	0.7785			MS2 forward	181.071	291.538	0.000177155	0.000177649	0.000157605	0.000149875	0.000158663	0.000152716	0.000196047	0.000214975	0.000222357	1.37317	0.457512	0.0116585	1.21963	up	Metabolic pathways(ko01100);;Fructose and mannose metabolism(ko00051);;ABC transporters(ko02010);;Galactose metabolism(ko00052)
meta_97	4-Pyridoxic acid	0.9955			MS2 forward	182.046	42.5125	0.00834251	0.00818984	0.00816998	0.00934906	0.00882036	0.0098847	0.0056038	0.00625525	0.00760246	0.693713	-0.527589	0.0227059	1.1577	down	Vitamin B6 metabolism(ko00750);;Metabolic pathways(ko01100)
meta_98	L-Glutamine	0.8615			MS2 reverse	183.016	249.179	7.39e-05	8.72e-05	7.39e-05	9.11e-05	9.91e-05	0.000107431	6.24e-05	7.33e-05	7.1e-05	0.694409	-0.526143	0.00833717	1.19989	down	Purine metabolism(ko00230);;Aminoacyl-tRNA biosynthesis(ko00970);;Biosynthesis of amino acids(ko01230);;D-Glutamine and D-glutamate metabolism(ko00471);;Pyrimidine metabolism(ko00240);;Central carbon metabolism in cancer(ko05230);;Mineral absorption(ko04978);;GABAergic synapse(ko04727);;ABC transporters(ko02010);;Arginine biosynthesis(ko00220);;Glutamatergic synapse(ko04724);;Proximal tubule bica…
meta_99			1-Naphthaleneacetic acid;Biphenyl-2,3-diol;2,3-Dihydroxybiphenyl;3-Phenylcatechol;2,2'-Dihydroxybiphenyl;(+/-)-trans-Acephthene-1,2-diol;Eutypine;4-Hydroxy-3-(3-methyl-3-butene-1-ynyl)benzaldehyde;Chimaphylin;Chimaphilin;1-phthylacetic acid;A;4,4'-Dihydroxybiphenyl;4,4'-Biphenyldiol;3,5-Dihydroxybiphenyl;3,5-Biphenyldiol;5-Phenylresorcinol;5-Methyl-1-phthoate	20.2587139508705;20.1490744518894;20.1490744518894;20.1490744518894;20.1490744518894;20.1490744518894;20.1490744518894;20.1490744518894;20.1490744518894;20.1490744518894	MS1 mz matched	185.072	146.614	0.000490086	0.000447382	0.000481902	0.000524038	0.000560765	0.000555595	0.000407611	0.000420405	0.000391075	0.743168	-0.42824	0.000892018	1.2512	down	--
meta_100			3-Fumarylpyruvate;Calligonine;Elaeagnine;Tetrahydroharman;Paraquat;1,1'-Dimethyl-4,4'-bipyridinium	-5.758684367925;11.4348225323664;11.4348225323664	MS1 mz matched	185.118	49.0825	0.000524158	0.000412881	0.000487354	0.000254015	0.000329594	0.00039952	0.000717783	0.000763065	0.000673234	2.19105	1.13162	0.00286701	1.22634	up	--
meta_101			Pydanon;Hexahydro-4-hydroxy-3,6-dioxopyridazine-4-acetic acid	-7.97795	MS1 mz matched	187.042	225.289	0.0133473	0.0127661	0.0147497	0.0110026	0.0109313	0.0111528	0.0178656	0.0170945	0.0165296	1.5562	0.638031	0.00321351	1.2622	up	--
meta_103	Azelaic acid	0.9968			MS2 forward	187.097	327.803	0.000177722	0.000166803	0.000203889	0.00028095	0.000285354	0.000341653	9.37e-05	0.000120451	0.000131656	0.380894	-1.39254	0.00287675	1.24275	down	--
meta_106	3-Indolepropionic acid	0.6546			MS2 forward	188.071	109.214	0.000475549	0.000458227	0.000456391	0.00192121	0.00166537	0.00215807	5.17e-05	6.06e-05	8.63e-05	0.0345757	-4.8541	0.00566491	1.25912	down	--
meta_107					Unmapped	188.939	379.115	0.000852214	0.000851701	0.000837474	0.000728248	0.000690154	0.000683279	0.00096885	0.000971384	0.000854989	1.32999	0.41142	0.0171717	1.20219	up	--
meta_108					Unmapped	188.939	362.178	0.000491449	0.000506844	0.000462831	0.000397351	0.000417132	0.000430502	0.000592948	0.000588646	0.000549177	1.39019	0.475287	0.00116037	1.24182	up	--
meta_109			Nitroxoline;4-Nitroquinoline N-oxide;4-Nitroquinoline 1-oxide;Nitrochin	12.8795400586283;13.1010777854929	MS1 mz matched	189.04	234.425	0.000287765	0.000288506	0.000314601	0.000257057	0.000266381	0.000229985	0.000421993	0.000468185	0.000493742	1.83684	0.877228	0.00298068	1.2417	up	--
meta_111	5-Hydroxyindoleacetate	0.9737			MS2 forward	190.051	251.099	0.000111261	0.000128525	0.000126196	0.000171304	0.000166892	0.000179848	0.00010265	0.000105518	0.00011393	0.621758	-0.685575	0.000230346	1.25913	down	Serotonergic synapse(ko04726);;Tryptophan metabolism(ko00380);;Metabolic pathways(ko01100)
meta_115	p-CHLOROPHENYLALANINE	0.7953			MS2 forward	198.032	265.863	0.000356853	0.000346475	0.000388477	0.000335983	0.000320412	0.000353595	0.000499956	0.000587528	0.000475911	1.54793	0.630342	0.0250847	1.18375	up	--
meta_117			2-Hexenoylcholine;Tegafur	23.8693013816457;13.6475974323068	MS1 mz matched	199.17	47.787	0.000197858	0.000208171	0.000202318	8.2e-05	7.89e-05	5.4e-05	0.000519561	0.00042479	0.000399919	6.25448	2.64489	0.00664801	1.25032	up	--
meta_118			Chlorphenesin;4-Chloro-3,5-dimethoxybenzyl alcohol;Chlorphenesin	6.57346147667619;6.57346147667619;6.43437898584443	MS1 mz matched	201.038	225.242	0.000758357	0.000666221	0.000492618	0.000587808	0.000509242	0.000550455	0.0011702	0.000806578	0.00096776	1.78727	0.837756	0.0488476	1.14536	up	--
meta_119			Piperazine phosphate	-14.3513	MS1 mz matched	201.057	239.559	0.000386731	0.000417032	0.000367881	0.000412527	0.000425243	0.000501009	0.000290255	0.000295563	0.000390453	0.729225	-0.455565	0.0487746	1.04847	down	--
meta_123	L-Tryptophan	0.9981			MS2 forward	203.082	248.247	0.00339026	0.00371855	0.00373597	0.00422864	0.00425554	0.0047944	0.00292617	0.00317751	0.00373957	0.741288	-0.431895	0.0218818	1.13244	down	Glycine, serine and threonine metabolism(ko00260);;African trypanosomiasis(ko05143);;Phenylalanine, tyrosine and tryptophan biosynthesis(ko00400);;Aminoacyl-tRNA biosynthesis(ko00970);;2-Oxocarboxylic acid metabolism(ko01210);;Biosynthesis of amino acids(ko01230);;Metabolic pathways(ko01100);;Tryptophan metabolism(ko00380);;Serotonergic synapse(ko04726);;Protein digestion and absorption(ko04974);…
meta_124	Indolelactic acid	0.9694			MS2 forward	204.066	140.013	0.000533883	0.000419774	0.000481567	0.000478641	0.000554028	0.000535223	0.000339694	0.000393826	0.000292808	0.654591	-0.611334	0.00944753	1.18461	down	--
meta_125			Etidronic acid;Etidronic acid;1-Hydroxyethylidene-1,1-diphosphonic acid;Ethane-1-hydroxy-1,1-bisphosphote	16.8681053634915;16.9923946896461	MS1 mz matched	204.97	363.686	0.000852561	0.000828614	0.000894556	0.000710574	0.000722329	0.000766011	0.00105302	0.000983944	0.00086811	1.32114	0.401784	0.0387944	1.14469	up	--
meta_128	N-Carbamylglutamate	0.8954			MS2 reverse	206.082	285.301	6.71e-05	6.99e-05	5.66e-05	3.01e-05	3.01e-05	2.4e-05	8.63e-05	0.000108301	7.58e-05	3.21088	1.68297	0.0192956	1.21216	up	Histidine metabolism(ko00340)
meta_132	L-Kynurenine	0.9973			MS2 forward	207.077	251.095	7.75e-05	8.91e-05	9.93e-05	0.000123399	0.000118595	0.000129661	7.59e-05	7.33e-05	7.24e-05	0.596176	-0.746191	0.00197364	1.2623	down	African trypanosomiasis(ko05143);;Metabolic pathways(ko01100);;Tryptophan metabolism(ko00380)
meta_133	(R)-mevalonic acid 5-Phosphate	0.658			MS2 reverse	209.118	49.133	0.00120304	0.00130576	0.00109061	0.000461219	0.000583531	0.000467349	0.00147784	0.00212499	0.0020454	3.73536	1.90125	0.0181189	1.21497	up	Terpenoid backbone biosynthesis(ko00900);;Metabolic pathways(ko01100)
meta_134	N1-Methyl-2-pyridone-5-carboxamide	0.9897			MS2 reverse	211.072	88.26	9.39e-05	0.000128358	9.89e-05	0.000112946	0.00011445	0.000114583	7.42e-05	8.25e-05	9.64e-05	0.7399	-0.434598	0.043651	1.16756	down	Metabolic pathways(ko01100);;Nicotinate and nicotinamide metabolism(ko00760)
meta_136	Indoxyl sulfate	0.8875			MS2 forward	212.002	27.4935	0.0326838	0.033737	0.0305288	0.0319461	0.0297486	0.0279995	0.0232614	0.0217438	0.0163327	0.683855	-0.548238	0.0274907	1.12811	down	--
meta_140			Tyrosol 4-sulfate;4,4'-Biphenyldithiol;4,4'-Dimercaptobiphenyl;4,4'-Thiobiphenyl	-4.10090785137855;7.33869547347553	MS1 mz matched	217.017	28.775	0.00342992	0.00329917	0.00303481	0.00222273	0.00216892	0.00208757	0.00121665	0.00121357	0.000968124	0.5245	-0.930987	0.00184917	1.2505	down	--
meta_142	L-Carnitine	0.802			MS2 forward	220.118	345.476	7.39e-05	9.21e-05	8.6e-05	8.11e-05	7.63e-05	7.18e-05	0.000128937	0.00013759	0.000125269	1.7093	0.773406	0.000452782	1.25639	up	Bile secretion(ko04976)
meta_146	L-Carnosine	0.9979			MS2 forward	225.099	410.74	0.000495752	0.0005032	0.000433109	0.000440622	0.000348906	0.000368392	0.000472686	0.000551588	0.000536456	1.34787	0.430686	0.0227899	1.11968	up	Metabolic pathways(ko01100);;Histidine metabolism(ko00340);;beta-Alanine metabolism(ko00410)
meta_147	Myristoleic acid	0.9999			MS2 reverse	225.185	46.485	0.000123453	0.000151482	0.000177867	7.92e-05	0.000114858	9e-05	0.000230626	0.000270846	0.000259873	2.68006	1.42227	0.000620246	1.24421	up	--
meta_149			Selenocysteine;5-Nitro-ortho-anisidine;2-Methoxy-5-nitroaniline	5.95060993737788;-14.8762150150169	MS1 mz matched	227.064	362.863	0.00025788	0.000258927	0.000292999	0.000247024	0.000228551	0.000262908	0.000397764	0.000327049	0.000371757	1.4849	0.570362	0.01524	1.18961	up	--
meta_151			Pemirolast;Tetradecanoic acid;Tetradecanoate;Myristic acid	3.94373430449159;9.20209509801269	MS1 mz matched	227.201	46.4785	0.000679819	0.000646788	0.000734437	0.000410285	0.000390763	0.000394739	0.00111769	0.00119667	0.00110751	2.8616	1.51682	0.000950287	1.26791	up	--
meta_152			Coriandrin;2',4'-Dihydroxy-2-biphenylcarboxylic acid;Wyeronic acid;2,4,6-Trihydroxybenzophenone;Phenyl(2,4,6-trihydroxyphenyl)-methanone;2-Hydroxy-4-(1-oxo-1,3-dihydro-2H-inden-2-ylidene)-but-2-enoic acid;2-Hydroxy-4-(2-oxo-1,3-dihydro-2H-inden-1-ylidene)but-2-enoic acid;Visgin;Bis-noryangonin;2,3-Dihydroxy-2'-carboxybiphenyl;4-Hydroxyphenyl-4-hydroxybenzoate	16.1976609256435;16.1976609256435;16.1976609256435;16.2359127855318;16.2359127855318;16.2359127855318;16.2359127855318;16.2359127855318;16.2359127855318;16.2359127855318	MS1 mz matched	229.062	146.614	0.00168988	0.00151969	0.00168523	0.00175271	0.0018254	0.00190422	0.00139752	0.00136812	0.00138532	0.757152	-0.401346	0.00774912	1.25235	down	--
meta_153			Thiaburimamide	8.69316	MS1 mz matched	229.061	170.341	0.00044012	0.000430263	0.000415814	0.000493849	0.000466908	0.000503465	0.000329227	0.000331383	0.000410081	0.731235	-0.451593	0.0255531	1.1656	down	--
meta_154			Ribose 1-phosphate;D-Arabinose 5-phosphate;Beta-L-arabinose 1-phosphate;Xylulose 5-phosphate;D-Xylulose 1-phosphate;D-Ribulose 5-phosphate;D-Ribose 5-phosphate;D-Ribose 5-phosphate;Ribose 5-phosphate;D-Ribulose 5-phosphate;D-Xylulose 5-phosphate;alpha-D-Ribose 1-phosphate;Ribose 1-phosphate;D-Ribose 1-phosphate;L-Ribulose 5-phosphate;D-Arabinose 5-phosphate;L-Xylulose 5-phosphate;alpha-D-Ribose 5…	-10.8743738858723;-10.8743738858723;-10.8743738858723;-10.8743738858723;-10.8743738858723;-10.8743738858723;-10.8743738858723;-10.8743738858723;-10.8743738858723;-10.8743738858723;-10.8743738858723;-10.8743738858723;-10.8743738858723;-10.8743738858723;-10.8743738858723;-10.8743738858723;-10.8743738858723;-10.8743738858723;-10.8743738858723;-10.8743738858723;-10.8743738858723	MS1 mz matched	229.107	38.4675	0.000227597	0.000220427	0.000176979	0.000330272	0.000310171	0.000324302	0.000141237	0.000123244	0.000168153	0.448444	-1.157	0.00158441	1.25431	down	--
meta_156			Suberylglycine;Isovalerylglutamic acid;4-Bromophenylthiourea;N-p-Bromophenylthiourea	5.74313589450081;5.74313589450081;-3.89420062662645	MS1 mz matched	230.103	321.146	7.35e-05	8.63e-05	7.37e-05	9.13e-05	8.06e-05	8.8e-05	7.26e-05	7.68e-05	6.28e-05	0.816299	-0.29283	0.0418103	1.06184	down	--
meta_159			Fenchyl acetate;Dihydrocarveol acetate;Allyl 3-cyclohexylpropionate;cis-3-Hexenyl cis-3-hexenoate;alpha-Terpineol acetate;Isopulegol acetate;Yuzu lactone;Geranyl acetate;(Z)-4-Hydroxy-6-dodecenoic acid lactone;cis-3-Hexenyl trans-2-hexenoate;(3R,3aR,7aS)-3-Butylhexahydro-1(3H)-isobenzofuranone;Ethyl 2Z,4E-decadienoic acid;cis-3-Hexenyl trans-4-hexenoate;p-Menth-1-en-9-ol acetate;(S)-Santolina ace…	13.6127961270047;13.6127961270047;13.6127961270047;13.6127961270047;13.6127961270047;13.6127961270047;13.6127961270047;13.6127961270047;13.6127961270047;13.6127961270047;13.6127961270047;13.6127961270047;13.6127961270047;13.6127961270047;13.6127961270047;13.6127961270047;13.6127961270047;13.6127961270047;13.6127961270047;13.6127961270047;13.6127961270047;13.6127961270047;13.7652354390797;13.76523…	MS1 mz matched	231.123	43.2005	0.00044523	0.000401456	0.00043226	0.00098714	0.000885197	0.00102929	0.000240757	0.000291409	0.000227243	0.261718	-1.93391	0.00089771	1.2625	down	--
meta_160					Unmapped	231.991	211.518	0.000233712	0.00025136	0.000274767	0.000617888	0.000639877	0.000768197	6.95e-05	7.24e-05	9.87e-05	0.11881	-3.07327	0.00477361	1.26009	down	--
meta_162					Unmapped	234.973	28.3445	0.000770959	0.000873089	0.000738966	0.0017349	0.00166364	0.00171158	0.00028943	0.000232878	0.000321235	0.165073	-2.59882	2.77e-06	1.27011	down	--
meta_169					Unmapped	240.042	153.077	0.000604226	0.000638615	0.000619859	0.00055277	0.000561152	0.000620324	0.000800777	0.000761276	0.000711705	1.31109	0.39077	0.00636306	1.18793	up	--
meta_172					Unmapped	241.217	45.833	0.000347884	0.000312066	0.000318341	0.000178708	0.000259417	0.000183304	0.00038011	0.000348909	0.000457012	1.90855	0.932478	0.0114983	1.16471	up	--
meta_176			Bromobenzene-2,3-dihydrodiol;Bromobenzene-3,4-dihydrodiol;5,6-Indolequinone-2-carboxylic acid	-15.70491511486;-15.70491511486;-9.94650351597282	MS1 mz matched	243.007	38.4675	0.000165379	0.000180408	0.000162395	0.000179271	0.000163086	0.000206178	0.00011098	0.000109984	0.00010924	0.601976	-0.732223	0.0283832	1.20759	down	--
meta_178			Verruculotoxin;Agyrine;Rhombifoline;(1R)-3-(3-Butenyl)-1,2,3,4,5,6-hexahydro-1,5-methano-8H-pyrido[1,2-a][1,4]diazocin-8-one;Sophoramine;Thermospine;(-)-Thermopsine;Tinctorine;Tsukushimine A	8.0693781393172;8.0693781393172;8.0693781393172;8.0693781393172;8.0693781393172;8.0693781393172;8.0693781393172	MS1 mz matched	243.16	259.596	6.45e-05	8.91e-05	8.58e-05	0.000139478	0.000143243	0.000187577	4.41e-05	5.1e-05	6.24e-05	0.33487	-1.57833	0.0136497	1.22137	down	--
meta_179					Unmapped	246.007	32.6805	0.00277398	0.00273029	0.00264374	0.00391201	0.00318874	0.00365629	0.00170228	0.00170021	0.00171275	0.475526	-1.0724	0.0124208	1.2384	down	--
meta_182			2-Amino-4-hydroxy-6-pteridinecarboxylic acid;	-1.44825179117348;	MS1 mz matched	247.166	265.428	7.3e-05	4.81e-05	6.38e-05	0.000107649	9.94e-05	0.000106509	4.81e-05	5.02e-05	3.65e-05	0.429905	-1.21791	0.00076156	1.25469	down	--
meta_183	Adenosine	0.9994			MS2 reverse	248.079	46.5055	0.0015109	0.0015858	0.0015055	0.000496264	0.000789435	0.000755221	0.00228954	0.00220954	0.00181771	3.09507	1.62997	0.00233837	1.23342	up	Alcoholism(ko05034);;Renin secretion(ko04924);;Regulation of lipolysis in adipocytes(ko04923);;Purine metabolism(ko00230);;cGMP-PKG signaling pathway(ko04022);;Sphingolipid signaling pathway(ko04071);;cAMP signaling pathway(ko04024);;Parkinson's disease(ko05012);;Neuroactive ligand-receptor interaction(ko04080);;Morphine addiction(ko05032);;Vascular smooth muscle contraction(ko04270);;Metabolic p…
meta_189			Feminosulf;para-Dimethylaminoazobenzenediazo sodium sulfote	-16.7487	MS1 mz matched	250.03	379.664	8.37e-05	0.000104648	0.000115796	0.000151756	0.000154847	0.000151494	9.49e-05	8.98e-05	0.000116556	0.657478	-0.604986	0.0222428	1.21179	down	--
meta_195			Clausine L;Methyl 6-methoxy-9H-carbazole-3-carboxylate;Ketorolac;Mukonine;Pranoprofen;1-Hydroxy-3-methoxy-10-methylacridone;1,6-Dimethoxy-9H-carbazole-3-carboxaldehyde;Ketorolac;3-Methoxy-8,9-methylenedioxy-3,4-dihydrophenthridine;3-Methoxy-3,4-dihydro-[1,3]-dioxolo-[4,5-j]-phenthridine;(E)-1-Methoxy-4-[2-(4-nitrophenyl)ethenyl]benzene;(E)-Methoxy-4'-nitrostilbene;alpha-(p-Methoxyphenyl)-4-pyridi…	-17.8106085463935;-17.8106085463935;-17.8106085463935;-17.8106085463935;-17.8106085463935;-17.8106085463935;-17.8106085463935;-17.6408672249499;-17.6408672249499;-17.6408672249499;-17.6408672249499	MS1 mz matched	254.077	133.411	0.000534641	0.000518645	0.000609437	0.000270837	0.00028852	0.000300119	0.0011111	0.0010015	0.00065612	3.2214	1.68769	0.0429287	1.16793	up	--
meta_197	Palmitic acid	0.9968			MS2 forward	255.233	45.747	0.0195595	0.0217699	0.0221456	0.0116052	0.0117517	0.0117379	0.0193827	0.0227128	0.0277704	1.99078	0.993331	0.0414777	1.1709	up	Fatty acid degradation(ko00071);;Fatty acid elongation(ko00062);;Metabolic pathways(ko01100);;Fatty acid biosynthesis(ko00061);;Fatty acid metabolism(ko01212);;Biosynthesis of unsaturated fatty acids(ko01040)
meta_199	2'-O-Methyluridine	0.9184			MS2 forward	257.077	93.306	0.000446605	0.000433424	0.000448156	0.000676233	0.000648649	0.000713028	0.000387192	0.000407986	0.000271545	0.52344	-0.933904	0.00800367	1.22527	down	--
meta_200					Unmapped	259.035	28.136	0.00157486	0.00163131	0.00252636	0.00206111	0.00164027	0.00209736	0.000496231	0.000417777	0.000484858	0.241236	-2.05148	0.00844256	1.2464	down	--
meta_202			5,8-Dihydro-6-(4-methyl-3-pentenyl)-1,2,3,4-tetrathiocin;	-7.17084588399297;	MS1 mz matched	263.012	370.216	0.00639267	0.00553667	0.00624196	0.00527576	0.00580466	0.00605266	0.00849201	0.00805012	0.00726201	1.38937	0.474428	0.0100228	1.18319	up	--
meta_204			Acetyl-N-formyl-5-methoxykynurenamine;di-Hydroxymelatonin;Alpha-N-Phenylacetyl-L-glutamine;Phenylacetylglutamine;alpha-N-Phenylacetyl-L-glutamine;N2-(2-Phenylacetyl)-L-glutamine;Formyl-N-acetyl-5-methoxykynuremine	7.54606944506188;7.54606944506188;7.54606944506188;7.57257365278065;7.57257365278065	MS1 mz matched	263.103	211.962	2.22e-05	2.15e-05	2.55e-05	3.26e-05	3.26e-05	3.9e-05	1.03e-05	8.69e-06	1.92e-05	0.367025	-1.44605	0.00761241	1.20197	down	--
meta_205			Nitecapone;	-18.016768109285;	MS1 mz matched	264.054	328.978	6.56e-05	7.3e-05	8.42e-05	0.000115386	0.000105679	0.000148165	7.91e-05	8.15e-05	5.64e-05	0.587879	-0.76641	0.0373902	1.10137	down	--
meta_207	Inosine	0.9979			MS2 forward	267.073	214.14	0.00166859	0.00171477	0.00140114	0.000368886	0.000278283	0.000114012	0.00113773	0.00145294	0.00221506	6.31352	2.65844	0.0456361	1.14543	up	Purine metabolism(ko00230);;Metabolic pathways(ko01100)
meta_208	2'-Deoxy-D-ribose	0.603			MS2 reverse	267.108	153.732	0.00015169	0.000154246	0.000132731	5.76e-05	7.04e-05	6.88e-05	0.000114315	0.000119325	8.67e-05	1.62864	0.703672	0.0409773	1.11901	up	Pentose phosphate pathway(ko00030)
meta_211					Unmapped	268.943	30.086	0.00017791	0.000206325	0.000185108	0.000358815	0.000292327	0.000286658	6.96e-05	0.000120217	3.9e-05	0.243982	-2.03516	0.00204693	1.22136	down	--
meta_214			(R)-Higenamine;(卤)-Tembamide;Normorphine;(E,E)-Trichostachine;Norhydromorphone;(S)-Norcoclaurine;6,7-Dihydroxy-(1S)-[(4-hydroxyphenyl)methyl]-1,2,3,4-tetrahydroisoquinoline;(R,S)-Norcoclaurine;Norcoclaurine;6,7-Dihydroxy-1-[(4-hydroxyphenyl)methyl]-1,2,3,4-tetrahydroisoquinoline;Higemine;(R)-Norcoclaurine;6,7-Dihydroxy-(1R)-[(4-hydroxyphenyl)methyl]-1,2,3,4-tetrahydroisoquinoline;(+)-Demethylcocl…	-15.5616954679341;-15.5616954679341;-15.5616954679341;-15.5616954679341;-15.5616954679341;-15.4016217123955;-15.4016217123955;-15.4016217123955;-15.4016217123955;-15.4016217123955;-15.4016217123955;-15.4016217123955;-15.4016217123955;-15.4016217123955	MS1 mz matched	270.117	28.4135	0.000316373	0.000367077	0.000382449	0.000546196	0.000704811	0.000565217	0.000298319	0.000239026	0.000212462	0.412838	-1.27635	0.00821225	1.21357	down	--
meta_216					Unmapped	270.941	363.19	0.00080944	0.000773264	0.000797046	0.000637806	0.00067232	0.000690334	0.000939656	0.000873822	0.00086856	1.34071	0.422999	0.00205086	1.23421	up	--
meta_218			beta-Obscurine	6.23721	MS1 mz matched	271.191	216.952	0.000204086	0.000233546	0.000238433	0.000400374	0.000425372	0.000452621	0.000102617	0.000104182	0.000125089	0.259618	-1.94554	0.000420413	1.26776	down	--
meta_225					Unmapped	273.156	289.897	5.57e-05	4.95e-05	7.15e-05	0.00012472	0.000121605	0.000162158	1.46e-05	1.3e-05	1.55e-05	0.105761	-3.24112	0.0110684	1.24857	down	--
meta_226			S-aminomethyldihydrolipoamide;3-Dimethylallyl-4-hydroxymandelic acid	1.25073218077774;-12.2826760477338	MS1 mz matched	276.126	43.183	0.00123437	0.00129206	0.00129689	0.000769658	0.000899808	0.000780737	0.00166077	0.00160504	0.00164261	2.00327	1.00236	0.000797765	1.26464	up	--
meta_237	Guanosine	0.9994			MS2 forward	282.083	255.367	0.000208739	0.000178887	0.000171578	4.04e-05	4.71e-05	3.37e-05	0.000189152	0.000182612	0.000227836	4.94615	2.30631	0.00500236	1.25228	up	Purine metabolism(ko00230);;Metabolic pathways(ko01100)
meta_238			Phenindamine;desmethylcyclobenzaprine;Phenindamine	8.61721203639943;8.61721203639943;8.42421917067464	MS1 mz matched	282.134	285.03	8.55e-05	8.27e-05	7.74e-05	5.5e-05	5.92e-05	5.46e-05	0.000105613	0.00011873	8.82e-05	1.85145	0.888654	0.0296349	1.18927	up	--
meta_240	Stearic acid	0.9998			MS2 forward	283.263	43.4765	0.00600382	0.00622352	0.0061541	0.00321828	0.00329308	0.0037134	0.00632326	0.0073992	0.00765696	2.09094	1.06415	0.00607297	1.23456	up	Biosynthesis of unsaturated fatty acids(ko01040);;Fatty acid biosynthesis(ko00061);;Phototransduction - fly(ko04745)
meta_241			4-phenylbutanic acid-O-sulphate;CGP 52608	18.2584415003453;-1.22927997388173	MS1 mz matched	284.063	360.135	3.45e-05	4.11e-05	5.27e-05	5.95e-05	6.25e-05	7e-05	2.35e-05	3.06e-05	3.38e-05	0.458377	-1.12539	0.0013659	1.23971	down	--
meta_245			Ethylene brassylate;(10S)-Juvenile hormone III acid diol	18.1014276304941;18.1358493553583	MS1 mz matched	286.214	45.539	0.000359272	0.000350584	0.000401691	0.000307701	0.00023882	0.000222506	0.000484931	0.000335401	0.000479421	1.69013	0.757131	0.0485702	1.08976	up	--
meta_246	Hexadecanedioic acid	0.7092			MS2 reverse	286.221	108.917	0.000117978	9.33e-05	0.000101819	0.000112998	0.000132019	0.000110363	5.95e-05	6.96e-05	4.06e-05	0.477704	-1.06581	0.0054356	1.20093	down	--
meta_247			1,6-phthalenedisulfonic acid;2,6-phthalenedisulfonic acid	13.1955349088309;13.1955349088309	MS1 mz matched	286.973	364.4	0.00161111	0.00168465	0.00164101	0.00136357	0.00146809	0.00150568	0.00205671	0.00218229	0.00183596	1.40062	0.486063	0.0174718	1.18393	up	--
meta_248			Orotidine;Dihydrokaempferol;Aromadendrin;(+)-Dihydrokaempferol;(+)-Aromadendrin;Fustin;2,3-Dihydrofisetin;Eriodictyol;Okanin;Micromelin;3,5-Dimethoxy-1,6-dihydroxyxanthone;Gentiacaulein;2,8-Dihydroxy-1,6-dimethoxyxanthone;2-O-Methylswertianin;1,8-Dihydroxy-2,6-dimethoxyxanthone;Swerchirin;5-O-Methylbellidifolin;3,5-Dimethoxy-1,8-dihydroxyxanthone;(+-)-Dalbergioidin;2-Hydroxy-2,3-dihydrogenistein;…	-8.2441339710878;-22.2499630289563;-22.2499630289563;-22.2499630289563;-22.2499630289563;-22.2499630289563;-22.2499630289563;-22.2499630289563;-22.2499630289563;-22.2499630289563;-22.2499630289563;-22.2499630289563;-22.2499630289563;-22.2499630289563;-22.2499630289563	MS1 mz matched	287.057	234.479	8.19e-05	7.1e-05	8.65e-05	5.62e-05	6.71e-05	5.95e-05	0.000125159	0.000122988	0.000136031	2.10224	1.07193	0.000267422	1.25666	up	--
meta_249	N-Tris[hydroxymethyl]methyl-2-aminoethanesulfonic acid [TES]	0.8032			MS2 reverse	288.076	265.669	8.62e-05	6.42e-05	6.42e-05	8.41e-05	8.87e-05	9.35e-05	5.99e-05	5.04e-05	5.28e-05	0.612486	-0.707252	0.0009416	1.24294	down	--
meta_251	D-Ribose 5-phosphate	0.7765			MS2 reverse	289.038	37.888	0.000175192	0.000190179	0.000173853	0.000268214	0.000255419	0.000275724	0.000205517	0.000140947	0.000135391	0.602804	-0.730239	0.0352059	1.1618	down	Carbon metabolism(ko01200);;Phosphonate and phosphinate metabolism(ko00440);;Purine metabolism(ko00230);;Metabolic pathways(ko01100);;Pentose phosphate pathway(ko00030);;Thyroid hormone synthesis(ko04918);;Biosynthesis of amino acids(ko01230)
meta_252			4-Ketoifosfamide;4-Ketocyclophosphamide;L-Idurote 2-sulfate	-14.9056172354037;-14.9056172354037;1.82482084817008	MS1 mz matched	290.019	340.827	9.35e-05	9.4e-05	0.0001001	0.000147119	0.000153025	0.000158801	6.28e-05	6.74e-05	0.000105645	0.51387	-0.960526	0.026071	1.1931	down	--
meta_253			(S)-Edulinine;C20915;Tabtoxin biosynthesis intermediate 5	-17.0470552946846;-3.10843812143459	MS1 mz matched	290.142	42.513	0.00119852	0.00122184	0.00119214	0.000921095	0.000890588	0.000883657	0.00147194	0.0013648	0.00168406	1.67727	0.746112	0.021617	1.21728	up	--
meta_254					Unmapped	291.958	27.033	0.000198225	0.000237555	0.000179198	0.000204937	0.000160548	0.000219626	0.000158494	0.000122729	0.000107443	0.66426	-0.590179	0.0498671	1.03551	down	--
meta_257			5-Carboxy-2'-deoxyuridine;	-12.6833917152791;	MS1 mz matched	293.032	225.332	0.000522305	0.000460869	0.000533097	0.000559816	0.00031798	0.000478531	0.000789658	0.000749025	0.00080872	1.73071	0.79136	0.0367512	1.16837	up	--
meta_260			Nigellidine;Triamiphos	-8.41751105598546;-4.92323613788126	MS1 mz matched	293.134	450.357	5.72e-05	6.53e-05	7.86e-05	8.1e-05	6.11e-05	6.61e-05	0.000101958	9.72e-05	9.21e-05	1.39886	0.484247	0.0276517	1.1568	up	--
meta_263					Unmapped	294.118	301.555	0.000143584	0.000119413	0.000133392	0.00020792	0.000203263	0.000203789	0.000118619	0.000132102	0.000140786	0.636627	-0.65148	0.00541729	1.25264	down	--
meta_265					Unmapped	294.902	378.599	0.000392293	0.000392397	0.000409849	0.000329989	0.000329611	0.000317879	0.000425355	0.000473093	0.000434051	1.3632	0.446997	0.0107688	1.23094	up	--
meta_266	9(S)-HODE	0.9152			MS2 forward	295.227	48.438	0.00214786	0.00195986	0.00188777	0.00212671	0.00230017	0.00210295	0.000905218	0.000926902	0.00122302	0.467875	-1.09581	0.00157596	1.24553	down	PPAR signaling pathway(ko03320);;Linoleic acid metabolism(ko00591)
meta_267	13(S)-HODE	0.724			MS2 forward	295.226	109.59	8.18e-05	6.67e-05	6.28e-05	9.26e-05	9.31e-05	9.42e-05	4.46e-05	6.04e-05	5.82e-05	0.583245	-0.777827	0.0150128	1.23587	down	Linoleic acid metabolism(ko00591);;PPAR signaling pathway(ko03320)
meta_268			(+)-Erythraline;(卤)-Clausenamide;(卤)-Aegeline;Lansamide 3;Oripavine;Codeinone;(5alpha)-7,8-Didehydro-4,5-epoxy-3-methoxy-17-methylmorphin-6-one;Neopinone;Oripavine;(-)-Apoglaziovine;Glaziovine;3-Hydroxyestra-1,3,5(10),7-tetraene-16,17-dione 16-oxime;Tuduranine	-8.62970404540632;-8.62970404540632;-8.62970404540632;-8.62970404540632;-8.62970404540632;-8.65157932477239;-8.65157932477239;-8.65157932477239;-8.65157932477239;-8.65157932477239;-8.65157932477239;-8.65157932477239	MS1 mz matched	296.134	290.869	0.000764896	0.000831513	0.00078193	0.000977848	0.00105824	0.00123385	0.000637791	0.000662725	0.000707722	0.614153	-0.70333	0.0243333	1.20184	down	--
meta_269	Nname,cis-9,10-Epoxystearic acid	0.9827			MS2 forward	297.242	48.4345	0.00168816	0.00150525	0.00170931	0.00151746	0.00171236	0.00143646	0.000814543	0.000937681	0.00120328	0.633374	-0.658871	0.0189392	1.13976	down	--
meta_272	Eicosapentaenoic acid	0.9385			MS2 forward	301.216	43.9	0.00608894	0.00606663	0.00638856	0.0136446	0.0120358	0.012521	0.00264524	0.00334815	0.00373142	0.254567	-1.97388	0.000193182	1.2613	down	Biosynthesis of unsaturated fatty acids(ko01040)
meta_273			Neuraminic acid;N-(1-Deoxy-1-fructosyl)serine;Neuraminic acid;5-Amino-3,5-dideoxy-D-glycero-D-galacto-2-nonulosonic acid;Miserotoxin	-1.55936782977936;-1.55936782977936;-1.49759224590328;-1.49759224590328	MS1 mz matched	302.065	170.178	0.000139908	0.000106445	8.72e-05	8.23e-06	1.01e-05	5.44e-06	0.000228687	0.000264707	0.000128697	26.1396	4.70817	0.0390538	1.17646	up	--
meta_274			Gynocardin;Gynocardin;2-Cyclopentene-1-carbonitrile, 1-(beta-D-glucopyranosyloxy)-4,5-dihydroxy-,(1alpha,4alpha,5beta)-	-11.2720279292457;-11.2175902372625	MS1 mz matched	302.085	361.37	5.26e-05	6.17e-05	6.29e-05	8.15e-05	7.02e-05	6.62e-05	4.64e-05	5.85e-05	5.97e-05	0.755206	-0.405057	0.0469809	1.03221	down	--
meta_276	Arachidonic Acid (peroxide free)	0.9991			MS2 forward	303.232	43.204	0.0438327	0.0460944	0.0483848	0.0596521	0.0539184	0.0541788	0.0239189	0.0338917	0.0292209	0.518819	-0.946697	0.00263743	1.23159	down	--
meta_280			(S)-5-Diphosphomevalonic acid;(R)-Mevalonic acid-5-pyrophosphate;Citrus Red No.2;Citrus Red 2	-10.0237929175253;-10.0237929175253;-7.42739506316003	MS1 mz matched	307.114	381.11	0.00172648	0.00160945	0.00145981	0.00115432	0.001065	0.00100413	0.00203053	0.00220937	0.00236485	2.04897	1.0349	0.00245962	1.2515	up	--
meta_285	N-Acetylneuraminic acid	0.9956			MS2 forward	308.098	358.011	7.54e-05	8.76e-05	0.000116352	0.000178428	0.000172469	0.000213612	4.99e-05	5.11e-05	6.67e-05	0.297201	-1.75049	0.00382145	1.24889	down	Amino sugar and nucleotide sugar metabolism(ko00520);;Metabolic pathways(ko01100)
meta_287			Koenigine;SB 218655	1.63843483599781;-6.46958164453385	MS1 mz matched	308.134	330.042	5.19e-05	5.02e-05	5.07e-05	3.85e-05	3.3e-05	4.3e-05	6.9e-05	7.31e-05	5.71e-05	1.73883	0.798115	0.0121641	1.17924	up	--
meta_289			5-Chloro-1,3-dihydro-1-(4-piperidinyl)-2H-benzimidazol-2-one;N-Feruloylglycine;N-[3-(4-Hydroxy-3-methoxyphenyl)-1-oxo-2-propen-1-yl]glycine	-2.14989063135463;10.3552899999006	MS1 mz matched	310.096	312.106	0.000592332	0.000562324	0.000490039	0.000224892	0.000223076	0.000179158	0.000598298	0.00084297	0.000807811	3.58633	1.84251	0.0164841	1.22093	up	--
meta_291			Didesmethyl doxepin;Prosulfocarb	3.92544108156256;-9.55663580932921	MS1 mz matched	310.15	265.221	0.00010484	8.77e-05	9.42e-05	8.52e-05	7.61e-05	7.3e-05	0.000133432	0.000120291	0.000115677	1.57671	0.656917	0.00343734	1.22911	up	--
meta_292	Ticrynafen	0.9999			MS2 reverse	310.933	363.096	0.00038289	0.000372082	0.000362945	0.000315163	0.00035003	0.000319796	0.000470941	0.000484959	0.000399529	1.37609	0.460571	0.0290857	1.15217	up	--
meta_293					Unmapped	310.933	377.708	0.000376356	0.000378017	0.000369791	0.000301024	0.000300746	0.000287691	0.000436118	0.000460962	0.000378503	1.43411	0.520152	0.0308126	1.18693	up	--
meta_296			2-Hydroxyenterolactone;4-Hydroxyenterolactone;2'-Hydroxy-4,4',6'-trimethoxychalcone;beta,2-Dihydroxy-4,6-dimethoxy-3-methylchalcone;5-Hydroxyenterolactone;2'-Hydroxyenterolactone;6-Hydroxyenterolactone;(-)-3,4,9-Trimethoxypterocarpan;7-Hydroxyenterolactone;5,8-Dimethoxychalepensin;4'-Hydroxyenterolactone;p-Hydroxyphenethyl trans-ferulate;2,3,9-Trimethoxypterocarpan;6'-Hydroxyenterolactone;Brugine	1.83467590731183;1.83467590731183;1.83467590731183;1.83467590731183;1.83467590731183;1.83467590731183;1.83467590731183;1.83467590731183;1.83467590731183;1.83467590731183;1.83467590731183;1.83467590731183;1.83467590731183;1.83467590731183;-2.56329789511064	MS1 mz matched	313.112	360.175	6.22e-05	6.96e-05	5.51e-05	6.58e-05	5.68e-05	7.1e-05	8.65e-05	8.49e-05	8.61e-05	1.32975	0.411155	0.0345488	1.18126	up	--
meta_297			N2-Monodes-methylnizatidine;	-11.5989372714957;	MS1 mz matched	316.094	274.553	6.59e-05	6.02e-05	7.02e-05	4.25e-05	4.6e-05	4.11e-05	8.59e-05	9.52e-05	8.47e-05	2.0503	1.03583	0.00179223	1.25502	up	--
meta_298			Pyro-L-glutaminyl-L-glutamine;5-Methylcytidine;Tolmetin;Ismine	-4.55307145134512;-4.55307145134512;-20.2251840880779;-20.2251840880779	MS1 mz matched	316.114	243.827	0.000188459	0.000174222	0.000174559	9.07e-05	6.85e-05	6.54e-05	0.000227578	0.000213579	0.000164444	2.69635	1.43101	0.012155	1.213	up	--
meta_302			Pyrimidine 5'-deoxynucleotide	3.97027	MS1 mz matched	317.072	133.011	0.000100062	0.000106399	0.000125833	7.92e-05	5.78e-05	7.88e-05	0.000230524	0.000231725	0.000156729	2.86886	1.52048	0.0251934	1.18753	up	--
meta_304	5-Oxo-ETE	0.8005			MS2 reverse	317.211	48.424	0.000880807	0.000698995	0.000649335	0.00134827	0.00117459	0.00122151	0.000206169	0.000253413	0.000479038	0.250675	-1.99611	0.00161897	1.24239	down	--
meta_306			Dehydrorabelomycin;19-Hydroxytetrangulol	23.4324839840535;23.4324839840535	MS1 mz matched	319.066	313.932	3.16e-05	3.5e-05	3.52e-05	4.81e-05	5.22e-05	5.32e-05	1.79e-05	1.49e-05	2.49e-05	0.37503	-1.41492	0.0023252	1.24709	down	--
meta_307			3-p-Coumaroyl-1,5-quinolactone;4-p-Coumaroyl-1,5-quinolactone;7-Hydroxy-6-methoxy-alpha-pyrufuran;4-Coumaroylshikimate;trans-5-O-(4-Coumaroyl)shikimate;alpha-phthyl-beta-D-glucuronide;1-phthyl glucuronide;DHKred-OH;Hydroxylated dihydrokalafungin dihydroquinone	-4.82646104716374;-4.82646104716374;-4.82646104716374;-4.81740112777491;-4.81740112777491;-4.81740112777491	MS1 mz matched	319.088	244.368	3.74e-05	5.25e-05	5.66e-05	2.61e-05	1.38e-05	1.28e-05	5.95e-05	5.69e-05	4.9e-05	3.1402	1.65086	0.00289834	1.23014	up	--
meta_308	(+-)12-HETE	0.8915			MS2 forward	319.227	49.0715	0.00304842	0.00321949	0.00276421	0.00269176	0.00262626	0.00310064	0.000211895	0.000290116	0.000314218	0.0969548	-3.36654	0.00245789	1.26585	down	--
meta_309	5(S)-HETE	0.825			MS2 forward	319.227	77.6775	0.000206818	0.000177701	0.00016007	0.000622893	0.000617036	0.000594297	2.88e-05	3.08e-05	2.59e-05	0.0465809	-4.42412	0.000157985	1.27077	down	Inflammatory mediator regulation of TRP channels(ko04750);;Arachidonic acid metabolism(ko00590)
meta_311			Vamidothion	15.6772	MS1 mz matched	323.998	26.476	0.000204164	0.000174865	0.000117524	0.00021373	0.000205727	0.000194029	0.000152221	0.000166515	0.000152647	0.768367	-0.380132	0.00347214	1.20969	down	--
meta_313			Niclosamide;	10.7767791635437;	MS1 mz matched	326.124	285.231	0.00110648	0.00108038	0.000997345	0.000419899	0.000405375	0.000323806	0.00148439	0.00189497	0.00149066	4.23819	2.08345	0.00918761	1.24022	up	--
meta_317					Unmapped	328.983	367.19	0.00777462	0.00776409	0.00769172	0.00702531	0.00734614	0.00720168	0.0100987	0.00969267	0.00848051	1.31052	0.390134	0.040101	1.16242	up	--
meta_318			Clitidine;Chrytidine	-11.8481	MS1 mz matched	329.095	381.055	0.000203511	0.000201827	0.000179853	0.000138861	0.000138036	0.00012329	0.000280374	0.000296217	0.000279309	2.13875	1.09677	3.58e-05	1.26695	up	--
meta_319			Aluminum acetoacetate	24.9867	MS1 mz matched	329.232	109.579	0.000571271	0.00056498	0.00043878	0.001697	0.00114971	0.00188188	0.000210836	0.000208679	0.000290944	0.150247	-2.73459	0.0244571	1.20933	down	--
meta_320					Unmapped	329.232	151.703	0.000350115	0.000382408	0.000393776	0.00105383	0.000864114	0.00095722	0.000122818	0.000104066	0.000186091	0.143636	-2.79952	0.00123046	1.2563	down	--
meta_325			Irilone;3,8-Dihydroxy-1-methylanthraquinone-2-carboxylic acid;Glyzaglabrin;Aflatoxin P1;3,8-Dihydroxy-9-methoxycoumestan;Isotrifoliol;Trifoliol;Sativol;Quilphos;Phoxim	14.2993871625602;14.2993871625602;14.2993871625602;14.2993871625602;14.2993871625602;14.2993871625602;14.2993871625602;14.2993871625602;-7.04570076366823;-7.04570076366823	MS1 mz matched	333.027	29.4315	0.000494262	0.000415153	0.000611955	0.000619541	0.000512197	0.000567985	0.000434518	0.000442	0.000300123	0.692254	-0.530626	0.0418759	1.06886	down	--
meta_329					Unmapped	335.156	447.281	0.000385075	0.000306711	0.000342968	0.000255588	0.000317353	0.0002507	0.000478344	0.000515318	0.000518422	1.83585	0.87645	0.00190908	1.24191	up	--
meta_330			Fentanyl;2,2-Bis(4-hydroxyphenyl)hexafluoropropane;Bisphenol AF	2.75236318470065;-23.8263136653934	MS1 mz matched	335.221	49.12	0.000372322	0.0004153	0.000387981	0.00074587	0.00070139	0.000701336	0.000141813	0.000144797	0.000205776	0.229166	-2.12553	5.98e-05	1.26526	down	--
meta_333			Nicotine glucuronide;Aziridyl benzoquinone;Benzoquinone aziridine	-5.28289721774049;-5.3231161048598	MS1 mz matched	337.139	198.961	0.000102404	0.000103454	9.66e-05	4.01e-05	3.46e-05	3.64e-05	9.43e-05	0.000126402	9.47e-05	2.84036	1.50607	0.0214297	1.21087	up	--
meta_336			14,19-Dihydroaspidospermatine;1-(4-Hydroxy-2-methylpyrimid-5-ylmethyl)-3-(beta-hydroxyethyl)-2-methylpyridinium bromide;Oxypyrithiamine bromide;Oxypyrithiamine	1.72920025507553;0.195464287947507	MS1 mz matched	339.216	22.732	0.000302433	0.000323099	0.00032335	0.000312459	0.000360493	0.000221533	0.000509006	0.000480529	0.000448304	1.60745	0.684773	0.0319975	1.15017	up	--
meta_339			3-O-Galloyl-1,4-galactarolactone;5-O-Galloyl-1,4-galactarolactone;2-O-Galloyl-1,4-galactarolactone;Di-n-heptyl phthalate;10beta,14beta-Dihydroxytaxa-4(20),11-dien-5alpha-yl acetate;5alpha-Acetoxy-10beta,14beta-dihydroxytaxadiene	3.48606358923652;3.48606358923652;3.48606358923652;-1.93239008770792;-1.93239008770792	MS1 mz matched	343.226	48.422	0.000780192	0.000789128	0.000757833	0.00145998	0.00140368	0.00164023	0.000163416	0.000222369	0.000169256	0.123236	-3.0205	0.00171076	1.26665	down	--
meta_340	Maltitol	0.9049			MS2 reverse	344.134	265.488	3.98e-05	4.88e-05	4.72e-05	2.8e-05	2.46e-05	2.69e-05	8.94e-05	8.33e-05	8.48e-05	3.23779	1.69501	7.9e-05	1.26999	up	--
meta_341					Unmapped	345.014	370.447	0.0132281	0.0111383	0.0126766	0.0114079	0.011609	0.0123361	0.0168653	0.0161247	0.0145049	1.34345	0.42594	0.0173407	1.18983	up	--
meta_342	Adenosine monophosphate (AMP)	0.9888			MS2 forward	346.054	422.423	0.000401949	0.000418355	0.000270745	0.000311735	0.000231307	0.000143579	0.000549892	0.000631933	0.000638927	2.65176	1.40695	0.00529347	1.22489	up	--
meta_349			N-(Carbethoxyacetyl)-4-chloro-L-tryptophan;4-Methylumbelliferone glucuronide;4-Methylumbelliferyl glucuronide	3.97804379539824;13.0652347168911	MS1 mz matched	351.077	380.87	5.72e-05	4.11e-05	3.84e-05	3.85e-05	3.81e-05	3.4e-05	6.03e-05	6.27e-05	6.85e-05	1.73124	0.791809	0.00181869	1.24694	up	--
meta_350	Prostaglandin E2	0.9525			MS2 forward	351.216	110.226	0.00158426	0.00160959	0.00133421	0.00235604	0.00233471	0.00214873	0.000112524	0.000148366	0.000158026	0.0612496	-4.02916	0.000604077	1.26816	down	Bile secretion(ko04976);;Leishmaniasis(ko05140);;Renin secretion(ko04924);;Oxytocin signaling pathway(ko04921);;African trypanosomiasis(ko05143);;Pathways in cancer(ko05200);;Regulation of lipolysis in adipocytes(ko04923);;Arachidonic acid metabolism(ko00590);;Rheumatoid arthritis(ko05323);;cAMP signaling pathway(ko04024);;Amoebiasis(ko05146);;Neuroactive ligand-receptor interaction(ko04080);;Inf…
meta_351	Prostaglandin H2	0.8766			MS2 forward	351.216	127.381	0.000454783	0.000460838	0.000527246	0.000958258	0.00117802	0.000934016	5.7e-05	5.12e-05	6.46e-05	0.0562845	-4.15112	0.00629127	1.25582	down	Arachidonic acid metabolism(ko00590);;Serotonergic synapse(ko04726);;Metabolic pathways(ko01100);;Retrograde endocannabinoid signaling(ko04723);;Oxytocin signaling pathway(ko04921);;Platelet activation(ko04611)
meta_353					Unmapped	352.184	54.311	0.000948666	0.00103847	0.000738912	0.000289763	0.000547441	0.000379607	0.000904828	0.000906947	0.000960022	2.27792	1.18772	0.0163365	1.21536	up	--
meta_354			Pipobroman;Pipobroman	-19.3613446911279;-19.4938437593094	MS1 mz matched	352.944	364.557	0.00113456	0.00112371	0.001091	0.00088251	0.000919774	0.000899964	0.00123887	0.00129089	0.0012061	1.3825	0.467282	0.00161224	1.25479	up	--
meta_355			Rosoxacin;N-Glycosyl-L-asparagine	1.89629092578097;-18.0206952383441	MS1 mz matched	353.109	385.803	1.27e-05	1.52e-05	1.78e-05	3.87e-05	3.76e-05	4.52e-05	5.98e-06	8.12e-06	5.93e-06	0.164987	-2.59958	0.00266405	1.26208	down	--
meta_356	PGF2a	0.9103			MS2 forward	353.232	163.648	0.000479524	0.000422121	0.000286848	5.9e-05	4.68e-05	5.08e-05	4.46e-06	2.19e-05	2.21e-05	0.308937	-1.69462	0.0102805	1.18854	down	Ovarian steroidogenesis(ko04913);;Arachidonic acid metabolism(ko00590);;Bile secretion(ko04976);;Oxytocin signaling pathway(ko04921);;Metabolic pathways(ko01100);;Serotonergic synapse(ko04726);;Phospholipase D signaling pathway(ko04072);;Neuroactive ligand-receptor interaction(ko04080)
meta_357			Azothoate	5.33685	MS1 mz matched	355.01	362.399	9.25e-05	6.14e-05	6.43e-05	7.63e-05	5.68e-05	6.2e-05	9.07e-05	9.03e-05	0.000101279	1.4471	0.533164	0.0195252	1.15903	up	--
meta_358			Pantetheine 4'-phosphate;Pantetheine 4'-phosphate;4'-Phosphopantetheine;Phosphopantetheine;D-Pantetheine 4'-phosphate	9.44717789380898;9.33072770345701	MS1 mz matched	357.1	84.1845	0.000869654	0.000960187	0.000910951	0.000787199	0.000652459	0.000790554	0.00156193	0.00151713	0.00106532	1.85829	0.893976	0.0474871	1.13011	up	--
meta_360					Unmapped	360.084	274.56	0.00091202	0.000852643	0.000879727	0.000593792	0.000594901	0.000537052	0.00118304	0.00133593	0.00118705	2.14749	1.10265	0.00240357	1.25528	up	--
meta_361			2,3-Dihydro-2,3-dihydroxy-4-(4-methoxyphenyl)-1H-phenalen-1-one;Phenolphthalin	-8.93144830394728;-9.05953017279962	MS1 mz matched	360.128	290.959	0.000456037	0.000610708	0.000568354	0.000370537	0.000446653	0.000256	0.00057963	0.000557827	0.000674883	1.68874	0.755949	0.0266258	1.12818	up	--
meta_368			Diloxanide;Pencycuron	-15.2370736285733;23.7707620844603	MS1 mz matched	365.097	41.8675	0.00021158	0.000202079	0.000226606	0.000345838	0.000243719	0.000277714	0.000150156	0.000138917	0.000195919	0.559216	-0.838521	0.0312095	1.10783	down	--
meta_371			3-O-Caffeoyl-1-O-methylquinic acid;3-O-Feruloylquinic acid;3-O-Caffeoyl-4-O-methylquinic acid;(S)-N-[3-(3,4-Methylenedioxyphenyl)-2-(mercaptomethyl)-1-oxoprolyl]-(S)-alanine;Indolylmethyl-desulfoglucosinolate	-18.905180944852;-18.905180944852;-18.905180944852;-1.15999763111085;-1.15999763111085	MS1 mz matched	367.104	297.031	0.000205702	0.000268315	0.000310516	0.000165916	0.000181239	8.59e-05	0.000304146	0.00036605	0.000335905	2.32324	1.21614	0.00909117	1.20046	up	--
meta_372			N-Desmethyleletriptan;4,4-Bis[4-(acetyloxy)phenyl]3-hexanone;4,4-Bis(4-hydroxyphenyl)-3-hexanone diacetate	3.21032520379447;-14.5843247436631	MS1 mz matched	367.157	27.494	0.00027825	0.00029972	0.000336314	0.000577162	0.000582764	0.000522626	3.92e-05	2.74e-05	3.1e-05	0.0580381	-4.10686	0.000964606	1.26689	down	--
meta_377			Sinensetin;Isosinensetin;Homoeriodictyol 4'-isobutyrate;Cyclokievitone hydrate;3',4',5',7,8-Pentamethoxyflavone;Auranetin;Sesamolinol;Tangeritin;Oxidihydroartocarpesin;3,4',5,6,8-Pentamethoxyflavone;Sinensetin;5,6,7,3',4'-Pentamethoxyflavone;Tangeretin;5,6,7,8,4'-Pentamethoxyflavone;Sesamolinol;(1'S)-Averantin;1,3,6,8-Tetrahydroxy-[(1S)-2-hydroxyhexyl]-9,10-anthraquinone	-5.57265120896107;-5.57265120896107;-5.57265120896107;-5.57265120896107;-5.57265120896107;-5.57265120896107;-5.57265120896107;-5.57265120896107;-5.57265120896107;-5.57265120896107;-5.56458935789473;-5.56458935789473;-5.56458935789473;-5.56458935789473	MS1 mz matched	371.119	385.629	5.65e-05	5.41e-05	8.27e-05	0.000169536	0.00016344	0.000209242	1.39e-05	1.7e-05	1.43e-05	0.0833974	-3.58385	0.0072279	1.25722	down	--
meta_384					Unmapped	378.978	30.096	0.00064789	0.000746471	0.000704082	0.00140241	0.00141147	0.00136539	0.000145257	5.52e-05	8.79e-05	0.0690169	-3.85691	2.25e-05	1.26987	down	--
meta_386			Pyrvinium	-4.75187	MS1 mz matched	381.226	200.254	0.000174422	0.000172445	0.000195282	0.000169527	0.000190188	0.000188852	0.000129152	0.000136433	0.000149183	0.756094	-0.403362	0.00770331	1.18972	down	--
meta_392			2,3,4,5,6-Penta-O-acetyl-D-glucose;Monotropein;Monotropein	-0.629043328130977;-0.629043328130977;-0.599564950166129	MS1 mz matched	389.116	380.765	0.000265079	0.000284013	0.00023099	0.000190115	0.000174375	0.000178154	0.000363187	0.000377412	0.000333921	1.98015	0.985611	0.00217763	1.25781	up	--
meta_393			11,14,15-THETA;Prostaglandin D1;8-isoprostaglandin PGF2b;13,14-Dihydro-15-keto PGF2a;11,12,15-THETA;Troxilin B3;Prostaglandin H1;Prostaglandin F2b;11,12,15-TriHETRE;8-iso-13,14-dihydro-15-keto-PGF2a;Prostaglandin F2a;11b-PGF2a;11-Epi-PGF2a;8-Isoprostaglandin E1;15-keto-PGF1alpha;(5Z,9E,12S,14Z)-8,11,12-Trihydroxyicosa-5,9,14-trienoate;13,14-Dihydro- lipoxin A4;Prostaglandin E1;Trioxilin A3;8-Isop…	-4.58501902119641;-4.58501902119641;-4.58501902119641;-4.58501902119641;-4.58501902119641;-4.58501902119641;-4.58501902119641;-4.58501902119641;-4.58501902119641;-4.58501902119641;-4.58501902119641;-4.58501902119641;-4.58501902119641;-4.58501902119641;-4.58501902119641;-4.58501902119641;-4.58501902119641;-4.58501902119641;-4.58501902119641;-4.58501902119641;-4.58501902119641;-4.51670418353027;-4.…	MS1 mz matched	389.208	164.408	0.000295404	0.000305708	0.000183929	3.38e-05	2.4e-05	2.72e-05	2.52e-06	1.53e-05	1.04e-05	0.331729	-1.59192	0.0178978	1.13751	down	--
meta_394			Trospium;Kalihinol A	1.61540933749212;0.261075902982116	MS1 mz matched	391.223	66.928	0.000146913	0.000224198	0.000249937	0.000440906	0.000526988	0.000429611	0.000143866	0.000140265	0.000114606	0.285321	-1.80934	0.00509817	1.24889	down	--
meta_395			Dipivefrin;Dipivefrin;Dipivefrine	-4.47887106529104;-4.55574898521578	MS1 mz matched	391.224	46.5035	0.00182648	0.00212957	0.00190388	0.00275056	0.00345923	0.00292351	0.00140981	0.00140607	0.000778019	0.393494	-1.34559	0.00350934	1.21222	down	--
meta_396	Deoxycholic acid	0.9995			MS2 forward	391.284	142.593	0.000755973	0.000814483	0.000550062	0.00112725	0.00168941	0.00127063	0.000178076	0.000424799	0.000161921	0.187115	-2.418	0.0103106	1.20812	down	Bile secretion(ko04976)
meta_398					Unmapped	392.878	347.451	7.98e-05	6.66e-05	6.65e-05	9.11e-05	8.26e-05	8.71e-05	7.41e-05	7.65e-05	6.73e-05	0.835369	-0.259515	0.018523	1.12636	down	--
meta_400			1-Hydroxypyrene glucuronide;Justicidin A	-9.96459694739207;-10.0841069633319	MS1 mz matched	393.101	385.514	1.59e-05	1.46e-05	2.06e-05	3.68e-05	3.76e-05	4.88e-05	7.25e-06	8.84e-06	6.1e-06	0.180146	-2.47276	0.0105174	1.24443	down	--
meta_401			(3'x,5'a,9'x,10'b)-O-(3-Hydroxy-6-oxo-7-drimen-11-yl)umbelliferone;(S)-(E)-2'-(3,6-Dimethyl-2-heptenyl)-3',4',7-trihydroxyflavanone;(S)-(E)-8-(3,6-Dimethyl-2-heptenyl)-4',5,7-trihydroxyflavanone;9alpha-Fluoro-11beta,16alpha,17alpha,21-tetrahydroxypregn-4-ene-3,20-dione;9alpha-Fluoro-16alpha-hydroxyhydrocortisone	-14.4295590140637;-14.4295590140637;-14.4295590140637;-17.2715542959701	MS1 mz matched	395.188	26.8365	0.000479136	0.000564471	0.000547433	0.000171959	0.000183873	0.000136812	0.000585652	0.000555912	0.000608452	3.55229	1.82875	3.7e-05	1.26777	up	--
meta_402					Unmapped	396.005	30.086	0.000307609	0.000287739	0.000294368	0.000461931	0.00047807	0.000506461	5.19e-05	5.63e-05	5.56e-05	0.11332	-3.14153	0.000827057	1.27153	down	--
meta_404			Nicotine glucuronide;Aziridyl benzoquinone;Benzoquinone aziridine	-5.28289721774049;-5.3231161048598	MS1 mz matched	397.16	198.994	0.000174443	0.000196616	0.000191665	7.29e-05	5.93e-05	6.68e-05	0.000167704	0.000240163	0.000184086	2.97421	1.57251	0.0239732	1.20147	up	--
meta_405	Sunitinib	0.9047			MS2 forward	397.204	27.503	0.00941121	0.0100997	0.0100588	0.000291978	0.000320205	0.000256026	0.0109626	0.0108469	0.0152973	42.7394	5.4175	0.0143723	1.23663	up	--
meta_409					Unmapped	400.866	378.48	0.000193143	0.000220547	0.000215236	0.000177674	0.000179226	0.000137466	0.000262229	0.00023085	0.000232913	1.46853	0.554376	0.012675	1.17412	up	--
meta_410					Unmapped	400.96	30.1365	0.000235879	0.000173492	0.000184893	0.000263864	0.000209415	0.000284106	0.000114241	6.74e-05	6.62e-05	0.327273	-1.61143	0.00478944	1.21065	down	--
meta_413			CDP;Myxochelin B	-20.8345528160741;-15.6259960022506	MS1 mz matched	402.161	392.81	3.61e-05	4.24e-05	6.11e-05	9.4e-05	8.71e-05	0.000115557	1.23e-05	1.7e-05	1.39e-05	0.145541	-2.7805	0.00875397	1.25034	down	--
meta_414			Ethion	8.85445	MS1 mz matched	404.969	36.591	2.94e-05	2.68e-05	2.42e-05	4.62e-05	4.43e-05	4.4e-05	2.9e-05	3.3e-05	2.26e-05	0.629544	-0.66762	0.0266998	1.19208	down	--
meta_415			Proacaciberin	-2.04526	MS1 mz matched	407.171	248.138	0.000107182	0.00013181	0.00012188	0.000154286	0.000184328	0.00018876	6.43e-05	7.8e-05	0.000108364	0.475184	-1.07344	0.00607407	1.20085	down	--
meta_416	Cholic acid	0.9999			MS2 forward	407.278	213.755	0.00120123	0.00121799	0.00104626	0.00083066	0.000877802	0.000956354	0.000143317	0.000149774	0.000175211	0.175736	-2.50852	0.00141418	1.26821	down	Primary bile acid biosynthesis(ko00120);;Metabolic pathways(ko01100);;Bile secretion(ko04976)
meta_418	1-Palmitoyl Lysophosphatidic Acid	0.9869			MS2 forward	409.235	245.391	5.52e-05	5.32e-05	7.39e-05	0.000119577	0.00013348	0.000154631	2.52e-05	2.82e-05	1.96e-05	0.179016	-2.48184	0.00580457	1.25553	down	--
meta_419			epsilon-Tocopherol;(6alpha,22E)-6-Hydroxy-4,7,22-ergostatrien-3-one;Gamma-Tocotrienol;(3beta,22E,24R)-3-Hydroxyergosta-5,8,22-trien-7-one;beta-Tocotrienol;gamma-Tocotrienol;6-Geranylgeranyl-2,3-dimethylbenzene-1,4-diol	3.7029772526568;3.7029772526568;3.7029772526568;3.7029772526568;3.65569673319963;3.65569673319963;3.65569673319963	MS1 mz matched	409.309	39.9015	0.000112035	9.34e-05	7.72e-05	0.000140113	0.00013824	0.000119059	8.17e-05	0.000100069	0.000108487	0.730387	-0.453267	0.0273556	1.09429	down	--
meta_421					Unmapped	410.985	370.271	0.0118524	0.0113133	0.0111176	0.0103116	0.0103958	0.0108667	0.0153217	0.0145616	0.0128857	1.35456	0.437825	0.0295677	1.18121	up	--
meta_422			N-(Carbethoxyacetyl)-4-chloro-L-tryptophan;4-Methylumbelliferone glucuronide;4-Methylumbelliferyl glucuronide	3.97804379539824;13.0652347168911	MS1 mz matched	411.098	380.733	9.16e-05	8.15e-05	7.83e-05	7.1e-05	6.16e-05	6.05e-05	0.00013086	0.000135453	0.000123846	2.01962	1.01408	0.000158694	1.2612	up	--
meta_425	Ramipril	0.6764			MS2 reverse	415.224	46.464	0.0043439	0.00524739	0.00454796	0.00869036	0.0115462	0.00822332	0.00134028	0.0010776	0.000809654	0.113407	-3.14042	0.0134335	1.23364	down	--
meta_426			6,6'-Dibromoindigotin;6,6'-Dibromoindigo;Tyrian purple	4.45303	MS1 mz matched	416.897	377.96	0.000110975	0.000121291	0.00011694	0.000106435	0.000100698	8.8e-05	0.000130711	0.000140635	0.000149918	1.42741	0.513398	0.00566706	1.19863	up	--
meta_427			Asperlicin E	5.20944	MS1 mz matched	421.14	38.5375	0.000249986	0.000197901	0.000172158	0.000125605	0.000102447	9.96e-05	0.000281842	0.000214247	0.000287214	2.39047	1.2573	0.0149168	1.21473	up	--
meta_432					Unmapped	428.17	38.539	0.000439327	0.000322126	0.000318952	0.000285312	0.000211011	0.000189586	0.000432752	0.000423618	0.000510189	1.99233	0.99446	0.00478398	1.2072	up	--
meta_438			Peonidin 3-xyloside;Luteolinidin 3-O-glucoside;Pelargonidin 3-galactoside;Petunidin 3-arabinoside;Peonidin 3-arabinoside;Pelargonidin 5-galactoside;Isopeonidin 3-arabinoside;Cyanidin 3-rhamnoside;Isopeonidin 3-xyloside;Pelargonidin 3-O-glucoside;Pelargonidin 3-glucoside;Pelargonidin 3-O-beta-D-glucoside	-8.55941973748421;-8.55941973748421;-8.55941973748421;-8.55941973748421;-8.55941973748421;-8.55941973748421;-8.55941973748421;-8.55941973748421;-8.55941973748421;-8.62429824967314	MS1 mz matched	432.11	54.311	0.00171236	0.00174323	0.00133703	0.00100475	0.000945666	0.000759461	0.00192324	0.00180514	0.00189518	2.07521	1.05325	0.00156504	1.25926	up	--
meta_440			LPA(0:0/18:2(9Z,12Z));LPA(18:2(9Z,12Z)/0:0);Glutathionylspermidine;N1-(gamma-L-Glutamyl-L-cysteinyl-glycyl)-spermidine	-21.5680912869154;-21.5680912869154;6.61928636611604	MS1 mz matched	433.234	243.119	0.000268226	0.000269488	0.000385767	0.000892964	0.000887707	0.00106157	5.38e-05	6.28e-05	6.14e-05	0.0626116	-3.99743	0.00403677	1.26479	down	--
meta_441			Pahutoxin	-5.96236	MS1 mz matched	435.059	380.481	2.86e-05	3.12e-05	2.76e-05	2.77e-05	2.66e-05	2.18e-05	4.65e-05	5.17e-05	3.95e-05	1.81023	0.856172	0.0144457	1.18885	up	--
meta_442					Unmapped	435.999	31.817	0.000326494	0.000367515	0.000345113	0.000808087	0.000522081	0.000688305	8.47e-05	4.51e-05	5.54e-05	0.0917497	-3.44615	0.0163653	1.22281	down	--
meta_445			Quinapril;Quipril	-7.10244205916627;-7.16610891226109	MS1 mz matched	437.212	261.046	4.79e-05	7.31e-05	7.53e-05	9.76e-05	0.000123217	0.000132441	2.89e-05	3.61e-05	7.05e-05	0.383667	-1.38207	0.0128997	1.16549	down	--
meta_446			Eremopetasitenin C1;18-Hydroxycortisol;11-Dihydro-12-norneoquassin;6-beta-hydrocortisol;Isohumulinone A;Eremopetasitenin D1;Sugetriol triacetate;Humulinone;6alpha-Hydroxycortisol;6alpha,11beta,17,21-Tetrahydroxypregn-4-ene-3,20-dione;Nigakilactone A;Quassin	-0.631140467467345;-0.631140467467345;-0.631140467467345;-0.631140467467345;-0.631140467467345;-0.631140467467345;-0.631140467467345;-0.631140467467345;-0.52881485717673;-0.52881485717673	MS1 mz matched	437.209	45.833	0.000140592	0.000198411	0.000143969	0.000171653	0.000264132	0.00021833	9.49e-05	7.83e-05	0.000135254	0.471642	-1.08424	0.0291261	1.12086	down	--
meta_447			[6]-Gingerdiol 3,5-diacetate;4,4-Difluoro-17beta-hydroxyandrost-5-en-3-one propiote	-10.2277658652825;-0.789024563075116	MS1 mz matched	439.224	45.8375	0.00091893	0.000864996	0.00093087	0.00128515	0.0017587	0.00134822	0.000818474	0.000737762	0.000594019	0.489577	-1.03039	0.0231911	1.16825	down	--
meta_448			Momordol;17-[[3-(1-Pyrrolidinyl)propyl]imino]androst-5-en-3beta-ol acetate	-21.4463409912043;0.978107159352081	MS1 mz matched	439.341	109.118	0.000208839	0.000215991	0.000320607	0.000285232	0.00026379	0.000400436	0.000110161	0.000118908	0.000174411	0.424958	-1.23461	0.0331925	1.13948	down	--
meta_450			6-Mercaptopurine ribonucleoside 5'-diphosphate;Bufotalin;3beta,14,16beta-Trihydroxy-5beta-bufa-20,22-dienolide 16-acetate	8.679327677364;8.22912802484269	MS1 mz matched	443.255	213.162	3e-05	3.81e-05	2.76e-05	2.97e-05	3.45e-05	3.66e-05	1.38e-05	2.18e-05	8.76e-06	0.440518	-1.18273	0.0215185	1.1645	down	--
meta_452					Unmapped	445.185	38.514	0.000752193	0.000691895	0.000712311	0.000416637	0.000328752	0.000254538	0.000948938	0.000841763	0.00115615	2.94706	1.55928	0.00845896	1.21729	up	--
meta_453			Neoporrigenin B;12-Ketoporrigenin;Leontogenin;24-Oxo-1alpha,23,25-trihydroxyvitamin D3;Spirotaccagenin;Cepagenin;Taccagenin;3-Dehydro-2-deoxyecdysone	-20.8385229804825;-20.8385229804825;-20.8385229804825;-20.8385229804825;-20.8385229804825;-20.8385229804825;-20.8385229804825;-20.7836287080436	MS1 mz matched	445.294	133.881	0.00036153	0.000352524	0.000400126	0.000480213	0.000445525	0.000561758	0.000349404	0.0003158	0.000241676	0.609669	-0.713903	0.0147207	1.14986	down	--
meta_455			Se-Adenosylselenomethionine;Se-Adenosylselenomethionine	-16.8080434743453;-16.7751647041435	MS1 mz matched	446.074	41.832	0.000335836	0.000323442	0.000300676	0.000542166	0.00045447	0.000543237	0.000206257	0.000218531	0.000263222	0.446797	-1.16231	0.00272244	1.23673	down	--
meta_457			Dihydrocycloartomunin;Cycloaltilisin;Artonin T;Dihydroisocycloartomunin;Cajaisoflavone;4-Benzyloxy-2'-hydroxy-3',4',5',6'-tetramethoxychalcone	6.25744370671269;6.25744370671269;6.25744370671269;6.25744370671269;6.25744370671269;6.15348184537513	MS1 mz matched	449.171	38.049	9.2e-05	7.5e-05	6.96e-05	4.38e-05	4.92e-05	4.4e-05	8.91e-05	8.84e-05	0.00012064	2.17813	1.12309	0.0338746	1.18118	up	--
meta_458			Cabergoline;Cabergoline	-23.5141236988582;-23.4576209292951	MS1 mz matched	450.284	213.463	8.08e-05	6.94e-05	5.36e-05	5.06e-05	5.01e-05	5.41e-05	1.09e-05	1.19e-05	1.15e-05	0.221595	-2.174	0.000579615	1.27106	down	--
meta_459					Unmapped	450.978	366.876	0.00407783	0.00391053	0.00388557	0.00351354	0.00358656	0.0036649	0.00509261	0.00502113	0.00437055	1.3455	0.428141	0.0290235	1.18838	up	--
meta_460			Catechin 7-glucoside;(+)-Catechin 6-C-glucoside;7-Hydroxybutylidenephthalide 7-(6-malonylglucoside);Catechin 5-glucoside;Epicatechin 3-glucoside;Catechin 3'-glucoside;(+)-Catechin 8-C-glucoside;(-)-Epicatechin 8-C-glucoside;Aspalathin;(-)-epicatechin-3'-O-glucuronide;(-)-Epicatechin 6-C-glucoside;Precarthamin;(-)-Epicatechin 8-C-galactoside;Hycanthone mesylate	11.334746420872;11.334746420872;11.334746420872;11.334746420872;11.334746420872;11.334746420872;11.334746420872;11.334746420872;11.334746420872;11.334746420872;11.334746420872;11.334746420872;11.334746420872;-15.5118723238468	MS1 mz matched	451.137	286.279	7.33e-05	7.42e-05	7.78e-05	4.69e-05	3.43e-05	3.49e-05	8.76e-05	0.000121588	0.000108547	2.73551	1.45181	0.0114833	1.21169	up	--
meta_461			Viniferifuran;Urdamycinone B;Landomycin H	-10.5877979412661;-7.27257376615758;-7.27257376615758	MS1 mz matched	451.45	40.5475	5.73e-05	4.89e-05	4.82e-05	6.12e-05	4.18e-05	3.98e-05	8.57e-05	6.55e-05	7.98e-05	1.61818	0.694374	0.0326356	1.09647	up	--
meta_462	1-Palmitoyl-2-hydroxy-sn-glycero-3-phosphoethanolamine	0.9775			MS2 forward	452.276	186.426	0.000407827	0.00037704	0.000372451	0.000387046	0.000472607	0.000397328	0.000243567	0.000357781	0.000275827	0.697842	-0.519027	0.0461043	1.05622	down	--
meta_464			Adenylylselenate;Robustaol A	10.5445189590355;-8.43545506120787	MS1 mz matched	455.165	284.57	1.18e-05	1.66e-05	1.83e-05	7.91e-06	8.99e-06	6.78e-06	2.84e-05	2.93e-05	3.14e-05	3.75933	1.91047	7.86e-05	1.26628	up	--
meta_465			O-Demethylpuromycin	-14.4473	MS1 mz matched	456.201	37.823	0.000139453	0.000140857	0.000116916	0.000116079	8.79e-05	7.68e-05	0.000154343	0.000139293	0.000173478	1.66368	0.734382	0.016276	1.15227	up	--
meta_466	1-Oleoyl-sn-glycerol 3-phosphate	0.9572			MS2 forward	457.234	239.049	0.000117045	0.000129582	0.000168452	0.000359088	0.000351131	0.000388688	4.32e-05	4.83e-05	4.27e-05	0.122182	-3.0329	0.000991218	1.2704	down	--
meta_467			4-trans-Hydroxyglipizide;3-cis-Hydroxyglipizide;	17.3253746009536;17.3253746009536;	MS1 mz matched	460.181	247.319	1.86e-05	1.87e-05	1.8e-05	1.4e-05	1.08e-05	1.43e-05	2.04e-05	2.05e-05	2.2e-05	1.60896	0.686124	0.00961943	1.21417	up	--
meta_468					Unmapped	460.887	378.464	6.92e-05	6.01e-05	7.11e-05	6.11e-05	5.64e-05	5.11e-05	8.48e-05	8.75e-05	7.39e-05	1.46125	0.547207	0.00931623	1.19022	up	--
meta_469					Unmapped	460.995	32.693	0.000136562	0.000124157	0.000143157	0.000306147	0.000245372	0.000273624	5.82e-05	7.32e-05	7.38e-05	0.248693	-2.00756	0.0043392	1.25026	down	--
meta_470			Lucidenic acid M;3-Dehydroecdysone;Podecdysone B	-12.4112548044592;-12.3266783920585;-12.3266783920585	MS1 mz matched	461.292	37.241	0.000291466	0.000319077	0.000274578	0.000438163	0.000411687	0.000419479	0.000148364	0.00025386	0.000128856	0.418394	-1.25707	0.0205379	1.21257	down	--
meta_472			Adenylsuccinic acid;N(6)-(1,2-dicarboxyethyl)AMP;Gentamicin C2;Gentamicin C2b;Sagamicin;Gentamicin C2a	6.55265108452598;6.55265108452598;-8.98811700220347;-8.98811700220347;-8.98811700220347	MS1 mz matched	462.296	174.207	0.000226856	0.00022841	0.000224624	4.05e-05	2.02e-05	4.63e-05	6.82e-05	6.65e-05	7.29e-05	1.94007	0.956106	0.0450322	1.14251	up	--
meta_474			Cephaeline	16.728	MS1 mz matched	465.283	49.378	0.000199089	0.000247466	0.000197054	0.000181359	9.21e-05	0.000126677	0.000373453	0.000465312	0.00035594	2.98593	1.57818	0.00426615	1.21185	up	--
meta_475			Cholesterol sulfate;Cholesterol sulfate;Cholest-5-en-3beta-ol sulfate	-21.3247928619143;-21.3661806040493	MS1 mz matched	465.302	25.547	0.000547879	0.000654263	0.000387199	0.000359471	0.000366449	0.000266971	0.00056937	0.000548551	0.000468723	1.598	0.676271	0.0112044	1.16797	up	--
meta_481			Clofazimine;Compound WIN VIII;5-(5-(2,6-Dichloro-4-(4,5-dihydro-2-oxazolyl)phenoxy)pentyl)-3-(hydroxyethyloxymethyleneoxymethyl)isoxazole	-8.34699236729461;2.98930264708324	MS1 mz matched	471.118	380.613	7.57e-05	6.89e-05	5.78e-05	4.38e-05	5.04e-05	6.3e-05	0.000108659	0.00011683	8.8e-05	1.99236	0.994482	0.0104434	1.17645	up	--
meta_483			Licorisoflavan A;16alpha,17-Dihydroxypregn-4-ene-3,20-dione cyclic acetal with 2-furyl methyl ketone	14.5486284199225;14.6038500313342	MS1 mz matched	473.217	37.86	0.000244823	0.000227955	0.000231079	0.000131331	0.000121514	0.000109012	0.000250118	0.00025481	0.000328995	2.30457	1.2045	0.0201267	1.20862	up	--
meta_484			Isorhamnetin 4'-O-glucuronide;6-Methoxyluteolin 7-glucuronide;8-Hydroxyluteolin 4'-methyl ether 8-glucuronide;Carmine red;3'-Methoxytricetin 7-glucuronide;Carmine;Carminic acid	-6.90514603977523;-6.90514603977523;-6.90514603977523;-6.90514603977523;-6.90514603977523;-6.90514603977523	MS1 mz matched	473.361	49.097	8.93e-05	0.000107195	0.000105403	5.98e-05	7.44e-05	5.84e-05	0.000133371	0.000139105	0.000133037	2.10566	1.07427	0.00202154	1.25676	up	--
meta_485			Doronine;4,8-Secosenecion-8,11,16-trione, 15,20-dihydro-12-(acetyloxy)-20-chloro-15-hydroxy-4-methyl-	-1.73944	MS1 mz matched	475.948	366.767	0.000641632	0.000626215	0.000571558	0.000548881	0.000545426	0.000546156	0.000702974	0.000817606	0.000707741	1.35835	0.441854	0.0345347	1.18461	up	--
meta_486			LysoPE(18:2(9Z,12Z)/0:0);LysoPE(0:0/18:2(9Z,12Z));	-3.22511342423645;-3.22511342423645;	MS1 mz matched	476.276	185.722	0.000927002	0.000905628	0.000927485	0.000828119	0.000810677	0.000915584	0.000466676	0.000570965	0.00047686	0.592904	-0.75413	0.00172334	1.2347	down	--
meta_487			CB3717	-17.3833	MS1 mz matched	476.449	367.964	0.000122453	0.000128847	0.000167988	0.000134664	0.000133484	0.000152151	0.000213685	0.000173164	0.000202244	1.4016	0.487079	0.0260415	1.14714	up	--
meta_488			18-Carboxy-dinor-LTE4;Platensimycin;(-)-Platensimycin	-13.8786221852473;-6.34663315652544	MS1 mz matched	478.134	54.9535	0.000349087	0.000344863	0.000283474	0.000208013	0.000178922	0.000135532	0.000355122	0.000321866	0.00035629	1.97769	0.983818	0.00531679	1.23295	up	--
meta_489			LysoPE(18:0/0:0);LysoPE(0:0/18:0);LysoPC(15:0);	-3.82159909943592;-3.82159909943592;-3.82159909943592;	MS1 mz matched	480.307	179.917	0.0026523	0.00286125	0.00295699	0.00269135	0.00290327	0.00279355	0.00214099	0.00243752	0.0021704	0.804576	-0.3137	0.0121125	1.18319	down	--
meta_492			hydroxynefazodone;6-O-Glc-paromamine;Kamycin X;Kamycin D	-19.305907029954;-24.9370339892437;-24.9370339892437;-24.9370339892437	MS1 mz matched	484.203	351.433	1.66e-05	1.76e-05	2.13e-05	3.65e-05	3.39e-05	4.05e-05	5.18e-06	6.16e-06	4.77e-06	0.145287	-2.78302	0.0025658	1.26464	down	--
meta_493					Unmapped	486.215	27.9005	0.000206458	0.000194883	0.000193143	4.21e-05	4.21e-05	1.82e-05	0.000249134	0.000353325	0.000309615	8.91298	3.15591	0.00871006	1.23821	up	--
meta_496					Unmapped	492.988	370.548	0.0102474	0.00999953	0.00910754	0.00845733	0.00874127	0.00953974	0.0134341	0.0132059	0.011159	1.41366	0.499437	0.022275	1.16428	up	--
meta_501			Musabalbisiane B;Eucaglobulin;	-1.45812587361514;-1.45812587361514;	MS1 mz matched	497.165	46.473	0.000464536	0.000391835	0.000294979	0.000176352	0.000234859	0.000246767	0.000475496	0.00054226	0.000350684	2.07977	1.05642	0.0381411	1.12729	up	--
meta_503			Glucocheirolin;Glucocheirolin;3-Methylsufonylpropyl glucosinolate	-12.9208256200143;-12.9832354541417	MS1 mz matched	498.036	35.2775	3.1e-05	3.2e-05	3.59e-05	5.07e-05	5.83e-05	6.94e-05	1.7e-05	2.25e-05	1.7e-05	0.316911	-1.65785	0.0109278	1.23264	down	--
meta_505					Unmapped	499.049	286.434	5.77e-05	5.13e-05	6.44e-05	8.39e-05	9.48e-05	0.000115995	2.59e-05	3.7e-05	6.37e-05	0.42939	-1.21964	0.0197365	1.13659	down	--
meta_510			LysoPE(0:0/20:2(11Z,14Z));LysoPE(20:2(11Z,14Z)/0:0);	-18.9459350124634;-18.9459350124634;	MS1 mz matched	504.307	178.522	0.00187281	0.00181133	0.00187127	0.00180653	0.00192067	0.00163857	0.00100955	0.00136002	0.00101906	0.631528	-0.663081	0.0122306	1.16893	down	--
meta_512			dGTP;Adenosine triphosphate;2-hydroxy-dATP;ATP;Adenosine 5'-triphosphate;dGTP;2'-Deoxyguanosine 5'-triphosphate;Deoxyguanosine 5'-triphosphate;Deoxyguanosine triphosphate;2-Hydroxy-dATP;2-Hydroxy-2'-deoxyadenosine 5'-triphosphate	8.55966607586132;8.55966607586132;8.55966607586132;8.55966607586132;8.55966607586132;8.55966607586132	MS1 mz matched	506.185	291.363	7.45e-05	6.25e-05	6.42e-05	2.48e-05	2.82e-05	2.79e-05	7.77e-05	0.00011457	0.000109149	3.72557	1.89746	0.0228658	1.20968	up	--
meta_513			C.I. Acid Yellow 17;C.I. Pigment Yellow;Gymnodimine;Gymnodimine A;GYM A	11.8267382841939;11.8267382841939;-7.68722987515221	MS1 mz matched	506.323	176.363	0.000893136	0.00087614	0.000853138	0.00079765	0.000856255	0.000798187	0.000691685	0.000714174	0.000668703	0.846037	-0.241206	0.00838594	1.1939	down	--
meta_515			Nb-trans-Feruloylserotonin glucoside;	9.4699457662952;	MS1 mz matched	513.192	243.219	1.54e-05	1.52e-05	1.75e-05	3.42e-06	3.55e-06	4.46e-06	2.17e-05	2.01e-05	1.53e-05	4.99704	2.32107	0.0133236	1.23233	up	--
meta_520					Unmapped	522.86	377.315	0.000108578	9.7e-05	7.83e-05	7.86e-05	6.66e-05	6.21e-05	8.52e-05	9.18e-05	9.28e-05	1.30171	0.380403	0.0342293	1.13539	up	--
meta_522					Unmapped	525.225	27.498	0.000125738	0.000135955	0.000130195	1.76e-05	2.81e-05	1.98e-05	0.000172566	0.000120888	0.000221098	7.8515	2.97297	0.0340284	1.18777	up	--
meta_525					Unmapped	528.284	181.876	0.000886791	0.000939603	0.001029	0.00122077	0.00122235	0.00120239	0.000604803	0.000605608	0.000853832	0.566242	-0.820508	0.0232844	1.21239	down	--
meta_526			C.I. Acid Yellow 17;C.I. Pigment Yellow;Gymnodimine;Gymnodimine A;GYM A	11.8267382841939;11.8267382841939;-7.68722987515221	MS1 mz matched	528.307	173.673	0.000728392	0.000920993	0.000928717	0.000514477	0.00050692	0.000334184	0.00103468	0.00107368	0.0010886	2.35837	1.23779	0.00601543	1.25195	up	--
meta_529			CDP-4-dehydro-3,6-dideoxy-D-glucose;CDP-3,6-dideoxy-D-erythro-hexos-4-ulose;CDP-4-dehydro-3,6-dideoxy-alpha-D-glucose;CDP-4-dehydro-3,6-dideoxy-D-glucose epimer	16.3748585317433;16.3748585317433	MS1 mz matched	530.3	179.715	0.028999	0.0299909	0.0318211	0.0287628	0.0313128	0.0292492	0.0219569	0.0258882	0.0243743	0.808502	-0.306676	0.0188991	1.14998	down	--
meta_537					Unmapped	537.329	178.776	0.00128707	0.00108364	0.00115934	0.0010848	0.00109471	0.00102275	0.000801971	0.00095881	0.00079667	0.798641	-0.324381	0.0404613	1.12112	down	--
meta_538					Unmapped	542.3	178.624	0.000202279	0.000187136	0.00021	0.000252496	0.000269751	0.00025576	0.000107094	0.000124051	9.67e-05	0.421417	-1.24668	0.00023715	1.26325	down	--
meta_540			CMP-3-deoxy-D-manno-octulosote;CMP-KDO;CMP-beta-KDO	-8.62023	MS1 mz matched	542.369	34.618	6.69e-05	6.39e-05	5.36e-05	0.000221946	0.000195189	0.000140274	9.47e-06	1.85e-05	1.46e-05	0.0765066	-3.70827	0.0181023	1.2172	down	--
meta_543					Unmapped	545.97	370.993	0.00134095	0.00129075	0.00124585	0.00125091	0.00130471	0.00127849	0.00156479	0.00147961	0.00150182	1.18573	0.245775	0.002908	1.23387	up	--
meta_544					Unmapped	546.472	371.036	0.000411964	0.000397683	0.000425954	0.000396841	0.00039687	0.000428954	0.000540483	0.000520518	0.000460909	1.24475	0.315853	0.0365253	1.12251	up	--
meta_547			Pateamine;Pateamine A	-23.105	MS1 mz matched	554.3	178.131	0.0236674	0.0220291	0.0240477	0.0227589	0.0230921	0.0228698	0.0148093	0.0155914	0.0116351	0.61169	-0.709127	0.0174751	1.22833	down	--
meta_548					Unmapped	555.287	380.201	5.29e-05	5.01e-05	3.49e-05	2.65e-05	1.59e-05	1.03e-05	5.61e-05	7.72e-05	5.15e-05	3.50566	1.80968	0.0143764	1.17542	up	--
meta_551			DG(15:0/18:3(9Z,12Z,15Z)/0:0);DG(15:0/0:0/18:3n3);DG(14:1n5/0:0/18:2n6);DG(18:3(9Z,12Z,15Z)/15:0/0:0);DG(15:0/18:3(6Z,9Z,12Z)/0:0);DG(15:0/0:0/18:3n6);DG(18:3(6Z,9Z,12Z)/15:0/0:0);DG(14:1n5/0:0/20:2n6);	-2.38553121112403;-2.38553121112403;-2.38553121112403;-2.38553121112403;-2.38553121112403;-2.38553121112403;-2.38553121112403;-2.38553121112403;	MS1 mz matched	557.455	49.073	0.000848935	0.000828038	0.000712278	0.000454377	0.000465362	0.000448763	0.000809822	0.000905186	0.000735308	1.79051	0.84037	0.0173079	1.22515	up	--
meta_552					Unmapped	557.95	369.478	0.00128293	0.00117325	0.00112276	0.00104509	0.00110899	0.00107183	0.0014926	0.0015165	0.00126833	1.32597	0.407044	0.0411364	1.15214	up	--
meta_553					Unmapped	558.452	370.433	0.000358641	0.000302451	0.000314975	0.000276494	0.000276828	0.00033334	0.000420165	0.000411651	0.000356863	1.34062	0.422903	0.0213825	1.10957	up	--
meta_558					Unmapped	571.286	233.695	4.13e-05	4.68e-05	4.95e-05	4.7e-05	5.18e-05	5.66e-05	2.77e-05	3.3e-05	2.61e-05	0.558672	-0.839925	0.00349903	1.22572	down	--
meta_560			Nb-trans-Feruloylserotonin glucoside;	9.4699457662952;	MS1 mz matched	573.214	243.225	6.95e-06	8.6e-06	8.22e-06	1.81e-06	1.53e-06	1.24e-06	9.33e-06	1.12e-05	8.92e-06	6.43617	2.6862	0.00535585	1.2521	up	--
meta_562					Unmapped	576.284	175.649	0.000606645	0.000621401	0.000627681	0.000907831	0.000947031	0.000937334	0.000633602	0.000626076	0.000373816	0.585021	-0.773439	0.0432385	1.16322	down	--
meta_563			Formamidopyrimidine nucleoside triphosphate;Formamidopyrimidine nucleoside triphosphate	-9.65709459323769;-9.61180862456301	MS1 mz matched	577.947	369.409	0.000637604	0.00057718	0.000592319	0.000536926	0.000592852	0.000591691	0.000833453	0.000776624	0.000701483	1.34278	0.425227	0.0206242	1.16505	up	--
meta_564			Fumitremorgin A	9.82488	MS1 mz matched	578.3	173.637	0.0111452	0.0124548	0.0121801	0.00838792	0.00831714	0.00829223	0.0152867	0.0135545	0.0113634	1.60836	0.685588	0.0465835	1.16298	up	--
meta_567			20-Oxo-5-O-beta-mycaminosyltylactone;23-Deoxy-5-O-beta-mycaminosyltylonolide	5.47547	MS1 mz matched	580.36	175.141	0.00104306	0.00110537	0.00119029	0.00108596	0.00113459	0.00117665	0.000892183	0.000875878	0.000794773	0.754395	-0.406608	0.00239434	1.22781	down	--
meta_568					Unmapped	581.455	46.499	0.00043255	0.000436678	0.000404447	0.000634142	0.00051114	0.000562079	0.000297176	0.000271442	0.000300089	0.508801	-0.974828	0.0118786	1.22495	down	--
meta_571			Bilirubin;4E,15Z-Bilirubin IXa;Bilirubin;(3Z)-Phytochromobilin;15,16-Dihydrobiliverdin;15,16-Dihydrobiliverdin IXalpha;15,16-Dihydrobiliverdin ixa	1.403305223072;1.403305223072;1.37746068335428;1.37746068335428;1.37746068335428	MS1 mz matched	583.264	123.813	0.000124069	0.000118698	0.000121777	7.19e-05	5.04e-05	8.11e-05	0.000184088	0.000181902	0.000241072	2.9841	1.57729	0.00955165	1.21185	up	--
meta_574			Prunin 6''-O-gallate;	-4.43309571945302;	MS1 mz matched	585.487	43.19	0.000603173	0.000557289	0.00055486	0.000660669	0.000601308	0.000607785	0.000215494	0.000384761	0.00037345	0.520764	-0.941298	0.022371	1.18697	down	--
meta_575					Unmapped	585.998	30.088	0.0001839	0.000193621	0.000187089	0.000357108	0.000370739	0.000376968	1.21e-05	8.49e-06	1.2e-05	0.0294999	-5.08314	0.000159981	1.27228	down	--
meta_576					Unmapped	589.445	109.597	0.00105746	0.000968193	0.00094753	0.00121674	0.00100839	0.00100637	0.000642445	0.000643929	0.000754206	0.631465	-0.663226	0.0146746	1.17327	down	--
meta_577			Feruloyl-beta-sitosterol;Ubiquinone 6;Ubiquinone-6;Coenzyme Q6	19.3716985917282;19.3716985917282;19.3891437392577	MS1 mz matched	589.445	141.779	0.000207045	0.000197816	0.000202282	0.000185975	0.000168145	0.000181748	0.000131433	0.000127963	0.000118539	0.705277	-0.503739	0.00202086	1.23177	down	--
meta_578			Feruloyl-beta-sitosterol;Ubiquinone 6;Ubiquinone-6;Coenzyme Q6	20.3943370251649;20.3943370251649;20.4117821905341	MS1 mz matched	589.446	77.3085	0.000431903	0.000397113	0.000290797	0.000409059	0.000303461	0.000312645	0.000196561	0.000225819	0.000114782	0.523977	-0.932426	0.0264646	1.09166	down	--
meta_580					Unmapped	594.338	199.362	4.39e-05	5.11e-05	4.48e-05	9.89e-05	0.000101121	9.03e-05	9.85e-06	1.19e-05	1.06e-05	0.111596	-3.16364	0.00106629	1.26688	down	--
meta_583			Pipercyclobutanamide B;Dipiperamide D;Berbamunine;(1S)-1,2,3,4-Tetrahydro-1-[[4-[2-hydroxy-5-[[(1R)-1,2,3,4-tetrahydro-7-hydroxy-6-methoxy-2-methyl-1-isoquinolinyl]methyl]phenoxy]phenyl]methyl]-6-methoxy-2-methyl-7-isoquinolinol;Guattegaumerine;N,N'-Dimethyllindoldhamine;Magnoline	-4.15503473701139;-4.15503473701139;-4.09298450448307;-4.09298450448307;-4.09298450448307	MS1 mz matched	595.286	232.028	5.23e-05	3.44e-05	5.18e-05	4.22e-05	4.35e-05	3.83e-05	3.3e-05	2.9e-05	2.18e-05	0.67622	-0.564435	0.0372024	1.1138	down	--
meta_589			Presqualene diphosphate;All-trans-hexaprenyl diphosphate;Inuline;Anthranoyllycoctonine	20.7617416316764;20.7617416316764;9.55101041174784	MS1 mz matched	602.344	173.548	0.0012041	0.00143363	0.00131711	0.000976886	0.00103031	0.00103543	0.00148892	0.00134118	0.00131637	1.36279	0.446558	0.0131966	1.21491	up	--
meta_593			Chrysoeriol 7-O-(6''-malonyl-glucoside);Myricetin 3-(3'',4''-diacetylrhamnoside);	-17.6862162563906;-17.6862162563906;	MS1 mz matched	607.456	109.844	0.000141903	0.000142184	0.000155319	0.000141236	0.000152385	0.000143264	8.74e-05	9.49e-05	7.05e-05	0.578428	-0.789792	0.00544812	1.23277	down	--
meta_595					Unmapped	610.213	27.467	0.00014931	0.000169899	0.00016688	9.23e-06	1.24e-05	6.13e-06	0.000233655	0.000163894	0.000273096	24.117	4.59198	0.0211961	1.22153	up	--
meta_596					Unmapped	610.933	368.951	0.000555186	0.000600665	0.000594111	0.000510132	0.000526167	0.000512262	0.000746013	0.000758658	0.000716929	1.43462	0.52067	0.000917914	1.2625	up	--
meta_599					Unmapped	614.027	30.087	3.98e-05	4.83e-05	4.74e-05	4.84e-05	5.07e-05	4.75e-05	1.31e-05	3.14e-06	1.1e-05	0.185892	-2.42747	0.00306537	1.25415	down	--
meta_603			Deserpidine;Deserpidine	24.528293368881;24.5563090001181	MS1 mz matched	615.234	380.37	1.98e-05	2.02e-05	1.97e-05	1.06e-05	9.01e-06	1.07e-05	2.75e-05	3.1e-05	2.89e-05	2.88546	1.5288	0.000438485	1.26166	up	--
meta_608			CE(16:0);Cholesteryl palmitate	13.9186125926586;13.9186125926586	MS1 mz matched	624.064	286.44	2.5e-05	2.44e-05	2.71e-05	4.45e-05	5.04e-05	6.26e-05	1.99e-05	2.34e-05	2.73e-05	0.447746	-1.15925	0.0205462	1.19291	down	--
meta_611			8-C-Ascorbylepigallocatechin 3-gallate;Myricetin 7-(6''-galloylglucoside);Caldariellaquinol	-14.2559448520038;-14.2559448520038;7.72120434603488	MS1 mz matched	631.471	43.209	0.00077075	0.000799308	0.000804768	0.0014162	0.00119976	0.00117633	0.000401017	0.000500891	0.000524908	0.376243	-1.41027	0.00293761	1.23904	down	--
meta_616			Hexyl heptanoate;	-22.9759238992623;	MS1 mz matched	637.216	380.273	1.63e-05	1.77e-05	1.57e-05	1.48e-05	9.3e-06	9.27e-06	2.66e-05	3.06e-05	2.79e-05	2.54887	1.34986	0.00267122	1.23699	up	--
meta_618					Unmapped	639.953	370.797	0.00135785	0.00134568	0.00128704	0.00123692	0.00116982	0.00122061	0.00155838	0.00154535	0.00150686	1.27106	0.346035	0.000308277	1.25829	up	--
meta_619					Unmapped	640.455	371.091	0.000456599	0.000400089	0.000342626	0.000386618	0.000376855	0.000387883	0.000469352	0.000481552	0.000470083	1.23419	0.30356	7.72e-05	1.26244	up	--
meta_623			LysoPC(24:0);	13.6799651018515;	MS1 mz matched	647.487	49.073	8.25e-05	9.03e-05	0.000100795	9.42e-05	6.85e-05	7.4e-05	4.29e-05	4.05e-05	3.28e-05	0.491178	-1.02568	0.02393	1.16555	down	--
meta_625			Uzarigenin 3-[xylosyl-(1-&gt;2)-rhamnoside];Gnididilatin	-19.3538434797401;13.1095756453775	MS1 mz matched	651.333	121.322	0.000102177	8.44e-05	0.000103628	5.05e-05	4.89e-05	6.73e-05	0.000175389	0.000136887	0.000145677	2.74722	1.45797	0.00527797	1.22839	up	--
meta_631					Unmapped	660.341	232.791	6.48e-05	5.41e-05	5.88e-05	9.62e-05	8.22e-05	8.3e-05	2.63e-05	3.2e-05	3.51e-05	0.357471	-1.4841	0.00133006	1.24711	down	--
meta_634					Unmapped	663.479	49.743	9.77e-05	0.000102091	8.71e-05	9.17e-05	0.000102173	7.17e-05	4.18e-05	5.42e-05	4.31e-05	0.523704	-0.933177	0.0274304	1.14942	down	--
meta_635					Unmapped	663.914	367.755	0.00035706	0.000383827	0.000346204	0.000341062	0.000314696	0.000314833	0.000432819	0.000401044	0.000382854	1.25358	0.326058	0.0138801	1.18221	up	--
meta_636			Nicotinic acid adenine dinucleotide;Deamino-D+;Deamido-D+;Deamido-D;Nicotimide hypoxanthine dinucleotide	15.3287152822493;15.3287152822493;15.3287152822493	MS1 mz matched	664.416	367.539	7.8e-05	9.36e-05	9.14e-05	6.82e-05	7.55e-05	9.05e-05	0.000126674	0.000119544	9.9e-05	1.47364	0.559383	0.0271528	1.09632	up	--
meta_637					Unmapped	664.629	59.634	0.000142867	0.000155551	0.000125335	0.000106769	8.26e-05	0.000130936	0.000229891	0.000223907	0.00017078	1.95018	0.963609	0.0146477	1.15188	up	--
meta_638					Unmapped	671.931	369.75	0.000337581	0.000300498	0.000308181	0.000267421	0.000302608	0.000265055	0.000447814	0.000454407	0.000358394	1.50957	0.594135	0.0313152	1.15103	up	--
meta_639					Unmapped	672.073	27.581	0.000240324	0.000245377	0.000244141	0.00031698	0.000263489	0.000293569	0.000152634	9.56e-05	7.44e-05	0.369135	-1.43778	0.00452123	1.21263	down	--
meta_643					Unmapped	676.335	272.63	4.93e-05	4.6e-05	5.85e-05	9.09e-05	9.72e-05	0.000109137	1.55e-05	1.92e-05	2.49e-05	0.200609	-2.31754	0.000984226	1.26171	down	--
meta_646			Cerdlan;Deamino-D+;Deamido-D+;Deamido-D;Nicotimide hypoxanthine dinucleotide	14.0667708585907;15.3287152822493;15.3287152822493	MS1 mz matched	681.457	371.09	0.000291874	0.000347908	0.000355709	0.000338334	0.000333885	0.000356669	0.000478713	0.000466801	0.00042772	1.33468	0.41649	0.00822386	1.21829	up	--
meta_647			UDP-N-acetyl-alpha-D-glucosamine 3'-phosphate	-6.095	MS1 mz matched	686.329	213.786	0.000138372	0.000128173	0.000119112	0.000105917	0.000111969	9.95e-05	0.000146738	0.000178171	0.000162699	1.53626	0.619421	0.0146952	1.20094	up	--
meta_648					Unmapped	688.345	180.687	0.000331762	0.00022955	0.000205857	0.000293719	0.000293078	0.000255852	0.00017527	0.000159901	0.000137812	0.561305	-0.833144	0.00188781	1.22299	down	--
meta_653					Unmapped	694.428	370.06	0.000126063	0.000122524	0.000108349	0.00010879	0.000109489	9.76e-05	0.000161093	0.00014446	0.000131924	1.38507	0.469962	0.0255862	1.16273	up	--
meta_654					Unmapped	696.987	370.993	0.00295193	0.00268878	0.00269615	0.00248532	0.00272405	0.00265894	0.00336141	0.00316944	0.00308398	1.22197	0.289207	0.00618342	1.18872	up	--
meta_657					Unmapped	709.503	163.685	7.98e-05	5.49e-05	5.7e-05	2.43e-05	3e-05	2.38e-05	4.9e-05	4.64e-05	6.19e-05	2.01513	1.01087	0.0195913	1.18487	up	--
meta_659			19'-Hexanoyloxymytiloxanthin;Hydroxychlorobactene glucoside	-1.81032110175019;-1.82463746194199	MS1 mz matched	711.469	371.239	0.000143417	0.000155492	0.000130325	0.000144704	0.000156137	0.000142719	0.000199327	0.00017959	0.000176747	1.25274	0.325083	0.0169958	1.16745	up	--
meta_660					Unmapped	712.344	180.778	0.000256763	0.000182668	0.000180533	0.000229466	0.000241871	0.000241543	0.000101588	0.000147604	0.000102393	0.493191	-1.01978	0.0112633	1.23507	down	--
meta_665			PC(14:1(9Z)/14:1(9Z));	19.5874526339536;	MS1 mz matched	725.917	369.083	6.58e-05	9.03e-05	0.00010264	7.75e-05	6.56e-05	5.03e-05	0.000124499	0.000114224	0.000117073	1.83881	0.878772	0.0118533	1.22342	up	--
meta_666					Unmapped	728.878	365.892	0.000332466	0.000440122	0.000488468	0.000278343	0.000287661	0.000293374	0.000405142	0.000424671	0.000511179	1.56042	0.641934	0.036753	1.17536	up	--
meta_667			PC(18:3(9Z,12Z,15Z)/16:1(9Z));PE(15:0/22:4(7Z,10Z,13Z,16Z));PC(20:4(5Z,8Z,11Z,14Z)/14:0);PC(16:1(9Z)/18:3(6Z,9Z,12Z));PC(14:0/20:4(5Z,8Z,11Z,14Z));PC(14:0/20:4(8Z,11Z,14Z,17Z));PC(16:0/18:4(6Z,9Z,12Z,15Z));PC(20:4(8Z,11Z,14Z,17Z)/14:0);PC(20:3(8Z,11Z,14Z)/14:1(9Z));PC(14:1(9Z)/20:3(5Z,8Z,11Z));PC(16:1(9Z)/18:3(9Z,12Z,15Z));PC(14:1(9Z)/20:3(8Z,11Z,14Z));PC(18:4(6Z,9Z,12Z,15Z)/16:0);PC(18:3(6Z,9Z,1…	-15.7324679180871;-15.7324679180871;-15.7324679180871;-15.7324679180871;-15.7324679180871;-15.7324679180871;-15.7324679180871;-15.7324679180871;-15.7324679180871;-15.7324679180871;-15.7324679180871;-15.7324679180871;-15.7324679180871;-15.7324679180871;-15.7324679180871;-15.7324679180871;	MS1 mz matched	734.503	39.248	6.08e-05	5.33e-05	4.53e-05	5.34e-05	5.29e-05	3.79e-05	2.29e-05	3.04e-05	2.16e-05	0.520083	-0.943187	0.0266554	1.13014	down	--
meta_668			Molybdopterin guanine dinucleotide	-8.56323	MS1 mz matched	737.535	160.192	0.000423909	0.000357557	0.000366427	0.000165561	0.000214913	9.76e-05	0.000279179	0.000325233	0.000343988	1.98396	0.988386	0.0251915	1.14268	up	--
meta_671			Pseudoargiopinin I	-9.20221	MS1 mz matched	742.956	370.764	0.000213113	0.000204304	0.000170025	0.000192885	0.000181877	0.000204757	0.00026688	0.000229804	0.000247634	1.28437	0.361065	0.0178502	1.15783	up	--
meta_672					Unmapped	744.909	367.871	0.00065724	0.000607445	0.000597652	0.000548472	0.000532865	0.00058816	0.000750327	0.000800282	0.000688034	1.34091	0.423212	0.0141488	1.18268	up	--
meta_674					Unmapped	749.08	286.408	2.46e-05	2.69e-05	2.69e-05	3.07e-05	4.54e-05	3.87e-05	1.45e-05	1.81e-05	2.98e-05	0.542954	-0.881097	0.0492504	1.04264	down	--
meta_675					Unmapped	753.373	132.679	1.53e-05	1.41e-05	1.32e-05	5.19e-06	6.06e-06	6.6e-06	1.71e-05	1.5e-05	1.88e-05	2.8477	1.5098	0.00478919	1.24366	up	--
meta_677			Lividomycin A	15.4987	MS1 mz matched	760.358	443.752	0.000752256	0.00108173	0.000802758	0.000745481	0.000675559	0.00074402	0.00132289	0.00126521	0.00110734	1.70685	0.771339	0.00903385	1.2294	up	--
meta_683					Unmapped	765.179	342.261	5.29e-05	4.65e-05	6.64e-05	0.000111954	0.000106549	0.000134018	1.41e-05	1.92e-05	1.79e-05	0.145257	-2.78332	0.00563356	1.25786	down	--
meta_684					Unmapped	771.348	443.798	5.32e-05	6.32e-05	5.34e-05	4.77e-05	4.12e-05	4.65e-05	8.9e-05	6.71e-05	6.9e-05	1.66276	0.73358	0.0418005	1.14948	up	--
meta_688					Unmapped	779.838	471.192	9.39e-05	0.000102776	0.000134471	0.000248824	0.000167719	0.000333684	2.64e-05	4.27e-05	3.47e-05	0.13835	-2.8536	0.0448636	1.16724	down	--
meta_690			PS(16:0/18:1(9Z));PS(18:0/16:1(9Z));PS(16:1(9Z)/18:0);PS(18:1(9Z)/16:0);1-Hexadecanoyl-2-(9Z-octadecenoyl)-sn-glycero-3-phosphoserine	6.98050638707585;6.98050638707585;6.98050638707585;6.98050638707585;6.95975828355046	MS1 mz matched	782.503	39.234	4.94e-05	5.8e-05	3.45e-05	5e-05	5.96e-05	3.97e-05	1.96e-05	2.13e-05	1.67e-05	0.385494	-1.37522	0.0283125	1.18265	down	--
meta_691			Beauvericin	8.3082	MS1 mz matched	782.955	371.444	0.000317971	0.000289144	0.000235899	0.000274058	0.000295723	0.000255766	0.000449658	0.000413686	0.000348047	1.46738	0.553242	0.0360046	1.14271	up	--
meta_693					Unmapped	790.879	366.208	5.48e-05	4.13e-05	5.86e-05	5.7e-05	6.5e-05	6.27e-05	9.07e-05	7.34e-05	8.94e-05	1.37245	0.456752	0.0382237	1.12711	up	--
meta_705					Unmapped	810.881	366.596	0.000401599	0.000383896	0.00037047	0.000342838	0.000349663	0.000360084	0.000508819	0.000528019	0.00043928	1.40237	0.487872	0.0309944	1.18272	up	--
meta_711			3-O-Sulfogalactosylceramide (d18:1/16:0);	-14.1006840114663;	MS1 mz matched	817.051	59.851	4.64e-05	5.23e-05	2.8e-05	2.58e-05	3.25e-05	4.65e-05	6.97e-05	7.14e-05	6.31e-05	1.9473	0.961475	0.0200969	1.1713	up	--
meta_715			PG(18:0/22:5(4Z,7Z,10Z,13Z,16Z));PG(18:0/22:5(7Z,10Z,13Z,16Z,19Z));PG(18:1(11Z)/22:4(7Z,10Z,13Z,16Z));PG(18:1(9Z)/22:4(7Z,10Z,13Z,16Z));	5.17211226037698;5.17211226037698;5.17211226037698;5.17211226037698;	MS1 mz matched	823.56	134.081	0.00196877	0.00164094	0.00159371	0.000830739	0.000877881	0.000670564	0.00186044	0.00185829	0.00170856	2.28115	1.18976	0.000295746	1.25884	up	--
meta_716			PG(18:0/22:5(4Z,7Z,10Z,13Z,16Z));PG(18:0/22:5(7Z,10Z,13Z,16Z,19Z));PG(18:1(11Z)/22:4(7Z,10Z,13Z,16Z));PG(18:1(9Z)/22:4(7Z,10Z,13Z,16Z));	6.38488508384136;6.38488508384136;6.38488508384136;6.38488508384136;	MS1 mz matched	823.56	76.618	0.00359832	0.00314631	0.0034591	0.00196801	0.00205953	0.00108296	0.00388804	0.00445341	0.00469323	2.55057	1.35082	0.00319589	1.2233	up	--
meta_717			PG(18:0/22:5(4Z,7Z,10Z,13Z,16Z));PG(18:0/22:5(7Z,10Z,13Z,16Z,19Z));PG(18:1(11Z)/22:4(7Z,10Z,13Z,16Z));PG(18:1(9Z)/22:4(7Z,10Z,13Z,16Z));	3.83393872689397;3.83393872689397;3.83393872689397;3.83393872689397;	MS1 mz matched	823.56	52.3675	0.000484605	0.000423909	0.000660962	0.00049537	0.000499622	0.000573401	0.000654633	0.000607112	0.000743604	1.2786	0.354566	0.0463421	1.06157	up	--
meta_718			Vincristine;Vincristine;22-Oxovincaleukoblastine	-0.275529312059099;-0.275529312059099	MS1 mz matched	823.957	371.536	0.000256736	0.000209771	0.000198371	0.000200137	0.000236606	0.000211287	0.000290622	0.000271588	0.00024851	1.25105	0.32314	0.0296472	1.08897	up	--
meta_722			Monoammonium glycyrrhizite	-17.0354	MS1 mz matched	838.409	463.089	0.000490388	0.000436019	0.000360189	0.000281934	0.000157782	8.54e-05	0.00127345	0.00164125	0.000775898	7.02793	2.8131	0.0460075	1.14377	up	--
meta_724			PG(18:0/22:5(4Z,7Z,10Z,13Z,16Z));PG(18:0/22:5(7Z,10Z,13Z,16Z,19Z));PG(18:1(11Z)/22:4(7Z,10Z,13Z,16Z));PG(18:1(9Z)/22:4(7Z,10Z,13Z,16Z));	5.17211226037698;5.17211226037698;5.17211226037698;5.17211226037698;	MS1 mz matched	840.575	134.043	0.00238233	0.00263138	0.00273356	0.00115917	0.00145782	0.00102065	0.00290077	0.00273684	0.00268781	2.28869	1.19452	0.00184305	1.2528	up	--
meta_725			PG(18:0/22:5(4Z,7Z,10Z,13Z,16Z));PG(18:0/22:5(7Z,10Z,13Z,16Z,19Z));PG(18:1(11Z)/22:4(7Z,10Z,13Z,16Z));PG(18:1(9Z)/22:4(7Z,10Z,13Z,16Z));	5.17211226037698;5.17211226037698;5.17211226037698;5.17211226037698;	MS1 mz matched	840.575	111.647	0.00903791	0.00507382	0.00886134	0.00572246	0.00390873	0.00233818	0.00654098	0.00753146	0.00850683	1.88642	0.915652	0.0475737	1.08394	up	--
meta_726			TG(14:1(9Z)/18:4(6Z,9Z,12Z,15Z)/20:5(5Z,8Z,11Z,14Z,17Z));TG(14:1(9Z)/20:5(5Z,8Z,11Z,14Z,17Z)/18:4(6Z,9Z,12Z,15Z));TG(18:4(6Z,9Z,12Z,15Z)/14:1(9Z)/20:5(5Z,8Z,11Z,14Z,17Z));C-1027 Chromophore;C-1027	-12.6887345501821;-12.6887345501821;-12.6887345501821;19.4487789131311	MS1 mz matched	842.25	396.663	2.47e-05	2.65e-05	3.78e-05	4.91e-05	6.07e-05	6.94e-05	1.16e-05	1.37e-05	1.26e-05	0.211561	-2.24085	0.0145334	1.24117	down	--
meta_731					Unmapped	849.399	463.089	3.65e-05	3.05e-05	2.83e-05	2.21e-05	1.38e-05	8.03e-06	9.4e-05	7.65e-05	4.98e-05	5.01467	2.32616	0.0346736	1.16152	up	--
meta_732			Malomoyl-CoA	-1.75933	MS1 mz matched	851.591	73.316	0.00145341	0.00113963	0.000791493	0.000410732	0.000404534	0.000242691	0.000805296	0.000884404	0.00113193	2.66705	1.41525	0.0122269	1.19154	up	--
meta_733			Malomoyl-CoA	-2.93222	MS1 mz matched	851.59	131.911	0.000668099	0.00061307	0.000487503	0.00023686	0.000249865	0.000194804	0.00053578	0.000534597	0.00069103	2.58449	1.36988	0.0135812	1.2195	up	--
meta_734					Unmapped	856.942	371.528	0.000495267	0.00047042	0.000436828	0.000344796	0.000463027	0.000450967	0.000653568	0.000541688	0.000559741	1.39419	0.479431	0.0321037	1.07628	up	--
meta_736					Unmapped	858.465	55.575	0.000322347	0.000305313	0.000347018	0.000357393	0.000440843	0.000325469	0.000175761	0.000270182	0.000263581	0.631415	-0.663339	0.0404562	1.06041	down	--
meta_741			Malomoyl-CoA	-2.93222	MS1 mz matched	868.605	132.005	0.000761928	0.000745498	0.000726765	0.000337145	0.000385445	0.000290737	0.000768413	0.000718176	0.00105364	2.50682	1.32586	0.0327378	1.17329	up	--
meta_742			3'-p-Hydroxypaclitaxel;	20.8788195959014;	MS1 mz matched	868.924	370.872	0.0012484	0.00115482	0.00112253	0.00103164	0.000990274	0.00107579	0.00138353	0.00132992	0.00119844	1.26284	0.336668	0.0241117	1.16126	up	--
meta_744			Sarsasapogenin 3-[4''-glucosyl-6''-arabinosylglucoside];Sarsasapogenin 3-O-[beta-D-Glucopyranosyl-(1-&gt;2)-[beta-D-xylopyranosyl-(1-&gt;4)]-beta-D-glucopyranoside];Schidigerasaponin D1;Capsicoside C2;Smilagenin 3-[2''-glucosyl-6''-arabinosylglucoside];	-9.50709383829544;-9.50709383829544;-9.50709383829544;-9.50709383829544;-9.50709383829544;	MS1 mz matched	872.01	189.92	0.000183674	0.00011214	0.00017389	0.000111679	0.000124718	9.84e-05	0.000178055	0.000172322	0.000183251	1.59397	0.672622	0.00604315	1.23814	up	--
meta_745					Unmapped	874.096	286.432	1.67e-05	1.57e-05	1.63e-05	2.85e-05	2.87e-05	3.29e-05	8.74e-06	1.37e-05	2.03e-05	0.47534	-1.07297	0.0279374	1.16034	down	--
meta_746					Unmapped	876.935	371.427	0.000187364	0.000166214	0.000141551	0.000143292	0.000165053	0.000198529	0.000259926	0.000250299	0.000206502	1.41401	0.499795	0.038308	1.05255	up	--
meta_749					Unmapped	884.955	371.208	0.000992612	0.000999226	0.000925883	0.000942418	0.00100329	0.00102061	0.0012934	0.00138262	0.00114249	1.28729	0.364341	0.0441511	1.12179	up	--
meta_750			Tritriacontyl octacosanoate;4-Hydroxybenzoyl-CoA;3-Hydroxybenzoyl-CoA;2-Hydroxybenzoyl-CoA;Salicoyl-CoA	4.28111032181253;-17.5747003625677;-17.5747003625677;-17.5747003625677	MS1 mz matched	886.616	68.067	7.98e-05	0.000109076	0.000133607	0.000206418	0.000234075	0.000295502	5.89e-05	7.47e-05	0.00011266	0.334601	-1.57949	0.0102798	1.19914	down	--
meta_752					Unmapped	892.884	369.786	0.000383447	0.000340237	0.000375476	0.000307611	0.000309201	0.000348902	0.000484236	0.000441727	0.000390283	1.36298	0.446763	0.032185	1.12577	up	--
meta_758			Sarsasapogenin 3-[4''-glucosyl-6''-arabinosylglucoside];Sarsasapogenin 3-O-[beta-D-Glucopyranosyl-(1-&gt;2)-[beta-D-xylopyranosyl-(1-&gt;4)]-beta-D-glucopyranoside];Schidigerasaponin D1;Capsicoside C2;Smilagenin 3-[2''-glucosyl-6''-arabinosylglucoside];	-9.50709383829544;-9.50709383829544;-9.50709383829544;-9.50709383829544;-9.50709383829544;	MS1 mz matched	908.009	193.048	9.38e-05	9.76e-05	0.000111402	6.73e-05	8.18e-05	7.35e-05	9.58e-05	9.55e-05	8.76e-05	1.25275	0.325099	0.0265231	1.11729	up	--
meta_762					Unmapped	929.928	370.882	0.000170769	0.000131685	0.000125494	0.00010472	0.000106328	0.00012529	0.00015867	0.00013783	0.000143853	1.30925	0.388746	0.0187672	1.12266	up	--
meta_763					Unmapped	931.41	458.887	7.87e-06	7.83e-06	1.17e-05	2.8e-05	2.02e-05	2.59e-05	2.15e-06	5.09e-06	2.25e-06	0.128048	-2.96524	0.00529315	1.23728	down	--
meta_764			N-Acetyl-D-glucosaminyl-N-acetylmuramoyl-L-Ala-D-glutamyl-6-carboxy-L-lysyl-D-alanine	-4.16056	MS1 mz matched	938.388	56.864	0.000112795	9.28e-05	0.000110816	0.000128509	0.000142109	0.000136958	7.46e-05	8.72e-05	0.000104293	0.652941	-0.614975	0.0181581	1.18475	down	--
meta_765					Unmapped	938.946	371.767	0.000414865	0.000307666	0.00033034	0.000335655	0.000350585	0.000342557	0.000505769	0.000470282	0.000423869	1.36073	0.444386	0.0313828	1.18583	up	--
meta_766					Unmapped	940.404	56.855	0.000495584	0.000463566	0.000533538	0.000430675	0.000388934	0.000345273	0.000543082	0.000460679	0.000543015	1.32784	0.40908	0.026542	1.11422	up	--
meta_767					Unmapped	940.605	131.696	7.58e-05	0.000118226	7.67e-05	0.000175589	0.00018074	0.00013472	4.04e-05	3.65e-05	3.5e-05	0.227735	-2.13457	0.0122127	1.23409	down	--
meta_770					Unmapped	944.635	130.994	0.00011597	9.88e-05	9.68e-05	0.000122747	0.000150816	0.000110794	3.62e-05	3.44e-05	3.85e-05	0.283745	-1.81733	0.0155402	1.22945	down	--
meta_771			Leucokinin I	-10.0905	MS1 mz matched	950.927	371.265	0.000914022	0.000749266	0.000676461	0.000785421	0.000815311	0.000875326	0.00115059	0.00113757	0.000961668	1.3125	0.392315	0.0358166	1.12576	up	--
meta_774			PC(24:0/24:0);	22.2761603695077;	MS1 mz matched	957.485	59.4205	0.000161833	0.000188152	0.000116985	0.000141029	5.84e-05	0.00014493	0.000231256	0.000252223	0.000179145	1.92439	0.9444	0.0441911	1.05507	up	--
meta_779			TG(22:6(4Z,7Z,10Z,13Z,16Z,19Z)/18:4(6Z,9Z,12Z,15Z)/22:6(4Z,7Z,10Z,13Z,16Z,19Z));TG(20:5(5Z,8Z,11Z,14Z,17Z)/22:6(4Z,7Z,10Z,13Z,16Z,19Z)/20:5(5Z,8Z,11Z,14Z,17Z));TG(20:5(5Z,8Z,11Z,14Z,17Z)/20:5(5Z,8Z,11Z,14Z,17Z)/22:6(4Z,7Z,10Z,13Z,16Z,19Z));TG(18:4(6Z,9Z,12Z,15Z)/22:6(4Z,7Z,10Z,13Z,16Z,19Z)/22:6(4Z,7Z,10Z,13Z,16Z,19Z));	-7.19129562836658;-7.19129562836658;-7.19129562836658;-7.19129562836658;	MS1 mz matched	970.431	57.0035	0.000372077	0.000347227	0.00029442	0.000217546	0.000246879	0.000169388	0.000404655	0.000353225	0.000428791	1.87227	0.90479	0.0043753	1.20854	up	--
meta_784			TG(24:0/o-18:0/20:3n6);TG(24:0/o-18:0/20:3(5Z,8Z,11Z));TG(22:1(13Z)/o-18:0/22:2(13Z,16Z));TG(22:2(13Z,16Z)/22:1(13Z)/o-18:0);TG(20:3n6/24:0/o-18:0);TG(24:0/20:3(5Z,8Z,11Z)/o-18:0);TG(24:0/20:3n6/o-18:0);TG(20:3(5Z,8Z,11Z)/24:0/o-18:0);TG(22:1(13Z)/22:2(13Z,16Z)/o-18:0);	14.4860852497178;14.4860852497178;14.4860852497178;14.4860852497178;14.4860852497178;14.4860852497178;14.4860852497178;14.4860852497178;14.4860852497178;	MS1 mz matched	982.675	193.069	0.000191895	0.00027374	0.000152825	0.000146666	0.00015241	0.000160016	0.000183021	0.000209915	0.000192805	1.27587	0.35148	0.0181763	1.16608	up	--
meta_794					Unmapped	1010.95	60.164	5.01e-05	4.77e-05	3.38e-05	2.39e-05	3.14e-05	5.96e-05	8.63e-05	8.13e-05	6.44e-05	2.01749	1.01256	0.0482818	1.05323	up	--
meta_795			TG(24:0/15:0/24:1(15Z));TG(15:0/24:0/24:1(15Z));TG(15:0/24:1(15Z)/24:0);	-2.95361931581285;-2.95361931581285;-2.95361931581285;	MS1 mz matched	1014.68	193.063	0.000262815	0.000270328	0.000160469	0.000157125	0.000163648	0.000167056	0.000243616	0.000220958	0.000220417	1.40416	0.489709	0.00692365	1.23412	up	--
meta_801					Unmapped	1025.63	180.077	0.000928177	0.00101868	0.00106157	0.000944969	0.00102219	0.000933715	0.000531473	0.000714484	0.00064751	0.652723	-0.615458	0.0113206	1.20056	down	--
meta_806					Unmapped	1041.91	371.528	6.64e-05	5.83e-05	6.25e-05	5.54e-05	4.73e-05	6.76e-05	9.43e-05	9.82e-05	7.24e-05	1.5553	0.637196	0.0385141	1.06885	up	--
meta_809					Unmapped	1047.62	180.041	6.85e-05	8.42e-05	8.4e-05	7.75e-05	9.03e-05	0.000102276	2.02e-05	3.97e-05	2.66e-05	0.320172	-1.64308	0.00305794	1.22735	down	--
meta_812					Unmapped	1049.63	179.299	0.00121253	0.00118144	0.00110414	0.00113102	0.00122538	0.00108103	0.000443217	0.000600835	0.000449728	0.434562	-1.20236	0.000749845	1.24669	down	--
meta_814			Quinupristin;Quinupristin	6.69621118582407;6.65705179538569	MS1 mz matched	1058.43	59.959	8.96e-05	0.000120304	6.46e-05	4.7e-05	4.66e-05	6.64e-05	0.000111581	0.000138774	0.000102958	2.20894	1.14335	0.0115252	1.17726	up	--
meta_817					Unmapped	1071.62	178.257	5.33e-05	5.39e-05	5.04e-05	7.63e-05	8.95e-05	6.77e-05	2.79e-05	4.22e-05	3.23e-05	0.438678	-1.18877	0.00687355	1.20085	down	--
meta_818					Unmapped	1073.63	178.054	0.00094397	0.000947557	0.000853219	0.000785877	0.00077266	0.000728651	0.000436756	0.000606496	0.000375768	0.620421	-0.688679	0.0453309	1.14251	down	--
meta_819					Unmapped	1073.93	371.532	0.000234562	0.000200239	0.000189263	0.000203579	0.000206909	0.000223601	0.000289542	0.000291249	0.00024379	1.30042	0.378974	0.0405371	1.12027	up	--
meta_820					Unmapped	1077.66	176.982	0.000610262	0.000517849	0.000499517	0.000466858	0.00046849	0.00043671	0.000326879	0.000309559	0.000294136	0.678232	-0.560149	0.000483091	1.24579	down	--
meta_822					Unmapped	1085.61	179.404	9.9e-05	0.000106451	0.000101591	0.000101437	0.000103244	0.00010294	4.65e-05	7.63e-05	4.95e-05	0.559869	-0.836838	0.0410678	1.17717	down	--
meta_823					Unmapped	1088.88	370.868	0.000160291	0.000101283	0.000128162	0.000103768	0.000115947	0.000120352	0.000160745	0.000170265	0.000169279	1.47114	0.556936	0.00182257	1.23676	up	--
meta_826			Ganglioside GM3 (d18:0/12:0);	-23.8543788906602;	MS1 mz matched	1097.63	176.419	0.000396911	0.000353271	0.000355488	0.000290215	0.000312138	0.000313465	0.000238907	0.000249032	0.000189177	0.739356	-0.43566	0.0355751	1.14258	down	--
meta_831					Unmapped	1108.91	59.632	5.21e-05	5.55e-05	3.93e-05	4.21e-05	4.01e-05	4.39e-05	8.96e-05	8.74e-05	7.13e-05	1.96941	0.977762	0.0166069	1.22172	up	--
meta_841					Unmapped	1134.95	469.563	0.000348937	0.000455775	0.000266106	0.000143351	8.61e-05	9.32e-05	0.000693393	0.000663969	0.000544803	5.89477	2.55943	0.00308914	1.25261	up	--
meta_842					Unmapped	1136.45	469.647	5.2e-05	7.61e-05	4.59e-05	2.16e-05	1.36e-05	1.18e-05	8.35e-05	8.8e-05	7.72e-05	5.28571	2.4021	0.000102276	1.26359	up	--
meta_843			20-CoA-20-oxo-18R-hydroxyleucotriene B4;	-13.298638662576;	MS1 mz matched	1143.95	371.74	0.000170554	0.000119921	0.000144325	0.000151211	0.000136436	0.000131012	0.000186815	0.000174999	0.000174182	1.28027	0.356444	0.00834167	1.20212	up	--
meta_844					Unmapped	1145.94	469.654	4.05e-05	5.38e-05	3.28e-05	1.43e-05	1.09e-05	1.08e-05	7.99e-05	8.44e-05	6.11e-05	6.27291	2.64913	0.0110158	1.24027	up	--
meta_846					Unmapped	1158.24	371.579	4.53e-05	5.52e-05	5.96e-05	4.34e-05	3.66e-05	3.45e-05	5.21e-05	6.25e-05	5.61e-05	1.49067	0.575966	0.0101067	1.17188	up	--
meta_847					Unmapped	1158.9	371.429	0.000160952	0.000137707	0.000137586	0.000120773	0.000142461	0.000140847	0.000185147	0.000179185	0.000152896	1.28001	0.356155	0.0413972	1.06288	up	--
meta_851			Gambieric acid C	-12.5156	MS1 mz matched	1183.67	180.542	4.38e-05	3.52e-05	2.52e-05	2.45e-05	2.78e-05	2.22e-05	1.26e-05	5.49e-06	1.09e-05	0.389011	-1.36212	0.00601653	1.19427	down	--
