# Supplementary material for: Metabolomic Profiling of Female Mink Serum during Early to Mid-Pregnancy to Reveal Metabolite Changes
Source: Genes (Basel). 2023 Sep 4;14(9):1759. doi: 10.3390/genes14091759 (PMC10531253; doi:10.3390/genes14091759)
Supplement: Supplementary file 1 [file genes-14-01759-s001.zip › supplementary file 8BPOSD1vsD22the KEGG pathway database.xlsx]

## Sheet: supplementary file 4B-POS-D1_vs
#ID	MS2 name	MS2 score	MS1 name	MS1 ppm	type	mzmed	rtmed	QC01pos.QC01	QC02pos.QC02	QC03pos.QC03	D1.1pos.D1.1	D1.2pos.D1.2	D1.3pos.D1.3	D22.1pos.D22.1	D22.2pos.D22.2	D22.3pos.D22.3	Fold_change	log2FC	P_value	VIP	regulated	KEGG_pathway_annotation
meta_2	Pyrrolidine	0.6207			MS2 reverse	72.0817	289.346	0.000175655	0.000180695	0.000197487	0.000312887	0.000273648	0.000341854	0.000133334	0.000170127	0.000135346	0.472655	-1.08114	0.00427639	1.39767	down	--
meta_7	Choline	0.6232			MS2 forward	104.107	277.997	0.0118261	0.00987506	0.00984631	0.0151269	0.0118649	0.0122997	0.00742659	0.00745735	0.0063704	0.54094	-0.886459	0.0187139	1.36586	down	Glycerophospholipid metabolism(ko00564);;Choline metabolism in cancer(ko05231);;ABC transporters(ko02010);;Glycine, serine and threonine metabolism(ko00260);;Metabolic pathways(ko01100);;Bile secretion(ko04976);;Cholinergic synapse(ko04725)
meta_11	L-Proline	0.9998			MS2 forward	116.071	302.149	0.00396847	0.00418575	0.00394195	0.00630673	0.00533583	0.00674875	0.0034834	0.00364321	0.00301541	0.551458	-0.858677	0.0114218	1.37875	down	Metabolic pathways(ko01100);;Mineral absorption(ko04978);;Central carbon metabolism in cancer(ko05230);;ABC transporters(ko02010);;Aminoacyl-tRNA biosynthesis(ko00970);;Biosynthesis of amino acids(ko01230);;Arginine and proline metabolism(ko00330);;Protein digestion and absorption(ko04974)
meta_14	Tyramine	0.9107			MS2 forward	120.08	246.065	0.00109938	0.00107084	0.00110506	0.000740145	0.000687005	0.000725968	0.00159482	0.00162251	0.00161044	2.24223	1.16493	2e-05	1.45202	up	Protein digestion and absorption(ko04974);;Tyrosine metabolism(ko00350);;Neuroactive ligand-receptor interaction(ko04080)
meta_15	Taurine	0.9967			MS2 forward	126.022	286.036	0.00163547	0.00169878	0.00184106	0.00265241	0.00250879	0.00293964	0.0013148	0.00152326	0.00221298	0.623522	-0.681488	0.0465068	1.2516	down	Metabolic pathways(ko01100);;ABC transporters(ko02010);;Sulfur metabolism(ko00920);;Neuroactive ligand-receptor interaction(ko04080);;Taurine and hypotaurine metabolism(ko00430);;Primary bile acid biosynthesis(ko00120)
meta_17	Imidazoleacetic acid	0.9999			MS2 forward	127.05	305.84	0.000411953	0.000463699	0.000647161	0.00112904	0.00104363	0.00143316	0.000139337	0.000176523	8.22e-05	0.110397	-3.17923	0.00913509	1.41752	down	Histidine metabolism(ko00340)
meta_19	Imidazole	0.9983			MS2 reverse	129.066	330.303	0.00272265	0.00232123	0.00229369	0.00253742	0.00108804	0.00094227	0.00294858	0.00440367	0.00354821	2.3864	1.25484	0.0347876	1.2351	up	--
meta_20	L-Leucine	0.994			MS2 forward	132.101	253.043	0.00183823	0.00171079	0.00178009	0.00226664	0.00221423	0.0023796	0.00200499	0.00183801	0.00180171	0.822786	-0.28141	0.00810774	1.35512	down	Valine, leucine and isoleucine biosynthesis(ko00290);;2-Oxocarboxylic acid metabolism(ko01210);;Valine, leucine and isoleucine degradation(ko00280);;Metabolic pathways(ko01100);;Central carbon metabolism in cancer(ko05230);;Mineral absorption(ko04978);;ABC transporters(ko02010);;Aminoacyl-tRNA biosynthesis(ko00970);;mTOR signaling pathway(ko04150);;Biosynthesis of amino acids(ko01230);;Protein di…
meta_21	2-Ethoxyethanol	0.9718			MS2 reverse	132.102	342.947	0.00304035	0.00346797	0.00295703	0.00236962	0.00184804	0.00166579	0.00362801	0.00463287	0.00349049	1.99736	0.998094	0.0155621	1.33905	up	--
meta_23	Adenine	0.9645			MS2 forward	136.061	223.609	0.000104296	0.000109528	9.37e-05	7.83e-05	5.54e-05	4.97e-05	0.00015037	0.000151179	0.000182253	2.63972	1.40038	0.00208297	1.40263	up	Metabolic pathways(ko01100);;Purine metabolism(ko00230)
meta_25	Hypoxanthine	0.9966			MS2 forward	137.045	166.58	0.000102859	0.000106216	0.000123028	5.45e-05	1.55e-05	5.55e-06	7.02e-05	0.00010006	9.23e-05	3.47731	1.79797	0.032232	1.27222	up	Purine metabolism(ko00230);;Metabolic pathways(ko01100)
meta_26	1-Methylnicotinamide	0.8457			MS2 forward	137.07	327.131	0.000422781	0.000431559	0.000480038	0.000713343	0.000668202	0.000839016	0.000223576	0.00025874	0.000399024	0.3969	-1.33315	0.00384389	1.37937	down	Nicotinate and nicotinamide metabolism(ko00760);;Metabolic pathways(ko01100);;Bile secretion(ko04976)
meta_28	Gaboxadol	0.6132			MS2 reverse	141.065	290.019	0.00109539	0.00115948	0.00143448	0.00250858	0.0024108	0.00306866	0.000534584	0.000596308	0.000378769	0.18899	-2.40362	0.0051627	1.42558	down	--
meta_29					Unmapped	142.061	243.055	0.00118873	0.00112445	0.0011224	0.000770141	0.00050237	0.000600374	0.00130058	0.00117624	0.000980234	1.84584	0.884279	0.0130915	1.31938	up	--
meta_30	1-Aminocyclopropanecarboxylic acid	1			MS2 reverse	143.081	325.202	0.00254689	0.00250262	0.00326697	0.00539549	0.00486203	0.00545676	0.0029379	0.00254513	0.00192654	0.471518	-1.08462	0.00261666	1.40937	down	--
meta_32	1-Aminocyclohexanecarboxylic acid	0.8946			MS2 reverse	144.102	261.825	0.00270892	0.00196835	0.00197825	0.0021358	0.00145252	0.00161015	0.00358369	0.00368673	0.00302102	1.97971	0.985286	0.00437541	1.37471	up	--
meta_34	DL-O-tyrosine	0.6265			MS2 forward	146.06	247.989	0.000114924	0.000128959	0.000121263	0.000189807	0.000164952	0.000198002	0.00010467	0.000123172	0.000132409	0.651731	-0.617653	0.00830038	1.34793	down	--
meta_36			L-N-Carboxymethylserine;3-Hydroxy-L-glutamate;3-Hydroxy-L-glutamic acid;4-Hydroxy-L-glutamate;4-Hydroxy-L-glutamic acid;L-erythro-4-Hydroxyglutamate	1.83903874659418;1.83903874659418;1.83903874659418;1.83903874659418	MS1 mz matched	146.117	339.952	0.000835283	0.000783665	0.000676844	0.000588673	0.000335506	0.00038076	0.00181827	0.00193481	0.00120611	3.80033	1.92612	0.0230825	1.35319	up	--
meta_37	Acetylcholine	0.9997			MS2 reverse	146.117	379.454	0.000174592	0.000173141	0.000230645	0.000379381	0.000403298	0.000469933	9.5e-05	0.000100483	7.11e-05	0.212865	-2.23199	0.00348435	1.43218	down	Glycerophospholipid metabolism(ko00564);;Synaptic vesicle cycle(ko04721);;cAMP signaling pathway(ko04024);;Bile secretion(ko04976);;Pancreatic secretion(ko04972);;Gastric acid secretion(ko04971);;Regulation of actin cytoskeleton(ko04810);;Taste transduction(ko04742);;Nicotine addiction(ko05033);;Salivary secretion(ko04970);;Insulin secretion(ko04911);;Cholinergic synapse(ko04725);;Neuroactive lig…
meta_39	L-Glutamate	0.996			MS2 forward	148.06	380.125	0.000112799	0.000100289	0.000127335	0.00018416	0.00014201	0.000198623	7e-05	5.9e-05	9.92e-05	0.434842	-1.20144	0.0115583	1.33995	down	Alanine, aspartate and glutamate metabolism(ko00250);;Retrograde endocannabinoid signaling(ko04723);;Taurine and hypotaurine metabolism(ko00430);;Circadian entrainment(ko04713);;2-Oxocarboxylic acid metabolism(ko01210);;Nicotine addiction(ko05033);;Biosynthesis of amino acids(ko01230);;Huntington's disease(ko05016);;Aminoacyl-tRNA biosynthesis(ko00970);;Neomycin, kanamycin and gentamicin biosynth…
meta_40	(+-)-Mevalonolactone	0.9666			MS2 reverse	148.096	331.411	0.00144939	0.00132482	0.0013042	0.00119854	0.00094448	0.000867232	0.00228525	0.00234203	0.00205446	2.21966	1.15034	0.000842089	1.42055	up	--
meta_41	L-Methionine	0.9962			MS2 forward	150.058	272.805	0.000252277	0.000251287	0.000206211	0.000171005	0.00016276	0.000132972	0.000295383	0.000309039	0.000309083	1.95722	0.968803	0.00236517	1.4342	up	Protein digestion and absorption(ko04974);;Biosynthesis of amino acids(ko01230);;Aminoacyl-tRNA biosynthesis(ko00970);;Central carbon metabolism in cancer(ko05230);;Mineral absorption(ko04978);;Metabolic pathways(ko01100);;Cysteine and methionine metabolism(ko00270);;2-Oxocarboxylic acid metabolism(ko01210)
meta_42	2-Hydroxyadenine	0.8828			MS2 forward	152.056	255.45	6.57e-05	6.84e-05	5.53e-05	2.25e-05	1.53e-05	1.24e-05	5.79e-05	5.42e-05	7.94e-05	3.80846	1.92921	0.0167705	1.36854	up	--
meta_43	Pyrocatechol	0.9559			MS2 reverse	152.07	345.152	0.000149536	0.000216846	0.000206805	0.000167962	0.000110789	0.00014595	0.000285802	0.0002739	0.000242324	1.88845	0.917205	0.00477798	1.37753	up	Metabolic pathways(ko01100)
meta_45	N1-Methyl-2-pyridone-5-carboxamide	0.9953			MS2 forward	153.065	86.53	0.00061712	0.000766576	0.000902683	0.00128883	0.000995197	0.00135969	0.000648798	0.000728484	0.000717404	0.574876	-0.798678	0.0381821	1.32826	down	Nicotinate and nicotinamide metabolism(ko00760);;Metabolic pathways(ko01100)
meta_49					Unmapped	155.128	258.351	0.000159715	0.000162401	0.000144531	0.000157271	0.000126916	0.000100533	0.000240451	0.000213814	0.00017517	1.63609	0.710249	0.032161	1.2383	up	--
meta_55					Unmapped	160.107	357.991	0.00010378	9.73e-05	0.000151209	0.00027555	0.000231023	0.000320373	3.75e-05	5.41e-05	3.06e-05	0.147803	-2.75826	0.00819998	1.41698	down	--
meta_57	Cyclohexylamine	0.9887			MS2 reverse	160.133	378.788	0.000951439	0.000994205	0.00114767	0.00124573	0.00113383	0.00119379	0.000971342	0.000884669	0.00107267	0.81959	-0.287025	0.0374643	1.25299	down	--
meta_59	Betaine aldehyde	0.9595			MS2 reverse	162.112	311.942	0.00237	0.00210984	0.00238577	0.00237137	0.00231261	0.00258756	0.00384456	0.00355127	0.00336124	1.47934	0.564951	0.00435076	1.39718	up	Metabolic pathways(ko01100);;Glycine, serine and threonine metabolism(ko00260)
meta_62	3-Mercapto-2-butanone	0.8755			MS2 reverse	165.058	308.692	0.000567298	0.000524886	0.000487328	0.000343593	0.000309364	0.000275571	0.00121612	0.00106914	0.000846087	3.37238	1.75377	0.0181345	1.39194	up	--
meta_63			4-Pyridoxic acid;4-Pyridoxate;4-Pyridoxic acid;3-Carboxy-4-methoxy-N-methyl-2-pyridone;3-Hydroxy-4-hydroxymethyl-2-methylpyridine-5-carboxylate;5-Pyridoxate;5-Pyridoxic acid;5-Methoxy-3-hydroxyanthranilate;5-Methoxy-3-hydroxyanthranilic acid;3,5-Dihydroxy-phenylglycine;L-3,5-Dihydroxyphenylglycine;(S)-3,5-Dihydroxyphenylglycine	4.60084933860621;4.37031420372949;4.37031420372949;4.37031420372949;4.37031420372949;4.37031420372949	MS1 mz matched	166.049	41.739	0.00033073	0.000328744	0.000373078	0.000474586	0.000456961	0.000576548	0.000288929	0.000236151	0.00030894	0.553029	-0.854572	0.0115332	1.3583	down	--
meta_64	L-Phenylalanine	0.9965			MS2 forward	166.086	338.454	0.000222952	0.000204046	0.000160561	0.000186116	0.000158363	0.000210572	0.000339991	0.000296339	0.000290343	1.66952	0.739438	0.00470017	1.36928	up	Central carbon metabolism in cancer(ko05230);;Mineral absorption(ko04978);;2-Oxocarboxylic acid metabolism(ko01210);;Phenylalanine metabolism(ko00360);;Metabolic pathways(ko01100);;Protein digestion and absorption(ko04974);;Phenylalanine, tyrosine and tryptophan biosynthesis(ko00400);;Aminoacyl-tRNA biosynthesis(ko00970);;ABC transporters(ko02010);;Biosynthesis of amino acids(ko01230)
meta_66	Norharmane	0.9807			MS2 forward	169.075	46.4045	0.00012128	0.00014045	0.000165148	0.000170005	0.000150767	0.000151905	9.3e-05	0.000118011	7.49e-05	0.604791	-0.725491	0.0220028	1.32365	down	--
meta_67	Pro-Ala	0.9793			MS2 reverse	169.096	203.501	9.08e-05	7.57e-05	8.8e-05	0.000108089	0.000172363	0.000184621	5.93e-05	8.57e-05	3.14e-05	0.379247	-1.39879	0.0345283	1.25164	down	--
meta_70	Aceclidine	0.6645			MS2 reverse	170.117	330.293	0.000353563	0.000310053	0.000300407	0.000282112	0.000250035	0.000273013	0.000448297	0.000549914	0.000447345	1.79537	0.844277	0.0184181	1.38117	up	--
meta_73	D-Ornithine	0.9998			MS2 reverse	174.123	303.414	0.000869066	0.00104522	0.00125063	0.002701	0.00258935	0.00322056	0.000437044	0.000401326	0.00034017	0.138474	-2.85231	0.00546948	1.43515	down	D-Arginine and D-ornithine metabolism(ko00472);;Metabolic pathways(ko01100)
meta_74	L-Arginine	0.9999			MS2 forward	175.119	505.846	0.00179598	0.00218924	0.00141758	0.00239329	0.00231404	0.00269136	0.00172049	0.00166785	0.00147207	0.656929	-0.60619	0.00563047	1.38295	down	Biosynthesis of amino acids(ko01230);;Amoebiasis(ko05146);;Chagas disease (American trypanosomiasis)(ko05142);;Aminoacyl-tRNA biosynthesis(ko00970);;Salmonella infection(ko05132);;ABC transporters(ko02010);;Protein digestion and absorption(ko04974);;Arginine and proline metabolism(ko00330);;D-Arginine and D-ornithine metabolism(ko00472);;Metabolic pathways(ko01100);;Central carbon metabolism in c…
meta_76			Aminosalicylate sodium anhydrous;Sodium p-aminosalicylate	15.9893	MS1 mz matched	176.128	323.591	0.00137912	0.00130205	0.00118666	0.00117409	0.00102752	0.00110359	0.00224629	0.00209515	0.00180424	1.8594	0.894837	0.011864	1.39568	up	--
meta_81	2-Phenylbutyric acid	0.9991			MS2 reverse	182.117	331.632	0.000217434	0.000194279	0.000170514	0.000118648	9.9e-05	5e-05	0.000283592	0.00030779	0.000275081	3.2376	1.69492	0.00363134	1.41824	up	--
meta_82	4-Pyridoxic acid	0.9997			MS2 forward	184.06	41.826	0.00193752	0.00236224	0.0021913	0.00327236	0.00308436	0.00363612	0.0015233	0.0015602	0.0019011	0.498816	-1.00342	0.00163453	1.41273	down	Metabolic pathways(ko01100);;Vitamin B6 metabolism(ko00750)
meta_84			5-Nitrosalicylate;2-Hydroxy-5-nitrobenzoate	-1.63829	MS1 mz matched	184.133	330.692	0.000424994	0.000414326	0.00037529	0.000303332	0.000222545	0.000227837	0.000750903	0.000766474	0.00064302	2.86634	1.51921	0.00106107	1.4254	up	--
meta_86			Benzoyl phosphate;Dinotefuran	8.90642905634855;-17.8123821784019	MS1 mz matched	185.091	312.001	0.000274294	0.000279708	0.000239844	0.000176471	0.000140404	0.000109895	0.000367174	0.000301659	0.000273417	2.20786	1.14265	0.00956607	1.35165	up	--
meta_87			2-(1-Naphthyl)acetamide;4-Hydroxydiphenylamine;N-Hydroxy-4-aminobiphenyl;alpha-phthylacetamide;1-phthaleneacetamide	14.1071032458078;14.1071032458078;13.9125943287798;13.9125943287798	MS1 mz matched	186.087	291.334	6.85e-05	7.62e-05	6.12e-05	5.98e-05	3.57e-05	4.04e-05	9.27e-05	0.000116726	7.45e-05	2.0879	1.06205	0.0353669	1.2601	up	--
meta_89	DL-Indole-3-lactic acid	0.7546			MS2 forward	188.07	247.694	0.00301547	0.00329943	0.00330087	0.0045821	0.00437294	0.00493105	0.00255134	0.00279326	0.00317867	0.613799	-0.704161	0.00196325	1.40132	down	--
meta_90	5-Methoxyindoleacetate	0.7007			MS2 forward	188.069	36.804	0.000222235	0.000242387	0.000223784	0.000828187	0.000500191	0.000612878	1.68e-05	7.93e-05	2.33e-05	0.0615003	-4.02326	0.020593	1.3812	down	Tryptophan metabolism(ko00380)
meta_91	L-Lysine	0.9718			MS2 forward	188.139	504.168	8.39e-05	9.98e-05	0.000110474	0.000133048	0.000126985	0.000127774	0.000119093	0.000113615	0.000110445	0.884854	-0.176489	0.011056	1.33784	down	Lysine biosynthesis(ko00300);;Metabolic pathways(ko01100);;2-Oxocarboxylic acid metabolism(ko01210);;Biotin metabolism(ko00780);;Biosynthesis of amino acids(ko01230);;Lysine degradation(ko00310);;ABC transporters(ko02010);;Aminoacyl-tRNA biosynthesis(ko00970);;Protein digestion and absorption(ko04974)
meta_93			2-Butyl-3-phenyl-2-propen-1-al;5-Methyl-2-phenyl-2-hexenal;1-H-Inden-1-one,2,3-dihydro-3,3,5,6-tetramethyl;1-(2,3,6-trimethyl phenyl)-3-Buten-2-one;3-Buten-2-one 1-(2,3,6-trimethyl phenyl);Homoarginine;L-Homoarginine;N(omega)-Methyl-L-arginine;N(G)-Monomethyl-L-arginine	14.7623766789997;14.7623766789997;14.7623766789997;14.7623766789997;14.7623766789997;-23.4298796612487;-23.4298796612487	MS1 mz matched	189.123	311.567	0.000255404	0.000216455	0.000220144	0.000146595	0.000145762	0.000123021	0.000391618	0.000347214	0.000322844	2.55593	1.35385	0.00396554	1.42417	up	--
meta_97	Diacetyl	0.9981			MS2 reverse	190.107	273.753	0.000107802	0.000130642	0.00010824	4.07e-05	6.82e-05	5.22e-05	0.000335117	0.000386993	0.00032314	6.48645	2.69743	0.0015026	1.43881	up	Butanoate metabolism(ko00650)
meta_98					Unmapped	190.143	358.8	0.00014045	0.000157955	0.000188716	0.000365632	0.000333888	0.000444439	0.000114212	0.000139148	0.000122239	0.328332	-1.60677	0.012812	1.40559	down	--
meta_99	5-Hydroxyindoleacetate	0.9198			MS2 forward	192.065	250.696	0.000219556	0.000216854	0.000207437	0.000305134	0.000301711	0.000324591	0.000159346	0.000149578	0.000180008	0.524922	-0.929824	0.000281393	1.43632	down	Tryptophan metabolism(ko00380);;Metabolic pathways(ko01100);;Serotonergic synapse(ko04726)
meta_100	3-Methylphenylacetic acid	0.9695			MS2 reverse	192.105	200.541	0.000112482	0.000124104	0.00013559	0.000102415	0.00010966	0.000115219	0.000179158	0.000161413	0.000150436	1.5002	0.585157	0.0119519	1.37574	up	--
meta_107	N6-Methyl-L-lysine	0.9943			MS2 reverse	202.154	261.26	5.64e-05	3.81e-05	4.25e-05	3.57e-05	2.28e-05	3.78e-05	5.85e-05	6.68e-05	5.55e-05	1.87903	0.909986	0.0104021	1.34489	up	--
meta_113	Ala-Pro	0.7994			MS2 reverse	204.134	325.538	0.00242825	0.00263854	0.00261675	0.00346663	0.00309123	0.00366797	0.00257101	0.00250714	0.00158472	0.651572	-0.618003	0.0450537	1.24253	down	--
meta_115	L-Tryptophan	0.9972			MS2 forward	205.097	247.63	0.00243487	0.00261824	0.002455	0.00392923	0.00319082	0.00366014	0.00182912	0.00195809	0.00248155	0.581506	-0.782134	0.00701125	1.35249	down	Aminoacyl-tRNA biosynthesis(ko00970);;Glycine, serine and threonine metabolism(ko00260);;African trypanosomiasis(ko05143);;Tryptophan metabolism(ko00380);;Biosynthesis of amino acids(ko01230);;Protein digestion and absorption(ko04974);;Serotonergic synapse(ko04726);;Phenylalanine, tyrosine and tryptophan biosynthesis(ko00400);;2-Oxocarboxylic acid metabolism(ko01210);;Metabolic pathways(ko01100);…
meta_118	L-Kynurenine	0.9918			MS2 forward	209.091	250.696	0.000405529	0.000392947	0.000412424	0.000587348	0.000590123	0.000609025	0.000270072	0.00027833	0.000317201	0.484526	-1.04536	0.000435679	1.44517	down	African trypanosomiasis(ko05143);;Tryptophan metabolism(ko00380);;Metabolic pathways(ko01100)
meta_122			2,4-Dichlorobenzoate;2,4-Dichlorobenzoic acid	23.5588	MS1 mz matched	214.005	378.969	6.3e-05	5.98e-05	6.74e-05	0.000105532	9.35e-05	0.000137235	3.98e-05	6.01e-05	5.1e-05	0.448538	-1.1567	0.0267215	1.31837	down	--
meta_126					Unmapped	216.195	44.2205	8.06e-05	7.83e-05	8.87e-05	4.55e-05	1.13e-05	9.02e-06	0.000108797	0.000164852	0.00011335	5.87634	2.55492	0.0110567	1.35097	up	--
meta_132			trans-beta-Santalol;Humulene epoxide I;Caryophyllene alpha-oxide;Spathulenol;Vetiverol;Acorenone;7(14)-Isodaucen-10-one;Epoxyguaiene;2,6-Di-tert-butyl-4-methylphenol;(6Z,9Z,12Z)-6,9,12-Pentadecatrien-2-one;Dihydronootkatone;(2R,6S,7S,10Z)-beta-Santala-3(15),10-dien-12-ol;Eremofukinone;Italicene ether;alpha-Cyperol;Humulenol I;Cabreuva oxide D;Calacone;(3S,6E)-6-Caryophyllen-15-al;Fukinone;Preisoc…	12.7008152974577;12.7008152974577;12.7008152974577;12.7008152974577;12.7008152974577;12.7008152974577;12.7008152974577;12.7008152974577;12.7008152974577;12.7008152974577;12.7008152974577;12.7008152974577;12.7008152974577;12.7008152974577;12.7008152974577;12.7008152974577;12.7008152974577;12.7008152974577;12.7008152974577;12.7008152974577;12.7008152974577;12.7008152974577;12.7008152974577;12.70081…	MS1 mz matched	221.186	265.279	0.00175372	0.00225282	0.00230372	0.00317318	0.00318813	0.00324192	0.0019963	0.00163786	0.00198258	0.58488	-0.773788	0.00635866	1.43135	down	--
meta_134	N-Acetyl-L-tyrosine	0.6753			MS2 reverse	224.092	312.966	5.53e-05	5.41e-05	7.46e-05	0.000166462	0.000107805	0.000153993	3e-05	2.67e-05	3.28e-05	0.209168	-2.25726	0.0231706	1.38464	down	--
meta_140	Anabasine	0.7686			MS2 reverse	229.063	236.036	4.04e-05	3.4e-05	3.04e-05	4.35e-05	3.66e-05	4.5e-05	2.3e-05	2.23e-05	2.13e-05	0.532283	-0.909735	0.01445	1.40335	down	--
meta_142			N-Heptanoylglycine;Polyethylene glycol;8-Amino-7-oxononoate;8-Amino-7-oxononoic acid;7-Keto-8-aminopelargonic acid;KAPA;(E)-2-Butenyl-4-methyl-threonine;2-Butenyl-4-methylthreonine	0.836892337333504;0.836892337333504;1.06882826498518;1.06882826498518	MS1 mz matched	229.154	359.118	0.00141195	0.00130804	0.00145184	0.00242078	0.00220051	0.00256788	0.00160521	0.00152139	0.00157188	0.65355	-0.613631	0.0127538	1.40573	down	--
meta_146			Hydralazine pyruvate hydrazone;C20817;Carbapenem biosynthesis intermediate 1	-20.6036694248031;13.626574232073	MS1 mz matched	231.076	169.423	0.00100418	0.00109848	0.000964586	0.00111318	0.00138369	0.00141858	0.00076273	0.000743186	0.000812275	0.592063	-0.756177	0.0269662	1.36389	down	--
meta_147			Thiaburimamide	8.69316	MS1 mz matched	231.076	145.74	0.00316494	0.00324289	0.00278765	0.00361803	0.00328929	0.00407102	0.00231423	0.00218999	0.00271859	0.657914	-0.604029	0.0136582	1.32965	down	--
meta_148	3-Methoxytyramine	0.7948			MS2 reverse	231.112	217.583	0.000193807	0.000193484	0.000213892	0.000601185	0.000609826	0.000456476	7.95e-05	7.23e-05	6.09e-05	0.127522	-2.97118	0.00969581	1.42238	down	Tyrosine metabolism(ko00350);;Metabolic pathways(ko01100);;Dopaminergic synapse(ko04728)
meta_149			Dimethirimol;Ethirimol	24.8622060042881;24.8622060042881	MS1 mz matched	232.154	248.16	0.00314145	0.00317739	0.00335482	0.0046284	0.00477211	0.00506664	0.0036201	0.00368916	0.00347308	0.745298	-0.42411	0.00373333	1.41539	down	--
meta_152			Tyramine-O-sulfate;	0.559802378453241;	MS1 mz matched	235.075	24.0845	0.000250284	0.000289935	0.000247706	0.00029771	0.000294654	0.000248886	0.000132099	0.000179405	0.000160453	0.56102	-0.833877	0.00443321	1.37326	down	--
meta_153	His-Pro	0.8755			MS2 forward	235.118	140.954	0.000217687	0.000162207	0.000140258	0.000219279	0.000201677	0.000248943	9.46e-05	9.27e-05	8.4e-05	0.405028	-1.30391	0.00790818	1.42164	down	--
meta_155	His-Val	0.7624			MS2 reverse	237.134	274.812	7.28e-05	0.000106223	0.000111358	0.000296558	0.000294864	0.000351919	2.11e-05	3.91e-05	3.33e-05	0.099156	-3.33416	0.00249788	1.43968	down	--
meta_157	Cytidine	0.9992			MS2 forward	244.092	235.37	0.000159617	0.000187662	0.000156077	0.000210216	0.000192308	0.000221894	0.000119284	0.000131575	0.000174916	0.681875	-0.55242	0.0401351	1.26079	down	Metabolic pathways(ko01100);;Pyrimidine metabolism(ko00240)
meta_158			Lysyl-Proline;Prolyl-Lysine;	-17.7949926015097;-17.7949926015097;	MS1 mz matched	244.154	241.142	0.000194623	0.000199181	0.00018816	0.000294967	0.000279035	0.000311646	0.000172482	0.000163429	0.000129619	0.525638	-0.927858	0.00145272	1.41669	down	--
meta_160	Monoethylglycylxylidide (MEGX)	0.9998			MS2 reverse	245.106	322.786	9.96e-05	9.16e-05	8.13e-05	6.56e-05	5.19e-05	5.32e-05	0.000157288	0.000121906	0.000163386	2.5923	1.37423	0.0126777	1.39014	up	--
meta_161	2-Methylbutyroylcarnitine	0.9926			MS2 forward	246.169	229.021	0.00297243	0.00298463	0.00278788	0.0038291	0.00371313	0.00397379	0.00247138	0.0025414	0.00279919	0.678356	-0.559885	0.000834177	1.42412	down	--
meta_162	Myristic acid	0.8923			MS2 reverse	246.242	56.344	0.000901527	0.0010252	0.000926625	0.00101603	0.000787987	0.000856686	0.00121104	0.00119812	0.0014688	1.4575	0.543495	0.0243008	1.27545	up	Metabolic pathways(ko01100);;Fatty acid biosynthesis(ko00061)
meta_163	Pro-Asn	0.8368			MS2 reverse	247.139	340.885	0.000104519	0.000105924	0.000124066	0.000184117	0.000173751	0.000191929	6.09e-05	7.3e-05	0.000101261	0.427791	-1.22502	0.00552032	1.40955	down	--
meta_166			Asulam	-17.8233	MS1 mz matched	248.07	27.6265	0.00018865	0.000230053	0.000206072	0.000278561	0.000225821	0.000302111	0.000136327	8.77e-05	0.000173219	0.492537	-1.0217	0.0154634	1.30572	down	--
meta_168			Threoninyl-Lysine;Lysyl-Threonine;	-18.1421882764018;-18.1421882764018;	MS1 mz matched	248.149	309.507	0.000487872	0.000483546	0.000492355	0.000754837	0.000665331	0.000822416	0.000400282	0.000429959	0.000459327	0.575036	-0.798275	0.0117612	1.38956	down	--
meta_171			(S)-Spirobrassinin;Cyclobrassinin sulfoxide;Blue pigment;Nicotine blue;(E)-2,2',5,5'-Tetrahydroxy-6H,6'H-[3,3'-bipyridinylidene]-6,6'-dione	10.1818447678854;10.1818447678854;13.5987706711281	MS1 mz matched	251.036	286.023	0.000339761	0.000296237	0.00031909	0.000629551	0.000491088	0.00067074	0.000187361	0.000246579	0.00035509	0.44046	-1.18292	0.0105711	1.33026	down	--
meta_175	Daidzein	0.91			MS2 reverse	255.065	46.9765	5.32e-05	3.18e-05	3.78e-05	7.19e-05	8.93e-05	8.63e-05	2.15e-05	4.73e-05	3.18e-05	0.406426	-1.29893	0.00792747	1.35876	down	--
meta_176	Ketorolac	0.9916			MS2 reverse	255.09	225.499	0.000722994	0.00065564	0.000716496	0.00352372	0.00309153	0.00391559	3.13e-05	3.76e-05	1.66e-05	0.00812094	-6.94414	0.00461656	1.43986	down	--
meta_179			Pyro-L-glutaminyl-L-glutamine;5-Methylcytidine;Tolmetin;Ismine	-0.663552015697892;-0.663552015697892;-16.3357256096949;-16.3357256096949	MS1 mz matched	258.108	242.969	0.00102927	0.00144232	0.000920255	0.000672387	0.000428964	0.000474984	0.00105848	0.00107047	0.000871674	1.90355	0.928689	0.00901645	1.3429	up	--
meta_183	Pentadecanoic Acid	0.6093			MS2 reverse	260.257	54.236	0.000187278	0.000238702	0.000212309	0.000178703	0.000140786	0.000157975	0.000246198	0.000266383	0.000323164	1.75038	0.80767	0.0204568	1.33728	up	--
meta_185					Unmapped	262.038	280.519	7.56e-05	8.16e-05	0.000104795	0.000195942	0.000178593	0.000213918	5.73e-05	6.41e-05	3.51e-05	0.265999	-1.91051	0.000484718	1.42844	down	--
meta_186	D-Biotin	0.9524			MS2 reverse	262.128	382.221	0.00059777	0.000630154	0.000673286	0.00093538	0.000846454	0.000994676	0.000711482	0.000725053	0.000587439	0.728964	-0.456081	0.0150556	1.30534	down	Biotin metabolism(ko00780);;Metabolic pathways(ko01100);;ABC transporters(ko02010);;Vitamin digestion and absorption(ko04977)
meta_190	Alpha-N-Phenylacetyl-L-glutamine	0.9758			MS2 forward	265.117	211.156	7.07e-05	6.63e-05	5.37e-05	0.000106663	0.000123515	0.000133428	2.33e-05	2.49e-05	3.59e-05	0.231369	-2.11174	0.00187645	1.4286	down	Phenylalanine metabolism(ko00360)
meta_194	Inosine	0.9997			MS2 forward	269.088	213.043	0.000485417	0.000480676	0.000359838	0.000134895	0.000105014	4.32e-05	0.000290931	0.000360002	0.000510171	4.10183	2.03627	0.0312083	1.31198	up	Metabolic pathways(ko01100);;Purine metabolism(ko00230)
meta_198					Unmapped	272.258	38.814	0.00128422	0.00131897	0.00115063	0.00116319	0.00103234	0.00101369	0.0014851	0.00129266	0.00137804	1.29496	0.372907	0.0131191	1.31797	up	--
meta_200					Unmapped	273.414	52.9055	0.000828532	0.00122394	0.00130096	0.000821989	0.000869617	0.000837624	0.00109782	0.00111664	0.00129982	1.38947	0.474531	0.0315583	1.34855	up	--
meta_203	Palmitic acid	0.7734			MS2 reverse	274.274	76.528	0.0663161	0.101622	0.116894	0.0680361	0.0741145	0.0601952	0.107879	0.110425	0.139106	1.76633	0.820757	0.0231961	1.34143	up	Metabolic pathways(ko01100);;Fatty acid degradation(ko00071);;Fatty acid elongation(ko00062);;Fatty acid metabolism(ko01212);;Fatty acid biosynthesis(ko00061);;Biosynthesis of unsaturated fatty acids(ko01040)
meta_208	Ile-Cys	0.9841			MS2 reverse	276.144	383.439	0.000302485	0.000328328	0.000333953	0.000482365	0.000384894	0.000484691	0.000302577	0.000329366	0.000231011	0.638304	-0.647685	0.0213511	1.27755	down	--
meta_209			Thymidine glycol;Gamma Glutamylglutamic acid;Ranunculin	-24.9025925881363;-24.9025925881363;15.8480465220427	MS1 mz matched	277.089	306.582	5.72e-05	5.61e-05	5.07e-05	0.000110634	7.75e-05	7.97e-05	4.37e-05	4.7e-05	3.11e-05	0.454739	-1.13689	0.0293275	1.30688	down	--
meta_210	Arg-Cys	0.7017			MS2 forward	277.118	226.849	3.61e-05	3.5e-05	2.47e-05	5.96e-05	6.92e-05	7.41e-05	3.15e-05	3.35e-05	2.06e-05	0.422423	-1.24324	0.00262541	1.39286	down	--
meta_214	all cis-(6,9,12)-Linolenic acid	0.7783			MS2 forward	279.231	47.88	0.000237305	0.000202453	0.000178628	0.000335801	0.000291806	0.000362939	0.000123614	0.000116637	0.000117276	0.36094	-1.47017	0.00890501	1.42587	down	--
meta_219	Ethylmalonic acid	0.9289			MS2 reverse	282.118	360.219	0.000557998	0.000618795	0.000668221	0.000820536	0.00067762	0.000661535	0.000347015	0.000381444	0.00058102	0.606327	-0.721832	0.0390067	1.22972	down	--
meta_221			Hydroxy-lacosamide;Threoninyl-Tyrosine;Tyrosyl-Threonine;Randainol	0.0903865657588852;0.0903865657588852;0.0903865657588852;-14.1880070437543	MS1 mz matched	283.122	359.937	6.47e-05	7.35e-05	0.000100387	9.98e-05	0.000108359	9.94e-05	4.68e-05	5.67e-05	7.2e-05	0.570525	-0.809638	0.0160098	1.36712	down	--
meta_222	Guanosine	0.9971			MS2 forward	284.098	255.327	0.00015115	0.000166595	0.000123025	5.8e-05	5.36e-05	4.06e-05	0.000123266	0.000135865	0.000175326	2.85599	1.51399	0.0184396	1.37196	up	Purine metabolism(ko00230);;Metabolic pathways(ko01100)
meta_224			Citronellyl cinnamate;Androstenedione;Androstenedione;Androst-4-ene-3,17-dione;4-Androstene-3,17-dione;17alpha-Methylestradiol;Boldenone;17beta-Boldenone;17beta-Hydroxyandrosta-4,9(11)-dien-3-one;9(11)-Dehydrotestosterone;1-Methylestra-1,3,5(10)-triene-3,17beta-diol;1-Methylestradiol;Canbidivarin;CBDV;5-Androstene-3,17-dione	10.0564904914139;10.0564904914139;9.98695636827097;9.98695636827097;9.98695636827097;9.98695636827097;9.98695636827097;9.98695636827097;9.98695636827097	MS1 mz matched	287.196	263.035	0.000165063	0.000111075	0.00010378	9.79e-05	4.91e-05	5.74e-05	0.000314184	0.00032371	0.00017638	3.98335	1.99398	0.0404396	1.30462	up	--
meta_228			3-Methylglutarylcarnitine;	23.8905045058092;	MS1 mz matched	290.159	237.087	0.000189039	0.000179416	0.000157079	9.35e-05	9.31e-05	9.81e-05	3.16e-05	2.59e-05	3.22e-05	0.314911	-1.66698	2.21e-05	1.44892	down	--
meta_231			Allopurinol riboside;Arabinosylhypoxanthine;Inosine;Inosine	0.859815496923665;0.859815496923665;0.859815496923665;0.74604373012405	MS1 mz matched	291.07	213.688	0.000198483	0.000158077	0.0001434	6.64e-05	5.91e-05	1.92e-05	0.000140045	0.000155097	0.000208866	3.48022	1.79918	0.0121626	1.33805	up	--
meta_232	Pro-Asp	0.9974			MS2 reverse	291.119	380.781	0.000299726	0.000226578	0.000205585	0.000206675	0.00017946	0.000169362	0.000301443	0.000295747	0.000299726	1.61462	0.691197	0.00829987	1.42594	up	--
meta_233			Sedoheptulose 1-phosphate;D-Sedoheptulose 7-phosphate;Phenbenzamine hydrochloride	-16.5424945669818;-16.5424945669818;6.89286760527839	MS1 mz matched	291.165	447.881	0.000181202	0.00021838	0.00016905	7.2e-05	0.000174162	8.94e-05	0.000266069	0.000298711	0.000271469	2.49155	1.31704	0.0251025	1.35089	up	--
meta_235			2-hydroxyflutamide;12-OPDA;(15Z)-12-Oxophyto-10,15-dienoate;(15Z)-12-Oxophyto-10,15-dienoic acid;9(S),13(S)-12-Oxo-PDA;12-Oxo-10,15(Z)-phytodienoic acid;(9Z,15Z)-(13S)-12,13-Epoxyoctadeca-9,11,15-trienoic acid;(9Z,15Z)-(13S)-12,13-Epoxyoctadeca-9,11,15-trienoate;(9Z)-(13S)-12,13-Epoxyoctadeca-9,11,15-trienoate;12,13(S)-EOT;12,13(S)-EOTrE;alpha-Licanic acid;(9Z,11E,13E)-4-Oxooctadeca-9,11,13-trien…	-2.25282261596332;23.0719107691977;23.0719107691977;23.0719107691977;23.0719107691977;23.0719107691977;23.0719107691977;23.0719107691977;23.0719107691977;23.0719107691977	MS1 mz matched	293.211	199.541	0.000187207	0.000185031	0.000167484	0.000195163	0.000227635	0.000183502	0.000109937	0.000105643	0.000147739	0.599239	-0.738797	0.0125541	1.3178	down	--
meta_236	Triadimefon	0.8256			MS2 reverse	294.101	311.594	9.06e-05	6.69e-05	7.2e-05	7.03e-05	5.42e-05	3.68e-05	7.46e-05	0.000100285	9.25e-05	1.65749	0.728996	0.048392	1.19662	up	--
meta_237			5-Amino-6-ribitylamino uracil;5-Amino-6-(1-D-ribitylamino)uracil;5-Amino-6-(D-ribitylamino)uracil;6-(1-D-Ribitylamino)-5-amino-2,4-dihydroxypyrimidine;6-(1-D-Ribitylamino)-5-aminouracil;4-(1-D-Ribitylamino)-5-amino-2,6-dihydroxypyrimidine	10.9222155594408;10.8653529247209	MS1 mz matched	294.144	226.569	5.87e-05	6.17e-05	5.98e-05	0.000115168	9.52e-05	0.000124031	5.11e-05	4.52e-05	3.26e-05	0.385403	-1.37556	0.00433765	1.39404	down	--
meta_242			Caftaric acid;Cis-Caffeoyl tartaric acid;(9Z,11E)-(13S)-13-Hydroperoxyoctadeca-9,11-dienoic acid;(9Z,11E)-(13S)-13-Hydroperoxyoctadeca-9,11-dienoate;13(S)-HPODE;13S-Hydroperoxy-9Z,11E-octadecadienoic acid;(9Z,12Z)-(11S)-11-Hydroperoxyoctadeca-9,12-dienoic acid;(9Z,12Z)-(11S)-11-Hydroperoxyoctadeca-9,12-dienoate;(7S,8S)-DiHODE;(9Z,12Z)-(7S,8S)-Dihydroxyoctadeca-9,12-dienoic acid;(7S,8S,9Z,12Z)-7,8…	0;0;-3.52304278161553;-3.52304278161553;-3.52304278161553;-3.52304278161553;-3.52304278161553;-3.52304278161553;-3.52304278161553;-3.52304278161553;-3.52304278161553;-3.52304278161553;-3.52304278161553;-3.52304278161553	MS1 mz matched	295.226	47.8905	0.000253023	0.000261347	0.000245257	0.000684032	0.000619396	0.000660005	0.00012652	0.000107746	0.000166087	0.203905	-2.29403	3.63e-05	1.44608	down	--
meta_245	4-Oxoretinol	0.612			MS2 reverse	301.215	35.532	0.000501507	0.000436166	0.000405955	0.0012692	0.00173164	0.00099907	0.000178599	0.000199362	9.47e-05	0.118159	-3.0812	0.0292422	1.36311	down	Retinol metabolism(ko00830)
meta_247			1-Guanidino-1-deoxy-scyllo-inositol 4-phosphate;N-Amidino-scyllo-inosamine 4-phosphate	15.7813	MS1 mz matched	302.196	240.042	8.83e-05	8.5e-05	0.00010667	0.000214502	0.000202694	0.000174147	9.52e-05	0.000130108	7.59e-05	0.509303	-0.973405	0.00989721	1.34167	down	--
meta_248			Citrusinine I;Citpressine I;Sphinganine;Dihydrosphingosine;2-Amino-1,3-dihydroxyoctadecane	9.95705191621057;9.95705191621057;-3.65086935480593	MS1 mz matched	302.304	50.9205	9.61e-05	0.000175222	0.000143381	9.39e-05	0.000112723	8.86e-05	0.000211549	0.00016834	0.000210169	1.99879	0.99913	0.00865376	1.3805	up	--
meta_250	Eicosapentaenoic acid	0.7485			MS2 forward	303.231	41.478	0.000526953	0.000652005	0.00049026	0.00112333	0.000718767	0.000809484	0.000443885	0.00020252	0.000211215	0.323437	-1.62844	0.0203576	1.30618	down	Biosynthesis of unsaturated fatty acids(ko01040)
meta_251			N-(1-Deoxy-1-fructosyl)threonine;1-Methyladenosine;O6-Methyl-2'-deoxyguanosine	-0.236917033650211;-4.98021431992908;-4.98021431992908	MS1 mz matched	304.1	361.009	0.000378926	0.000292614	0.000324965	0.000505793	0.000368773	0.000424942	0.000220623	0.000237759	0.000266106	0.55751	-0.842931	0.0302986	1.32986	down	--
meta_254			Guanosine;8-Hydroxy-deoxyguanosine;Guanosine;Isoguanosine;Crotonoside	15.3003443069617;15.3003443069617;15.1894244868381;15.1894244868381	MS1 mz matched	306.081	254.996	6.24e-05	5.87e-05	4.66e-05	2.5e-05	1.99e-05	2.25e-05	5.55e-05	5.19e-05	7.22e-05	2.66399	1.41359	0.0219358	1.37394	up	--
meta_255			Agaritinal;(-)-Annoine;Anoine;2,3-Bis(p-methoxyphenyl)acrylonitrile;2,3-Di(4-methoxyphenyl)acrylonitrile	-8.50979540817962;-23.7636938286071;-23.7636938286071	MS1 mz matched	307.144	247.044	0.000131732	0.0001105	0.000114748	0.000106618	9.32e-05	9.65e-05	0.000141343	0.000133735	0.000154249	1.44924	0.535294	0.0054094	1.38151	up	--
meta_258	Adenosine	1			MS2 reverse	309.129	380.776	0.00384042	0.00314705	0.00293018	0.00302852	0.00246475	0.0023838	0.0039975	0.00421217	0.00406464	1.55824	0.639913	0.0125191	1.39716	up	cGMP-PKG signaling pathway(ko04022);;Morphine addiction(ko05032);;Vascular smooth muscle contraction(ko04270);;Alcoholism(ko05034);;cAMP signaling pathway(ko04024);;Purine metabolism(ko00230);;Neuroactive ligand-receptor interaction(ko04080);;Regulation of lipolysis in adipocytes(ko04923);;Parkinson's disease(ko05012);;Metabolic pathways(ko01100);;Sphingolipid signaling pathway(ko04071);;Renin se…
meta_260			N-Acetyl-a-neuraminic acid;N-Acetylneuraminic acid;N-Acetylneuramite;N-Acetylneuraminic acid;5-Acetamido-3,5-dideoxy-D-glycero-D-galacto-2-nonulosonic acid;Neu5Ac;O-Acetylneuraminic acid;O-Acetylated sialic acid;N-Acetyl-alpha-neuramite;alpha-Neu5Ac;N-Acetyl-beta-neuramite;beta-Neu5Ac;N-Glycolylmuramic acid;2-Glycolylamido-3-O-[(R)-1-carboxyethyl]-2-deoxy-D-glucopyranose	3.29595692745509;3.29595692745509;3.23513616698866;3.23513616698866;3.23513616698866;3.23513616698866;3.23513616698866	MS1 mz matched	310.113	420.798	0.000137505	0.000114082	0.00013206	0.000225158	0.000168195	0.000215082	8.53e-05	0.000122621	0.000103487	0.511788	-0.966383	0.0135257	1.33989	down	--
meta_261	N-Acetylneuraminic acid	0.8623			MS2 forward	310.113	357.519	5.58e-05	4.89e-05	6.75e-05	0.000158365	0.000116443	0.000151654	1.01e-05	3.93e-05	3.91e-05	0.207349	-2.26987	0.00299668	1.39515	down	Metabolic pathways(ko01100);;Amino sugar and nucleotide sugar metabolism(ko00520)
meta_262	Phe-Cys	0.9662			MS2 reverse	310.128	284.664	0.000122225	0.000105646	9.59e-05	6.55e-05	5.77e-05	6.09e-05	0.000152381	0.000146818	0.000146417	2.42123	1.27574	1.02e-05	1.44952	up	--
meta_264	Met-Tyr	0.7183			MS2 reverse	312.111	311.32	0.00105134	0.000799325	0.000791803	0.000402787	0.000378809	0.000299168	0.000838033	0.00111663	0.00112002	2.84491	1.50838	0.0123416	1.39504	up	--
meta_269			Butoctamide hydrogen succite;Butoctamide semisuccite	21.0374	MS1 mz matched	316.211	222.261	8.66e-05	8.47e-05	8.58e-05	0.000203267	0.000194689	0.00022244	7.83e-05	7.26e-05	5.79e-05	0.336675	-1.57057	0.000288436	1.43768	down	--
meta_272	15-Deoxy-delta-12,14-PGJ2	0.7239			MS2 forward	317.211	47.4425	0.000212339	0.000221159	0.000242938	0.000530771	0.000494621	0.000479348	0.000146165	7.69e-05	0.000107609	0.219748	-2.18608	0.000156989	1.44149	down	Arachidonic acid metabolism(ko00590)
meta_274			Paraquat dichloride;Methyl viologen;Paraquat dichloride;1,1'-Dimethyl-4,4'-bipyridinium dichloride	19.4432238420411;19.4432238420411	MS1 mz matched	318.191	355.565	0.000137554	0.00014362	0.0001749	0.00028192	0.000248537	0.000297161	0.000169732	0.000159267	0.000119386	0.541777	-0.884228	0.00389712	1.37946	down	--
meta_276			N-(1-Deoxy-1-fructosyl)histidine;Phytosphingosine;4-D-Hydroxysphinganine	16.169485072419;23.1032515686333	MS1 mz matched	318.3	53.569	0.0181823	0.0204788	0.0211885	0.0169361	0.0160042	0.0145331	0.0224931	0.0221934	0.025008	1.46808	0.553926	0.00343548	1.39004	up	--
meta_280	12-oxo-ETE	0.6325			MS2 reverse	319.225	44.7175	0.000203633	0.000191638	0.000187599	0.000379055	0.000404184	0.000370862	9.22e-05	9.07e-05	0.000100729	0.245769	-2.02463	0.000479978	1.44917	down	Arachidonic acid metabolism(ko00590)
meta_283	Primaquine	0.8778			MS2 reverse	323.181	449.878	0.000212012	0.000159954	0.000146453	0.000160866	0.000136035	0.000132674	0.000189348	0.000243774	0.000259349	1.61199	0.688846	0.038639	1.28941	up	--
meta_284	3.alpha.-Mannobiose	0.9026			MS2 reverse	325.113	382.168	0.000106275	9.07e-05	9.41e-05	0.000123401	9.14e-05	0.000101427	5.13e-05	6.24e-05	8.14e-05	0.616861	-0.696983	0.0352898	1.22272	down	--
meta_287	Phe-Tyr	0.7271			MS2 forward	328.139	284.571	0.00177901	0.00139295	0.00128974	0.000696202	0.000697557	0.000537325	0.00198828	0.00229664	0.00188039	3.19267	1.67476	0.00293763	1.42798	up	--
meta_288			Metoprolol;Metoprolol	9.56758384644115;9.73114347662551	MS1 mz matched	328.211	218.801	7.1e-05	7.51e-05	7.5e-05	0.000114649	0.000129986	0.000121136	4.41e-05	6.96e-05	3.05e-05	0.394444	-1.34211	0.0139457	1.37749	down	--
meta_289			Europine;9-Lasiocarpylheliotridine	20.8895	MS1 mz matched	330.191	337.697	0.000228329	0.000160859	0.000232956	0.000433607	0.000362952	0.00048563	0.000203638	0.000192359	9.89e-05	0.386006	-1.3733	0.00578358	1.36311	down	--
meta_291	(-)-Medicarpin	0.9895			MS2 reverse	331.112	380.228	0.0016321	0.00128799	0.00121903	0.00129134	0.00105144	0.00107702	0.00186336	0.00195402	0.00180359	1.64366	0.716908	0.00283009	1.41432	up	--
meta_294			Marimastat;Lead nitrate	-13.0977040404264;-10.3167237199994	MS1 mz matched	332.206	341.272	0.000233107	0.000188489	0.000270196	0.000547292	0.000628744	0.000818097	0.000231295	0.000233339	0.000177032	0.321777	-1.63587	0.0253473	1.36627	down	--
meta_297			N-(1-Deoxy-1-fructosyl)methionine;K-252c	0.409188091647257;-6.10724515361056	MS1 mz matched	334.092	311.368	0.000108114	8.38e-05	8.13e-05	3.89e-05	4.67e-05	3.85e-05	0.000106724	0.000123425	0.000122091	2.83886	1.50531	0.00116923	1.4362	up	--
meta_310	(-)-Usnic acid	0.6714			MS2 forward	344.089	273.645	9.38e-05	6.65e-05	5.99e-05	7.01e-05	6.08e-05	6.73e-05	9.93e-05	9.95e-05	8.3e-05	1.42127	0.507177	0.0208317	1.32956	up	--
meta_312			Triazolam;Boscalid	-10.5396113166094;-0.924515751021385	MS1 mz matched	344.206	329.197	0.000325377	0.000333977	0.000405339	0.000836777	0.000733169	0.00096459	0.000368303	0.000342677	0.000245834	0.377511	-1.40541	0.00550184	1.39578	down	--
meta_313			Oxadiazon	2.88656	MS1 mz matched	346.222	327.712	0.000135961	0.000144704	0.000174421	0.00029993	0.000257837	0.000319382	0.000114383	0.000101563	0.000126063	0.38991	-1.35879	0.00482801	1.42	down	--
meta_315	Adenosine monophosphate (AMP)	0.9996			MS2 forward	348.07	422.188	0.00053089	0.000473239	0.00033291	0.000403282	0.000337123	0.000213103	0.00071399	0.000767095	0.000763077	2.35359	1.23486	0.0109323	1.40395	up	--
meta_316					Unmapped	349.273	47.9745	0.000301442	0.000367357	0.000288266	0.000456312	0.000413604	0.000470847	0.000328841	0.000303374	0.00033468	0.721152	-0.471624	0.00693977	1.38649	down	--
meta_317			N-(1-Deoxy-1-fructosyl)phenylalanine;	-2.45161123167569;	MS1 mz matched	350.121	284.023	0.000148384	0.000117224	0.000113836	7.12e-05	6.73e-05	6.22e-05	0.000186739	0.000214474	0.000173427	2.86203	1.51704	0.00717819	1.4262	up	--
meta_321			Resolvin E1;(ent-6alpha,7alpha,12alpha)-6,7,12-Trihydroxy-16-kauren-19-oic acid;Oryzalic acid B;15-Epi-lipoxin B5;15-Keto-prostaglandin E2;Oryzalic acid A;5,12,18R-TriHEPE;8-iso-15-keto-PGE2;Prostaglandin D3;15-Oxo-lipoxin A4;PGH3;Prostaglandin E3;12-Oxo-20-hydroxy-leukotriene B4;20-oxo-leukotriene B4;(5Z,13E)-11alpha-Hydroxy-9,15-dioxoprost-13-enoate;(5Z)-(15S)-11alpha-Hydroxy-9,15-dioxoprosta-1…	8.30874508403082;8.30874508403082;8.30874508403082;8.30874508403082;8.30874508403082;8.30874508403082;8.30874508403082;8.30874508403082;8.30874508403082;8.30874508403082;8.30874508403082;8.30874508403082;8.30874508403082;8.30874508403082;8.37756164675343;8.37756164675343;8.37756164675343;8.37756164675343;8.37756164675343;8.37756164675343;8.37756164675343;8.37756164675343;8.37756164675343	MS1 mz matched	351.212	445.682	0.00402999	0.00371336	0.00337793	0.00342248	0.00360047	0.00376707	0.00700433	0.00743276	0.00566581	1.8631	0.897706	0.024879	1.3721	up	--
meta_324			(S)-5-Diphosphomevalonic acid;(R)-Mevalonic acid-5-pyrophosphate;14-Dihydroxycornestin;Cornexistin;Monocerin	16.5521592617192;16.5521592617192;-12.9817022904989;-12.9817022904989	MS1 mz matched	353.093	380.135	0.000331594	0.000253214	0.000255905	0.000276186	0.000235886	0.00024525	0.000415513	0.000434447	0.000353982	1.58974	0.668789	0.0125392	1.36579	up	--
meta_325			dUDP;Nisoldipine	-4.63724148023559;-8.75919780174839	MS1 mz matched	353.146	382.852	0.000155607	0.000110655	0.000107008	8.96e-05	7.37e-05	7.17e-05	9.51e-05	0.000114558	0.000122293	1.41205	0.497787	0.0362019	1.24313	up	--
meta_327			2-O-p-Coumaroylhydroxycitric acid;Bufadienolide	-8.96107074426263;18.7022996653508	MS1 mz matched	355.263	213.259	0.000162645	0.000144222	0.000122915	0.000172363	0.00014567	0.000151254	2.51e-05	2.12e-05	1.63e-05	0.133351	-2.9067	0.001747	1.44138	down	--
meta_329			Dopexamine;Prostaglandin F1alpha;(13E,15S)-9alpha,11alpha-9,11,15-Trihydroxyprost-13-en-1-oic acid	7.88330821324777;-19.9668047975981	MS1 mz matched	357.249	532.438	0.00028125	0.000296387	0.000390684	0.000597082	0.000596874	0.000762019	0.000230557	0.000246967	0.000241292	0.367497	-1.44419	0.0167417	1.40433	down	--
meta_331			Oxybutynin;Dihydroretrofractamide B;Oxybutynin;Songorine;Zongorine;pellonine	-24.9228513364193;-24.9228513364193;-24.9399267250791;-24.9399267250791	MS1 mz matched	358.221	323.947	6.87e-05	6.9e-05	7.84e-05	0.000130674	0.000125826	0.000125864	5.88e-05	5.4e-05	4.97e-05	0.425195	-1.2338	8.02e-05	1.448	down	--
meta_335					Unmapped	362.1	273.844	0.00118518	0.00105805	0.00100924	0.000874952	0.000806226	0.000839635	0.0015534	0.00167774	0.00133544	1.81155	0.857225	0.0177592	1.3928	up	--
meta_337			Citrusinine I;Citpressine I;Sphinganine;Dihydrosphingosine;2-Amino-1,3-dihydroxyoctadecane	9.95705191621057;9.95705191621057;-3.65086935480593	MS1 mz matched	362.326	54.8025	0.00263243	0.00329789	0.00304335	0.00254901	0.00252493	0.00221836	0.00372156	0.0036796	0.0039883	1.56185	0.643252	0.000716458	1.42234	up	--
meta_339			Bumetanide;10-Hydroxycamptothecin	-10.9154039236836;-1.59816141414594	MS1 mz matched	365.105	381.561	0.000441656	0.000349383	0.000335075	0.000472666	0.000370561	0.00046598	0.00024459	0.000208049	0.000319309	0.58963	-0.762119	0.0182463	1.29015	down	--
meta_340			Gibberellin A123;3b,8b-Dihydroxy-6b-angeloyloxy-7(11)-eremophilen-12,8-olide;3b,8a-Dihydroxy-6b-angeloyloxy-7(11)-eremophilen-12,8-olide;3b-Hydroxy-6b-(2,3-epoxy-2-methylbutanoyloxy)-7(11)-eremophilen-12,8b-olide;Eremopetasitenin A1;12-Oxo-20-carboxy-leukotriene B4;5-(4'-Hydroxyphenyl)-gamma-valerolactone-4'-O-glucuronide;Blumealactone A;Cinncassiol C2;Gibberellin A97;Gibberellin A74;3b,9b-Dihydr…	6.6212947781838;6.6212947781838;6.6212947781838;6.6212947781838;6.6212947781838;6.6212947781838;6.6212947781838;6.6212947781838;6.6212947781838;6.6212947781838;6.6212947781838;6.6212947781838;6.6212947781838;6.6212947781838;6.58999210839105;6.58999210839105;6.58999210839105;6.58999210839105;6.58999210839105;6.58999210839105;6.58999210839105;6.58999210839105	MS1 mz matched	365.203	416.308	0.00156184	0.00142283	0.0015004	0.00126687	0.00108652	0.00116768	0.00208201	0.00243621	0.0024088	1.9673	0.976219	0.00368023	1.42037	up	--
meta_342					Unmapped	367.284	48.1	0.000714367	0.000744836	0.000713166	0.00117964	0.00118607	0.00128896	0.00100032	0.000926153	0.00111298	0.831664	-0.265928	0.0420318	1.23022	down	--
meta_343	Dihydrocapsaicin	0.8384			MS2 reverse	368.244	37.52	0.0001954	0.000214581	0.000122302	0.000390266	0.000431437	0.000341255	3.52e-05	0.000151509	1.54e-05	0.173779	-2.52467	0.00557085	1.38576	down	--
meta_346			Dodecanedioylcarnitine;Myxalamid D	18.755704781513;-22.1335325859196	MS1 mz matched	374.253	224.921	8.15e-05	7.12e-05	7.27e-05	0.000150443	0.000125924	0.000181093	8.79e-05	7.6e-05	5.58e-05	0.480288	-1.05803	0.0200938	1.31792	down	--
meta_348			(S)-5-Diphosphomevalonic acid;(R)-Mevalonic acid-5-pyrophosphate;14-Dihydroxycornestin;Cornexistin;Monocerin	16.5521592617192;16.5521592617192;-12.9817022904989;-12.9817022904989	MS1 mz matched	375.075	380.135	0.000118271	9.27e-05	7.9e-05	8.72e-05	7.86e-05	8.81e-05	0.000149527	0.000170865	0.000129541	1.77234	0.825657	0.0259058	1.36089	up	--
meta_349			Haloxyfop methyl;Haloxyfop methyl ester	-19.9974	MS1 mz matched	376.051	285.998	0.000157185	0.0001476	0.000154733	0.000319078	0.000277132	0.000344858	8.06e-05	0.000118016	0.000154857	0.375566	-1.41286	0.00261622	1.39216	down	--
meta_352	Riboflavin	0.9903			MS2 forward	377.145	205.911	8.1e-05	8.78e-05	7.25e-05	0.00011453	9.17e-05	0.000113148	6.06e-05	6.37e-05	5.81e-05	0.571265	-0.807769	0.021183	1.37882	down	Vitamin digestion and absorption(ko04977);;Riboflavin metabolism(ko00740);;Metabolic pathways(ko01100);;Oxidative phosphorylation(ko00190)
meta_355			S 1033;(5Z,9alpha,11alpha,13E)-9,11-Dihydroxyprosta-5,13-dien-1-oic acid monosodium salt	-21.3754	MS1 mz matched	378.263	42.421	0.000201748	0.000281487	0.000235523	0.000485356	0.000463343	0.000493129	0.000183256	8.27e-05	0.000107382	0.258919	-1.94943	0.0042667	1.43188	down	--
meta_358					Unmapped	384.081	273.753	0.000115962	0.000108386	9.79e-05	0.000107904	0.00010033	0.00010199	0.0001409	0.000161483	0.000148751	1.45422	0.540241	0.00867852	1.40349	up	--
meta_359			Dihydrozeatin-9-N-glucoside;Dihydrozeatin-7-N-dihydrozeatin;Dihydrozeatin-O-glucoside;Dihydrozeatin-O-glucoside	9.1768765647636;9.1768765647636;9.1768765647636;9.13407649927625	MS1 mz matched	384.198	243.272	0.000120591	0.000119725	9.89e-05	0.000103119	5.17e-05	7.35e-05	0.000165744	0.000140098	0.000184877	2.14892	1.10361	0.0119325	1.32401	up	--
meta_360			2,3-Butanediol apiosylglucoside;Schizandrin C;Wuweizisu C	1.69198940661303;16.9506085136894	MS1 mz matched	385.164	38.1575	0.000186818	0.000171535	0.000122441	9.94e-05	0.000128311	0.000114373	0.000193918	0.000146835	0.000174342	1.50568	0.590419	0.0311833	1.26707	up	--
meta_362			Gibberellin A123;3b,8b-Dihydroxy-6b-angeloyloxy-7(11)-eremophilen-12,8-olide;3b,8a-Dihydroxy-6b-angeloyloxy-7(11)-eremophilen-12,8-olide;3b-Hydroxy-6b-(2,3-epoxy-2-methylbutanoyloxy)-7(11)-eremophilen-12,8b-olide;Eremopetasitenin A1;12-Oxo-20-carboxy-leukotriene B4;5-(4'-Hydroxyphenyl)-gamma-valerolactone-4'-O-glucuronide;Blumealactone A;Cinncassiol C2;Gibberellin A97;Gibberellin A74;3b,9b-Dihydr…	6.6212947781838;6.6212947781838;6.6212947781838;6.6212947781838;6.6212947781838;6.6212947781838;6.6212947781838;6.6212947781838;6.6212947781838;6.6212947781838;6.6212947781838;6.6212947781838;6.6212947781838;6.6212947781838;6.58999210839105;6.58999210839105;6.58999210839105;6.58999210839105;6.58999210839105;6.58999210839105;6.58999210839105;6.58999210839105	MS1 mz matched	387.176	416.118	0.00012296	0.000104928	9.68e-05	6.14e-05	4.98e-05	5.22e-05	0.000155445	0.000199019	0.000153026	3.10627	1.63518	0.0129353	1.40518	up	--
meta_366			Sinensetin;Isosinensetin;Homoeriodictyol 4'-isobutyrate;Cyclokievitone hydrate;3',4',5',7,8-Pentamethoxyflavone;Auranetin;Sesamolinol;Tangeritin;Oxidihydroartocarpesin;3,4',5,6,8-Pentamethoxyflavone;Sinensetin;5,6,7,3',4'-Pentamethoxyflavone;Tangeretin;5,6,7,8,4'-Pentamethoxyflavone;Sesamolinol;(1'S)-Averantin;1,3,6,8-Tetrahydroxy-[(1S)-2-hydroxyhexyl]-9,10-anthraquinone	19.0717585138921;19.0717585138921;19.0717585138921;19.0717585138921;19.0717585138921;19.0717585138921;19.0717585138921;19.0717585138921;19.0717585138921;19.0717585138921;19.0798205636391;19.0798205636391;19.0798205636391;19.0798205636391	MS1 mz matched	395.117	385.11	5.36e-05	4.95e-05	7.48e-05	0.000195267	0.000165059	0.000244529	1.42e-05	1.47e-05	8.9e-06	0.0624397	-4.00139	0.0142308	1.4116	down	--
meta_368			Haloxyfop methyl;Haloxyfop methyl ester	-19.9974	MS1 mz matched	398.032	286.042	4.85e-05	3.53e-05	3.35e-05	6.29e-05	5.41e-05	6.55e-05	4.22e-05	4.46e-05	4.59e-05	0.727124	-0.459727	0.0311516	1.33268	down	--
meta_370			Isoxapyrifop	11.2551	MS1 mz matched	400.087	24.89	2.43e-05	4.01e-05	2.56e-05	0.000215687	0.000172464	0.000171107	1.07e-05	9.22e-06	4.62e-06	0.0439407	-4.5083	0.00603956	1.43291	down	--
meta_371	Diethyltoluamide	0.6102			MS2 reverse	400.305	35.705	0.000336181	0.000286164	0.000273812	8.88e-05	0.000174188	8.99e-05	0.000319441	0.000308392	0.000274165	2.55592	1.35384	0.0112282	1.37408	up	--
meta_372	L-Palmitoylcarnitine	0.9951			MS2 forward	400.342	154.393	0.00131992	0.00107848	0.000980622	0.000823419	0.000776422	0.000756305	0.00104627	0.00109442	0.000936048	1.30583	0.384971	0.0228067	1.339	up	Fatty acid metabolism(ko01212);;Fatty acid degradation(ko00071)
meta_373			5-Hydroxyflavone;Flavonol 3-O-D-galactoside;Flavonol 3-O-beta-D-glucoside;Flavonol 3-O-D-glucoside;Isoflavone 7-O-beta-D-glucoside;4'-Demethylpodophyllotoxin;alpha-Peltatin;2-[4-(Acetyloxy)phenyl]-5,6,7,8-tetramethoxy-4H-1-benzopyran-4-one;Flavonol 3-O-D-glycoside;Flavonol 3-O-beta-D-glycoside;4'-Demethylepipodophyllotoxin;(-)-4'-Demethylepipodophyllotoxin;(5R,5aR,8aR,9S)-9-Hydroxy-5-(4-hydroxy-3…	20.224144220327;20.2681323757062;20.2681323757062;20.2681323757062;20.2681323757062;20.2681323757062;20.2681323757062;20.2681323757062;20.2681323757062	MS1 mz matched	401.124	318.655	0.00231855	0.0022221	0.00186173	0.00237216	0.00190038	0.00211923	0.00307036	0.00292907	0.00249366	1.32875	0.410073	0.0364028	1.22931	up	--
meta_374			Theaflagallin;Calcidiol;25-Hydroxyvitamin D3;Calcifediol;Calcifediol anhydrous;(3S,5Z,7E)-9,10-Seco-5,7,10(19)-cholestatriene-3,25-diol;7alpha-Hydroxycholest-4-en-3-one;24(S),25-Epoxycholesterol;Spirostan;(25S)-26-Hydroxycholest-4-en-3-one;(25R)-26-Hydroxycholest-4-en-3-one	11.8418147174857;15.5887295137608;15.5887295137608;15.5887295137608;15.5887295137608;15.5887295137608;15.5887295137608	MS1 mz matched	401.34	34.6805	0.000157156	0.000183079	0.00022943	0.000185784	0.000184817	0.000136766	7.21e-05	9.79e-05	7.55e-05	0.483784	-1.04757	0.0177685	1.34007	down	--
meta_376			CDP;Myxochelin B	-15.8739450026963;-10.6653623507268	MS1 mz matched	404.178	392.55	5.5e-05	4.8e-05	7.07e-05	0.000166246	0.000144283	0.000198948	1.88e-05	2.03e-05	2.43e-05	0.124562	-3.00507	0.0106022	1.42108	down	--
meta_379			(R)-Apiumetin glucoside;omega-Salicoyisalicin;Edulisin VI;Naproxen O-glucuronide;Piceatannol 4'-glucoside;Afzelechin 7-apioside;Benzyl 2,6-dihydroxybenzoate 2-glucoside;Flacourtin;(E)-Oxyresveratrol 3'-O-b-D-glucoside;Astringin;Trichocarpin	14.9680007627372;14.9680007627372;14.9680007627372;14.9680007627372;14.9680007627372;14.9680007627372;14.9680007627372;14.9680007627372;14.9680007627372;14.9244176198181;14.9244176198181	MS1 mz matched	407.132	341.313	7.63e-05	7.42e-05	6.99e-05	0.000139784	9.61e-05	0.000119234	5.39e-05	6.19e-05	7.42e-05	0.53502	-0.902334	0.0319162	1.29508	down	--
meta_381			Porson;Gingerenone B;Isogingerenone B;Burseran;(+)-Burseran;(+)-Eudesmin;Pinoresinol dimethyl ether	5.33802292691858;5.33802292691858;5.33802292691858;5.43797868774439;5.43797868774439	MS1 mz matched	409.162	38.1575	0.00035397	0.000321452	0.000291258	0.000296155	0.000263356	0.000253579	0.000454091	0.000384744	0.000447234	1.58171	0.661481	0.00693343	1.38129	up	--
meta_382			Proacaciberin	-12.2716	MS1 mz matched	409.186	247.386	0.000142789	0.000131129	0.000162775	0.0002098	0.000212064	0.000222956	0.000102609	0.000115391	0.000140827	0.556476	-0.845608	0.00755876	1.40918	down	--
meta_383					Unmapped	410.266	45.6275	0.000305187	0.000251622	0.000255266	0.000699648	0.000596016	0.000619568	0.000237912	0.000171658	0.000159988	0.297383	-1.7496	0.000483869	1.43096	down	--
meta_389			CPA(18:2(9Z,12Z)/0:0);Atractyloside G	-1.86289991028958;-21.6220891261498	MS1 mz matched	417.241	45.623	0.000223241	0.000201264	0.00019405	0.000622555	0.00057042	0.000644585	6.03e-05	2.11e-05	6.68e-05	0.0806916	-3.63144	8.85e-05	1.4471	down	--
meta_397	Cholic acid	0.9679			MS2 forward	426.321	213.139	0.00107622	0.00106621	0.000881913	0.00119823	0.00102186	0.0011317	0.000130435	0.000124868	0.000137527	0.1172	-3.09296	0.00259694	1.44497	down	Bile secretion(ko04976);;Primary bile acid biosynthesis(ko00120);;Metabolic pathways(ko01100)
meta_399	Stearoylcarnitine	0.9818			MS2 forward	428.372	150.067	0.000730837	0.000612143	0.000615217	0.000361147	0.000454231	0.000350943	0.000690845	0.000719398	0.000524317	1.65869	0.730041	0.0327704	1.27883	up	--
meta_402			(Acetyloxy)triphenylstannane;Chlorimuron-ethyl;Chlorimuron ethyl	19.5565551127713;-2.6567474986314	MS1 mz matched	432.074	29.968	0.000128232	0.000109316	0.000110278	0.000364375	0.000339426	0.000451214	2.24e-05	1.62e-05	1.62e-05	0.0474347	-4.39791	0.00824442	1.42937	down	--
meta_406			15beta-hydroxycyproterone acetate;Armillaricin;Zizybeoside I	-3.12770183036914;-3.12770183036914;13.4208558247559	MS1 mz matched	433.177	33.3065	6.99e-05	5.08e-05	5.73e-05	0.000951573	0.000759971	0.000730201	7.43e-05	4.83e-05	9.23e-05	0.0880445	-3.50562	0.00707925	1.42684	down	--
meta_408			4-O-Methylmelleolide;Clausarinol;Eplerenone;Armillarin;Armillaripin;Magnoshinin;Eplerenone;Estra-1,3,5(10)-triene-3,6alpha,17beta-triol triacetate;Estra-1,3,5(10)-triene-3,6beta,17beta-triol triacetate	4.25225006273771;4.25225006273771;4.25225006273771;4.25225006273771;4.25225006273771;4.34568263673548;4.34568263673548;4.34568263673548;4.34568263673548	MS1 mz matched	437.192	37.4585	0.000188754	0.000204257	0.000157058	0.000228275	0.000161184	0.000163552	0.000303886	0.000261489	0.000259103	1.49089	0.57617	0.0330825	1.25543	up	--
meta_410			CPA(18:2(9Z,12Z)/0:0);Atractyloside G	-1.86289991028958;-21.6220891261498	MS1 mz matched	439.221	45.833	0.000103869	7.72e-05	9.11e-05	0.000297273	0.000248964	0.000283779	3.88e-05	5.96e-05	4.66e-05	0.174661	-2.51737	0.00122368	1.43909	down	--
meta_412			Propylene glycol alginate;	-19.4632325013163;	MS1 mz matched	441.144	447.861	7.88e-05	7.14e-05	5.25e-05	6.84e-05	7.04e-05	6.81e-05	8.74e-05	0.000107438	0.000106495	1.45602	0.542034	0.0390625	1.343	up	--
meta_415			O-Hexanoyl-adnosine monophosphate	17.6024	MS1 mz matched	446.372	32.9355	0.00035178	0.00036629	0.000253612	0.000236528	0.0002686	0.000197334	0.000295207	0.00031273	0.000334697	1.3419	0.424278	0.0400122	1.254	up	--
meta_422			LPA(0:0/18:2(9Z,12Z));LPA(18:2(9Z,12Z)/0:0);Oleoylglycerone phosphate	-0.783201418675525;-0.783201418675525;-0.690856945821702	MS1 mz matched	452.276	243.143	0.000122301	0.000102266	0.000144338	0.000346763	0.000321871	0.000424028	2.16e-05	3.23e-05	2.34e-05	0.0706626	-3.82291	0.00760452	1.42975	down	--
meta_424					Unmapped	454.114	330.156	3.83e-05	3.88e-05	2.86e-05	3.08e-05	1.22e-05	1.48e-05	5.49e-05	7.06e-05	4.79e-05	3.00381	1.58679	0.0127166	1.32239	up	--
meta_425	1-Palmitoyl-2-hydroxy-sn-glycero-3-phosphoethanolamine	0.7709			MS2 forward	454.292	186.361	0.000461266	0.000456086	0.000384269	0.000641234	0.000540883	0.000540067	0.000331111	0.000392474	0.000291089	0.589179	-0.763223	0.00647541	1.35679	down	--
meta_426			Bispyribac-sodium	-13.1896	MS1 mz matched	454.352	212.185	3.24e-05	2.6e-05	2.12e-05	3.85e-05	3.35e-05	5.03e-05	5.86e-06	1.03e-05	6.81e-06	0.187716	-2.41337	0.0166562	1.38727	down	--
meta_427					Unmapped	455.186	445.676	0.000122597	0.000113603	9.01e-05	8.45e-05	0.00010457	8.99e-05	0.000198504	0.000176438	0.000142935	1.85618	0.892337	0.0272242	1.33222	up	--
meta_431			CPA(18:2(9Z,12Z)/0:0);Atractyloside G	-1.86289991028958;-21.6220891261498	MS1 mz matched	458.266	45.1205	0.000209331	0.000194623	0.000203146	0.000435964	0.00038865	0.000489643	1.85e-05	0.000140847	0.000121681	0.21385	-2.22533	0.0025253	1.39886	down	--
meta_432					Unmapped	458.347	241.73	9.52e-05	9.06e-05	8.36e-05	9.12e-05	9.25e-05	7.25e-05	0.000114804	0.000111468	0.000120882	1.3548	0.438077	0.0282062	1.31933	up	--
meta_435			Riboflavin cyclic-4',5'-phosphate;Riboflavin cyclic-4',5'-phosphate	-22.9405078605993;-23.0544077174804	MS1 mz matched	461.079	27.206	5.43e-05	4.75e-05	4.63e-05	7.84e-05	5.89e-05	7.01e-05	2.93e-05	2.11e-05	1.98e-05	0.338189	-1.5641	0.00544665	1.39973	down	--
meta_436			Quercetin-4'-glucuronide;Quercetin 3'-O-glucuronide;Quercetin 4'-glucuronide;Quercetin 3-O-glucuronide;Carpaine	17.1419086637046;17.1419086637046;17.1419086637046;17.1419086637046;-19.0226497045729	MS1 mz matched	461.363	33.4425	0.000213457	0.00024583	0.000156264	0.000247118	0.000245896	0.000189497	0.000174906	0.000148678	0.000116542	0.644862	-0.632937	0.0342399	1.22952	down	--
meta_442	1-Myristoyl-sn-glycero-3-phosphocholine	0.9789			MS2 forward	468.308	184.323	0.000834828	0.00075443	0.000772514	0.00125723	0.00108497	0.00105721	0.000580703	0.000504592	0.000626627	0.503594	-0.989667	0.00356733	1.40726	down	--
meta_451	1-Oleoyl-L-.alpha.-lysophosphatidic acid	0.6795			MS2 reverse	478.292	185.698	0.00118072	0.00118687	0.00123551	0.00120883	0.00130957	0.00125976	0.000663083	0.000691481	0.000482666	0.486275	-1.04015	0.00394144	1.4188	down	--
meta_452			Gentamicin;Gentamicin C1	-1.26058981129799;-1.15835163357625	MS1 mz matched	478.316	243.968	4.6e-05	5.69e-05	4.63e-05	3.41e-05	4.28e-05	4.2e-05	6.44e-05	5.69e-05	7.52e-05	1.65206	0.724266	0.0229149	1.31568	up	--
meta_454	1-Stearoyl-2-hydroxy-sn-glycero-3-phosphoethanolamine	0.9325			MS2 reverse	482.324	181.968	0.00115987	0.00102721	0.000986499	0.0014741	0.00135932	0.00131983	0.000643106	0.000647206	0.000701396	0.479553	-1.06024	0.00137999	1.43868	down	--
meta_455			1-O-Hexadecyl-lyso-sn-glycero-3-phosphocholine;1-O-Hexadecyl-2-lyso-sn-glycero-3-phosphocholine	12.5228	MS1 mz matched	482.359	183.153	0.00061143	0.000441924	0.000487025	0.000733106	0.000629876	0.000687198	0.000372378	0.000350589	0.000457687	0.575879	-0.796163	0.00289302	1.38944	down	--
meta_456			Sodium picosulfate	-7.86548	MS1 mz matched	482.404	38.1555	0.000687956	0.000641539	0.000676149	0.000544745	0.000551823	0.00047986	0.000697267	0.000631673	0.000743631	1.31473	0.394762	0.0176002	1.30918	up	--
meta_458			(2,3-Dihydroxybenzoyl)adenylate	-0.862565	MS1 mz matched	484.326	48.813	0.000145143	0.000132213	0.000131164	3.61e-05	9.9e-05	3.99e-05	0.000234281	0.000304917	0.000251585	4.51902	2.17601	0.00224056	1.39788	up	--
meta_459			Penoxsulam	-17.4254	MS1 mz matched	484.361	233.107	9.7e-05	6.6e-05	6.94e-05	5.77e-05	5.84e-05	6.47e-05	7.24e-05	8.71e-05	7.87e-05	1.31721	0.397491	0.0280408	1.29957	up	--
meta_460			Stigmatellin Y	-1.03246	MS1 mz matched	485.289	34.754	0.000290532	0.000345697	0.000293955	0.00048342	0.000639171	0.000329566	5.68e-05	5.39e-05	9.6e-05	0.142302	-2.81297	0.040634	1.33136	down	--
meta_467			Erinacine P;Mucronine B	16.0271047278611;13.2202878195537	MS1 mz matched	493.28	238.448	0.000148429	9.32e-05	0.000121191	0.000248128	0.000199173	0.000236989	0.000111416	0.000106419	0.000119485	0.492948	-1.02049	0.0119241	1.40458	down	--
meta_468					Unmapped	494.773	179.234	0.000876183	0.000691648	0.00058707	0.000798867	0.000860978	0.000890301	0.000599355	0.000579228	0.000570766	0.68598	-0.543761	0.00599553	1.42264	down	--
meta_469	1-Palmitoyl-sn-glycero-3-phosphocholine	0.988			MS2 forward	496.339	200.793	0.00100188	0.00111077	0.00103224	0.000960667	0.00128384	0.00114533	0.000755805	0.000685808	0.000767301	0.65163	-0.617876	0.0440107	1.30499	down	Glycerophospholipid metabolism(ko00564);;Choline metabolism in cancer(ko05231)
meta_476					Unmapped	501.065	286.004	0.000131003	0.000134214	0.000118436	0.00031097	0.000222271	0.00030016	6.4e-05	8.23e-05	0.000133993	0.336345	-1.57199	0.00759996	1.35815	down	--
meta_478			Stigmatellin Y	-1.03246	MS1 mz matched	502.316	35.3575	0.000379694	0.000367252	0.000339327	0.00054775	0.000766578	0.000395931	1.21e-05	5.87e-05	0.000122258	0.112895	-3.14694	0.0337133	1.32711	down	--
meta_481					Unmapped	510.788	58.1575	0.000471132	0.000723767	0.000740161	0.000646955	0.000660716	0.000855908	0.0011454	0.00105909	0.000868373	1.42027	0.506166	0.0480261	1.18796	up	--
meta_485			Nb-trans-Feruloylserotonin glucoside;	11.414732755642;	MS1 mz matched	515.209	242.969	0.00558033	0.0050739	0.00497989	0.00295603	0.00188718	0.00191127	0.00552358	0.00488721	0.00432763	2.18202	1.12567	0.00572413	1.36234	up	--
meta_490			LysoPC(18:2(9Z,12Z));	0.98299261136157;	MS1 mz matched	520.34	177.768	0.0892123	0.0739194	0.0674661	0.100403	0.0900839	0.0895329	0.0352655	0.0353812	0.030701	0.361931	-1.46621	0.000969359	1.44053	down	--
meta_494	1-Oleoyl-sn-glycero-3-phosphocholine	0.9859			MS2 forward	522.354	200.55	0.000295662	0.000346299	0.000281766	0.000359149	0.00032359	0.000279241	0.000175819	0.000165498	0.000213161	0.576392	-0.794878	0.0118222	1.34721	down	Glycerophospholipid metabolism(ko00564);;Choline metabolism in cancer(ko05231)
meta_498	Leu-Leu	0.9984			MS2 reverse	527.321	179.894	0.000259716	0.000306761	0.000211975	0.000436355	0.000401895	0.000329818	0.000240961	0.000287728	0.000299605	0.709114	-0.49591	0.0480125	1.22153	down	--
meta_499					Unmapped	530.346	35.239	0.000219786	0.000182494	0.000131002	0.000198022	0.000264476	0.000203392	2.35e-05	4.01e-05	6.81e-05	0.197767	-2.33813	0.00406126	1.39868	down	--
meta_502			Nb-trans-Feruloylserotonin glucoside;	11.414732755642;	MS1 mz matched	537.19	243.531	9.4e-05	8.06e-05	6.91e-05	5.1e-05	2.88e-05	2.28e-05	0.00010889	0.000101364	6.84e-05	2.71571	1.44133	0.022152	1.29234	up	--
meta_507			LysoPC(20:5(5Z,8Z,11Z,14Z,17Z));Novapikromyin	10.3203883442711;-4.93973030267765	MS1 mz matched	542.322	176.003	0.00242357	0.00201546	0.00183816	0.0037046	0.00331607	0.00323633	0.00154602	0.00190977	0.00106368	0.440623	-1.18238	0.00523684	1.39143	down	--
meta_514	1-O-(cis-9-Octadecenyl)-2-O-acetyl-sn-glycero-3-phosphocholine	0.8019			MS2 forward	550.385	172.102	0.0011069	0.000843416	0.000838028	0.000918571	0.000930327	0.000849107	0.000663623	0.000655475	0.000763523	0.771912	-0.373492	0.010987	1.33929	down	--
meta_515					Unmapped	550.449	33.497	6.21e-05	6.45e-05	5.59e-05	9.88e-05	0.000108995	6.05e-05	1.4e-05	2.81e-05	2.8e-05	0.26115	-1.93705	0.0364289	1.31377	down	--
meta_516					Unmapped	552.329	204.315	0.000154578	0.000139208	0.000132161	0.000732731	0.000533289	0.000662116	2.91e-05	2.3e-05	1.36e-05	0.0340417	-4.87655	0.00842875	1.42756	down	--
meta_521					Unmapped	560.283	463.675	0.000474213	0.000546829	0.00037175	0.00042643	0.000345573	0.000167549	0.000936892	0.00100361	0.000670381	2.77886	1.47449	0.0140442	1.32288	up	--
meta_525					Unmapped	567.61	463.786	0.000178716	0.000150902	0.000133242	0.000129757	0.000108679	5.8e-05	0.000288003	0.000328698	0.000269221	2.98827	1.57931	0.00234831	1.4005	up	--
meta_533			Mangiferin 6'-gallate;	24.5454778090339;	MS1 mz matched	575.466	48.674	0.000212581	0.000281095	0.000253278	0.000295034	0.000248672	0.000248284	0.000138773	0.000164114	0.00011448	0.526985	-0.924165	0.00418113	1.37479	down	--
meta_534			LysoPC(22:2(13Z,16Z));dTDP-D-mycaminose;dTDP-alpha-D-mycaminose;dTDP-3-dimethylamino-3,6-dideoxy-alpha-D-galactopyranose;dTDP-D-ravidosamine;dTDP-N-hydroxy-beta-L-evernosamine	-3.63176543795633;-8.68963743355982;-8.68963743355982;-8.68963743355982	MS1 mz matched	576.4	170.733	9.3e-05	8.39e-05	9.91e-05	9.91e-05	0.0001	7.81e-05	4.42e-05	6.24e-05	6.9e-05	0.633005	-0.659711	0.0302306	1.23856	down	--
meta_551			Lanceotoxin A;Scilliroside;Scillirosidin 3-O-beta-D-glucoside	20.4745154351169;20.4745154351169	MS1 mz matched	603.292	228.366	7.67e-05	7.29e-05	6.64e-05	7.91e-05	7.16e-05	7.81e-05	6.62e-05	6.05e-05	5e-05	0.772581	-0.372243	0.0481535	1.24102	down	--
meta_555			Hydroxydestruxin B;	-17.66337942795;	MS1 mz matched	610.371	231.631	9.77e-05	7.56e-05	8.77e-05	0.000305666	0.000352939	0.00036121	3.09e-05	3.52e-05	2.87e-05	0.0929591	-3.42726	0.00284933	1.44423	down	--
meta_557					Unmapped	614.483	42.8205	0.00071869	0.000680719	0.00062373	0.000487489	0.000506198	0.0004193	0.000753259	0.000689546	0.000784258	1.57614	0.656394	0.00213903	1.39784	up	--
meta_567			CE(16:0);Cholesteryl palmitate	12.3187720648003;12.3187720648003	MS1 mz matched	626.079	285.983	8.88e-05	7.85e-05	7.45e-05	0.000192237	0.000168442	0.000202948	3.74e-05	4.88e-05	8.15e-05	0.297671	-1.74821	0.00178578	1.40843	down	--
meta_569			Amritoside;	-12.1232524009116;	MS1 mz matched	627.466	52.245	0.000495773	0.000635974	0.000621062	0.000453255	0.000417232	0.000319873	0.000639492	0.000638147	0.000672291	1.6381	0.712025	0.0178991	1.38236	up	--
meta_576			Maslinic acid 3-O-b-D-glucoside;Momordicin II;Momordicoside L;Lucyoside Q;28-Glucosylpomolate;Soyasapogenol B 3-O-b-D-glucuronide;Soyasapogenol B 3-O-D-glucuronide;Soyasapogenol B 3-O-beta-D-glucuronide	-6.43670865202463;-6.43670865202463;-6.43670865202463;-6.43670865202463;-6.43670865202463;-6.43670865202463;-6.46271697980211	MS1 mz matched	635.412	167.988	6.24e-05	4.76e-05	3.35e-05	5.89e-05	8.28e-05	7.31e-05	2.21e-05	3.29e-05	2e-05	0.349422	-1.51696	0.00837628	1.37429	down	--
meta_580					Unmapped	644.493	44.9915	0.000419532	0.000371737	0.000361347	0.000203742	0.000269889	0.000198333	0.000418677	0.000351455	0.000475387	1.85355	0.890292	0.0156068	1.32621	up	--
meta_583					Unmapped	649.281	340.87	0.000160373	0.000157829	0.000156917	0.00033179	0.000288926	0.000360666	5.77e-05	5.95e-05	8.32e-05	0.204267	-2.29147	0.00257713	1.43217	down	--
meta_590			6''-O-Galloylquercimeritrin;Quercetin 3-(2-galloylglucoside);Heme;Haem;Protoheme;Heme B;Protoheme IX	0.648844424322969;0.648844424322969;-10.2191886191495	MS1 mz matched	658.508	44.297	0.00051534	0.000481434	0.000470982	0.000323761	0.000368203	0.000327197	0.000552898	0.0005197	0.000621644	1.66239	0.733259	0.00764659	1.39294	up	--
meta_593			(6S)-6-beta-hydroxy-1,4,5,6-tetrahydronicotinamide-adenine dinucleotide;(6S)-6beta-Hydroxy-1,4,5,6-tetrahydronicotimide-adenine dinucleotide;(S)-DH-hydrate;(S)-DHX;(6S)-6-Hydroxy-1,4,5,6-tetrahydronicotimide-adenine dinucleotide;6beta-Hydroxy-1,4,5,6-tetrahydronicotimide-adenine dinucleotide;(6R)-6beta-Hydroxy-1,4,5,6-tetrahydronicotimide-adenine dinucleotide;(R)-DH-hydrate;(R)-DHX	-22.3862154757001;-22.3862154757001;-22.3862154757001	MS1 mz matched	666.433	220.284	4.15e-05	4.12e-05	3.6e-05	8.4e-05	7.46e-05	8.95e-05	2.43e-05	2.8e-05	2.15e-05	0.297778	-1.74769	0.00183044	1.43419	down	--
meta_594					Unmapped	668.543	33.23	9.83e-05	9.59e-05	9.87e-05	0.000127377	0.000161479	0.000104321	3.42e-05	3.45e-05	3.66e-05	0.267623	-1.90173	0.0284306	1.37247	down	--
meta_595					Unmapped	669.158	23.579	3.1e-05	2.89e-05	2.88e-05	3.78e-05	2.92e-05	3.9e-05	1.66e-05	1.25e-05	1.95e-05	0.458102	-1.12626	0.00949974	1.35673	down	--
meta_606			Lolitrem J	-23.4365	MS1 mz matched	679.382	232.512	6.92e-05	5.34e-05	5.19e-05	9.74e-05	6.93e-05	0.000109109	2.45e-05	2.41e-05	3.02e-05	0.285899	-1.80642	0.0280854	1.36526	down	--
meta_608	Stachyose	0.8417			MS2 forward	684.254	480.279	4.64e-05	3.25e-05	4.72e-05	0.00010506	7.57e-05	0.000137201	2.42e-05	2.18e-05	3.04e-05	0.240104	-2.05827	0.0427708	1.32824	down	Galactose metabolism(ko00052)
meta_611					Unmapped	687.238	341.069	4.34e-05	3.19e-05	5.09e-05	7.8e-05	6.28e-05	8.81e-05	1.12e-05	9.76e-06	1.34e-05	0.150189	-2.73515	0.0112585	1.41694	down	--
meta_616			3',5'-Cyclic diGMP;cdiGMP;3',5'-Cyclic diguanylic acid;Bis-(3',5')-cyclic diGMP;Cyclic di-3',5'-guanylate	14.6357	MS1 mz matched	691.116	27.244	2.9e-05	2.2e-05	2.1e-05	3.98e-05	3.28e-05	3.5e-05	1.12e-05	9.08e-06	6.27e-06	0.246291	-2.02157	0.00081695	1.42827	down	--
meta_620			PE(18:3(9Z,12Z,15Z)/P-16:0);PE(18:3(6Z,9Z,12Z)/P-16:0);PE(P-16:0/18:3(6Z,9Z,12Z));PE(P-16:0/18:3(9Z,12Z,15Z));	22.021072140162;22.021072140162;22.021072140162;22.021072140162;	MS1 mz matched	698.534	31.987	0.000116555	0.000121893	0.000111543	0.000243329	0.000255289	0.000160006	4.48e-05	2.22e-05	5.87e-05	0.19083	-2.38964	0.0181832	1.36738	down	--
meta_622			PEP-16:0/18:1(11Z));PE(16:0/P-18:1(9Z));PE(P-18:0/16:1(9Z));PE(P-16:0/18:1(9Z));PE(P-18:1(11Z)/16:0);PE(18:1(9Z)/P-16:0);PE(16:0/P-18:1(11Z));PE(P-18:1(9Z)/16:0);PE(18:1(11Z)/P-16:0);PE(16:1(9Z)/P-18:0);1-Hexadecanoyl-2-(9Z-octadecenoyl)-sn-glycero-3-phosphonoethanolamine	-0.831746410167333;-0.831746410167333;-0.831746410167333;-0.831746410167333;-0.831746410167333;-0.831746410167333;-0.831746410167333;-0.831746410167333;-0.831746410167333;-0.831746410167333;-0.774301072724264	MS1 mz matched	702.535	45.9135	0.000332116	0.000312149	0.000308826	0.000253357	0.00025887	0.00019822	0.000375768	0.00029381	0.000407426	1.51595	0.600227	0.047954	1.22356	up	--
meta_624					Unmapped	703.136	27.244	2.08e-05	2.1e-05	1.77e-05	2.31e-05	2.21e-05	2.46e-05	1.26e-05	8.2e-06	6.22e-06	0.386871	-1.37008	0.00913559	1.39926	down	--
meta_628			3',5'-Cyclic diGMP;cdiGMP;3',5'-Cyclic diguanylic acid;Bis-(3',5')-cyclic diGMP;Cyclic di-3',5'-guanylate	14.6357	MS1 mz matched	708.143	27.279	5.67e-05	5.7e-05	5.05e-05	7.99e-05	7.28e-05	7.88e-05	2.24e-05	1.83e-05	1.29e-05	0.231516	-2.11082	0.000102888	1.44308	down	--
meta_636			PC(16:0/P-16:0);PC(P-18:0/14:0);PC(14:0/P-18:0);PC(P-16:0/16:0);PC(o-16:0/16:1(9Z));	-11.4719562662208;-11.4719562662208;-11.4719562662208;-11.4719562662208;-11.4719562662208;	MS1 mz matched	718.559	32.222	4.92e-05	3.58e-05	3.87e-05	9.08e-05	7.68e-05	6.06e-05	1.42e-05	2.45e-05	2.99e-05	0.300239	-1.73582	0.0120147	1.36072	down	--
meta_641			Parishin B;Parishin C	20.0489854389067;20.0489854389067	MS1 mz matched	729.239	341.068	0.000291278	0.000300209	0.000345241	0.000795315	0.000715228	0.000872269	9.93e-05	0.000113977	0.000119399	0.13962	-2.84043	0.00385442	1.44034	down	--
meta_649			PE(16:0/20:2(11Z,14Z));PE(18:0/18:2(9Z,12Z));PE(18:2(9Z,12Z)/18:0);PE(18:1(9Z)/18:1(9Z));PE(18:1(9Z)/18:1(11Z));PE(16:1(9Z)/20:1(11Z));PE(18:1(11Z)/18:1(11Z));PE(22:1(13Z)/14:1(9Z));PE(20:2(11Z,14Z)/16:0);PE(18:1(11Z)/18:1(9Z));PC(18:2(9Z,12Z)/15:0);PE(14:1(9Z)/22:1(13Z));PE(14:0/22:2(13Z,16Z));PE(22:2(13Z,16Z)/14:0);PC(15:0/18:2(9Z,12Z));PE(20:1(11Z)/16:1(9Z));Dihydrostreptomycin 3'alpha,6-bisph…	7.63139892643256;7.63139892643256;7.63139892643256;7.63139892643256;7.63139892643256;7.63139892643256;7.63139892643256;7.63139892643256;7.63139892643256;7.63139892643256;7.63139892643256;7.63139892643256;7.63139892643256;7.63139892643256;7.63139892643256;7.63139892643256;3.33441059824853;3.33441059824853	MS1 mz matched	744.552	137.146	0.000337681	0.000404421	0.000405029	0.000380031	0.000509856	0.00039978	0.00018626	0.000226655	0.000218071	0.489263	-1.03132	0.0242476	1.35576	down	--
meta_650			Parishin B;Parishin C	20.0489854389067;20.0489854389067	MS1 mz matched	746.265	341.072	5.75e-05	5.65e-05	6.27e-05	0.000152167	0.000141051	0.000161456	2.21e-05	3.14e-05	2.56e-05	0.173985	-2.52296	0.00045878	1.44516	down	--
meta_651					Unmapped	751.093	285.983	2.56e-05	2.48e-05	1.86e-05	5.17e-05	3.52e-05	5.39e-05	1.5e-05	1.59e-05	2.23e-05	0.377979	-1.40362	0.0264609	1.33245	down	--
meta_652			Parishin B;Parishin C	20.0489854389067;20.0489854389067	MS1 mz matched	751.218	341.113	3.05e-05	1.97e-05	2.9e-05	4.7e-05	4.3e-05	5.13e-05	1.11e-05	9.95e-06	1.46e-05	0.252444	-1.98596	0.000711527	1.43567	down	--
meta_660			Lividomycin A	12.8718	MS1 mz matched	762.373	443.858	0.0011773	0.00116154	0.00148354	0.00110971	0.00131335	0.00128441	0.0019012	0.0016154	0.00163864	1.3905	0.475604	0.0158924	1.3159	up	--
meta_664			Parishin B;Parishin C	20.0489854389067;20.0489854389067	MS1 mz matched	767.195	341.067	9.3e-05	0.000102588	0.000138034	0.000217443	0.000193583	0.000271102	2.95e-05	2.72e-05	3.83e-05	0.139242	-2.84434	0.0120586	1.41459	down	--
meta_665			Adiantifoline	-13.2167	MS1 mz matched	771.313	470.308	5.11e-05	6.34e-05	3.51e-05	1.79e-05	2.01e-05	1.24e-05	7.12e-05	8.76e-05	5.68e-05	4.2809	2.09792	0.019722	1.37944	up	--
meta_667					Unmapped	773.364	443.921	0.000297094	0.000330331	0.000393229	0.000296353	0.00032879	0.000325398	0.000508079	0.000411753	0.000448766	1.43981	0.525878	0.0268964	1.33238	up	--
meta_679					Unmapped	795.335	38.162	0.000100218	8.11e-05	6.99e-05	6.14e-05	4.89e-05	2.23e-05	0.000132701	0.000115763	0.000117381	2.75979	1.46456	0.0103498	1.38124	up	--
meta_681					Unmapped	798.563	123.57	0.0058447	0.00499686	0.00461194	0.0201985	0.0158464	0.0166102	0.00133589	0.00147362	0.00174343	0.0864674	-3.5317	0.00658843	1.43232	down	--
meta_684			PC(18:1(11Z)/18:3(9Z,12Z,15Z));PC(18:0/18:4(6Z,9Z,12Z,15Z));PC(20:4(5Z,8Z,11Z,14Z)/16:0);PC(18:3(9Z,12Z,15Z)/18:1(11Z));PC(18:2(9Z,12Z)/18:2(9Z,12Z));PC(16:1(9Z)/20:3(5Z,8Z,11Z));PC(18:3(9Z,12Z,15Z)/18:1(9Z));PC(16:0/20:4(5Z,8Z,11Z,14Z));PC(18:4(6Z,9Z,12Z,15Z)/18:0);PC(20:3(5Z,8Z,11Z)/16:1(9Z));PC(16:1(9Z)/20:3(8Z,11Z,14Z));PC(20:4(8Z,11Z,14Z,17Z)/16:0);PC(16:0/20:4(8Z,11Z,14Z,17Z));PC(18:3(6Z,9Z…	-2.75742624694987;-2.75742624694987;-2.75742624694987;-2.75742624694987;-2.75742624694987;-2.75742624694987;-2.75742624694987;-2.75742624694987;-2.75742624694987;-2.75742624694987;-2.75742624694987;-2.75742624694987;-2.75742624694987;-2.75742624694987;-2.75742624694987;-2.75742624694987;-2.75742624694987;-2.75742624694987;-2.75742624694987;-2.75742624694987;-2.75742624694987;	MS1 mz matched	804.551	132.928	0.00132608	0.00120372	0.0010571	0.00171512	0.00164839	0.00150334	0.00109991	0.00103461	0.000991996	0.642411	-0.638431	0.00391955	1.4121	down	--
meta_685			Parishin B;Parishin C	20.0489854389067;20.0489854389067	MS1 mz matched	805.15	341.064	4.45e-05	4.84e-05	4.93e-05	5.95e-05	7.6e-05	9.05e-05	8.97e-06	1.11e-05	1.38e-05	0.149694	-2.73991	0.0171849	1.39894	down	--
meta_696					Unmapped	823.363	37.5085	7.02e-05	7.35e-05	6.27e-05	6.35e-05	3.09e-05	3.7e-05	8.54e-05	8.95e-05	6.68e-05	1.83945	0.879276	0.0453418	1.21297	up	--
meta_698			Calenduloside G methyl ester;	5.06282983511483;	MS1 mz matched	826.499	45.599	3.8e-05	2.9e-05	2.75e-05	0.000110596	0.000121945	0.000100311	1.12e-05	9.82e-06	1.09e-05	0.0957591	-3.38445	0.00373225	1.44163	down	--
meta_699					Unmapped	826.9	466.348	0.000314339	0.000297089	0.000206239	0.000163756	0.000150678	9.02e-05	0.000794046	0.000727704	0.000443686	4.85789	2.28033	0.0353129	1.33836	up	--
meta_704					Unmapped	834.609	212.98	3.06e-05	3.45e-05	2.22e-05	3.86e-05	3.6e-05	4.19e-05	1.95e-06	8.25e-07	1.09e-06	0.0331922	-4.91301	0.00144698	1.44717	down	--
meta_706			Monoammonium glycyrrhizite	-12.2702	MS1 mz matched	840.424	463.675	0.00166538	0.00177586	0.00106108	0.00123522	0.00114692	0.000473122	0.00416111	0.0046501	0.00248337	3.95572	1.98394	0.0376914	1.30231	up	--
meta_708			TG(14:1(9Z)/18:4(6Z,9Z,12Z,15Z)/20:5(5Z,8Z,11Z,14Z,17Z));TG(14:1(9Z)/20:5(5Z,8Z,11Z,14Z,17Z)/18:4(6Z,9Z,12Z,15Z));TG(18:4(6Z,9Z,12Z,15Z)/14:1(9Z)/20:5(5Z,8Z,11Z,14Z,17Z));C-1027 Chromophore;C-1027	-10.3170084659666;-10.3170084659666;-10.3170084659666;21.8205812196927	MS1 mz matched	844.266	396.312	2.48e-05	2.71e-05	3.71e-05	6.99e-05	6.9e-05	9.18e-05	8.74e-06	8.64e-06	9.41e-06	0.116171	-3.10567	0.0117382	1.42003	down	--
meta_714			Fevicordin B 2-gentiobioside;	13.5129834172102;	MS1 mz matched	851.412	463.786	8.37e-05	0.000119688	7.91e-05	9.35e-05	8.48e-05	3.95e-05	0.000224687	0.000306007	0.000181326	3.26951	1.70907	0.0298823	1.30822	up	--
meta_716			TG(14:1(9Z)/18:4(6Z,9Z,12Z,15Z)/20:5(5Z,8Z,11Z,14Z,17Z));TG(14:1(9Z)/20:5(5Z,8Z,11Z,14Z,17Z)/18:4(6Z,9Z,12Z,15Z));TG(18:4(6Z,9Z,12Z,15Z)/14:1(9Z)/20:5(5Z,8Z,11Z,14Z,17Z));C-1027 Chromophore;C-1027	-10.3170084659666;-10.3170084659666;-10.3170084659666;21.8205812196927	MS1 mz matched	861.292	396.312	1.59e-05	1.55e-05	2.06e-05	4.17e-05	4.47e-05	5.98e-05	6.94e-06	5.79e-06	4.52e-06	0.117992	-3.08324	0.0154159	1.40644	down	--
meta_718			TG(14:1(9Z)/18:4(6Z,9Z,12Z,15Z)/20:5(5Z,8Z,11Z,14Z,17Z));TG(14:1(9Z)/20:5(5Z,8Z,11Z,14Z,17Z)/18:4(6Z,9Z,12Z,15Z));TG(18:4(6Z,9Z,12Z,15Z)/14:1(9Z)/20:5(5Z,8Z,11Z,14Z,17Z));C-1027 Chromophore;C-1027	-10.3170084659666;-10.3170084659666;-10.3170084659666;21.8205812196927	MS1 mz matched	866.248	396.526	1.85e-05	1.72e-05	2.25e-05	4.77e-05	4.4e-05	6.53e-05	7.08e-06	7.02e-06	6.35e-06	0.130247	-2.94068	0.0200431	1.39699	down	--
meta_724					Unmapped	876.109	286.017	1.6e-05	1.73e-05	1.66e-05	4.11e-05	2.92e-05	4.71e-05	1.2e-05	1.48e-05	1.92e-05	0.391758	-1.35197	0.0315877	1.3129	down	--
meta_731			PE(22:1(13Z)/24:1(15Z));PE(24:0/22:2(13Z,16Z));PE(22:2(13Z,16Z)/24:0);PE(24:1(15Z)/22:1(13Z));	-16.9803654677023;-16.9803654677023;-16.9803654677023;-16.9803654677023;	MS1 mz matched	884.694	31.8125	5.24e-05	5.46e-05	5.07e-05	0.000104506	0.000133797	6.53e-05	1.19e-05	7.58e-06	1.55e-05	0.11529	-3.11667	0.0441455	1.32611	down	--
meta_752			6-Oxocyclohex-1-ene-1-carboxyl-CoA;KRN 7000	14.6124059326746;-13.9903839427043	MS1 mz matched	934.64	31.796	0.0001943	0.000156272	0.000163596	0.000113654	0.000166461	0.000106337	0.000210084	0.000202412	0.000280431	1.79305	0.842418	0.0339402	1.2397	up	--
meta_753					Unmapped	938.177	27.219	2.01e-05	2.31e-05	1.68e-05	3.46e-05	3.66e-05	3.35e-05	9.58e-06	7.68e-06	4.6e-06	0.208785	-2.25991	0.000258204	1.44208	down	--
meta_775					Unmapped	989.654	179.94	0.000207194	0.000137267	0.000130404	0.000246115	0.000272954	0.000185928	7.17e-05	8.88e-05	6.6e-05	0.321382	-1.63764	0.0193889	1.37695	down	--
meta_776					Unmapped	990.737	31.377	3.5e-05	4.73e-05	4.27e-05	6.3e-05	9.72e-05	5e-05	7.4e-06	4.34e-06	1.55e-05	0.129494	-2.94904	0.0430219	1.31259	down	--
meta_780					Unmapped	997.625	181.234	0.00015018	0.000131011	0.000118238	0.000221434	0.000156921	0.000139381	6.76e-05	6.1e-05	8.6e-05	0.414559	-1.27035	0.0461433	1.28981	down	--
meta_782			PC(24:1(15Z)/24:0);PC(24:0/24:1(15Z));	-8.27163171424637;-8.27163171424637;	MS1 mz matched	1000.76	31.4635	5.5e-05	4.42e-05	3.96e-05	9.28e-05	7.23e-05	5.06e-05	7.61e-06	1.4e-05	1.52e-05	0.170827	-2.54939	0.0353506	1.33905	down	--
meta_785					Unmapped	1018.15	286.017	2.19e-05	1.86e-05	1.67e-05	4.13e-05	3.61e-05	4.79e-05	1.09e-05	1.35e-05	1.91e-05	0.346739	-1.52808	0.00404077	1.38981	down	--
meta_786					Unmapped	1019.7	177.363	0.000916637	0.000835575	0.000767155	0.000839273	0.00100619	0.000868851	0.000360233	0.000404207	0.000573347	0.492863	-1.02074	0.00603512	1.36636	down	--
meta_794					Unmapped	1037.65	132.947	0.000195966	0.000169715	0.000158077	6.78e-05	0.000101343	0.000135762	0.000201619	0.000274915	0.000222863	2.29377	1.19772	0.0112045	1.32793	up	--
meta_796					Unmapped	1039.67	177.199	0.00183774	0.00163412	0.00139616	0.001886	0.0020586	0.00179429	0.000767176	0.000749656	0.000665315	0.380238	-1.39502	0.00144594	1.43866	down	--
meta_799					Unmapped	1045.72	175.352	0.000802429	0.000611166	0.000494854	0.000632374	0.000627518	0.000542061	0.000267759	0.000272978	0.000296409	0.464577	-1.10601	0.00493752	1.4266	down	--
meta_807					Unmapped	1055.84	76.345	0.000485385	0.000428576	0.000389652	0.000266284	0.000302732	0.000173775	0.000478954	0.000542178	0.000548019	2.1125	1.07895	0.00693968	1.38488	up	--
meta_808					Unmapped	1056.75	31.846	2.8e-05	2.03e-05	2.85e-05	3.84e-05	5.94e-05	3.26e-05	0	2.13e-06	1.04e-05	0.0962174	-3.37756	0.0277278	1.32713	down	--
meta_811					Unmapped	1063.67	176.021	0.000746356	0.000657322	0.000678583	0.000720599	0.000668934	0.000569876	0.000416169	0.000360907	0.000268429	0.533582	-0.906219	0.00786674	1.34617	down	--
meta_818					Unmapped	1080.48	422.982	2.1e-05	2.11e-05	2.95e-05	5.34e-05	4.23e-05	6.98e-05	1.18e-05	1.41e-05	1.38e-05	0.240647	-2.05501	0.0336213	1.35752	down	--
meta_848					Unmapped	1196.83	30.736	5.62e-05	3.56e-05	3.52e-05	2.54e-05	2.34e-05	1.43e-05	7.21e-05	5.1e-05	9.37e-05	3.43136	1.77878	0.0448762	1.29888	up	--
