# Supplementary material for: Metabolomic Profiling of Female Mink Serum during Early to Mid-Pregnancy to Reveal Metabolite Changes
Source: Genes (Basel). 2023 Sep 4;14(9):1759. doi: 10.3390/genes14091759 (PMC10531253; doi:10.3390/genes14091759)
Supplement: Supplementary file 1 [file genes-14-01759-s001.zip › supplementary file 9AnegD1vsD29 the KEGG pathway database.xlsx]

## Sheet: supplementary file 5A-neg-D1vsD
#ID	MS2 name	MS2 score	MS1 name	MS1 ppm	type	mzmed	rtmed	QC01neg.QC01	QC02neg.QC02	QC03neg.QC03	D1.1neg.D1.1	D1.2neg.D1.2	D1.3neg.D1.3	D29.1neg.D29.1	D29.2neg.D29.2	D29.3neg.D29.3	Fold_change	log2FC	P_value	VIP	regulated	KEGG_pathway_annotation
meta_4	Phenol	0.9874			MS2 forward	93.0363	130.031	9.15e-05	7.67e-05	0.000115826	0.000291348	0.000409158	0.000450431	2.32e-05	1.43e-05	1.49e-05	0.0455668	-4.45587	0.0162451	1.2697	down	Tyrosine metabolism(ko00350);;Protein digestion and absorption(ko04974)
meta_8	Uracil	0.998			MS2 forward	111.021	92.863	0.000647475	0.00065766	0.000751713	0.00136981	0.0012902	0.0014053	0.000575906	0.000563072	0.000407837	0.380491	-1.39407	0.000515044	1.29703	down	Metabolic pathways(ko01100);;beta-Alanine metabolism(ko00410);;Pantothenate and CoA biosynthesis(ko00770);;Pyrimidine metabolism(ko00240)
meta_15	L-Threonine	0.925			MS2 forward	118.052	341.46	0.0003256	0.000350905	0.000390725	0.000497834	0.000512211	0.000612996	0.000314859	0.000287661	0.000197172	0.492712	-1.02118	0.00567774	1.23019	down	Metabolic pathways(ko01100);;Valine, leucine and isoleucine biosynthesis(ko00290);;Monobactam biosynthesis(ko00261);;Porphyrin and chlorophyll metabolism(ko00860);;Biosynthesis of amino acids(ko01230);;Mineral absorption(ko04978);;Aminoacyl-tRNA biosynthesis(ko00970);;Glycine, serine and threonine metabolism(ko00260);;ABC transporters(ko02010);;Protein digestion and absorption(ko04974)
meta_16			Benzoic acid;4-Hydroxybenzaldehyde;3-(2-Furanyl)-2-propenal;2-Hydroxybenzaldehyde;Benzoate;Benzoic acid;Benzenecarboxylic acid;Phenylformic acid;Dracylic acid;Aromatic acid;Aromatic carboxylic acid;4-Hydroxybenzaldehyde;p-Hydroxybenzaldehyde;3-Hydroxybenzaldehyde;Salicylaldehyde;o-Hydroxybenzaldehyde;2-Hydroxybenzaldehyde;Tropolone	10.0019027542147;10.0019027542147;10.0019027542147;10.0019027542147;9.83309952405507;9.83309952405507;9.83309952405507;9.83309952405507;9.83309952405507;9.83309952405507	MS1 mz matched	121.031	40.526	0.00356239	0.00348052	0.00343606	0.011016	0.00870264	0.0101223	0.00032398	0.000279886	0.000240914	0.0283093	-5.14258	0.00477808	1.29948	down	--
meta_18	Thymine	0.7301			MS2 reverse	125.036	88.173	0.000119274	0.000140928	0.000137683	0.00036274	0.000433244	0.000407897	6.31e-05	6.21e-05	4.96e-05	0.145151	-2.78438	0.00257782	1.30243	down	Pyrimidine metabolism(ko00240);;Metabolic pathways(ko01100)
meta_19	5-Amino-4-carbamoylimidazole (AICA)	0.8292			MS2 reverse	126.057	124.04	0.000130409	0.000112608	0.000131795	0.000182011	0.000256889	0.000338909	1.77e-05	1.56e-05	1.04e-05	0.05623	-4.15252	0.0323657	1.23023	down	--
meta_21					Unmapped	127.052	330.914	5.36e-05	5.14e-05	4.59e-05	4.32e-05	2.68e-05	2.26e-05	0.000137992	0.000150917	9.28e-05	4.12345	2.04385	0.0218872	1.22361	up	--
meta_23	Mesaconic acid	0.9862			MS2 forward	129.02	416.8	4.42e-05	4.75e-05	5.44e-05	6.98e-05	6.62e-05	7.32e-05	5.09e-05	4.9e-05	5.05e-05	0.718905	-0.476127	0.00704686	1.28289	down	Glyoxylate and dicarboxylate metabolism(ko00630);;2-Oxocarboxylic acid metabolism(ko01210);;Carbon metabolism(ko01200);;Valine, leucine and isoleucine biosynthesis(ko00290);;C5-Branched dibasic acid metabolism(ko00660);;Metabolic pathways(ko01100)
meta_24	ketoisocaproic acid	0.8729			MS2 forward	129.057	47.429	0.0260421	0.0260202	0.026052	0.0287521	0.032919	0.0310735	0.0166136	0.0165619	0.0238943	0.615344	-0.700535	0.0232765	1.194	down	Valine, leucine and isoleucine degradation(ko00280);;Metabolic pathways(ko01100);;Valine, leucine and isoleucine biosynthesis(ko00290);;Biosynthesis of amino acids(ko01230);;2-Oxocarboxylic acid metabolism(ko01210)
meta_30	Hydroxyisocaproic acid	0.9895			MS2 forward	131.072	122.797	0.00271029	0.00372772	0.00239131	0.00548993	0.00629534	0.00568294	0.00147646	0.00151214	0.0023536	0.305824	-1.70923	0.000486452	1.29036	down	--
meta_39	Caprylic acid	0.9509			MS2 reverse	143.108	51.02	0.000796674	0.00062994	0.000704793	0.000224211	0.000366306	0.00030963	0.000933309	0.000858082	0.00102204	3.12552	1.6441	0.000583121	1.2872	up	Metabolic pathways(ko01100);;Fatty acid biosynthesis(ko00061)
meta_43	Cyanuric acid	0.8919			MS2 forward	145.037	96.5955	0.000299691	0.000299526	0.000300106	0.000307451	0.000474946	0.000489251	0.000276571	8.12e-05	6.28e-05	0.330714	-1.59634	0.0355274	1.10793	down	Metabolic pathways(ko01100)
meta_45	L-Glutamate	0.989			MS2 forward	146.046	380.156	0.000284069	0.00027245	0.000303034	0.000392701	0.000346631	0.000383439	0.000318839	0.000295032	0.000285129	0.800698	-0.320671	0.0155203	1.1902	down	Arginine biosynthesis(ko00220);;Gap junction(ko04540);;Porphyrin and chlorophyll metabolism(ko00860);;GABAergic synapse(ko04727);;Alcoholism(ko05034);;Central carbon metabolism in cancer(ko05230);;Carbon metabolism(ko01200);;Glyoxylate and dicarboxylate metabolism(ko00630);;Amphetamine addiction(ko05031);;Taurine and hypotaurine metabolism(ko00430);;Glutamatergic synapse(ko04724);;FoxO signaling …
meta_46			2-Oxo-4-methylthiobutanoic acid;4-Methylthio-2-oxobutanoic acid;4-Methylthio-2-oxobutanoate;2-Keto-4-methylthiobutyric acid;2-Oxo-4-methylthiobutanoate;2-Oxo-4-methylthiobutanoic acid	-9.5582056036615;-9.45821966573052	MS1 mz matched	147.012	78.825	0.00188045	0.00183676	0.00178222	0.00722879	0.00619708	0.0111456	0.000116213	0.000135737	0.000103015	0.0144462	-6.11316	0.0331377	1.22897	down	--
meta_47	D-(+)-3-Phenyllactic acid	0.6841			MS2 reverse	147.045	109.921	0.000308177	0.000248039	0.00023151	0.000580866	0.000302705	0.000461007	0.000169892	0.000104345	7.68e-05	0.261043	-1.93764	0.0425823	1.16641	down	--
meta_48	DL-3-Phenyllactic acid	0.7379			MS2 forward	147.045	247.1	0.000128971	0.000135683	0.000125819	8.08e-05	7.68e-05	5.11e-05	0.000135718	0.000174913	0.000117386	2.05068	1.0361	0.0306467	1.15982	up	--
meta_51	Xanthine	0.992			MS2 forward	151.026	208.685	0.000301035	0.000366216	0.000325426	0.000184939	9.89e-05	4.6e-05	0.000868205	0.000847887	0.000769274	7.53508	2.91362	0.000230777	1.2995	up	Caffeine metabolism(ko00232);;Metabolic pathways(ko01100);;Purine metabolism(ko00230)
meta_52	2-Hydroxyphenylacetic acid	0.9941			MS2 forward	151.04	44.849	0.000651541	0.000613414	0.000557108	0.000918592	0.000949391	0.000909477	0.000510079	0.000497166	0.000362783	0.493267	-1.01956	0.0069669	1.28468	down	Metabolic pathways(ko01100);;Phenylalanine metabolism(ko00360)
meta_53	Ribitol	0.9598			MS2 forward	151.061	242.574	9.37e-05	9.17e-05	0.000101527	0.000107683	0.000106981	0.000119034	8.39e-05	7.66e-05	5.74e-05	0.652995	-0.614855	0.0233084	1.19289	down	Pentose and glucuronate interconversions(ko00040);;Riboflavin metabolism(ko00740);;Metabolic pathways(ko01100)
meta_56					Unmapped	156.991	347.68	0.00151541	0.00151541	0.00151629	0.00148168	0.00155879	0.0016019	0.00173224	0.00176102	0.0017215	1.12329	0.167737	0.0230984	1.22308	up	--
meta_57	Allantoin	0.9785			MS2 forward	157.037	180.663	0.00148475	0.00144613	0.00148015	0.00174887	0.00195431	0.00185466	0.0015378	0.00148701	0.00115736	0.752482	-0.410272	0.0426111	1.13423	down	--
meta_58			Heptyl acetate;Propyl hexanoate;3-Methylbutyl 2-methylpropanoate;3-Heptyl acetate;Isoamyl butyrate;Methyl caprylate;3-Octyl formate;Butyl 3-methylbutanoate;Pelargonic acid;Butyl 2-methylbutanoate;xi-2-Ethylheptanoic acid;Hexyl propionate;5-Methylhexyl acetate;Butyl pentanoate;Octyl formate;1-Hydroxy-3-nonanone;1-Methylbutyl butanoate;Isopropyl hexanoate;4-Methyloctanoic acid;2-Methylpropyl 3-meth…	2.02490750314496;2.02490750314496;2.02490750314496;2.02490750314496;2.02490750314496;2.02490750314496;2.02490750314496;2.02490750314496;2.02490750314496;2.02490750314496;2.02490750314496;2.02490750314496;2.02490750314496;2.02490750314496;2.02490750314496;2.02490750314496;2.02490750314496;2.02490750314496;2.02490750314496;2.02490750314496;2.02490750314496;2.02490750314496;2.02490750314496;2.024907…	MS1 mz matched	157.123	50.366	0.0012005	0.00117297	0.00122868	0.000379623	0.000431323	0.000478185	0.00135051	0.00147893	0.00125538	3.16866	1.66387	0.00146289	1.29742	up	--
meta_60	Pimelic acid	0.9667			MS2 reverse	159.066	350.746	3.1e-05	2.34e-05	2.94e-05	4.76e-05	4.37e-05	6.5e-05	1.6e-05	1.95e-05	1.79e-05	0.341912	-1.5483	0.032057	1.2238	down	Metabolic pathways(ko01100);;Biotin metabolism(ko00780)
meta_65	Phenylpyruvate	0.997			MS2 forward	163.04	45.863	0.00747684	0.00708917	0.00692704	0.0255164	0.0186905	0.0202406	0.000385733	0.00041642	0.000239268	0.0161592	-5.9515	0.00938253	1.28768	down	2-Oxocarboxylic acid metabolism(ko01210);;Biosynthesis of amino acids(ko01230);;Phenylalanine, tyrosine and tryptophan biosynthesis(ko00400);;Metabolic pathways(ko01100);;Phenylalanine metabolism(ko00360)
meta_67	Formylanthranilic acid	0.8846			MS2 forward	164.035	73.1405	0.000276326	0.000306642	0.000274863	0.000684559	0.000713796	0.000768683	0.000177998	0.000164286	0.000241138	0.269225	-1.89311	0.000103708	1.30138	down	--
meta_68	L-Phenylalanine	0.9975			MS2 forward	164.072	247.219	0.00230224	0.00225307	0.00219753	0.00119951	0.0012076	0.00119016	0.00245562	0.00316785	0.00212753	2.15469	1.10748	0.0457949	1.19968	up	Phenylalanine, tyrosine and tryptophan biosynthesis(ko00400);;Metabolic pathways(ko01100);;Biosynthesis of amino acids(ko01230);;2-Oxocarboxylic acid metabolism(ko01210);;Aminoacyl-tRNA biosynthesis(ko00970);;Phenylalanine metabolism(ko00360);;Central carbon metabolism in cancer(ko05230);;Mineral absorption(ko04978);;ABC transporters(ko02010);;Protein digestion and absorption(ko04974)
meta_70	1,2-Benzenedicarboxylic acid	0.9499			MS2 forward	165.019	279.126	6.88e-05	7.29e-05	7.79e-05	7.87e-05	8.52e-05	9.46e-05	4.3e-05	3.85e-05	4.09e-05	0.473622	-1.07819	0.00668068	1.28375	down	ABC transporters(ko02010);;Metabolic pathways(ko01100)
meta_71	Phenyllactic acid	0.9574			MS2 forward	165.056	109.77	0.00243009	0.00216443	0.00227021	0.00355529	0.00328932	0.0043375	0.00124811	0.00110943	0.000614131	0.265753	-1.91184	0.00357436	1.26662	down	--
meta_72			Ethyl 1-(methylthio)ethyl disulfide;1-(Ethylthio)ethyl methyl disulfide;Ethyl (ethylthio)methyl disulfide;Methyl 1-(methylthio)propyl disulfide;1,2-Dinitrobenzene;o-Dinitrobenzene	19.0845655198909;19.0845655198909;19.0845655198909;19.0845655198909;-22.5042570071597	MS1 mz matched	167.013	259.512	8.1e-05	6.98e-05	8.58e-05	0.000144172	0.00015388	0.000196161	7.44e-05	6.65e-05	4.95e-05	0.385199	-1.37633	0.0123744	1.23936	down	--
meta_73	Uric acid	0.9758			MS2 forward	167.022	312.747	0.000384904	0.000433524	0.000621462	0.00115776	0.00100739	0.00154129	0.000399647	0.000365341	0.000242609	0.27185	-1.87911	0.0223341	1.23067	down	Metabolic pathways(ko01100);;Purine metabolism(ko00230);;Bile secretion(ko04976)
meta_74	3-Hydroxymandelic acid	0.9265			MS2 forward	167.035	197.631	0.000109696	0.000101464	0.000157214	0.000414739	0.000469156	0.000526048	3.06e-05	1.99e-05	1.98e-05	0.0498394	-4.32657	0.00471721	1.29858	down	--
meta_75			L-2,3-Dihydrodipicolinate;2-Furoylglycine;L-2,3-Dihydrodipicolite;Dihydrodipicolinic acid;Dihydrodipicolite;2,3-Dihydrodipicolite;(S)-2,3-Dihydropyridine-2,6-dicarboxylate;3,5-Dihydroxyanthranilate;3,5-Dihydroxyanthranilic acid;3-Methylpyrrole-2,4-dicarboxylic acid;2-Methoxy-5-nitrophenol;5-Nitroguaiacol;2-Methoxy-4-nitrophenol;4-Nitroguaiacol;4-Methyl-5-nitrocatechol	-14.8351690350634;-14.8351690350634;-14.7896176883693;-14.7896176883693;-14.7896176883693;-14.7896176883693;-14.7896176883693;-14.7896176883693	MS1 mz matched	168.028	380.063	0.000109556	0.000128851	0.000143767	0.000187329	0.000172099	0.000194684	0.000140649	0.000152026	0.000124284	0.752481	-0.410273	0.0128544	1.19298	down	--
meta_77			(-)-3-Cyanomethyl-3-hydroxy-1H-indol-2(3H)-one;Sodium hexafluorosilicate	-24.3408200830965;-7.97636867835799	MS1 mz matched	169.041	35.9195	0.000375015	0.000374355	0.000403165	0.000756407	0.00118758	0.000973761	0.0002034	0.00019306	0.00019298	0.202018	-2.30744	0.024695	1.24964	down	--
meta_79					Unmapped	172.991	25.441	0.00362867	0.00464237	0.00248731	0.0127338	0.0116472	0.00687008	0.000378914	0.00129812	0.000521509	0.070351	-3.82929	0.0302803	1.22817	down	--
meta_80	cis-Aconitate	0.9731			MS2 forward	173.009	416.907	6.28e-05	7.86e-05	8.3e-05	0.000117844	0.000109383	0.000131357	7.73e-05	7.51e-05	8.74e-05	0.668489	-0.581023	0.0105258	1.22847	down	2-Oxocarboxylic acid metabolism(ko01210);;Glyoxylate and dicarboxylate metabolism(ko00630);;Citrate cycle (TCA cycle)(ko00020);;Metabolic pathways(ko01100);;C5-Branched dibasic acid metabolism(ko00660)
meta_82	Indoleacetic acid	0.915			MS2 forward	174.056	135.478	0.000619326	0.000458312	0.000724363	0.000707639	0.000906921	0.000834484	0.000508423	0.000473578	0.000387742	0.559297	-0.838313	0.0102777	1.22647	down	Tryptophan metabolism(ko00380);;Metabolic pathways(ko01100)
meta_84	5,6,7,8-tetrahydro-2-Naphthoic Acid	0.9005			MS2 reverse	175.072	315.393	4.69e-05	5.92e-05	3.93e-05	2.09e-05	1.81e-05	1.4e-05	6.16e-05	6.72e-05	7.05e-05	3.76119	1.91119	0.000179295	1.30026	up	--
meta_90	myo-Inositol	0.9143			MS2 forward	179.056	383.983	0.000558472	0.000581774	0.000516214	0.00054044	0.000453713	0.000438927	0.000706177	0.000806807	0.000890179	1.67692	0.745815	0.0110634	1.22507	up	ABC transporters(ko02010);;Ascorbate and aldarate metabolism(ko00053);;Metabolic pathways(ko01100);;Inositol phosphate metabolism(ko00562);;Phosphatidylinositol signaling system(ko04070);;Galactose metabolism(ko00052)
meta_93	Hydroxyphenyllactic acid	0.9582			MS2 forward	181.05	195.676	5.42e-05	4.95e-05	6.71e-05	7.62e-05	8.49e-05	7.39e-05	4.73e-05	4.05e-05	3.37e-05	0.516902	-0.952037	0.00201646	1.26578	down	--
meta_94	D-Sorbitol	0.7785			MS2 forward	181.071	291.538	0.000177155	0.000177649	0.000157605	0.000149875	0.000158663	0.000152716	0.000180752	0.000167531	0.000184624	1.15534	0.208323	0.0267663	1.18053	up	Metabolic pathways(ko01100);;Galactose metabolism(ko00052);;ABC transporters(ko02010);;Fructose and mannose metabolism(ko00051)
meta_96			p-Hydroxyphenylacetothiohydroximate	-18.167	MS1 mz matched	182.032	275.722	0.000620621	0.000634735	0.000721136	0.000685371	0.000694449	0.000734453	0.000523444	0.000496529	0.000507187	0.72231	-0.46931	0.00139388	1.29271	down	--
meta_98	L-Glutamine	0.8615			MS2 reverse	183.016	249.179	7.39e-05	8.72e-05	7.39e-05	9.11e-05	9.91e-05	0.000107431	4.56e-05	6.39e-05	6.99e-05	0.603016	-0.729733	0.0151684	1.20074	down	ABC transporters(ko02010);;Protein digestion and absorption(ko04974);;Aminoacyl-tRNA biosynthesis(ko00970);;Biosynthesis of amino acids(ko01230);;Pyrimidine metabolism(ko00240);;Purine metabolism(ko00230);;Metabolic pathways(ko01100);;Alanine, aspartate and glutamate metabolism(ko00250);;Glyoxylate and dicarboxylate metabolism(ko00630);;Glutamatergic synapse(ko04724);;Mineral absorption(ko04978);…
meta_99			1-Naphthaleneacetic acid;Biphenyl-2,3-diol;2,3-Dihydroxybiphenyl;3-Phenylcatechol;2,2'-Dihydroxybiphenyl;(+/-)-trans-Acephthene-1,2-diol;Eutypine;4-Hydroxy-3-(3-methyl-3-butene-1-ynyl)benzaldehyde;Chimaphylin;Chimaphilin;1-phthylacetic acid;A;4,4'-Dihydroxybiphenyl;4,4'-Biphenyldiol;3,5-Dihydroxybiphenyl;3,5-Biphenyldiol;5-Phenylresorcinol;5-Methyl-1-phthoate	20.2587139508705;20.1490744518894;20.1490744518894;20.1490744518894;20.1490744518894;20.1490744518894;20.1490744518894;20.1490744518894;20.1490744518894;20.1490744518894	MS1 mz matched	185.072	146.614	0.000490086	0.000447382	0.000481902	0.000524038	0.000560765	0.000555595	0.000340905	0.00032315	0.000391439	0.643438	-0.636128	0.00304961	1.27603	down	--
meta_103	Azelaic acid	0.9968			MS2 forward	187.097	327.803	0.000177722	0.000166803	0.000203889	0.00028095	0.000285354	0.000341653	0.000127568	0.000153475	0.000101909	0.421773	-1.24546	0.00264651	1.26307	down	--
meta_106	3-Indolepropionic acid	0.6546			MS2 forward	188.071	109.214	0.000475549	0.000458227	0.000456391	0.00192121	0.00166537	0.00215807	4.78e-05	7.82e-05	7.21e-05	0.0344847	-4.8579	0.00570519	1.29671	down	--
meta_107					Unmapped	188.939	379.115	0.000852214	0.000851701	0.000837474	0.000728248	0.000690154	0.000683279	0.000807272	0.000798263	0.000744521	1.11818	0.161151	0.0308109	1.13492	up	--
meta_109			Nitroxoline;4-Nitroquinoline N-oxide;4-Nitroquinoline 1-oxide;Nitrochin	12.8795400586283;13.1010777854929	MS1 mz matched	189.04	234.425	0.000287765	0.000288506	0.000314601	0.000257057	0.000266381	0.000229985	0.000315779	0.000316905	0.000324339	1.27023	0.345093	0.0199534	1.24527	up	--
meta_113	Galactonic acid	0.8609			MS2 forward	195.051	343.632	0.000254242	0.000219183	0.000243402	0.000349728	0.000275259	0.000354453	0.000189421	0.000215655	0.000173043	0.590255	-0.760589	0.0198823	1.20676	down	--
meta_117			2-Hexenoylcholine;Tegafur	23.8693013816457;13.6475974323068	MS1 mz matched	199.17	47.787	0.000197858	0.000208171	0.000202318	8.2e-05	7.89e-05	5.4e-05	0.000350783	0.00033474	0.00037956	4.9555	2.30903	0.000140103	1.30393	up	--
meta_121	1-Methylxanthine	0.7806			MS2 forward	203.001	27.4255	0.000596785	0.000526135	0.000499241	0.000715733	0.0007665	0.000614815	0.00029541	0.00027762	0.000163583	0.351262	-1.50938	0.00176311	1.2674	down	Caffeine metabolism(ko00232);;Metabolic pathways(ko01100)
meta_125			Etidronic acid;Etidronic acid;1-Hydroxyethylidene-1,1-diphosphonic acid;Ethane-1-hydroxy-1,1-bisphosphote	16.8681053634915;16.9923946896461	MS1 mz matched	204.97	363.686	0.000852561	0.000828614	0.000894556	0.000710574	0.000722329	0.000766011	0.000865217	0.000798196	0.000832114	1.13489	0.182553	0.018909	1.16489	up	--
meta_126					Unmapped	204.981	38.539	0.000689489	0.000678427	0.000689128	0.000453511	0.000413533	0.000424492	0.000234543	0.000230182	0.000100784	0.437858	-1.19146	0.0247555	1.22786	down	--
meta_135			3-[[5-Methyl-2-(1-methylethyl)cyclohexyl]oxy]-1,2-propanediol;	3.49844179040396;	MS1 mz matched	211.17	39.914	0.000237052	0.000189122	0.00025081	0.000212358	0.000207448	0.000253705	0.000123277	9.13e-05	0.000173846	0.576673	-0.794175	0.0373209	1.12906	down	--
meta_136	Indoxyl sulfate	0.8875			MS2 forward	212.002	27.4935	0.0326838	0.033737	0.0305288	0.0319461	0.0297486	0.0279995	0.055466	0.0604282	0.049236	1.84104	0.880517	0.00960001	1.26603	up	--
meta_140			Tyrosol 4-sulfate;4,4'-Biphenyldithiol;4,4'-Dimercaptobiphenyl;4,4'-Thiobiphenyl	-4.10090785137855;7.33869547347553	MS1 mz matched	217.017	28.775	0.00342992	0.00329917	0.00303481	0.00222273	0.00216892	0.00208757	0.000793581	0.000697872	0.000347002	0.283746	-1.81733	0.00467634	1.29061	down	--
meta_141	Pantothenate	0.9924			MS2 forward	218.103	261.521	0.000651278	0.000794184	0.000672556	0.000941309	0.000947627	0.00094835	0.000852617	0.0007288	0.000783181	0.833401	-0.262917	0.0475206	1.19382	down	beta-Alanine metabolism(ko00410);;Metabolic pathways(ko01100);;Pantothenate and CoA biosynthesis(ko00770);;Vitamin digestion and absorption(ko04977)
meta_143			Fenclorim	2.26661	MS1 mz matched	222.991	45.826	0.0053627	0.00547118	0.00479082	0.00374119	0.00405232	0.00397492	0.0030164	0.0028341	0.00236804	0.698354	-0.517969	0.0129398	1.23329	down	--
meta_144			Radium-224	-2.50468	MS1 mz matched	223.02	371.091	0.00708726	0.00684532	0.00676475	0.0063175	0.0064712	0.00670489	0.00777861	0.00791501	0.00714866	1.17178	0.228706	0.0258565	1.18869	up	--
meta_146	L-Carnosine	0.9979			MS2 forward	225.099	410.74	0.000495752	0.0005032	0.000433109	0.000440622	0.000348906	0.000368392	0.000668583	0.00072627	0.000670901	1.78402	0.835133	0.00151721	1.28095	up	Histidine metabolism(ko00340);;Metabolic pathways(ko01100);;beta-Alanine metabolism(ko00410)
meta_152			Coriandrin;2',4'-Dihydroxy-2-biphenylcarboxylic acid;Wyeronic acid;2,4,6-Trihydroxybenzophenone;Phenyl(2,4,6-trihydroxyphenyl)-methanone;2-Hydroxy-4-(1-oxo-1,3-dihydro-2H-inden-2-ylidene)-but-2-enoic acid;2-Hydroxy-4-(2-oxo-1,3-dihydro-2H-inden-1-ylidene)but-2-enoic acid;Visgin;Bis-noryangonin;2,3-Dihydroxy-2'-carboxybiphenyl;4-Hydroxyphenyl-4-hydroxybenzoate	16.1976609256435;16.1976609256435;16.1976609256435;16.2359127855318;16.2359127855318;16.2359127855318;16.2359127855318;16.2359127855318;16.2359127855318;16.2359127855318	MS1 mz matched	229.062	146.614	0.00168988	0.00151969	0.00168523	0.00175271	0.0018254	0.00190422	0.00106839	0.00109035	0.00131642	0.633883	-0.657712	0.00450336	1.26686	down	--
meta_153			Thiaburimamide	8.69316	MS1 mz matched	229.061	170.341	0.00044012	0.000430263	0.000415814	0.000493849	0.000466908	0.000503465	0.000288151	0.000261753	0.000394603	0.645057	-0.632501	0.0428329	1.18076	down	--
meta_154			Ribose 1-phosphate;D-Arabinose 5-phosphate;Beta-L-arabinose 1-phosphate;Xylulose 5-phosphate;D-Xylulose 1-phosphate;D-Ribulose 5-phosphate;D-Ribose 5-phosphate;D-Ribose 5-phosphate;Ribose 5-phosphate;D-Ribulose 5-phosphate;D-Xylulose 5-phosphate;alpha-D-Ribose 1-phosphate;Ribose 1-phosphate;D-Ribose 1-phosphate;L-Ribulose 5-phosphate;D-Arabinose 5-phosphate;L-Xylulose 5-phosphate;alpha-D-Ribose 5…	-10.8743738858723;-10.8743738858723;-10.8743738858723;-10.8743738858723;-10.8743738858723;-10.8743738858723;-10.8743738858723;-10.8743738858723;-10.8743738858723;-10.8743738858723;-10.8743738858723;-10.8743738858723;-10.8743738858723;-10.8743738858723;-10.8743738858723;-10.8743738858723;-10.8743738858723;-10.8743738858723;-10.8743738858723;-10.8743738858723;-10.8743738858723	MS1 mz matched	229.107	38.4675	0.000227597	0.000220427	0.000176979	0.000330272	0.000310171	0.000324302	0.000197445	0.000222766	0.000170216	0.612004	-0.708388	0.00748562	1.26928	down	--
meta_159			Fenchyl acetate;Dihydrocarveol acetate;Allyl 3-cyclohexylpropionate;cis-3-Hexenyl cis-3-hexenoate;alpha-Terpineol acetate;Isopulegol acetate;Yuzu lactone;Geranyl acetate;(Z)-4-Hydroxy-6-dodecenoic acid lactone;cis-3-Hexenyl trans-2-hexenoate;(3R,3aR,7aS)-3-Butylhexahydro-1(3H)-isobenzofuranone;Ethyl 2Z,4E-decadienoic acid;cis-3-Hexenyl trans-4-hexenoate;p-Menth-1-en-9-ol acetate;(S)-Santolina ace…	13.6127961270047;13.6127961270047;13.6127961270047;13.6127961270047;13.6127961270047;13.6127961270047;13.6127961270047;13.6127961270047;13.6127961270047;13.6127961270047;13.6127961270047;13.6127961270047;13.6127961270047;13.6127961270047;13.6127961270047;13.6127961270047;13.6127961270047;13.6127961270047;13.6127961270047;13.6127961270047;13.6127961270047;13.6127961270047;13.7652354390797;13.76523…	MS1 mz matched	231.123	43.2005	0.00044523	0.000401456	0.00043226	0.00098714	0.000885197	0.00102929	0.000378152	0.000380941	0.000212203	0.334742	-1.57888	0.00106787	1.2816	down	--
meta_160					Unmapped	231.991	211.518	0.000233712	0.00025136	0.000274767	0.000617888	0.000639877	0.000768197	9.39e-05	0.000113193	0.000120871	0.161869	-2.6271	0.00564397	1.29398	down	--
meta_161					Unmapped	233.012	30	0.00146874	0.00166037	0.00144398	0.00194912	0.00148954	0.00160768	0.000898083	0.000934328	0.000645869	0.491104	-1.0259	0.00967403	1.224	down	--
meta_162					Unmapped	234.973	28.3445	0.000770959	0.000873089	0.000738966	0.0017349	0.00166364	0.00171158	0.000169473	0.000154656	0.000102593	0.0835053	-3.58199	7.4e-07	1.31121	down	--
meta_163	3-Hydroxyisovaleric acid	0.7573			MS2 reverse	235.118	280.172	2.94e-05	2.85e-05	3.27e-05	5.3e-05	4.99e-05	5.67e-05	2.81e-05	3.09e-05	2.17e-05	0.505743	-0.983522	0.00206565	1.27161	down	--
meta_164			Ketamine;Ketamine	-0.0641101231897123;0.112192735242018	MS1 mz matched	236.092	153.558	0.000115764	0.000128468	0.000122747	0.000114323	0.000116782	0.00013115	7.25e-05	6.5e-05	4.73e-05	0.510087	-0.971184	0.0041945	1.25355	down	--
meta_165					Unmapped	236.861	347.82	0.00184667	0.00188313	0.00174568	0.00179343	0.00177147	0.00178447	0.00205703	0.00203309	0.00211744	1.16043	0.214659	0.00519797	1.29105	up	--
meta_166	Purine	0.9683			MS2 reverse	239.077	383.997	0.000360005	0.000368635	0.000350896	0.000353263	0.000288234	0.000269275	0.000504303	0.000537442	0.000599882	1.80246	0.849965	0.00309155	1.25284	up	--
meta_170					Unmapped	240.043	174.663	0.000311461	0.00031913	0.000333941	0.000275715	0.000273084	0.000294472	0.000345949	0.000345429	0.000316592	1.19531	0.257387	0.0126923	1.20594	up	--
meta_178			Verruculotoxin;Agyrine;Rhombifoline;(1R)-3-(3-Butenyl)-1,2,3,4,5,6-hexahydro-1,5-methano-8H-pyrido[1,2-a][1,4]diazocin-8-one;Sophoramine;Thermospine;(-)-Thermopsine;Tinctorine;Tsukushimine A	8.0693781393172;8.0693781393172;8.0693781393172;8.0693781393172;8.0693781393172;8.0693781393172;8.0693781393172	MS1 mz matched	243.16	259.596	6.45e-05	8.91e-05	8.58e-05	0.000139478	0.000143243	0.000187577	6.98e-05	6.9e-05	4.45e-05	0.389822	-1.35911	0.0114439	1.23168	down	--
meta_181			1-Hydroxy-6-methoxypyrene;1-Hydroxy-6-methoxypyrene;6-Methoxy-1-pyrenol;1-Methoxypyrene-6,7-oxide;7,8-Dihydropyrene-8-carboxylate;1,2-Dihydropyrene-1-carboxylate;7,8-Dihydropyrene-7-carboxylate;1,2-Dihydropyrene-2-carboxylate	17.2135432133385;17.3328598372269;17.3328598372269;17.3328598372269;17.3328598372269	MS1 mz matched	247.081	410.728	4.12e-05	3.44e-05	2.71e-05	3.24e-05	2.95e-05	3.06e-05	4.72e-05	6.46e-05	5.61e-05	1.8153	0.86021	0.034916	1.21542	up	--
meta_182			2-Amino-4-hydroxy-6-pteridinecarboxylic acid;	-1.44825179117348;	MS1 mz matched	247.166	265.428	7.3e-05	4.81e-05	6.38e-05	0.000107649	9.94e-05	0.000106509	5.59e-05	6.02e-05	2.12e-05	0.437967	-1.19111	0.0366989	1.20497	down	--
meta_183	Adenosine	0.9994			MS2 reverse	248.079	46.5055	0.0015109	0.0015858	0.0015055	0.000496264	0.000789435	0.000755221	0.00180657	0.00184991	0.00175583	2.6519	1.40703	0.00398337	1.29324	up	Renin secretion(ko04924);;Regulation of lipolysis in adipocytes(ko04923);;Alcoholism(ko05034);;Vascular smooth muscle contraction(ko04270);;cAMP signaling pathway(ko04024);;cGMP-PKG signaling pathway(ko04022);;Sphingolipid signaling pathway(ko04071);;Neuroactive ligand-receptor interaction(ko04080);;Purine metabolism(ko00230);;Metabolic pathways(ko01100);;Morphine addiction(ko05032);;Parkinson's …
meta_186			Hydroxymethoxyphenylcarboxylic acid-O-sulphate;3,4-Dihydroxyphenylglycol O-sulfate;	-22.8922517929684;-22.8922517929684;	MS1 mz matched	249.006	35.919	0.000714325	0.000760067	0.000817161	0.000991628	0.000856269	0.000982191	0.000705981	0.00064373	0.00060035	0.689046	-0.537328	0.00727017	1.2327	down	--
meta_188			Diflunisal;2-Hydroxy-6-oxo-6-(2-hydroxyphenoxy)-hexa-2,4-dienoate	8.08977133017065;-6.10563504483119	MS1 mz matched	249.046	362.662	0.00026078	0.000250388	0.000196427	0.000195957	0.000221091	0.000214331	0.000345207	0.000343227	0.000264844	1.50984	0.594393	0.046875	1.1681	up	--
meta_191					Unmapped	252.892	347.68	0.000369004	0.00036723	0.000362705	0.000384367	0.000372708	0.000389528	0.000410348	0.000430037	0.000433428	1.11094	0.151786	0.0111822	1.21286	up	--
meta_193			Galactosylglycerol;(2R)-1-O-beta-D-Galactopyranosylglycerol;3-beta-D-Galactosyl-sn-glycerol;Galactosylglycerol;2-O-(alpha-D-Glucopyranosyl)glycerol;2-O-alpha-D-Glucosylglycerol	-0.659582406341915;-0.659582406341915;-0.787091076695883;-0.787091076695883	MS1 mz matched	253.093	307.529	5.27e-05	4.52e-05	5.57e-05	7.7e-05	7.78e-05	8.4e-05	3.81e-05	3.46e-05	3.15e-05	0.435833	-1.19815	0.000118858	1.30107	down	--
meta_195			Clausine L;Methyl 6-methoxy-9H-carbazole-3-carboxylate;Ketorolac;Mukonine;Pranoprofen;1-Hydroxy-3-methoxy-10-methylacridone;1,6-Dimethoxy-9H-carbazole-3-carboxaldehyde;Ketorolac;3-Methoxy-8,9-methylenedioxy-3,4-dihydrophenthridine;3-Methoxy-3,4-dihydro-[1,3]-dioxolo-[4,5-j]-phenthridine;(E)-1-Methoxy-4-[2-(4-nitrophenyl)ethenyl]benzene;(E)-Methoxy-4'-nitrostilbene;alpha-(p-Methoxyphenyl)-4-pyridi…	-17.8106085463935;-17.8106085463935;-17.8106085463935;-17.8106085463935;-17.8106085463935;-17.8106085463935;-17.8106085463935;-17.6408672249499;-17.6408672249499;-17.6408672249499;-17.6408672249499	MS1 mz matched	254.077	133.411	0.000534641	0.000518645	0.000609437	0.000270837	0.00028852	0.000300119	0.000751387	0.000823067	0.000923792	2.90671	1.53939	0.00697502	1.28989	up	--
meta_199	2'-O-Methyluridine	0.9184			MS2 forward	257.077	93.306	0.000446605	0.000433424	0.000448156	0.000676233	0.000648649	0.000713028	0.000512732	0.000506423	0.000351202	0.672433	-0.572537	0.0398799	1.17136	down	--
meta_200					Unmapped	259.035	28.136	0.00157486	0.00163131	0.00252636	0.00206111	0.00164027	0.00209736	0.000300086	0.000299708	8.27e-05	0.11769	-3.08694	0.00211814	1.28841	down	--
meta_201			5-Fluorouridine;5-Fluorouridine	18.6434323019314;18.6980009548213	MS1 mz matched	261.058	383.708	7.2e-05	7.24e-05	6.71e-05	7.12e-05	6.01e-05	5.69e-05	9.52e-05	0.000108922	0.000121549	1.73051	0.791193	0.0117473	1.22553	up	--
meta_202			5,8-Dihydro-6-(4-methyl-3-pentenyl)-1,2,3,4-tetrathiocin;	-7.17084588399297;	MS1 mz matched	263.012	370.216	0.00639267	0.00553667	0.00624196	0.00527576	0.00580466	0.00605266	0.00687187	0.00708769	0.00635309	1.18558	0.245594	0.0286387	1.12715	up	--
meta_203	3-Methoxy-4-Hydroxyphenylglycol Sulfate	0.9522			MS2 forward	263.022	41.87	0.00362861	0.00393876	0.00368658	0.00488302	0.00470918	0.00504113	0.0029765	0.0031251	0.00393347	0.685768	-0.544208	0.0265055	1.21544	down	--
meta_204			Acetyl-N-formyl-5-methoxykynurenamine;di-Hydroxymelatonin;Alpha-N-Phenylacetyl-L-glutamine;Phenylacetylglutamine;alpha-N-Phenylacetyl-L-glutamine;N2-(2-Phenylacetyl)-L-glutamine;Formyl-N-acetyl-5-methoxykynuremine	7.54606944506188;7.54606944506188;7.54606944506188;7.57257365278065;7.57257365278065	MS1 mz matched	263.103	211.962	2.22e-05	2.15e-05	2.55e-05	3.26e-05	3.26e-05	3.9e-05	1.01e-05	9.65e-06	1.59e-05	0.342559	-1.54557	0.00151213	1.27072	down	--
meta_205			Nitecapone;	-18.016768109285;	MS1 mz matched	264.054	328.978	6.56e-05	7.3e-05	8.42e-05	0.000115386	0.000105679	0.000148165	5.43e-05	5.17e-05	4.71e-05	0.414717	-1.2698	0.0277217	1.23362	down	--
meta_207	Inosine	0.9979			MS2 forward	267.073	214.14	0.00166859	0.00171477	0.00140114	0.000368886	0.000278283	0.000114012	0.00253893	0.00258544	0.00222498	9.65518	3.2713	0.000218859	1.30238	up	Metabolic pathways(ko01100);;Purine metabolism(ko00230)
meta_211					Unmapped	268.943	30.086	0.00017791	0.000206325	0.000185108	0.000358815	0.000292327	0.000286658	0.000101445	0.000106905	6.85e-05	0.29525	-1.75999	0.00348747	1.27671	down	--
meta_214			(R)-Higenamine;(卤)-Tembamide;Normorphine;(E,E)-Trichostachine;Norhydromorphone;(S)-Norcoclaurine;6,7-Dihydroxy-(1S)-[(4-hydroxyphenyl)methyl]-1,2,3,4-tetrahydroisoquinoline;(R,S)-Norcoclaurine;Norcoclaurine;6,7-Dihydroxy-1-[(4-hydroxyphenyl)methyl]-1,2,3,4-tetrahydroisoquinoline;Higemine;(R)-Norcoclaurine;6,7-Dihydroxy-(1R)-[(4-hydroxyphenyl)methyl]-1,2,3,4-tetrahydroisoquinoline;(+)-Demethylcocl…	-15.5616954679341;-15.5616954679341;-15.5616954679341;-15.5616954679341;-15.5616954679341;-15.4016217123955;-15.4016217123955;-15.4016217123955;-15.4016217123955;-15.4016217123955;-15.4016217123955;-15.4016217123955;-15.4016217123955;-15.4016217123955	MS1 mz matched	270.117	28.4135	0.000316373	0.000367077	0.000382449	0.000546196	0.000704811	0.000565217	0.000238063	0.000133737	0.000274757	0.355989	-1.49009	0.00435035	1.24426	down	--
meta_215			Bupranolol;	-0.591589602271751;	MS1 mz matched	270.134	277.713	4.86e-05	4.53e-05	4.98e-05	4.39e-05	4.94e-05	5.47e-05	3.53e-05	3.37e-05	3.1e-05	0.675542	-0.565882	0.0229858	1.21008	down	--
meta_218			beta-Obscurine	6.23721	MS1 mz matched	271.191	216.952	0.000204086	0.000233546	0.000238433	0.000400374	0.000425372	0.000452621	0.000184356	0.000151821	9.53e-05	0.337548	-1.56683	0.00193429	1.28313	down	--
meta_221	5-Hydroxymethylcytidine	0.9751			MS2 forward	272.088	277.064	0.000445458	0.000404113	0.000407076	0.000215235	0.000100816	6.87e-05	0.00109001	0.00124094	0.000640341	7.72172	2.94892	0.0347618	1.20544	up	--
meta_222			L-Thyronine;1,6-Dihydro-1-(3-methoxyphenethyl)-6-oxonicotinic acid	6.92786251112726;6.95715600242478	MS1 mz matched	272.095	43.868	0.000277936	0.000286224	0.000262532	0.000312356	0.00034176	0.000326811	0.000224806	0.000254793	0.000216504	0.709638	-0.494845	0.00372335	1.25572	down	--
meta_223			Isoferulic acid 3-sulfate;Ferulic acid 4-sulfate;6-Phospho-2-dehydro-D-glucote;2-Dehydro-D-glucote 6-phosphate;1-Phospho-alpha-D-galacturote;D-Galacturote 1-phosphate;D-Glucurote 1-phosphate;1-Phospho-alpha-D-glucurote;3-Dehydro-L-gulote 6-phosphate	-2.64000412457341;-2.64000412457341;18.2475758095371;18.2475758095371;18.2475758095371;18.2475758095371	MS1 mz matched	273.007	361.643	0.000134113	0.000114221	9.68e-05	0.000103838	0.000110526	0.000117555	0.000156285	0.000187328	0.000145659	1.47407	0.559805	0.0420047	1.17389	up	--
meta_224			4-Ketoifosfamide;4-Ketocyclophosphamide;4-Ketocyclophosphamide;4-Ketoifosfamide	8.31921906069895;8.31921906069895;8.26155521035825;8.26155521035825	MS1 mz matched	273.006	199.606	0.000136559	0.000158825	0.000182126	0.000145599	0.000174416	0.000209873	0.000115774	0.000116043	9e-05	0.607285	-0.719555	0.0469766	1.12924	down	--
meta_225					Unmapped	273.156	289.897	5.57e-05	4.95e-05	7.15e-05	0.00012472	0.000121605	0.000162158	2.14e-05	1.29e-05	1.11e-05	0.110914	-3.17248	0.00838391	1.2809	down	--
meta_226			S-aminomethyldihydrolipoamide;3-Dimethylallyl-4-hydroxymandelic acid	1.25073218077774;-12.2826760477338	MS1 mz matched	276.126	43.183	0.00123437	0.00129206	0.00129689	0.000769658	0.000899808	0.000780737	0.00157042	0.00159365	0.00132811	1.83339	0.874515	0.0061149	1.26443	up	--
meta_231			10-Hydroxymyristic acid methyl ester;Ethyl 3-hydroxytridecanoate;	-1.9161992412537;-1.9161992412537;	MS1 mz matched	279.195	50.427	0.00730345	0.00752765	0.006692	0.0393317	0.0376277	0.0394698	0.0171839	0.0176006	0.0194169	0.465531	-1.10305	2.56e-05	1.30723	down	--
meta_233			N2-(gamma-Glutamyl)-4-carboxyphenylhydrazine;Annolobine;Anolobine;Balsoxine;2-Phenyl-5-(3,4-dimethoxyphenyl)oxazole;Oxoassoanine;Dihydropratosine;Michelalbine	6.09104542799027;-8.2431772875421;-8.2431772875421;-8.2431772875421;-8.2431772875421	MS1 mz matched	280.103	361.652	0.00046532	0.000617667	0.00073187	0.000632297	0.000671234	0.00064461	0.000389231	0.000298403	0.00032362	0.519086	-0.945953	0.00281253	1.28944	down	--
meta_235			1-Methylinosine;8-Oxocoformycin	5.13406019844692;5.20354034991582	MS1 mz matched	281.098	261.144	0.000112395	0.000138396	0.000135093	0.000139395	0.00014938	0.000146112	0.000116885	0.000113504	0.00011055	0.783973	-0.351124	0.00182077	1.28119	down	--
meta_237	Guanosine	0.9994			MS2 forward	282.083	255.367	0.000208739	0.000178887	0.000171578	4.04e-05	4.71e-05	3.37e-05	0.000190757	0.000197739	0.000158188	4.50964	2.17301	0.00407099	1.29149	up	Purine metabolism(ko00230);;Metabolic pathways(ko01100)
meta_241			4-phenylbutanic acid-O-sulphate;CGP 52608	18.2584415003453;-1.22927997388173	MS1 mz matched	284.063	360.135	3.45e-05	4.11e-05	5.27e-05	5.95e-05	6.25e-05	7e-05	2.43e-05	2.21e-05	1.4e-05	0.314601	-1.6684	0.000584614	1.28595	down	--
meta_242					Unmapped	285.206	199.96	0.000107295	9.84e-05	0.000113058	0.000106987	0.00011992	0.000124234	7.12e-05	7.83e-05	0.000101836	0.715554	-0.482868	0.0487995	1.10681	down	--
meta_243			Tricetanidin;Nifurtimox	14.2181532938848;7.12226396378596	MS1 mz matched	286.06	342.901	0.00356335	0.00362344	0.00387591	0.00317757	0.00334394	0.00344419	0.0048023	0.00441281	0.00460305	1.38657	0.471522	0.00123351	1.2835	up	--
meta_245			Ethylene brassylate;(10S)-Juvenile hormone III acid diol	18.1014276304941;18.1358493553583	MS1 mz matched	286.214	45.539	0.000359272	0.000350584	0.000401691	0.000307701	0.00023882	0.000222506	0.000392687	0.000366013	0.000470933	1.59895	0.677121	0.0211215	1.15773	up	--
meta_247			1,6-phthalenedisulfonic acid;2,6-phthalenedisulfonic acid	13.1955349088309;13.1955349088309	MS1 mz matched	286.973	364.4	0.00161111	0.00168465	0.00164101	0.00136357	0.00146809	0.00150568	0.00154524	0.00166712	0.00164148	1.11908	0.162318	0.038899	1.09712	up	--
meta_248			Orotidine;Dihydrokaempferol;Aromadendrin;(+)-Dihydrokaempferol;(+)-Aromadendrin;Fustin;2,3-Dihydrofisetin;Eriodictyol;Okanin;Micromelin;3,5-Dimethoxy-1,6-dihydroxyxanthone;Gentiacaulein;2,8-Dihydroxy-1,6-dimethoxyxanthone;2-O-Methylswertianin;1,8-Dihydroxy-2,6-dimethoxyxanthone;Swerchirin;5-O-Methylbellidifolin;3,5-Dimethoxy-1,8-dihydroxyxanthone;(+-)-Dalbergioidin;2-Hydroxy-2,3-dihydrogenistein;…	-8.2441339710878;-22.2499630289563;-22.2499630289563;-22.2499630289563;-22.2499630289563;-22.2499630289563;-22.2499630289563;-22.2499630289563;-22.2499630289563;-22.2499630289563;-22.2499630289563;-22.2499630289563;-22.2499630289563;-22.2499630289563;-22.2499630289563	MS1 mz matched	287.057	234.479	8.19e-05	7.1e-05	8.65e-05	5.62e-05	6.71e-05	5.95e-05	9.08e-05	9.43e-05	0.000113502	1.63402	0.708424	0.01829	1.21702	up	--
meta_249	N-Tris[hydroxymethyl]methyl-2-aminoethanesulfonic acid [TES]	0.8032			MS2 reverse	288.076	265.669	8.62e-05	6.42e-05	6.42e-05	8.41e-05	8.87e-05	9.35e-05	5.4e-05	6.07e-05	4.73e-05	0.608561	-0.716527	0.00275951	1.26598	down	--
meta_252			4-Ketoifosfamide;4-Ketocyclophosphamide;L-Idurote 2-sulfate	-14.9056172354037;-14.9056172354037;1.82482084817008	MS1 mz matched	290.019	340.827	9.35e-05	9.4e-05	0.0001001	0.000147119	0.000153025	0.000158801	0.000102611	0.000102615	7.19e-05	0.603836	-0.727772	0.0191313	1.2359	down	--
meta_253			(S)-Edulinine;C20915;Tabtoxin biosynthesis intermediate 5	-17.0470552946846;-3.10843812143459	MS1 mz matched	290.142	42.513	0.00119852	0.00122184	0.00119214	0.000921095	0.000890588	0.000883657	0.00131325	0.00145345	0.00136492	1.53288	0.616241	0.00452602	1.29191	up	--
meta_254					Unmapped	291.958	27.033	0.000198225	0.000237555	0.000179198	0.000204937	0.000160548	0.000219626	0.000356578	0.000370986	0.000346472	1.83561	0.876261	0.00553895	1.27772	up	--
meta_256					Unmapped	292.827	347.68	0.000226623	0.000242373	0.000218229	0.000227743	0.000218833	0.000235964	0.000253632	0.000264844	0.000271934	1.15804	0.211686	0.00789573	1.21638	up	--
meta_263					Unmapped	294.118	301.555	0.000143584	0.000119413	0.000133392	0.00020792	0.000203263	0.000203789	0.000110832	0.00011786	8.54e-05	0.510795	-0.969182	0.00837935	1.28682	down	--
meta_266	9(S)-HODE	0.9152			MS2 forward	295.227	48.438	0.00214786	0.00195986	0.00188777	0.00212671	0.00230017	0.00210295	0.00108037	0.0011127	0.00142649	0.554312	-0.85123	0.00387766	1.26999	down	PPAR signaling pathway(ko03320);;Linoleic acid metabolism(ko00591)
meta_268			(+)-Erythraline;(卤)-Clausenamide;(卤)-Aegeline;Lansamide 3;Oripavine;Codeinone;(5alpha)-7,8-Didehydro-4,5-epoxy-3-methoxy-17-methylmorphin-6-one;Neopinone;Oripavine;(-)-Apoglaziovine;Glaziovine;3-Hydroxyestra-1,3,5(10),7-tetraene-16,17-dione 16-oxime;Tuduranine	-8.62970404540632;-8.62970404540632;-8.62970404540632;-8.62970404540632;-8.62970404540632;-8.65157932477239;-8.65157932477239;-8.65157932477239;-8.65157932477239;-8.65157932477239;-8.65157932477239;-8.65157932477239	MS1 mz matched	296.134	290.869	0.000764896	0.000831513	0.00078193	0.000977848	0.00105824	0.00123385	0.000683302	0.000704575	0.000510479	0.580549	-0.78451	0.0103232	1.20672	down	--
meta_269	Nname,cis-9,10-Epoxystearic acid	0.9827			MS2 forward	297.242	48.4345	0.00168816	0.00150525	0.00170931	0.00151746	0.00171236	0.00143646	0.000842717	0.000661061	0.00111659	0.561553	-0.832506	0.0176335	1.19421	down	--
meta_270					Unmapped	298.86	347.82	0.00040378	0.000411875	0.00037382	0.000392096	0.000392924	0.000375484	0.000447853	0.000453811	0.000467904	1.18015	0.238968	0.00107202	1.27678	up	--
meta_272	Eicosapentaenoic acid	0.9385			MS2 forward	301.216	43.9	0.00608894	0.00606663	0.00638856	0.0136446	0.0120358	0.012521	0.00249309	0.00241683	0.00300667	0.207233	-2.27067	0.000676392	1.30549	down	Biosynthesis of unsaturated fatty acids(ko01040)
meta_273			Neuraminic acid;N-(1-Deoxy-1-fructosyl)serine;Neuraminic acid;5-Amino-3,5-dideoxy-D-glycero-D-galacto-2-nonulosonic acid;Miserotoxin	-1.55936782977936;-1.55936782977936;-1.49759224590328;-1.49759224590328	MS1 mz matched	302.065	170.178	0.000139908	0.000106445	8.72e-05	8.23e-06	1.01e-05	5.44e-06	7.69e-05	8.49e-05	0.000131071	12.3075	3.62146	0.0329052	1.22716	up	--
meta_274			Gynocardin;Gynocardin;2-Cyclopentene-1-carbonitrile, 1-(beta-D-glucopyranosyloxy)-4,5-dihydroxy-,(1alpha,4alpha,5beta)-	-11.2720279292457;-11.2175902372625	MS1 mz matched	302.085	361.37	5.26e-05	6.17e-05	6.29e-05	8.15e-05	7.02e-05	6.62e-05	4.81e-05	3.99e-05	4.83e-05	0.625276	-0.677435	0.0117199	1.22066	down	--
meta_278			2-O-(Z-p-Hydroxycinnamoyl)-(x)-glyceric acid;S-(4-Methylthiobutylthiohydroximoyl)-L-cysteine	10.3620760622677;23.0103760926699	MS1 mz matched	304.069	288.993	6.45e-05	6.18e-05	7.62e-05	7.1e-05	6.34e-05	6.35e-05	8.7e-05	9.53e-05	0.000109676	1.47604	0.561729	0.0294518	1.19563	up	--
meta_285	N-Acetylneuraminic acid	0.9956			MS2 forward	308.098	358.011	7.54e-05	8.76e-05	0.000116352	0.000178428	0.000172469	0.000213612	5.75e-05	4.9e-05	5.78e-05	0.290983	-1.78099	0.00685464	1.28723	down	Metabolic pathways(ko01100);;Amino sugar and nucleotide sugar metabolism(ko00520)
meta_288	2E-Eicosenoic acid	0.9966			MS2 forward	309.279	42.513	0.000751832	0.000870936	0.000872825	0.00089566	0.00092364	0.000882666	0.000340988	0.000265793	0.000507954	0.412564	-1.27731	0.0156962	1.26573	down	--
meta_289			5-Chloro-1,3-dihydro-1-(4-piperidinyl)-2H-benzimidazol-2-one;N-Feruloylglycine;N-[3-(4-Hydroxy-3-methoxyphenyl)-1-oxo-2-propen-1-yl]glycine	-2.14989063135463;10.3552899999006	MS1 mz matched	310.096	312.106	0.000592332	0.000562324	0.000490039	0.000224892	0.000223076	0.000179158	0.000585479	0.000485187	0.000618763	2.69392	1.42971	0.00666346	1.27522	up	--
meta_290			Lansamide 4;(-)-Thebaine;Lansimide 3;(R)-Pronuciferine;Piperettine;N-[2-Methoxy-2-(4-methoxyphenyl)ethyl]cinnamide;Leonurine;Norboldine	-8.88857768706855;-8.88857768706855;-8.88857768706855;-8.88857768706855;-8.88857768706855;-8.88857768706855;4.10672602540497	MS1 mz matched	310.149	291.595	0.00010792	9.67e-05	9.75e-05	0.000114787	0.000104807	0.000120491	7.57e-05	7.84e-05	7.27e-05	0.666879	-0.584502	0.00820862	1.27033	down	--
meta_292	Ticrynafen	0.9999			MS2 reverse	310.933	363.096	0.00038289	0.000372082	0.000362945	0.000315163	0.00035003	0.000319796	0.000363146	0.000381318	0.00039546	1.1573	0.210759	0.0239045	1.14553	up	--
meta_298			Pyro-L-glutaminyl-L-glutamine;5-Methylcytidine;Tolmetin;Ismine	-4.55307145134512;-4.55307145134512;-20.2251840880779;-20.2251840880779	MS1 mz matched	316.114	243.827	0.000188459	0.000174222	0.000174559	9.07e-05	6.85e-05	6.54e-05	0.000213718	0.000243758	0.000249737	3.14877	1.65479	0.000519255	1.29344	up	--
meta_300			Melilotocarpan A;3-Hydroxy-4,9-dimethoxypterocarpan;5,7-Dihydroxy-4'-methoxy-8-methylflavanone;Methylnissolin;8-Hydroxy-3,9-dimethoxypterocarpan;5,7-Dihydroxy-4'-methoxy-8-methylisoflavanone;3-Hydroxy-2,9-dimethoxypterocarpan;Sativanone;Heliannone B;2',4-Dihydroxy-4',6'-dimethoxychalcone;Homopisatin;4,4'-Dihydroxy-2',6'-dimethoxychalcone;Heliannone A;Farrerol;Coelogin;4-Hydroxyhomopterocarpin;(-)…	10.7510910831851;10.7510910831851;10.7510910831851;10.7510910831851;10.7510910831851;10.7510910831851;10.7510910831851;10.7510910831851;10.7510910831851;10.7510910831851;10.7510910831851;10.7510910831851;10.7510910831851;10.663119402254;10.663119402254;10.663119402254;10.663119402254;10.663119402254;10.663119402254;10.663119402254;10.663119402254	MS1 mz matched	316.115	377.925	0.000199775	0.000185035	0.000204935	0.00017795	0.000129072	0.000130075	0.000250807	0.000235645	0.000213253	1.6008	0.678792	0.0145633	1.1993	up	--
meta_302			Pyrimidine 5'-deoxynucleotide	3.97027	MS1 mz matched	317.072	133.011	0.000100062	0.000106399	0.000125833	7.92e-05	5.78e-05	7.88e-05	0.000172688	0.000196211	0.000189393	2.58759	1.37161	0.000327594	1.29278	up	--
meta_304	5-Oxo-ETE	0.8005			MS2 reverse	317.211	48.424	0.000880807	0.000698995	0.000649335	0.00134827	0.00117459	0.00122151	0.000343844	0.000414979	0.000467835	0.3276	-1.60999	0.000366709	1.29763	down	--
meta_306			Dehydrorabelomycin;19-Hydroxytetrangulol	23.4324839840535;23.4324839840535	MS1 mz matched	319.066	313.932	3.16e-05	3.5e-05	3.52e-05	4.81e-05	5.22e-05	5.32e-05	2e-05	2.29e-05	2.54e-05	0.444801	-1.16877	0.00020465	1.29697	down	--
meta_307			3-p-Coumaroyl-1,5-quinolactone;4-p-Coumaroyl-1,5-quinolactone;7-Hydroxy-6-methoxy-alpha-pyrufuran;4-Coumaroylshikimate;trans-5-O-(4-Coumaroyl)shikimate;alpha-phthyl-beta-D-glucuronide;1-phthyl glucuronide;DHKred-OH;Hydroxylated dihydrokalafungin dihydroquinone	-4.82646104716374;-4.82646104716374;-4.82646104716374;-4.81740112777491;-4.81740112777491;-4.81740112777491	MS1 mz matched	319.088	244.368	3.74e-05	5.25e-05	5.66e-05	2.61e-05	1.38e-05	1.28e-05	5.22e-05	5.55e-05	4.97e-05	2.9906	1.58044	0.00769084	1.26904	up	--
meta_308	(+-)12-HETE	0.8915			MS2 forward	319.227	49.0715	0.00304842	0.00321949	0.00276421	0.00269176	0.00262626	0.00310064	0.00178574	0.00176606	0.00205741	0.666282	-0.585795	0.00944168	1.22854	down	--
meta_309	5(S)-HETE	0.825			MS2 forward	319.227	77.6775	0.000206818	0.000177701	0.00016007	0.000622893	0.000617036	0.000594297	2.73e-05	2.75e-05	3.03e-05	0.046399	-4.42976	0.000189147	1.3116	down	Inflammatory mediator regulation of TRP channels(ko04750);;Arachidonic acid metabolism(ko00590)
meta_312			Famphur;Famophos	3.69207	MS1 mz matched	324.015	343.543	0.000324269	0.000293346	0.000297764	0.000248475	0.000237756	0.000259663	0.000442122	0.000368013	0.000427148	1.65879	0.730132	0.013422	1.2614	up	--
meta_313			Niclosamide;	10.7767791635437;	MS1 mz matched	326.124	285.231	0.00110648	0.00108038	0.000997345	0.000419899	0.000405375	0.000323806	0.00112755	0.000783977	0.00134068	2.83027	1.50094	0.0454933	1.18702	up	--
meta_315	(4Z,7Z,10Z,13Z,16Z,19Z)-4,7,10,13,1 6,19-Docosahexaenoic acid	0.6074			MS2 reverse	327.232	43.5025	0.00863188	0.0088582	0.00884466	0.0140368	0.0125865	0.011738	0.00576339	0.00516199	0.00754605	0.481512	-1.05436	0.00253961	1.25845	down	--
meta_316			Epoxicozole	24.573	MS1 mz matched	328.081	41.8875	0.000273795	0.000265241	0.000296693	7.66e-05	2.74e-05	7.86e-05	0.000574661	0.000463084	0.000502107	8.43608	3.07657	0.0011887	1.29539	up	--
meta_317					Unmapped	328.983	367.19	0.00777462	0.00776409	0.00769172	0.00702531	0.00734614	0.00720168	0.00802098	0.00826881	0.00778715	1.11606	0.158417	0.0107067	1.21818	up	--
meta_319			Aluminum acetoacetate	24.9867	MS1 mz matched	329.232	109.579	0.000571271	0.00056498	0.00043878	0.001697	0.00114971	0.00188188	0.000316759	0.000329722	0.000302016	0.200588	-2.3177	0.028974	1.2385	down	--
meta_320					Unmapped	329.232	151.703	0.000350115	0.000382408	0.000393776	0.00105383	0.000864114	0.00095722	0.000142894	0.000133793	7.03e-05	0.120685	-3.05068	0.00135414	1.2992	down	--
meta_321	7Z, 10Z, 13Z, 16Z, 19Z-Docosapentaenoic acid	0.9719			MS2 forward	329.247	42.5125	0.00291074	0.00307214	0.0030504	0.00404338	0.00375357	0.00372961	0.00239214	0.00227561	0.00297994	0.663484	-0.591866	0.0147101	1.23036	down	--
meta_330			Fentanyl;2,2-Bis(4-hydroxyphenyl)hexafluoropropane;Bisphenol AF	2.75236318470065;-23.8263136653934	MS1 mz matched	335.221	49.12	0.000372322	0.0004153	0.000387981	0.00074587	0.00070139	0.000701336	0.000176356	0.000172414	0.000247851	0.27768	-1.84851	0.000209033	1.30429	down	--
meta_332					Unmapped	336.816	347.788	0.00054442	0.000528743	0.000470751	0.000524692	0.000477281	0.000502665	0.00059627	0.000606017	0.000643404	1.22667	0.294744	0.00463242	1.23869	up	--
meta_337	Cellobiose	0.8024			MS2 forward	341.107	381.771	0.00052699	0.000444236	0.000444995	0.000471684	0.000420363	0.000431463	0.000270445	0.000366284	0.000328744	0.729479	-0.455061	0.0309292	1.15698	down	Starch and sucrose metabolism(ko00500);;Metabolic pathways(ko01100);;ABC transporters(ko02010)
meta_339			3-O-Galloyl-1,4-galactarolactone;5-O-Galloyl-1,4-galactarolactone;2-O-Galloyl-1,4-galactarolactone;Di-n-heptyl phthalate;10beta,14beta-Dihydroxytaxa-4(20),11-dien-5alpha-yl acetate;5alpha-Acetoxy-10beta,14beta-dihydroxytaxadiene	3.48606358923652;3.48606358923652;3.48606358923652;-1.93239008770792;-1.93239008770792	MS1 mz matched	343.226	48.422	0.000780192	0.000789128	0.000757833	0.00145998	0.00140368	0.00164023	0.000209268	0.000246977	0.000255835	0.158104	-2.66106	0.002326	1.3035	down	--
meta_340	Maltitol	0.9049			MS2 reverse	344.134	265.488	3.98e-05	4.88e-05	4.72e-05	2.8e-05	2.46e-05	2.69e-05	4.89e-05	6.11e-05	5.96e-05	2.13207	1.09225	0.0116315	1.26871	up	--
meta_341					Unmapped	345.014	370.447	0.0132281	0.0111383	0.0126766	0.0114079	0.011609	0.0123361	0.0137187	0.0142511	0.012629	1.14838	0.199606	0.045919	1.10875	up	--
meta_342	Adenosine monophosphate (AMP)	0.9888			MS2 forward	346.054	422.423	0.000401949	0.000418355	0.000270745	0.000311735	0.000231307	0.000143579	0.000726407	0.000648672	0.000899157	3.31221	1.7278	0.00621203	1.24407	up	--
meta_348					Unmapped	350.868	347.532	0.000105815	8.95e-05	9.94e-05	0.000111701	0.000105063	0.00011	0.000126931	0.000125062	0.000132378	1.1763	0.23425	0.00301842	1.25378	up	--
meta_353					Unmapped	352.184	54.311	0.000948666	0.00103847	0.000738912	0.000289763	0.000547441	0.000379607	0.000753373	0.000938792	0.000949951	2.17135	1.11859	0.00921478	1.21102	up	--
meta_355			Rosoxacin;N-Glycosyl-L-asparagine	1.89629092578097;-18.0206952383441	MS1 mz matched	353.109	385.803	1.27e-05	1.52e-05	1.78e-05	3.87e-05	3.76e-05	4.52e-05	9.27e-06	5.47e-06	5.98e-06	0.170626	-2.55109	0.00117511	1.29586	down	--
meta_356	PGF2a	0.9103			MS2 forward	353.232	163.648	0.000479524	0.000422121	0.000286848	5.9e-05	4.68e-05	5.08e-05	0.00120965	0.000766879	0.0014093	21.6175	4.43413	0.0296831	1.23725	up	Bile secretion(ko04976);;Neuroactive ligand-receptor interaction(ko04080);;Phospholipase D signaling pathway(ko04072);;Serotonergic synapse(ko04726);;Metabolic pathways(ko01100);;Ovarian steroidogenesis(ko04913);;Arachidonic acid metabolism(ko00590);;Oxytocin signaling pathway(ko04921)
meta_364			Famphur;Famophos	3.69207	MS1 mz matched	361.97	344.069	6.16e-05	4.69e-05	5.17e-05	5.43e-05	4.15e-05	4.58e-05	8.13e-05	6.74e-05	7.68e-05	1.59278	0.671548	0.00749052	1.21941	up	--
meta_372			N-Desmethyleletriptan;4,4-Bis[4-(acetyloxy)phenyl]3-hexanone;4,4-Bis(4-hydroxyphenyl)-3-hexanone diacetate	3.21032520379447;-14.5843247436631	MS1 mz matched	367.157	27.494	0.00027825	0.00029972	0.000336314	0.000577162	0.000582764	0.000522626	9.38e-05	7.22e-05	3.29e-05	0.11825	-3.08009	4.82e-05	1.30484	down	--
meta_376	Thromboxane B2	0.9925			MS2 forward	369.227	150.233	0.00227024	0.00229833	0.00216732	0.000289444	0.000329959	0.000340036	0.00332028	0.00507949	0.00398345	12.9067	3.69005	0.0175928	1.26689	up	Bile secretion(ko04976);;Serotonergic synapse(ko04726);;Arachidonic acid metabolism(ko00590);;Metabolic pathways(ko01100)
meta_377			Sinensetin;Isosinensetin;Homoeriodictyol 4'-isobutyrate;Cyclokievitone hydrate;3',4',5',7,8-Pentamethoxyflavone;Auranetin;Sesamolinol;Tangeritin;Oxidihydroartocarpesin;3,4',5,6,8-Pentamethoxyflavone;Sinensetin;5,6,7,3',4'-Pentamethoxyflavone;Tangeretin;5,6,7,8,4'-Pentamethoxyflavone;Sesamolinol;(1'S)-Averantin;1,3,6,8-Tetrahydroxy-[(1S)-2-hydroxyhexyl]-9,10-anthraquinone	-5.57265120896107;-5.57265120896107;-5.57265120896107;-5.57265120896107;-5.57265120896107;-5.57265120896107;-5.57265120896107;-5.57265120896107;-5.57265120896107;-5.57265120896107;-5.56458935789473;-5.56458935789473;-5.56458935789473;-5.56458935789473	MS1 mz matched	371.119	385.629	5.65e-05	5.41e-05	8.27e-05	0.000169536	0.00016344	0.000209242	2.1e-05	1.11e-05	1.47e-05	0.0864965	-3.53121	0.00585927	1.29185	down	--
meta_379					Unmapped	374.772	347.77	0.00018968	0.000197502	0.000180385	0.000181241	0.000178881	0.000192818	0.000227635	0.000239204	0.00023886	1.27627	0.351932	0.000958671	1.28	up	--
meta_383	Sphingosine-1-phosphate	0.9899			MS2 forward	378.24	275.009	8.99e-05	9.91e-05	0.000106547	8.89e-05	8.38e-05	7.24e-05	0.000132482	0.000123736	0.000152321	1.66654	0.736858	0.00959074	1.23494	up	--
meta_384					Unmapped	378.978	30.096	0.00064789	0.000746471	0.000704082	0.00140241	0.00141147	0.00136539	6.84e-05	8.26e-05	8.96e-05	0.057583	-4.11821	8.58e-06	1.31185	down	--
meta_386			Pyrvinium	-4.75187	MS1 mz matched	381.226	200.254	0.000174422	0.000172445	0.000195282	0.000169527	0.000190188	0.000188852	9.71e-05	9.26e-05	0.000120353	0.565162	-0.823262	0.00235189	1.26585	down	--
meta_387			Famphur;Famophos	3.69207	MS1 mz matched	384.036	343.543	0.000410119	0.000392559	0.000391178	0.00031694	0.000300404	0.000298912	0.000548544	0.00049035	0.000557283	1.74206	0.800797	0.00553408	1.28853	up	--
meta_394			Trospium;Kalihinol A	1.61540933749212;0.261075902982116	MS1 mz matched	391.223	66.928	0.000146913	0.000224198	0.000249937	0.000440906	0.000526988	0.000429611	5.94e-05	6.36e-05	8.6e-05	0.14956	-2.7412	0.00378794	1.29576	down	--
meta_395			Dipivefrin;Dipivefrin;Dipivefrine	-4.47887106529104;-4.55574898521578	MS1 mz matched	391.224	46.5035	0.00182648	0.00212957	0.00190388	0.00275056	0.00345923	0.00292351	0.000454882	0.000458406	0.000893581	0.197833	-2.33764	0.00124491	1.28406	down	--
meta_396	Deoxycholic acid	0.9995			MS2 forward	391.284	142.593	0.000755973	0.000814483	0.000550062	0.00112725	0.00168941	0.00127063	0.000159843	0.000209487	0.000113758	0.118193	-3.08079	0.0170582	1.2623	down	Bile secretion(ko04976)
meta_397			6-Methylthioguanosine monophosphate;6-Methylthioguanosine monophosphate	12.7125215794938;13.2210291655957	MS1 mz matched	392.316	48.441	0.000288515	0.000227814	0.000198153	0.0001203	0.000108947	0.000100041	0.000275453	0.000319877	0.000294356	2.70185	1.43395	0.00132961	1.29733	up	--
meta_399					Unmapped	392.936	364.029	0.000401546	0.000671514	0.000684751	0.000337773	0.000326653	0.000347907	0.000370268	0.000422379	0.000412702	1.19066	0.251766	0.0427482	1.15785	up	--
meta_400			1-Hydroxypyrene glucuronide;Justicidin A	-9.96459694739207;-10.0841069633319	MS1 mz matched	393.101	385.514	1.59e-05	1.46e-05	2.06e-05	3.68e-05	3.76e-05	4.88e-05	1.15e-05	6.43e-06	1.03e-05	0.229107	-2.12591	0.00752206	1.26889	down	--
meta_401			(3'x,5'a,9'x,10'b)-O-(3-Hydroxy-6-oxo-7-drimen-11-yl)umbelliferone;(S)-(E)-2'-(3,6-Dimethyl-2-heptenyl)-3',4',7-trihydroxyflavanone;(S)-(E)-8-(3,6-Dimethyl-2-heptenyl)-4',5,7-trihydroxyflavanone;9alpha-Fluoro-11beta,16alpha,17alpha,21-tetrahydroxypregn-4-ene-3,20-dione;9alpha-Fluoro-16alpha-hydroxyhydrocortisone	-14.4295590140637;-14.4295590140637;-14.4295590140637;-17.2715542959701	MS1 mz matched	395.188	26.8365	0.000479136	0.000564471	0.000547433	0.000171959	0.000183873	0.000136812	0.00066192	0.000738392	0.00102535	4.92376	2.29976	0.0266234	1.23955	up	--
meta_402					Unmapped	396.005	30.086	0.000307609	0.000287739	0.000294368	0.000461931	0.00047807	0.000506461	5.1e-05	4.35e-05	5.88e-05	0.106014	-3.23767	0.000293029	1.30951	down	--
meta_407					Unmapped	398.816	347.82	0.00028294	0.000268802	0.000232366	0.000263861	0.000265483	0.000258216	0.000318145	0.00033921	0.000343025	1.27023	0.345089	0.00778914	1.2794	up	--
meta_410					Unmapped	400.96	30.1365	0.000235879	0.000173492	0.000184893	0.000263864	0.000209415	0.000284106	6.08e-05	5.49e-05	7.78e-05	0.255412	-1.9691	0.00890512	1.27337	down	--
meta_413			CDP;Myxochelin B	-20.8345528160741;-15.6259960022506	MS1 mz matched	402.161	392.81	3.61e-05	4.24e-05	6.11e-05	9.4e-05	8.71e-05	0.000115557	2.37e-05	1.31e-05	1.56e-05	0.176967	-2.49845	0.00555161	1.27999	down	--
meta_414			Ethion	8.85445	MS1 mz matched	404.969	36.591	2.94e-05	2.68e-05	2.42e-05	4.62e-05	4.43e-05	4.4e-05	1.26e-05	1.65e-05	2.16e-05	0.376864	-1.40788	0.00604737	1.28836	down	--
meta_415			Proacaciberin	-2.04526	MS1 mz matched	407.171	248.138	0.000107182	0.00013181	0.00012188	0.000154286	0.000184328	0.00018876	9.62e-05	0.000127976	0.000110019	0.633642	-0.65826	0.0112113	1.2006	down	--
meta_416	Cholic acid	0.9999			MS2 forward	407.278	213.755	0.00120123	0.00121799	0.00104626	0.00083066	0.000877802	0.000956354	0.000124454	7.96e-05	0.000129098	0.125002	-2.99998	0.000534532	1.30529	down	Bile secretion(ko04976);;Primary bile acid biosynthesis(ko00120);;Metabolic pathways(ko01100)
meta_418	1-Palmitoyl Lysophosphatidic Acid	0.9869			MS2 forward	409.235	245.391	5.52e-05	5.32e-05	7.39e-05	0.000119577	0.00013348	0.000154631	2.92e-05	1.86e-05	1.4e-05	0.151482	-2.72278	0.00279268	1.28822	down	--
meta_419			epsilon-Tocopherol;(6alpha,22E)-6-Hydroxy-4,7,22-ergostatrien-3-one;Gamma-Tocotrienol;(3beta,22E,24R)-3-Hydroxyergosta-5,8,22-trien-7-one;beta-Tocotrienol;gamma-Tocotrienol;6-Geranylgeranyl-2,3-dimethylbenzene-1,4-diol	3.7029772526568;3.7029772526568;3.7029772526568;3.7029772526568;3.65569673319963;3.65569673319963;3.65569673319963	MS1 mz matched	409.309	39.9015	0.000112035	9.34e-05	7.72e-05	0.000140113	0.00013824	0.000119059	3.89e-05	3.99e-05	6.68e-05	0.366292	-1.44893	0.00247881	1.26697	down	--
meta_420					Unmapped	410.235	37.2165	0.000142684	0.000127561	0.000120813	9.67e-05	8.6e-05	8.59e-05	0.000146249	0.000140415	0.000155501	1.64653	0.719426	0.000632039	1.28755	up	--
meta_424			O-Carbamoyl-deacetylcephalosporin C	-13.8541	MS1 mz matched	415.094	26.818	0.000194861	0.000190863	0.000165379	0.000214804	0.000194414	0.00018133	0.000136559	0.00015088	9.26e-05	0.643483	-0.636027	0.0370762	1.13865	down	--
meta_425	Ramipril	0.6764			MS2 reverse	415.224	46.464	0.0043439	0.00524739	0.00454796	0.00869036	0.0115462	0.00822332	0.000968805	0.000755783	0.0020434	0.132396	-2.91706	0.00841864	1.26706	down	--
meta_426			6,6'-Dibromoindigotin;6,6'-Dibromoindigo;Tyrian purple	4.45303	MS1 mz matched	416.897	377.96	0.000110975	0.000121291	0.00011694	0.000106435	0.000100698	8.8e-05	0.00013511	0.000120396	0.000138707	1.33575	0.41765	0.0134281	1.18583	up	--
meta_428			Gemcitabine diphosphate;	-15.1844747932763;	MS1 mz matched	421.991	344.17	7.13e-05	7.21e-05	7.14e-05	6.43e-05	4.76e-05	5.49e-05	0.000109124	9.12e-05	0.000102518	1.81583	0.860631	0.00317555	1.25212	up	--
meta_430					Unmapped	425.01	27.355	0.00051958	0.000609686	0.000607753	0.000548573	0.000598489	0.000571163	0.00126582	0.00120194	0.00099126	2.01313	1.00944	0.017457	1.2605	up	--
meta_431			IDP;IDP;Inosine 5'-diphosphate;Inosine diphosphate;dXDP	7.42289791651954;7.49369061811608;7.49369061811608	MS1 mz matched	427.017	370.885	0.00822693	0.00812398	0.00769691	0.00727269	0.00727986	0.00746423	0.00864571	0.00898464	0.00798795	1.16358	0.218571	0.0490767	1.17484	up	--
meta_438			Peonidin 3-xyloside;Luteolinidin 3-O-glucoside;Pelargonidin 3-galactoside;Petunidin 3-arabinoside;Peonidin 3-arabinoside;Pelargonidin 5-galactoside;Isopeonidin 3-arabinoside;Cyanidin 3-rhamnoside;Isopeonidin 3-xyloside;Pelargonidin 3-O-glucoside;Pelargonidin 3-glucoside;Pelargonidin 3-O-beta-D-glucoside	-8.55941973748421;-8.55941973748421;-8.55941973748421;-8.55941973748421;-8.55941973748421;-8.55941973748421;-8.55941973748421;-8.55941973748421;-8.55941973748421;-8.62429824967314	MS1 mz matched	432.11	54.311	0.00171236	0.00174323	0.00133703	0.00100475	0.000945666	0.000759461	0.00141385	0.00174872	0.00181004	1.83499	0.875774	0.0107413	1.22586	up	--
meta_439					Unmapped	432.813	347.68	9.87e-05	0.000103101	9.82e-05	0.000112746	0.000102886	0.000113605	0.000121049	0.00012334	0.000126383	1.12616	0.171406	0.0397545	1.15255	up	--
meta_440			LPA(0:0/18:2(9Z,12Z));LPA(18:2(9Z,12Z)/0:0);Glutathionylspermidine;N1-(gamma-L-Glutamyl-L-cysteinyl-glycyl)-spermidine	-21.5680912869154;-21.5680912869154;6.61928636611604	MS1 mz matched	433.234	243.119	0.000268226	0.000269488	0.000385767	0.000892964	0.000887707	0.00106157	8.87e-05	5.08e-05	5.11e-05	0.0670552	-3.89851	0.00292838	1.30073	down	--
meta_442					Unmapped	435.999	31.817	0.000326494	0.000367515	0.000345113	0.000808087	0.000522081	0.000688305	0.000147097	0.000156716	0.000127023	0.213446	-2.22806	0.0226666	1.25124	down	--
meta_443			PE(P-16:0e/0:0);	-21.7265119885203;	MS1 mz matched	436.281	177.423	0.00020922	0.000196364	0.000175115	5.59e-05	5.07e-05	3.75e-05	0.000274501	0.00028557	0.000293705	5.92154	2.56597	7.07e-06	1.30926	up	--
meta_444			Sertaconazole;	20.5587408913689;	MS1 mz matched	436.772	347.738	0.000331693	0.000327571	0.0002839	0.000301543	0.000292901	0.000306811	0.000380778	0.000387278	0.000401703	1.29792	0.376202	0.000600256	1.29454	up	--
meta_445			Quinapril;Quipril	-7.10244205916627;-7.16610891226109	MS1 mz matched	437.212	261.046	4.79e-05	7.31e-05	7.53e-05	9.76e-05	0.000123217	0.000132441	8.51e-05	7.26e-05	5.63e-05	0.605736	-0.723238	0.0273241	1.13715	down	--
meta_447			[6]-Gingerdiol 3,5-diacetate;4,4-Difluoro-17beta-hydroxyandrost-5-en-3-one propiote	-10.2277658652825;-0.789024563075116	MS1 mz matched	439.224	45.8375	0.00091893	0.000864996	0.00093087	0.00128515	0.0017587	0.00134822	0.000380792	0.00041459	0.000530747	0.301937	-1.72768	0.0142121	1.25588	down	--
meta_449					Unmapped	442.035	27.261	0.000179033	0.000166962	0.000142757	0.000132257	0.000121006	0.000127285	0.000236771	0.000279986	0.000190676	1.85899	0.894518	0.0496707	1.18471	up	--
meta_450			6-Mercaptopurine ribonucleoside 5'-diphosphate;Bufotalin;3beta,14,16beta-Trihydroxy-5beta-bufa-20,22-dienolide 16-acetate	8.679327677364;8.22912802484269	MS1 mz matched	443.255	213.162	3e-05	3.81e-05	2.76e-05	2.97e-05	3.45e-05	3.66e-05	1.06e-05	5.17e-06	5.52e-06	0.211158	-2.2436	0.000662609	1.28588	down	--
meta_453			Neoporrigenin B;12-Ketoporrigenin;Leontogenin;24-Oxo-1alpha,23,25-trihydroxyvitamin D3;Spirotaccagenin;Cepagenin;Taccagenin;3-Dehydro-2-deoxyecdysone	-20.8385229804825;-20.8385229804825;-20.8385229804825;-20.8385229804825;-20.8385229804825;-20.8385229804825;-20.8385229804825;-20.7836287080436	MS1 mz matched	445.294	133.881	0.00036153	0.000352524	0.000400126	0.000480213	0.000445525	0.000561758	0.000329487	0.000324271	0.000402071	0.709803	-0.49451	0.0320219	1.12888	down	--
meta_455			Se-Adenosylselenomethionine;Se-Adenosylselenomethionine	-16.8080434743453;-16.7751647041435	MS1 mz matched	446.074	41.832	0.000335836	0.000323442	0.000300676	0.000542166	0.00045447	0.000543237	0.000255075	0.000258814	0.000263646	0.504935	-0.985832	0.0126663	1.27795	down	--
meta_456					Unmapped	446.991	27.473	0.000141251	9.94e-05	0.000112163	0.000165839	0.000163442	0.000193155	0.000228549	0.00026424	0.000288172	1.49485	0.58	0.0207318	1.19231	up	--
meta_458			Cabergoline;Cabergoline	-23.5141236988582;-23.4576209292951	MS1 mz matched	450.284	213.463	8.08e-05	6.94e-05	5.36e-05	5.06e-05	5.01e-05	5.41e-05	1.07e-05	7.47e-06	9.74e-06	0.180501	-2.46992	2.05e-05	1.30845	down	--
meta_459					Unmapped	450.978	366.876	0.00407783	0.00391053	0.00388557	0.00351354	0.00358656	0.0036649	0.00404417	0.0042614	0.00405677	1.14838	0.199605	0.0054635	1.25296	up	--
meta_460			Catechin 7-glucoside;(+)-Catechin 6-C-glucoside;7-Hydroxybutylidenephthalide 7-(6-malonylglucoside);Catechin 5-glucoside;Epicatechin 3-glucoside;Catechin 3'-glucoside;(+)-Catechin 8-C-glucoside;(-)-Epicatechin 8-C-glucoside;Aspalathin;(-)-epicatechin-3'-O-glucuronide;(-)-Epicatechin 6-C-glucoside;Precarthamin;(-)-Epicatechin 8-C-galactoside;Hycanthone mesylate	11.334746420872;11.334746420872;11.334746420872;11.334746420872;11.334746420872;11.334746420872;11.334746420872;11.334746420872;11.334746420872;11.334746420872;11.334746420872;11.334746420872;11.334746420872;-15.5118723238468	MS1 mz matched	451.137	286.279	7.33e-05	7.42e-05	7.78e-05	4.69e-05	3.43e-05	3.49e-05	8.49e-05	6.58e-05	7.97e-05	1.98381	0.988273	0.00738302	1.23105	up	--
meta_463			5-S-Glutathionyl-aminochrome reduced;	-12.4073873265225;	MS1 mz matched	455.126	276.543	2.45e-05	2.38e-05	2.63e-05	1.43e-05	7.85e-06	5.69e-06	4.03e-05	4.79e-05	2.52e-05	4.07247	2.02591	0.0370969	1.17283	up	--
meta_466	1-Oleoyl-sn-glycerol 3-phosphate	0.9572			MS2 forward	457.234	239.049	0.000117045	0.000129582	0.000168452	0.000359088	0.000351131	0.000388688	8.06e-05	6.63e-05	6.92e-05	0.196653	-2.34628	0.000427103	1.30758	down	--
meta_467			4-trans-Hydroxyglipizide;3-cis-Hydroxyglipizide;	17.3253746009536;17.3253746009536;	MS1 mz matched	460.181	247.319	1.86e-05	1.87e-05	1.8e-05	1.4e-05	1.08e-05	1.43e-05	2.36e-05	2.59e-05	2.77e-05	1.97683	0.983187	0.00144563	1.27128	up	--
meta_469					Unmapped	460.995	32.693	0.000136562	0.000124157	0.000143157	0.000306147	0.000245372	0.000273624	3.48e-05	4.3e-05	7.89e-05	0.189862	-2.39698	0.000752094	1.287	down	--
meta_470			Lucidenic acid M;3-Dehydroecdysone;Podecdysone B	-12.4112548044592;-12.3266783920585;-12.3266783920585	MS1 mz matched	461.292	37.241	0.000291466	0.000319077	0.000274578	0.000438163	0.000411687	0.000419479	8.55e-05	0.000169988	0.00020705	0.364408	-1.45637	0.0141299	1.26588	down	--
meta_471					Unmapped	461.926	344.191	4.46e-05	3.96e-05	3.52e-05	3.44e-05	2.43e-05	2.8e-05	6.36e-05	5.13e-05	6.34e-05	2.05887	1.04185	0.00505074	1.24635	up	--
meta_472			Adenylsuccinic acid;N(6)-(1,2-dicarboxyethyl)AMP;Gentamicin C2;Gentamicin C2b;Sagamicin;Gentamicin C2a	6.55265108452598;6.55265108452598;-8.98811700220347;-8.98811700220347;-8.98811700220347	MS1 mz matched	462.296	174.207	0.000226856	0.00022841	0.000224624	4.05e-05	2.02e-05	4.63e-05	0.000215904	0.000396125	0.00045345	9.95414	3.3153	0.0451692	1.19583	up	--
meta_484			Isorhamnetin 4'-O-glucuronide;6-Methoxyluteolin 7-glucuronide;8-Hydroxyluteolin 4'-methyl ether 8-glucuronide;Carmine red;3'-Methoxytricetin 7-glucuronide;Carmine;Carminic acid	-6.90514603977523;-6.90514603977523;-6.90514603977523;-6.90514603977523;-6.90514603977523;-6.90514603977523	MS1 mz matched	473.361	49.097	8.93e-05	0.000107195	0.000105403	5.98e-05	7.44e-05	5.84e-05	0.000106434	8.75e-05	0.00012706	1.66694	0.7372	0.0471177	1.13246	up	--
meta_485			Doronine;4,8-Secosenecion-8,11,16-trione, 15,20-dihydro-12-(acetyloxy)-20-chloro-15-hydroxy-4-methyl-	-1.73944	MS1 mz matched	475.948	366.767	0.000641632	0.000626215	0.000571558	0.000548881	0.000545426	0.000546156	0.000603264	0.000628696	0.00060005	1.11676	0.159324	0.0184499	1.26179	up	--
meta_488			18-Carboxy-dinor-LTE4;Platensimycin;(-)-Platensimycin	-13.8786221852473;-6.34663315652544	MS1 mz matched	478.134	54.9535	0.000349087	0.000344863	0.000283474	0.000208013	0.000178922	0.000135532	0.000230739	0.000333053	0.000322655	1.69666	0.762695	0.0433765	1.10544	up	--
meta_489			LysoPE(18:0/0:0);LysoPE(0:0/18:0);LysoPC(15:0);	-3.82159909943592;-3.82159909943592;-3.82159909943592;	MS1 mz matched	480.307	179.917	0.0026523	0.00286125	0.00295699	0.00269135	0.00290327	0.00279355	0.00215487	0.00201076	0.00247547	0.791722	-0.336934	0.0352205	1.16648	down	--
meta_491			Gemcitabine diphosphate;	-15.1844747932763;	MS1 mz matched	482.012	344.185	5.24e-05	4.75e-05	5.78e-05	3.84e-05	3.36e-05	5.09e-05	7.77e-05	6e-05	8.46e-05	1.80885	0.855069	0.0250858	1.15434	up	--
meta_492			hydroxynefazodone;6-O-Glc-paromamine;Kamycin X;Kamycin D	-19.305907029954;-24.9370339892437;-24.9370339892437;-24.9370339892437	MS1 mz matched	484.203	351.433	1.66e-05	1.76e-05	2.13e-05	3.65e-05	3.39e-05	4.05e-05	7.18e-06	5.85e-06	5.23e-06	0.164639	-2.60262	0.00198502	1.30121	down	--
meta_496					Unmapped	492.988	370.548	0.0102474	0.00999953	0.00910754	0.00845733	0.00874127	0.00953974	0.0112679	0.0113742	0.0100146	1.22135	0.288471	0.025459	1.14977	up	--
meta_500			Sertaconazole;	20.5587408913689;	MS1 mz matched	496.792	347.639	6.46e-05	7.13e-05	6.11e-05	6.99e-05	6.36e-05	6.79e-05	8.04e-05	8.28e-05	8.56e-05	1.23553	0.305134	0.0031724	1.2565	up	--
meta_507			Ganolucidic acid A;Ganolucidic acid D;Physalolactone B;Ganoderic acid beta;11-Deoxocucurbitacin I	12.4140092383974;12.4140092383974;12.4140092383974;12.4140092383974;12.3922226410274	MS1 mz matched	499.308	34.67	0.000259794	0.000279983	0.00028789	8.44e-05	0.000185285	0.000143026	0.000239798	0.000222754	0.000281299	1.80218	0.849742	0.0424116	1.11644	up	--
meta_511					Unmapped	504.968	370.764	0.00103557	0.00105262	0.000988872	0.000950679	0.000878725	0.000966435	0.00105636	0.0010725	0.0010614	1.14108	0.190394	0.0362109	1.21145	up	--
meta_515			Nb-trans-Feruloylserotonin glucoside;	9.4699457662952;	MS1 mz matched	513.192	243.219	1.54e-05	1.52e-05	1.75e-05	3.42e-06	3.55e-06	4.46e-06	2.28e-05	2.7e-05	3.5e-05	7.41062	2.88959	0.019866	1.25899	up	--
meta_521			LysoPE(22:6(4Z,7Z,10Z,13Z,16Z,19Z)/0:0);LysoPE(0:0/22:6(4Z,7Z,10Z,13Z,16Z,19Z));Protoverine	8.49195278805088;8.49195278805088;-7.23404692777509	MS1 mz matched	524.276	181.226	0.000341999	0.000350549	0.00037512	0.000398648	0.000428706	0.00043464	0.000289226	0.000277932	0.0001912	0.600919	-0.734757	0.0221941	1.22124	down	--
meta_526			C.I. Acid Yellow 17;C.I. Pigment Yellow;Gymnodimine;Gymnodimine A;GYM A	11.8267382841939;11.8267382841939;-7.68722987515221	MS1 mz matched	528.307	173.673	0.000728392	0.000920993	0.000928717	0.000514477	0.00050692	0.000334184	0.000941011	0.000848635	0.000848557	1.94618	0.960645	0.00747007	1.253	up	--
meta_529			CDP-4-dehydro-3,6-dideoxy-D-glucose;CDP-3,6-dideoxy-D-erythro-hexos-4-ulose;CDP-4-dehydro-3,6-dideoxy-alpha-D-glucose;CDP-4-dehydro-3,6-dideoxy-D-glucose epimer	16.3748585317433;16.3748585317433	MS1 mz matched	530.3	179.715	0.028999	0.0299909	0.0318211	0.0287628	0.0313128	0.0292492	0.0210287	0.0214981	0.0255041	0.761613	-0.392871	0.0204563	1.19421	down	--
meta_534			1,4-beta-D-Glucan;	0.253283138674486;	MS1 mz matched	535.152	213.804	2.49e-05	3.47e-05	2.28e-05	2.77e-06	1.51e-06	5.09e-07	5.82e-05	5.41e-05	4.47e-05	32.774	5.03448	0.00516431	1.29597	up	--
meta_536					Unmapped	536.728	347.77	0.000179691	0.000169119	0.000159789	0.000165041	0.000156798	0.000163527	0.000195515	0.000215041	0.000219219	1.29752	0.375761	0.0143972	1.24906	up	--
meta_537					Unmapped	537.329	178.776	0.00128707	0.00108364	0.00115934	0.0010848	0.00109471	0.00102275	0.000752788	0.000764277	0.000910696	0.758142	-0.39946	0.0226454	1.20572	down	--
meta_540			CMP-3-deoxy-D-manno-octulosote;CMP-KDO;CMP-beta-KDO	-8.62023	MS1 mz matched	542.369	34.618	6.69e-05	6.39e-05	5.36e-05	0.000221946	0.000195189	0.000140274	8.62e-06	1.14e-05	8.06e-06	0.050321	-4.3127	0.0179133	1.26605	down	--
meta_541					Unmapped	544.316	176.786	0.000571659	0.00055462	0.000552422	0.000627439	0.00066517	0.000647777	0.000423456	0.00037095	0.000461824	0.647412	-0.627244	0.00617483	1.27323	down	--
meta_544					Unmapped	546.472	371.036	0.000411964	0.000397683	0.000425954	0.000396841	0.00039687	0.000428954	0.000495983	0.000467752	0.000439104	1.14736	0.198319	0.0457854	1.09964	up	--
meta_548					Unmapped	555.287	380.201	5.29e-05	5.01e-05	3.49e-05	2.65e-05	1.59e-05	1.03e-05	0.000104213	9.45e-05	0.000123288	6.10773	2.61064	0.00218658	1.28237	up	--
meta_549			Germanicol cinnamate;	23.0011776669769;	MS1 mz matched	555.441	49.092	0.000207264	0.000183283	0.000201126	0.000153257	0.000142114	0.000154286	0.000190574	0.000167578	0.000198441	1.23782	0.307799	0.0454155	1.14306	up	--
meta_551			DG(15:0/18:3(9Z,12Z,15Z)/0:0);DG(15:0/0:0/18:3n3);DG(14:1n5/0:0/18:2n6);DG(18:3(9Z,12Z,15Z)/15:0/0:0);DG(15:0/18:3(6Z,9Z,12Z)/0:0);DG(15:0/0:0/18:3n6);DG(18:3(6Z,9Z,12Z)/15:0/0:0);DG(14:1n5/0:0/20:2n6);	-2.38553121112403;-2.38553121112403;-2.38553121112403;-2.38553121112403;-2.38553121112403;-2.38553121112403;-2.38553121112403;-2.38553121112403;	MS1 mz matched	557.455	49.073	0.000848935	0.000828038	0.000712278	0.000454377	0.000465362	0.000448763	0.00083318	0.000778112	0.000914417	1.8456	0.884091	0.00953801	1.28478	up	--
meta_552					Unmapped	557.95	369.478	0.00128293	0.00117325	0.00112276	0.00104509	0.00110899	0.00107183	0.00125888	0.00127204	0.00115849	1.14368	0.193688	0.0314659	1.1633	up	--
meta_560			Nb-trans-Feruloylserotonin glucoside;	9.4699457662952;	MS1 mz matched	573.214	243.225	6.95e-06	8.6e-06	8.22e-06	1.81e-06	1.53e-06	1.24e-06	1.49e-05	1.33e-05	1.64e-05	9.74219	3.28425	0.00336777	1.3004	up	--
meta_562					Unmapped	576.284	175.649	0.000606645	0.000621401	0.000627681	0.000907831	0.000947031	0.000937334	0.000506969	0.000531416	0.000439486	0.529286	-0.91788	0.00116605	1.30001	down	--
meta_563			Formamidopyrimidine nucleoside triphosphate;Formamidopyrimidine nucleoside triphosphate	-9.65709459323769;-9.61180862456301	MS1 mz matched	577.947	369.409	0.000637604	0.00057718	0.000592319	0.000536926	0.000592852	0.000591691	0.000695188	0.0006643	0.000639975	1.16149	0.215972	0.0198823	1.16122	up	--
meta_564			Fumitremorgin A	9.82488	MS1 mz matched	578.3	173.637	0.0111452	0.0124548	0.0121801	0.00838792	0.00831714	0.00829223	0.01279	0.0121283	0.0118702	1.4717	0.557482	0.00446504	1.29964	up	--
meta_568					Unmapped	581.455	46.499	0.00043255	0.000436678	0.000404447	0.000634142	0.00051114	0.000562079	0.000327187	0.000297329	0.000335488	0.562273	-0.830658	0.0132023	1.25629	down	--
meta_569			Hydroxyspirilloxanthin;Monodemethyl spirilloxanthin;Spheroidenone;Spheroiden-2-one;R.g.-Keto I;Thiothece-474	22.5147452899421;22.5147452899421;22.5147452899421;22.5147452899421	MS1 mz matched	581.911	366.216	0.000174202	0.00015474	0.000166073	0.000108039	0.000134099	0.000132582	0.000166412	0.000173745	0.000166418	1.35187	0.434959	0.0273279	1.2182	up	--
meta_571			Bilirubin;4E,15Z-Bilirubin IXa;Bilirubin;(3Z)-Phytochromobilin;15,16-Dihydrobiliverdin;15,16-Dihydrobiliverdin IXalpha;15,16-Dihydrobiliverdin ixa	1.403305223072;1.403305223072;1.37746068335428;1.37746068335428;1.37746068335428	MS1 mz matched	583.264	123.813	0.000124069	0.000118698	0.000121777	7.19e-05	5.04e-05	8.11e-05	0.000242659	0.000280959	0.0002167	3.63913	1.86359	0.00374881	1.27848	up	--
meta_573			Presqualene diphosphate;All-trans-hexaprenyl diphosphate;Inuline;Anthranoyllycoctonine	20.7617416316764;20.7617416316764;9.55101041174784	MS1 mz matched	585.329	173.637	0.000552629	0.000681368	0.000526906	0.000428815	0.000445424	0.000469929	0.000717201	0.00060418	0.000635911	1.45614	0.542145	0.0171659	1.23898	up	--
meta_575					Unmapped	585.998	30.088	0.0001839	0.000193621	0.000187089	0.000357108	0.000370739	0.000376968	9.69e-06	1e-05	3.58e-06	0.0211049	-5.56628	5.58e-05	1.31138	down	--
meta_577			Feruloyl-beta-sitosterol;Ubiquinone 6;Ubiquinone-6;Coenzyme Q6	19.3716985917282;19.3716985917282;19.3891437392577	MS1 mz matched	589.445	141.779	0.000207045	0.000197816	0.000202282	0.000185975	0.000168145	0.000181748	0.000290801	0.000299759	0.00026525	1.59705	0.675414	0.00272621	1.2822	up	--
meta_580					Unmapped	594.338	199.362	4.39e-05	5.11e-05	4.48e-05	9.89e-05	0.000101121	9.03e-05	1.15e-05	1.13e-05	1.24e-05	0.121305	-3.04329	0.00137008	1.3083	down	--
meta_585			Penitrem E	14.8844	MS1 mz matched	598.334	210.919	7.72e-05	7.68e-05	7.38e-05	1.33e-05	1.21e-05	1.01e-05	0.000118575	9.4e-05	0.000161644	10.5525	3.39952	0.0290861	1.23797	up	--
meta_589			Presqualene diphosphate;All-trans-hexaprenyl diphosphate;Inuline;Anthranoyllycoctonine	20.7617416316764;20.7617416316764;9.55101041174784	MS1 mz matched	602.344	173.548	0.0012041	0.00143363	0.00131711	0.000976886	0.00103031	0.00103543	0.00144582	0.00136375	0.00127125	1.34121	0.423539	0.0123632	1.25337	up	--
meta_590			1-[1,4-Dihydro-4-nonyl-5-(1-oxodecyl)-3-pyridinyl]-1-dodecanone;	-18.0177927540664;	MS1 mz matched	602.91	377.068	5.47e-05	4.57e-05	5.32e-05	4.29e-05	3.58e-05	3.83e-05	4.51e-05	4.52e-05	4.92e-05	1.19218	0.253604	0.0469582	1.09575	up	--
meta_592	UDP-N-acetylglucosamine	0.995			MS2 forward	606.072	410.331	2.05e-05	1.62e-05	1.61e-05	1.81e-05	8.47e-06	3.99e-06	4.97e-05	5.43e-05	4.39e-05	4.83685	2.27407	0.00232945	1.26927	up	Amino sugar and nucleotide sugar metabolism(ko00520);;Neomycin, kanamycin and gentamicin biosynthesis(ko00524);;Insulin resistance(ko04931);;Metabolic pathways(ko01100)
meta_596					Unmapped	610.933	368.951	0.000555186	0.000600665	0.000594111	0.000510132	0.000526167	0.000512262	0.000634318	0.000668765	0.000598315	1.22785	0.296132	0.0232526	1.23626	up	--
meta_597			Mulberrofuran P;	11.526556179985;	MS1 mz matched	611.081	343.49	6.55e-05	6.12e-05	7.34e-05	7.29e-05	6.68e-05	6.45e-05	0.000110325	0.000106907	0.000101922	1.56345	0.644729	0.000396792	1.29099	up	--
meta_599					Unmapped	614.027	30.087	3.98e-05	4.83e-05	4.74e-05	4.84e-05	5.07e-05	4.75e-05	1.03e-05	2.98e-06	1.11e-05	0.166638	-2.58521	0.00158062	1.30034	down	--
meta_607			Ganoderic acid F;	-6.13313637189453;	MS1 mz matched	622.663	191.655	0.000235337	0.000224149	0.000150196	0.00015855	0.000132189	0.000127099	0.000186748	0.000189221	0.000165503	1.29589	0.373942	0.0314903	1.12676	up	--
meta_610					Unmapped	628.969	371.35	0.000293196	0.000292932	0.000253485	0.000257116	0.000290914	0.000295005	0.000378438	0.000380351	0.000342068	1.30583	0.384962	0.00768955	1.2175	up	--
meta_615			Bromofenofos	11.252	MS1 mz matched	636.685	347.68	0.000111667	0.000110406	9.41e-05	9.92e-05	0.000101681	0.000109007	0.000137268	0.000127615	0.000141664	1.31196	0.391719	0.00448092	1.25119	up	--
meta_618					Unmapped	639.953	370.797	0.00135785	0.00134568	0.00128704	0.00123692	0.00116982	0.00122061	0.00146274	0.00142393	0.00143817	1.19229	0.253731	0.00171654	1.28708	up	--
meta_619					Unmapped	640.455	371.091	0.000456599	0.000400089	0.000342626	0.000386618	0.000376855	0.000387883	0.000463606	0.000461051	0.000430741	1.17722	0.235383	0.0157138	1.2477	up	--
meta_627			PA(P-16:0e/18:2(9Z,12Z));	-12.5915854802765;	MS1 mz matched	655.47	43.186	0.000347314	0.000302625	0.00026443	0.000566957	0.000395082	0.000335549	0.000130043	0.000108234	0.000230876	0.361558	-1.4677	0.0377997	1.13919	down	--
meta_630			DG(18:4n3/0:0/22:6n3);DG(20:5(5Z,8Z,11Z,14Z,17Z)/20:5(5Z,8Z,11Z,14Z,17Z)/0:0);DG(18:4(6Z,9Z,12Z,15Z)/22:6(4Z,7Z,10Z,13Z,16Z,19Z)/0:0);DG(20:5n3/0:0/20:5n3);DG(22:6(4Z,7Z,10Z,13Z,16Z,19Z)/18:4(6Z,9Z,12Z,15Z)/0:0);	-22.1798330410098;-22.1798330410098;-22.1798330410098;-22.1798330410098;-22.1798330410098;	MS1 mz matched	659.951	370.632	0.000582498	0.000590163	0.000470386	0.000555448	0.000499896	0.000514128	0.00056517	0.000628454	0.000587667	1.13496	0.182644	0.0477496	1.07222	up	--
meta_631					Unmapped	660.341	232.791	6.48e-05	5.41e-05	5.88e-05	9.62e-05	8.22e-05	8.3e-05	5.03e-05	4.86e-05	3.8e-05	0.523742	-0.933072	0.00243712	1.26134	down	--
meta_635					Unmapped	663.914	367.755	0.00035706	0.000383827	0.000346204	0.000341062	0.000314696	0.000314833	0.000363148	0.000378608	0.000391226	1.16731	0.223189	0.0107181	1.20015	up	--
meta_637					Unmapped	664.629	59.634	0.000142867	0.000155551	0.000125335	0.000106769	8.26e-05	0.000130936	0.000208916	0.000199562	0.000211564	1.93602	0.953097	0.0143236	1.26087	up	--
meta_638					Unmapped	671.931	369.75	0.000337581	0.000300498	0.000308181	0.000267421	0.000302608	0.000265055	0.000346166	0.000338796	0.00031021	1.1917	0.253025	0.0315025	1.11868	up	--
meta_639					Unmapped	672.073	27.581	0.000240324	0.000245377	0.000244141	0.00031698	0.000263489	0.000293569	0.000665069	0.000726768	0.00055554	2.22802	1.15576	0.0129561	1.25957	up	--
meta_640			Jesaconitine	0.740384	MS1 mz matched	674.319	295.233	4.29e-05	4.74e-05	5.8e-05	5.57e-05	6.64e-05	8.26e-05	2.72e-05	3.17e-05	2.91e-05	0.42966	-1.21873	0.0351485	1.21462	down	--
meta_643					Unmapped	676.335	272.63	4.93e-05	4.6e-05	5.85e-05	9.09e-05	9.72e-05	0.000109137	2.88e-05	2.43e-05	2.6e-05	0.266465	-1.90798	0.00362242	1.29723	down	--
meta_644					Unmapped	680.956	370.61	0.00413442	0.00382102	0.00391367	0.00353189	0.0036819	0.00392801	0.00450385	0.00452059	0.00412549	1.18023	0.239073	0.0184639	1.16599	up	--
meta_645			Corchorusoside B;Evobioside;Corchorusoside C;Cannogenol 3-[glucosyl-(1-&gt;4)-2,6-dideoxy-xylohexoside];Methyllycaconitine	-18.9984283958734;-18.9984283958734;-18.9984283958734;-18.9984283958734;-4.42868835704669	MS1 mz matched	681.343	151.86	2.44e-05	4.4e-05	3.17e-05	2.93e-05	2.75e-05	3.28e-05	1.64e-05	1.29e-05	8.39e-06	0.420044	-1.25139	0.00520704	1.24915	down	--
meta_648					Unmapped	688.345	180.687	0.000331762	0.00022955	0.000205857	0.000293719	0.000293078	0.000255852	0.000166731	0.000179329	0.000181214	0.625735	-0.676377	0.00771808	1.27223	down	--
meta_649					Unmapped	690.315	323.945	3.95e-05	3.41e-05	3.78e-05	4.7e-05	6.05e-05	5.65e-05	1.81e-05	1.74e-05	1.86e-05	0.330034	-1.59931	0.0112669	1.28177	down	--
meta_650					Unmapped	692.936	370.474	0.000747967	0.000666942	0.000693431	0.000571871	0.000622996	0.000636496	0.000754239	0.000771066	0.00067394	1.20088	0.26409	0.0336623	1.13318	up	--
meta_654					Unmapped	696.987	370.993	0.00295193	0.00268878	0.00269615	0.00248532	0.00272405	0.00265894	0.00313972	0.00308182	0.00297414	1.1687	0.224903	0.00952516	1.22275	up	--
meta_657					Unmapped	709.503	163.685	7.98e-05	5.49e-05	5.7e-05	2.43e-05	3e-05	2.38e-05	4.3e-05	4.51e-05	4.35e-05	1.68501	0.752759	0.00749922	1.27805	up	--
meta_660					Unmapped	712.344	180.778	0.000256763	0.000182668	0.000180533	0.000229466	0.000241871	0.000241543	0.000179746	0.000197211	0.000147686	0.735948	-0.442324	0.041024	1.1825	down	--
meta_663			PG(16:0/16:0);	-1.24486510434453;	MS1 mz matched	721.957	371.35	0.0010981	0.00095656	0.000961537	0.000907327	0.00102884	0.00103738	0.00125439	0.00114441	0.00112479	1.18498	0.244862	0.03463	1.10796	up	--
meta_666					Unmapped	728.878	365.892	0.000332466	0.000440122	0.000488468	0.000278343	0.000287661	0.000293374	0.000318866	0.000325237	0.0003041	1.10336	0.141902	0.0220441	1.16644	up	--
meta_667			PC(18:3(9Z,12Z,15Z)/16:1(9Z));PE(15:0/22:4(7Z,10Z,13Z,16Z));PC(20:4(5Z,8Z,11Z,14Z)/14:0);PC(16:1(9Z)/18:3(6Z,9Z,12Z));PC(14:0/20:4(5Z,8Z,11Z,14Z));PC(14:0/20:4(8Z,11Z,14Z,17Z));PC(16:0/18:4(6Z,9Z,12Z,15Z));PC(20:4(8Z,11Z,14Z,17Z)/14:0);PC(20:3(8Z,11Z,14Z)/14:1(9Z));PC(14:1(9Z)/20:3(5Z,8Z,11Z));PC(16:1(9Z)/18:3(9Z,12Z,15Z));PC(14:1(9Z)/20:3(8Z,11Z,14Z));PC(18:4(6Z,9Z,12Z,15Z)/16:0);PC(18:3(6Z,9Z,1…	-15.7324679180871;-15.7324679180871;-15.7324679180871;-15.7324679180871;-15.7324679180871;-15.7324679180871;-15.7324679180871;-15.7324679180871;-15.7324679180871;-15.7324679180871;-15.7324679180871;-15.7324679180871;-15.7324679180871;-15.7324679180871;-15.7324679180871;-15.7324679180871;	MS1 mz matched	734.503	39.248	6.08e-05	5.33e-05	4.53e-05	5.34e-05	5.29e-05	3.79e-05	2.7e-05	3.16e-05	1.91e-05	0.538731	-0.892364	0.0279467	1.14307	down	--
meta_672					Unmapped	744.909	367.871	0.00065724	0.000607445	0.000597652	0.000548472	0.000532865	0.00058816	0.000624468	0.00063866	0.000614859	1.12488	0.169774	0.0366271	1.16764	up	--
meta_675					Unmapped	753.373	132.679	1.53e-05	1.41e-05	1.32e-05	5.19e-06	6.06e-06	6.6e-06	2.18e-05	2.67e-05	2.1e-05	3.89329	1.96099	0.0081676	1.28313	up	--
meta_679					Unmapped	761.583	59.4405	0.00013245	0.000140615	0.000103393	0.000122687	9.52e-05	0.000128925	0.000209496	0.000207616	0.000188487	1.74601	0.804065	0.00382617	1.26201	up	--
meta_683					Unmapped	765.179	342.261	5.29e-05	4.65e-05	6.64e-05	0.000111954	0.000106549	0.000134018	3.09e-05	2.51e-05	3.11e-05	0.2473	-2.01567	0.00652111	1.28775	down	--
meta_688					Unmapped	779.838	471.192	9.39e-05	0.000102776	0.000134471	0.000248824	0.000167719	0.000333684	4.57e-05	3.2e-05	5.66e-05	0.179033	-2.4817	0.0476438	1.18634	down	--
meta_690			PS(16:0/18:1(9Z));PS(18:0/16:1(9Z));PS(16:1(9Z)/18:0);PS(18:1(9Z)/16:0);1-Hexadecanoyl-2-(9Z-octadecenoyl)-sn-glycero-3-phosphoserine	6.98050638707585;6.98050638707585;6.98050638707585;6.98050638707585;6.95975828355046	MS1 mz matched	782.503	39.234	4.94e-05	5.8e-05	3.45e-05	5e-05	5.96e-05	3.97e-05	2.18e-05	2.41e-05	1.91e-05	0.435463	-1.19938	0.0328349	1.20921	down	--
meta_691			Beauvericin	8.3082	MS1 mz matched	782.955	371.444	0.000317971	0.000289144	0.000235899	0.000274058	0.000295723	0.000255766	0.000350029	0.000349641	0.000309548	1.22248	0.289816	0.02683	1.13591	up	--
meta_692					Unmapped	786.92	370.001	0.00130181	0.00132893	0.00129851	0.0011824	0.00121267	0.00125093	0.00138123	0.00144156	0.00130172	1.13124	0.177905	0.0404123	1.14271	up	--
meta_707			Iopentol;	15.6189520944639;	MS1 mz matched	815.88	466.358	2.58e-05	3.11e-05	2.79e-05	1.42e-05	2.1e-05	8.13e-06	4.18e-05	4.46e-05	4.8e-05	3.10067	1.63258	0.00581696	1.26593	up	--
meta_711			3-O-Sulfogalactosylceramide (d18:1/16:0);	-14.1006840114663;	MS1 mz matched	817.051	59.851	4.64e-05	5.23e-05	2.8e-05	2.58e-05	3.25e-05	4.65e-05	8.28e-05	0.000112529	0.000120291	3.01112	1.5903	0.0116727	1.23101	up	--
meta_713					Unmapped	819.552	118.196	0.00115267	0.00109116	0.00108249	0.000573227	0.000640307	0.000790163	0.000833859	0.00105055	0.00104571	1.46236	0.548295	0.0329137	1.11413	up	--
meta_715			PG(18:0/22:5(4Z,7Z,10Z,13Z,16Z));PG(18:0/22:5(7Z,10Z,13Z,16Z,19Z));PG(18:1(11Z)/22:4(7Z,10Z,13Z,16Z));PG(18:1(9Z)/22:4(7Z,10Z,13Z,16Z));	5.17211226037698;5.17211226037698;5.17211226037698;5.17211226037698;	MS1 mz matched	823.56	134.081	0.00196877	0.00164094	0.00159371	0.000830739	0.000877881	0.000670564	0.00130083	0.00148339	0.00176095	1.91039	0.933868	0.0186087	1.21383	up	--
meta_716			PG(18:0/22:5(4Z,7Z,10Z,13Z,16Z));PG(18:0/22:5(7Z,10Z,13Z,16Z,19Z));PG(18:1(11Z)/22:4(7Z,10Z,13Z,16Z));PG(18:1(9Z)/22:4(7Z,10Z,13Z,16Z));	6.38488508384136;6.38488508384136;6.38488508384136;6.38488508384136;	MS1 mz matched	823.56	76.618	0.00359832	0.00314631	0.0034591	0.00196801	0.00205953	0.00108296	0.00350959	0.00308223	0.00330314	1.9362	0.95323	0.0238849	1.20959	up	--
meta_720					Unmapped	835.937	371.296	0.000189053	0.000186169	0.000204771	0.000207676	0.000187096	0.000211714	0.000269385	0.000266257	0.000246849	1.2902	0.367599	0.00492011	1.23751	up	--
meta_722			Monoammonium glycyrrhizite	-17.0354	MS1 mz matched	838.409	463.089	0.000490388	0.000436019	0.000360189	0.000281934	0.000157782	8.54e-05	0.000715215	0.000824444	0.000902882	4.65128	2.21763	0.00128877	1.27354	up	--
meta_724			PG(18:0/22:5(4Z,7Z,10Z,13Z,16Z));PG(18:0/22:5(7Z,10Z,13Z,16Z,19Z));PG(18:1(11Z)/22:4(7Z,10Z,13Z,16Z));PG(18:1(9Z)/22:4(7Z,10Z,13Z,16Z));	5.17211226037698;5.17211226037698;5.17211226037698;5.17211226037698;	MS1 mz matched	840.575	134.043	0.00238233	0.00263138	0.00273356	0.00115917	0.00145782	0.00102065	0.00197483	0.00192556	0.00218098	1.67179	0.741393	0.00972559	1.22999	up	--
meta_726			TG(14:1(9Z)/18:4(6Z,9Z,12Z,15Z)/20:5(5Z,8Z,11Z,14Z,17Z));TG(14:1(9Z)/20:5(5Z,8Z,11Z,14Z,17Z)/18:4(6Z,9Z,12Z,15Z));TG(18:4(6Z,9Z,12Z,15Z)/14:1(9Z)/20:5(5Z,8Z,11Z,14Z,17Z));C-1027 Chromophore;C-1027	-12.6887345501821;-12.6887345501821;-12.6887345501821;19.4487789131311	MS1 mz matched	842.25	396.663	2.47e-05	2.65e-05	3.78e-05	4.91e-05	6.07e-05	6.94e-05	1.17e-05	8.14e-06	1.01e-05	0.167098	-2.58123	0.0117969	1.27591	down	--
meta_731					Unmapped	849.399	463.089	3.65e-05	3.05e-05	2.83e-05	2.21e-05	1.38e-05	8.03e-06	5.15e-05	6.49e-05	6.11e-05	4.04212	2.01511	0.00145554	1.27101	up	--
meta_732			Malomoyl-CoA	-1.75933	MS1 mz matched	851.591	73.316	0.00145341	0.00113963	0.000791493	0.000410732	0.000404534	0.000242691	0.000684072	0.000844788	0.00101055	2.4003	1.26321	0.0173043	1.19961	up	--
meta_733			Malomoyl-CoA	-2.93222	MS1 mz matched	851.59	131.911	0.000668099	0.00061307	0.000487503	0.00023686	0.000249865	0.000194804	0.000493809	0.000481875	0.000676251	2.42387	1.27731	0.029098	1.21689	up	--
meta_735					Unmapped	858.435	371.753	0.000198006	0.000161785	0.000185394	0.000153838	0.000152084	0.000161428	0.000179432	0.000192552	0.000184344	1.19039	0.251434	0.00440331	1.24893	up	--
meta_736					Unmapped	858.465	55.575	0.000322347	0.000305313	0.000347018	0.000357393	0.000440843	0.000325469	0.00017827	0.000193836	0.000259446	0.562026	-0.831292	0.0215185	1.1661	down	--
meta_737					Unmapped	860.48	54.967	0.0020123	0.00176177	0.00222705	0.0015708	0.00147341	0.00125078	0.000948993	0.000959461	0.00111348	0.703597	-0.507178	0.0273078	1.16847	down	--
meta_739					Unmapped	861.268	371.497	2.43e-05	3.86e-05	3.99e-05	3.03e-05	2.93e-05	4.26e-05	5.54e-05	5.55e-05	4.83e-05	1.5573	0.639049	0.0277678	1.16737	up	--
meta_741			Malomoyl-CoA	-2.93222	MS1 mz matched	868.605	132.005	0.000761928	0.000745498	0.000726765	0.000337145	0.000385445	0.000290737	0.000811611	0.000582123	0.000643083	2.01003	1.00722	0.0255702	1.20425	up	--
meta_742			3'-p-Hydroxypaclitaxel;	20.8788195959014;	MS1 mz matched	868.924	370.872	0.0012484	0.00115482	0.00112253	0.00103164	0.000990274	0.00107579	0.00124737	0.00127991	0.0011459	1.18577	0.24583	0.0223506	1.17742	up	--
meta_744			Sarsasapogenin 3-[4''-glucosyl-6''-arabinosylglucoside];Sarsasapogenin 3-O-[beta-D-Glucopyranosyl-(1-&gt;2)-[beta-D-xylopyranosyl-(1-&gt;4)]-beta-D-glucopyranoside];Schidigerasaponin D1;Capsicoside C2;Smilagenin 3-[2''-glucosyl-6''-arabinosylglucoside];	-9.50709383829544;-9.50709383829544;-9.50709383829544;-9.50709383829544;-9.50709383829544;	MS1 mz matched	872.01	189.92	0.000183674	0.00011214	0.00017389	0.000111679	0.000124718	9.84e-05	0.000135438	0.00015768	0.000144331	1.30668	0.385901	0.027636	1.13305	up	--
meta_747			Sch 59884	9.80566	MS1 mz matched	882.882	368.443	0.000115369	0.000116187	0.000127844	9.12e-05	9.56e-05	9.86e-05	0.0001063	0.000105034	0.000106161	1.11265	0.153996	0.0344102	1.21449	up	--
meta_750			Tritriacontyl octacosanoate;4-Hydroxybenzoyl-CoA;3-Hydroxybenzoyl-CoA;2-Hydroxybenzoyl-CoA;Salicoyl-CoA	4.28111032181253;-17.5747003625677;-17.5747003625677;-17.5747003625677	MS1 mz matched	886.616	68.067	7.98e-05	0.000109076	0.000133607	0.000206418	0.000234075	0.000295502	6.04e-05	6.78e-05	6.7e-05	0.26523	-1.91469	0.0199837	1.25906	down	--
meta_751			6a, 3'-p-Dihydroxypaclitaxel;	-2.60176973005093;	MS1 mz matched	888.269	371.688	7.34e-05	4.97e-05	6.27e-05	6.47e-05	7.66e-05	7.3e-05	9.26e-05	8.21e-05	8.17e-05	1.19572	0.257879	0.0495592	1.06606	up	--
meta_759					Unmapped	910.616	67.999	0.000303382	0.000256789	0.00033188	0.000582099	0.000583846	0.00036647	0.000127261	9.86e-05	0.000146808	0.243166	-2.03998	0.0293347	1.22675	down	--
meta_760			PIP(16:2(9Z,12Z)/18:0);PIP(18:1(9Z)/16:1(9Z));PIP(16:1(9Z)/18:1(9Z));PIP(18:0/16:2(9Z,12Z));PIP(16:1(9Z)/18:1(11Z));PIP(18:1(11Z)/16:1(9Z));PIP(16:0/18:2(9Z,12Z));PIP(18:2(9Z,12Z)/16:0);	-18.32776785004;-18.32776785004;-18.32776785004;-18.32776785004;-18.32776785004;-18.32776785004;-18.32776785004;-18.32776785004;	MS1 mz matched	913.475	288.127	4.75e-05	3.45e-05	4.04e-05	3.49e-05	2.26e-05	2.23e-05	5.2e-05	3.77e-05	5.13e-05	1.76906	0.822983	0.0312128	1.11992	up	--
meta_763					Unmapped	931.41	458.887	7.87e-06	7.83e-06	1.17e-05	2.8e-05	2.02e-05	2.59e-05	3.94e-06	9.95e-07	3.51e-06	0.113911	-3.13402	0.00541513	1.27871	down	--
meta_764			N-Acetyl-D-glucosaminyl-N-acetylmuramoyl-L-Ala-D-glutamyl-6-carboxy-L-lysyl-D-alanine	-4.16056	MS1 mz matched	938.388	56.864	0.000112795	9.28e-05	0.000110816	0.000128509	0.000142109	0.000136958	8.3e-05	9.06e-05	8.11e-05	0.624973	-0.678133	0.000761172	1.28855	down	--
meta_767					Unmapped	940.605	131.696	7.58e-05	0.000118226	7.67e-05	0.000175589	0.00018074	0.00013472	2.63e-05	2.73e-05	3.14e-05	0.173278	-2.52884	0.0106922	1.28268	down	--
meta_770					Unmapped	944.635	130.994	0.00011597	9.88e-05	9.68e-05	0.000122747	0.000150816	0.000110794	3.6e-05	3.83e-05	2.59e-05	0.260677	-1.93967	0.00972056	1.26915	down	--
meta_774			PC(24:0/24:0);	22.2761603695077;	MS1 mz matched	957.485	59.4205	0.000161833	0.000188152	0.000116985	0.000141029	5.84e-05	0.00014493	0.000222621	0.000280238	0.000267321	2.23675	1.1614	0.0189119	1.18883	up	--
meta_782					Unmapped	978.261	371.808	9.38e-05	7.4e-05	6.33e-05	7.61e-05	7.28e-05	8.32e-05	0.000102916	0.000110705	9.57e-05	1.33306	0.414743	0.0107646	1.2137	up	--
meta_784			TG(24:0/o-18:0/20:3n6);TG(24:0/o-18:0/20:3(5Z,8Z,11Z));TG(22:1(13Z)/o-18:0/22:2(13Z,16Z));TG(22:2(13Z,16Z)/22:1(13Z)/o-18:0);TG(20:3n6/24:0/o-18:0);TG(24:0/20:3(5Z,8Z,11Z)/o-18:0);TG(24:0/20:3n6/o-18:0);TG(20:3(5Z,8Z,11Z)/24:0/o-18:0);TG(22:1(13Z)/22:2(13Z,16Z)/o-18:0);	14.4860852497178;14.4860852497178;14.4860852497178;14.4860852497178;14.4860852497178;14.4860852497178;14.4860852497178;14.4860852497178;14.4860852497178;	MS1 mz matched	982.675	193.069	0.000191895	0.00027374	0.000152825	0.000146666	0.00015241	0.000160016	0.000182199	0.000176568	0.000163904	1.13849	0.18712	0.0383191	1.11211	up	--
meta_792			TG(22:0/22:0/o-18:0);TG(20:0/24:0/o-18:0);TG(20:0/o-18:0/24:0);TG(24:0/20:0/o-18:0);TG(22:0/o-18:0/22:0);	7.90999842092593;7.90999842092593;7.90999842092593;7.90999842092593;7.90999842092593;	MS1 mz matched	1009.97	371.532	0.000263948	0.000245393	0.000255291	0.000246727	0.000273804	0.000268426	0.000345273	0.00034031	0.000297105	1.24555	0.316787	0.0325072	1.15566	up	--
meta_794					Unmapped	1010.95	60.164	5.01e-05	4.77e-05	3.38e-05	2.39e-05	3.14e-05	5.96e-05	9.21e-05	0.000102572	9.41e-05	2.512	1.32884	0.025719	1.22223	up	--
meta_801					Unmapped	1025.63	180.077	0.000928177	0.00101868	0.00106157	0.000944969	0.00102219	0.000933715	0.000515495	0.000541834	0.000749095	0.622717	-0.683351	0.0268626	1.20487	down	--
meta_805					Unmapped	1034.35	190.777	0.000107122	8.27e-05	9.05e-05	4.82e-05	7.21e-05	6.45e-05	9.84e-05	0.000111215	0.000109442	1.72541	0.786939	0.0101547	1.23304	up	--
meta_809					Unmapped	1047.62	180.041	6.85e-05	8.42e-05	8.4e-05	7.75e-05	9.03e-05	0.000102276	6.09e-05	7.47e-05	4.97e-05	0.686186	-0.543329	0.0496509	1.06523	down	--
meta_810					Unmapped	1048.87	369.995	0.00011018	9.65e-05	0.000122251	0.000103091	9.51e-05	0.00011247	0.000120061	0.000140093	0.000134404	1.26988	0.34469	0.0241085	1.14637	up	--
meta_811					Unmapped	1049.24	371.781	4.85e-05	5.66e-05	4.68e-05	3.38e-05	3.11e-05	2.73e-05	4.47e-05	4.23e-05	4.65e-05	1.44705	0.53311	0.00584318	1.24679	up	--
meta_812					Unmapped	1049.63	179.299	0.00121253	0.00118144	0.00110414	0.00113102	0.00122538	0.00108103	0.000854224	0.000826848	0.000935156	0.761099	-0.393844	0.00812427	1.22304	down	--
meta_813					Unmapped	1056.89	371.208	0.000220883	0.00018965	0.00016869	0.000165332	0.00018322	0.000164802	0.000209875	0.000204931	0.000210499	1.21808	0.284606	0.0187677	1.24281	up	--
meta_814			Quinupristin;Quinupristin	6.69621118582407;6.65705179538569	MS1 mz matched	1058.43	59.959	8.96e-05	0.000120304	6.46e-05	4.7e-05	4.66e-05	6.64e-05	0.000119671	0.000155927	0.00013062	2.5397	1.34466	0.00539597	1.25476	up	--
meta_817					Unmapped	1071.62	178.257	5.33e-05	5.39e-05	5.04e-05	7.63e-05	8.95e-05	6.77e-05	3.85e-05	2.26e-05	4.47e-05	0.453052	-1.14225	0.00959413	1.20639	down	--
meta_819					Unmapped	1073.93	371.532	0.000234562	0.000200239	0.000189263	0.000203579	0.000206909	0.000223601	0.000262436	0.000261491	0.000246792	1.21547	0.281518	0.00528505	1.23839	up	--
meta_824					Unmapped	1090.85	368.646	6.29e-05	8.47e-05	6.93e-05	6.25e-05	6.87e-05	5.98e-05	7.55e-05	7.7e-05	7.1e-05	1.17081	0.227504	0.0334957	1.12983	up	--
meta_827					Unmapped	1097.89	371.26	0.000122729	0.000105754	0.000105102	0.000100292	0.000105733	0.00010569	0.000120069	0.000124	0.000111028	1.13917	0.187984	0.0457838	1.13203	up	--
meta_831					Unmapped	1108.91	59.632	5.21e-05	5.55e-05	3.93e-05	4.21e-05	4.01e-05	4.39e-05	9.69e-05	0.000100078	0.000117524	2.49385	1.31838	0.00865437	1.28472	up	--
meta_834					Unmapped	1116.55	310.803	0.000101037	9.59e-05	9.21e-05	5.59e-05	4.79e-05	5.36e-05	9.6e-05	8.23e-05	9.44e-05	1.73183	0.792298	0.00375558	1.27117	up	--
meta_838					Unmapped	1121.63	174.287	0.000214042	0.000227947	0.000209785	0.000142804	0.000145942	0.000131178	0.000213645	0.000203698	0.000181524	1.42613	0.512108	0.0123844	1.23795	up	--
meta_842					Unmapped	1136.45	469.647	5.2e-05	7.61e-05	4.59e-05	2.16e-05	1.36e-05	1.18e-05	6.75e-05	7.47e-05	8.68e-05	4.86648	2.28288	0.00224323	1.28388	up	--
meta_844					Unmapped	1145.94	469.654	4.05e-05	5.38e-05	3.28e-05	1.43e-05	1.09e-05	1.08e-05	4.6e-05	6.5e-05	7.29e-05	5.12025	2.35621	0.0233761	1.24676	up	--
meta_845					Unmapped	1157.38	59.6415	6.83e-05	6.57e-05	4.99e-05	6.44e-05	2.75e-05	6.46e-05	0.000106842	0.000119696	0.000114174	2.1774	1.12261	0.0295129	1.21034	up	--
meta_848					Unmapped	1169.89	371.528	0.000157557	0.000116799	0.000107396	0.000114643	0.000102852	9.94e-05	0.000141255	0.000144856	0.000120153	1.28191	0.358294	0.0397971	1.12425	up	--
meta_853			TG(24:1(15Z)/24:0/24:1(15Z));TG(24:0/24:1(15Z)/24:1(15Z));	-23.159389939532;-23.159389939532;	MS1 mz matched	1198.92	371.677	0.000126934	0.000118077	0.000101089	9.78e-05	9.2e-05	0.000108659	0.000112063	0.000126971	0.000120647	1.20522	0.269302	0.0358717	1.10598	up	--
