# Supplementary material for: Metabolomic Profiling of Female Mink Serum during Early to Mid-Pregnancy to Reveal Metabolite Changes
Source: Genes (Basel). 2023 Sep 4;14(9):1759. doi: 10.3390/genes14091759 (PMC10531253; doi:10.3390/genes14091759)
Supplement: Supplementary file 1 [file genes-14-01759-s001.zip › supplementary file 9BposD1vsD29 the KEGG pathway database.xlsx]

## Sheet: supplementary file 5B-pos-D1vsD
#ID	MS2 name	MS2 score	MS1 name	MS1 ppm	type	mzmed	rtmed	QC01pos.QC01	QC02pos.QC02	QC03pos.QC03	D1.1pos.D1.1	D1.2pos.D1.2	D1.3pos.D1.3	D29.1pos.D29.1	D29.2pos.D29.2	D29.3pos.D29.3	Fold_change	log2FC	P_value	VIP	regulated	KEGG_pathway_annotation
meta_2	Pyrrolidine	0.6207			MS2 reverse	72.0817	289.346	0.000175655	0.000180695	0.000197487	0.000312887	0.000273648	0.000341854	0.000224235	0.000178469	0.000105507	0.547411	-0.869303	0.03553	1.26235	down	--
meta_4	DL-2,4-Diaminobutyric acid	0.8894			MS2 reverse	83.0604	330.156	9.53e-05	5.96e-05	8.57e-05	8.99e-05	2.83e-05	3.47e-05	0.000148484	0.000227325	0.000192907	3.71979	1.89522	0.0105098	1.33203	up	--
meta_6	L-Alanine	0.9962			MS2 forward	90.055	337.416	0.000284297	0.000267697	0.000223509	0.000287187	0.000314432	0.000340164	0.000247263	0.000231815	0.000228704	0.751535	-0.412088	0.0249653	1.34029	down	Carbon metabolism(ko01200);;Central carbon metabolism in cancer(ko05230);;Aminoacyl-tRNA biosynthesis(ko00970);;Metabolic pathways(ko01100);;Taste transduction(ko04742);;Cysteine and methionine metabolism(ko00270);;Sulfur relay system(ko04122);;Mineral absorption(ko04978);;Taurine and hypotaurine metabolism(ko00430);;Protein digestion and absorption(ko04974);;Selenocompound metabolism(ko00450);;B…
meta_14	Tyramine	0.9107			MS2 forward	120.08	246.065	0.00109938	0.00107084	0.00110506	0.000740145	0.000687005	0.000725968	0.0013973	0.00156593	0.00134128	1.9992	0.999423	0.00638794	1.42608	up	Neuroactive ligand-receptor interaction(ko04080);;Tyrosine metabolism(ko00350);;Protein digestion and absorption(ko04974)
meta_17	Imidazoleacetic acid	0.9999			MS2 forward	127.05	305.84	0.000411953	0.000463699	0.000647161	0.00112904	0.00104363	0.00143316	0.00020547	9.92e-05	0.000135264	0.122016	-3.03485	0.0087237	1.41588	down	Histidine metabolism(ko00340)
meta_19	Imidazole	0.9983			MS2 reverse	129.066	330.303	0.00272265	0.00232123	0.00229369	0.00253742	0.00108804	0.00094227	0.00493264	0.00610819	0.00495574	3.50208	1.80821	0.00495044	1.37707	up	--
meta_21	2-Ethoxyethanol	0.9718			MS2 reverse	132.102	342.947	0.00304035	0.00346797	0.00295703	0.00236962	0.00184804	0.00166579	0.00592576	0.00594712	0.00523505	2.9078	1.53993	0.000305116	1.43283	up	--
meta_22	Oxindole	0.8926			MS2 forward	134.06	27.6015	0.000446664	0.000397879	0.000414993	0.000410082	0.000457298	0.000430891	0.000741334	0.000875643	0.000679369	1.76877	0.82275	0.0240063	1.36817	up	--
meta_26	1-Methylnicotinamide	0.8457			MS2 forward	137.07	327.131	0.000422781	0.000431559	0.000480038	0.000713343	0.000668202	0.000839016	0.00038945	0.00038383	0.000364794	0.512516	-0.96433	0.0177777	1.39753	down	Bile secretion(ko04976);;Metabolic pathways(ko01100);;Nicotinate and nicotinamide metabolism(ko00760)
meta_28	Gaboxadol	0.6132			MS2 reverse	141.065	290.019	0.00109539	0.00115948	0.00143448	0.00250858	0.0024108	0.00306866	0.000820119	0.0006958	0.000627536	0.268333	-1.8979	0.00736497	1.41982	down	--
meta_29					Unmapped	142.061	243.055	0.00118873	0.00112445	0.0011224	0.000770141	0.00050237	0.000600374	0.00147763	0.00162209	0.00184179	2.63845	1.39969	0.00206086	1.40575	up	--
meta_30	1-Aminocyclopropanecarboxylic acid	1			MS2 reverse	143.081	325.202	0.00254689	0.00250262	0.00326697	0.00539549	0.00486203	0.00545676	0.00251394	0.00233569	0.00252163	0.469081	-1.09209	0.00228764	1.43845	down	--
meta_31	1-Phenylethylamine	0.6463			MS2 reverse	144.08	158.853	3.67e-05	3.83e-05	3.71e-05	2.61e-05	2.01e-05	2.59e-05	8.55e-05	9.29e-05	7.62e-05	3.52805	1.81887	0.00240177	1.43148	up	--
meta_32	1-Aminocyclohexanecarboxylic acid	0.8946			MS2 reverse	144.102	261.825	0.00270892	0.00196835	0.00197825	0.0021358	0.00145252	0.00161015	0.0028511	0.00297328	0.00375496	1.84272	0.88184	0.0169091	1.30815	up	--
meta_34	DL-O-tyrosine	0.6265			MS2 forward	146.06	247.989	0.000114924	0.000128959	0.000121263	0.000189807	0.000164952	0.000198002	0.000135378	0.000137009	0.000155304	0.773736	-0.370086	0.0314452	1.26633	down	--
meta_35					Unmapped	146.117	236.315	0.000738596	0.000815932	0.000869763	0.000361209	0.000349069	0.000369445	0.00140054	0.00139622	0.0011769	3.68026	1.87981	0.00556361	1.43599	up	--
meta_36			L-N-Carboxymethylserine;3-Hydroxy-L-glutamate;3-Hydroxy-L-glutamic acid;4-Hydroxy-L-glutamate;4-Hydroxy-L-glutamic acid;L-erythro-4-Hydroxyglutamate	1.83903874659418;1.83903874659418;1.83903874659418;1.83903874659418	MS1 mz matched	146.117	339.952	0.000835283	0.000783665	0.000676844	0.000588673	0.000335506	0.00038076	0.00159742	0.00152637	0.00139163	3.46026	1.79088	0.000561761	1.4287	up	--
meta_37	Acetylcholine	0.9997			MS2 reverse	146.117	379.454	0.000174592	0.000173141	0.000230645	0.000379381	0.000403298	0.000469933	0.000147264	0.000106494	7.49e-05	0.262359	-1.93039	0.00111881	1.41802	down	Gastric acid secretion(ko04971);;Salivary secretion(ko04970);;Synaptic vesicle cycle(ko04721);;Pancreatic secretion(ko04972);;Regulation of actin cytoskeleton(ko04810);;Neuroactive ligand-receptor interaction(ko04080);;Cholinergic synapse(ko04725);;Taste transduction(ko04742);;Bile secretion(ko04976);;Insulin secretion(ko04911);;Nicotine addiction(ko05033);;Glycerophospholipid metabolism(ko00564)…
meta_39	L-Glutamate	0.996			MS2 forward	148.06	380.125	0.000112799	0.000100289	0.000127335	0.00018416	0.00014201	0.000198623	9.72e-05	0.000115897	0.000122468	0.63945	-0.645095	0.0482812	1.25391	down	C5-Branched dibasic acid metabolism(ko00660);;Long-term depression(ko04730);;Synaptic vesicle cycle(ko04721);;Proximal tubule bicarbonate reclamation(ko04964);;Arginine and proline metabolism(ko00330);;Huntington's disease(ko05016);;D-Glutamine and D-glutamate metabolism(ko00471);;Nitrogen metabolism(ko00910);;Taste transduction(ko04742);;Biosynthesis of amino acids(ko01230);;Porphyrin and chloro…
meta_40	(+-)-Mevalonolactone	0.9666			MS2 reverse	148.096	331.411	0.00144939	0.00132482	0.0013042	0.00119854	0.00094448	0.000867232	0.00246104	0.00283884	0.00276592	2.67944	1.42193	0.000430951	1.42896	up	--
meta_42	2-Hydroxyadenine	0.8828			MS2 forward	152.056	255.45	6.57e-05	6.84e-05	5.53e-05	2.25e-05	1.53e-05	1.24e-05	8.3e-05	8.69e-05	7.86e-05	4.94181	2.30504	9.53e-05	1.44304	up	--
meta_43	Pyrocatechol	0.9559			MS2 reverse	152.07	345.152	0.000149536	0.000216846	0.000206805	0.000167962	0.000110789	0.00014595	0.00028914	0.000287594	0.000202598	1.83502	0.875792	0.0334709	1.26801	up	Metabolic pathways(ko01100)
meta_47			Mesalazine;3-Aminosalicylic acid;3-Hydroxyanthranilic acid;Aminosalicylic Acid;2-Nitro-p-cresol;6-Methoxy-pyridine-3-carboxylic acid;3-Hydroxyanthranilate;3-Hydroxyanthranilic acid;3-Hydroxy-2-methylpyridine-5-carboxylate;4-Aminosalicylate;4-Aminosalicylic acid;(5R)-Carbapen-2-em-3-carboxylate;1-Carbapen-2-em-3-carboxylic acid;(5R)-Carbapenem-3-carboxylic acid;(5R)-Carbapenem-3-carboxylate;(5R)-7…	9.19286566901693;9.19286566901693;9.19286566901693;9.19286566901693;9.19286566901693;9.19286566901693;9.14777976862686;9.14777976862686;9.14777976862686;9.14777976862686;9.14777976862686;9.14777976862686;9.14777976862686;9.14777976862686;9.14777976862686;9.14777976862686	MS1 mz matched	154.052	120.269	0.000380931	0.000328348	0.000270426	0.000230292	0.000164598	0.000304747	0.000712119	0.000864289	0.000704524	3.26016	1.70494	0.00169168	1.40839	up	--
meta_48	Pro-Gly	0.9573			MS2 reverse	155.081	334.253	0.00108997	0.00131922	0.00111297	0.00102492	0.000922222	0.000810817	0.00210392	0.00166315	0.00181168	2.02278	1.01634	0.00829786	1.38999	up	--
meta_50					Unmapped	156.101	393.934	0.000100893	0.000108871	9.58e-05	0.000104761	7.64e-05	6.91e-05	0.000159399	0.000210071	0.00014793	2.06754	1.04792	0.0242976	1.30317	up	--
meta_51					Unmapped	158.117	339.736	0.000300098	0.00027613	0.000250015	0.000232137	0.000205704	0.00024471	0.00049848	0.000780599	0.000635529	2.80508	1.48804	0.0349435	1.3476	up	--
meta_54	5-Hydroxytryptophol (5HTOL)	0.6193			MS2 forward	160.075	228.756	0.00184525	0.002049	0.00192503	0.00181513	0.0014446	0.00156566	0.00383909	0.00400048	0.00268438	2.18096	1.12496	0.0371562	1.32492	up	--
meta_55					Unmapped	160.107	357.991	0.00010378	9.73e-05	0.000151209	0.00027555	0.000231023	0.000320373	0.000110053	9.6e-05	0.000150774	0.431558	-1.21237	0.01058	1.35506	down	--
meta_56					Unmapped	160.133	221.607	0.000283605	0.000247457	0.000237266	0.000221421	0.000216258	0.000234223	0.000357724	0.000360562	0.000347978	1.58693	0.66624	7.72e-05	1.445	up	--
meta_57	Cyclohexylamine	0.9887			MS2 reverse	160.133	378.788	0.000951439	0.000994205	0.00114767	0.00124573	0.00113383	0.00119379	0.000809947	0.000829733	0.000837932	0.693359	-0.528327	0.00525912	1.42925	down	--
meta_58			Pregabalin;DL-2-Aminooctanoic acid;	-18.4055484991865;-18.4055484991865;	MS1 mz matched	160.133	198.681	0.000370414	0.000375728	0.000436167	0.000427259	0.000523903	0.000508364	0.00019871	0.000240128	0.000231522	0.459299	-1.12249	0.00583009	1.41014	down	--
meta_62	3-Mercapto-2-butanone	0.8755			MS2 reverse	165.058	308.692	0.000567298	0.000524886	0.000487328	0.000343593	0.000309364	0.000275571	0.000962439	0.000944287	0.000820847	2.93752	1.5546	0.00172985	1.43434	up	--
meta_64	L-Phenylalanine	0.9965			MS2 forward	166.086	338.454	0.000222952	0.000204046	0.000160561	0.000186116	0.000158363	0.000210572	0.000240156	0.000276122	0.000254126	1.38799	0.472993	0.0216345	1.29107	up	Central carbon metabolism in cancer(ko05230);;Phenylalanine, tyrosine and tryptophan biosynthesis(ko00400);;Phenylalanine metabolism(ko00360);;Aminoacyl-tRNA biosynthesis(ko00970);;Metabolic pathways(ko01100);;Biosynthesis of amino acids(ko01230);;ABC transporters(ko02010);;Mineral absorption(ko04978);;Protein digestion and absorption(ko04974);;2-Oxocarboxylic acid metabolism(ko01210)
meta_66	Norharmane	0.9807			MS2 forward	169.075	46.4045	0.00012128	0.00014045	0.000165148	0.000170005	0.000150767	0.000151905	0.000394054	0.000508697	0.00062275	3.22737	1.69036	0.0326391	1.35752	up	--
meta_67	Pro-Ala	0.9793			MS2 reverse	169.096	203.501	9.08e-05	7.57e-05	8.8e-05	0.000108089	0.000172363	0.000184621	8.98e-05	4.24e-05	3.17e-05	0.35222	-1.50545	0.0311023	1.24978	down	--
meta_70	Aceclidine	0.6645			MS2 reverse	170.117	330.293	0.000353563	0.000310053	0.000300407	0.000282112	0.000250035	0.000273013	0.000482429	0.000597969	0.000453414	1.90498	0.929774	0.0270098	1.36145	up	--
meta_73	D-Ornithine	0.9998			MS2 reverse	174.123	303.414	0.000869066	0.00104522	0.00125063	0.002701	0.00258935	0.00322056	0.000492737	0.000336774	0.000362516	0.140059	-2.8359	0.00427269	1.43387	down	D-Arginine and D-ornithine metabolism(ko00472);;Metabolic pathways(ko01100)
meta_76			Aminosalicylate sodium anhydrous;Sodium p-aminosalicylate	15.9893	MS1 mz matched	176.128	323.591	0.00137912	0.00130205	0.00118666	0.00117409	0.00102752	0.00110359	0.00213526	0.00223312	0.00169007	1.83301	0.874215	0.0257115	1.36041	up	--
meta_78	Serotonin	0.9973			MS2 forward	177.101	229.122	0.000339156	0.000349939	0.000286494	0.000317996	0.000254239	0.000272634	0.000534772	0.000591514	0.000398645	1.80493	0.851944	0.0467867	1.28335	up	Bile secretion(ko04976);;Metabolic pathways(ko01100);;Tryptophan metabolism(ko00380);;Inflammatory mediator regulation of TRP channels(ko04750);;Taste transduction(ko04742);;cAMP signaling pathway(ko04024);;Serotonergic synapse(ko04726);;Gap junction(ko04540);;Synaptic vesicle cycle(ko04721);;Neuroactive ligand-receptor interaction(ko04080)
meta_81	2-Phenylbutyric acid	0.9991			MS2 reverse	182.117	331.632	0.000217434	0.000194279	0.000170514	0.000118648	9.9e-05	5e-05	0.000358567	0.000459931	0.000275464	4.08766	2.03127	0.023933	1.34282	up	--
meta_82	4-Pyridoxic acid	0.9997			MS2 forward	184.06	41.826	0.00193752	0.00236224	0.0021913	0.00327236	0.00308436	0.00363612	0.00268397	0.00274358	0.00248366	0.791686	-0.336999	0.0328995	1.29069	down	Vitamin B6 metabolism(ko00750);;Metabolic pathways(ko01100)
meta_84			5-Nitrosalicylate;2-Hydroxy-5-nitrobenzoate	-1.63829	MS1 mz matched	184.133	330.692	0.000424994	0.000414326	0.00037529	0.000303332	0.000222545	0.000227837	0.000669789	0.000879742	0.000676658	2.95363	1.56249	0.0110759	1.39127	up	--
meta_85					Unmapped	184.133	301.295	0.000336617	0.000364414	0.000327215	0.000317874	0.000310179	0.00032115	0.000565902	0.000522742	0.000474113	1.64639	0.719304	0.0152906	1.40593	up	--
meta_86			Benzoyl phosphate;Dinotefuran	8.90642905634855;-17.8123821784019	MS1 mz matched	185.091	312.001	0.000274294	0.000279708	0.000239844	0.000176471	0.000140404	0.000109895	0.000413214	0.000472328	0.000416979	3.05205	1.60978	0.000422299	1.42838	up	--
meta_87			2-(1-Naphthyl)acetamide;4-Hydroxydiphenylamine;N-Hydroxy-4-aminobiphenyl;alpha-phthylacetamide;1-phthaleneacetamide	14.1071032458078;14.1071032458078;13.9125943287798;13.9125943287798	MS1 mz matched	186.087	291.334	6.85e-05	7.62e-05	6.12e-05	5.98e-05	3.57e-05	4.04e-05	0.000248132	0.000253786	0.000165941	4.91083	2.29597	0.0193089	1.37978	up	--
meta_89	DL-Indole-3-lactic acid	0.7546			MS2 forward	188.07	247.694	0.00301547	0.00329943	0.00330087	0.0045821	0.00437294	0.00493105	0.00363812	0.00353777	0.0032701	0.752262	-0.410692	0.00638505	1.37479	down	--
meta_90	5-Methoxyindoleacetate	0.7007			MS2 forward	188.069	36.804	0.000222235	0.000242387	0.000223784	0.000828187	0.000500191	0.000612878	6.5e-05	5.4e-05	2.83e-05	0.0758604	-3.72051	0.0237299	1.38199	down	Tryptophan metabolism(ko00380)
meta_91	L-Lysine	0.9718			MS2 forward	188.139	504.168	8.39e-05	9.98e-05	0.000110474	0.000133048	0.000126985	0.000127774	0.000106946	8.43e-05	9.85e-05	0.747017	-0.420786	0.0305139	1.33862	down	Aminoacyl-tRNA biosynthesis(ko00970);;Lysine degradation(ko00310);;Biotin metabolism(ko00780);;Lysine biosynthesis(ko00300);;Protein digestion and absorption(ko04974);;2-Oxocarboxylic acid metabolism(ko01210);;ABC transporters(ko02010);;Biosynthesis of amino acids(ko01230);;Metabolic pathways(ko01100)
meta_93			2-Butyl-3-phenyl-2-propen-1-al;5-Methyl-2-phenyl-2-hexenal;1-H-Inden-1-one,2,3-dihydro-3,3,5,6-tetramethyl;1-(2,3,6-trimethyl phenyl)-3-Buten-2-one;3-Buten-2-one 1-(2,3,6-trimethyl phenyl);Homoarginine;L-Homoarginine;N(omega)-Methyl-L-arginine;N(G)-Monomethyl-L-arginine	14.7623766789997;14.7623766789997;14.7623766789997;14.7623766789997;14.7623766789997;-23.4298796612487;-23.4298796612487	MS1 mz matched	189.123	311.567	0.000255404	0.000216455	0.000220144	0.000146595	0.000145762	0.000123021	0.000349832	0.00033897	0.000395028	2.60926	1.38364	0.00185023	1.43201	up	--
meta_97	Diacetyl	0.9981			MS2 reverse	190.107	273.753	0.000107802	0.000130642	0.00010824	4.07e-05	6.82e-05	5.22e-05	0.000359055	0.000259423	0.000215894	5.17782	2.37235	0.0302227	1.35698	up	Butanoate metabolism(ko00650)
meta_98					Unmapped	190.143	358.8	0.00014045	0.000157955	0.000188716	0.000365632	0.000333888	0.000444439	0.000111291	9.78e-05	9.8e-05	0.268449	-1.89728	0.0124036	1.41406	down	--
meta_100	3-Methylphenylacetic acid	0.9695			MS2 reverse	192.105	200.541	0.000112482	0.000124104	0.00013559	0.000102415	0.00010966	0.000115219	0.000201005	0.000173948	0.000161542	1.63918	0.712977	0.0190599	1.37129	up	--
meta_101	3-Methylindole	0.8945			MS2 reverse	192.101	241.829	7.44e-05	6.52e-05	7.54e-05	8.53e-05	5.62e-05	8.85e-05	3.16e-05	4.63e-05	3.67e-05	0.498386	-1.00466	0.048481	1.2586	down	--
meta_102	Ornithine	0.8728			MS2 reverse	196.107	245.728	0.00033996	0.000308166	0.000318362	0.000250259	0.000427709	0.000413306	0.000210201	0.000122451	6.48e-05	0.364232	-1.45707	0.0348467	1.2374	down	D-Arginine and D-ornithine metabolism(ko00472);;Metabolic pathways(ko01100)
meta_115	L-Tryptophan	0.9972			MS2 forward	205.097	247.63	0.00243487	0.00261824	0.002455	0.00392923	0.00319082	0.00366014	0.00243614	0.00274752	0.0028054	0.741087	-0.432285	0.0309915	1.28753	down	Phenylalanine, tyrosine and tryptophan biosynthesis(ko00400);;Glycine, serine and threonine metabolism(ko00260);;Aminoacyl-tRNA biosynthesis(ko00970);;Serotonergic synapse(ko04726);;Central carbon metabolism in cancer(ko05230);;Biosynthesis of amino acids(ko01230);;2-Oxocarboxylic acid metabolism(ko01210);;Mineral absorption(ko04978);;Protein digestion and absorption(ko04974);;Tryptophan metaboli…
meta_119			2-Hydroxyiminostilbene;3-Methyl-9H-carbazole-9-carboxaldehyde;10-Methylacridone;2-Hydroxyiminostilbene	12.8895524050488;12.8895524050488;12.8895524050488;12.7173706656517	MS1 mz matched	210.087	410.702	8.12e-05	7.82e-05	5.76e-05	7.19e-05	5.75e-05	7.23e-05	8.63e-05	0.000104087	9.84e-05	1.43178	0.517812	0.0156334	1.30055	up	--
meta_126					Unmapped	216.195	44.2205	8.06e-05	7.83e-05	8.87e-05	4.55e-05	1.13e-05	9.02e-06	0.000111092	0.000129537	9.3e-05	5.06645	2.34097	0.00503611	1.36967	up	--
meta_127	N-.alpha.-Acetyl-L-arginine	0.9498			MS2 forward	217.129	359.439	0.000206395	0.000214365	0.000228806	0.000266645	0.000253056	0.000277391	0.000181449	0.000184188	0.000133408	0.626082	-0.675576	0.0151394	1.36587	down	--
meta_134	N-Acetyl-L-tyrosine	0.6753			MS2 reverse	224.092	312.966	5.53e-05	5.41e-05	7.46e-05	0.000166462	0.000107805	0.000153993	3.18e-05	2.74e-05	3.45e-05	0.218829	-2.19212	0.0233925	1.38351	down	--
meta_137	L-Carnosine	0.9976			MS2 forward	227.114	410.692	0.00138218	0.00133185	0.00105226	0.00133048	0.00110108	0.00126955	0.00161227	0.00202648	0.00176476	1.45997	0.545937	0.0239626	1.30328	up	Metabolic pathways(ko01100);;Histidine metabolism(ko00340);;beta-Alanine metabolism(ko00410)
meta_141	gamma-Aminobutryic acid	0.6618			MS2 reverse	229.118	411.695	0.00012842	0.00014534	9.76e-05	0.000113217	8.14e-05	8.79e-05	0.000223661	0.000251959	0.000179615	2.31909	1.21356	0.0149507	1.36146	up	--
meta_142			N-Heptanoylglycine;Polyethylene glycol;8-Amino-7-oxononoate;8-Amino-7-oxononoic acid;7-Keto-8-aminopelargonic acid;KAPA;(E)-2-Butenyl-4-methyl-threonine;2-Butenyl-4-methylthreonine	0.836892337333504;0.836892337333504;1.06882826498518;1.06882826498518	MS1 mz matched	229.154	359.118	0.00141195	0.00130804	0.00145184	0.00242078	0.00220051	0.00256788	0.00118976	0.00116557	0.00121776	0.497009	-1.00866	0.00686876	1.43061	down	--
meta_143					Unmapped	229.154	291.288	0.00109429	0.00102074	0.000994302	0.00165846	0.00144186	0.00157161	0.00105678	0.000914999	0.00100196	0.636513	-0.651739	0.00294614	1.40405	down	--
meta_146			Hydralazine pyruvate hydrazone;C20817;Carbapenem biosynthesis intermediate 1	-20.6036694248031;13.626574232073	MS1 mz matched	231.076	169.423	0.00100418	0.00109848	0.000964586	0.00111318	0.00138369	0.00141858	0.000679806	0.000484966	0.000984731	0.54898	-0.865173	0.0346966	1.25056	down	--
meta_147			Thiaburimamide	8.69316	MS1 mz matched	231.076	145.74	0.00316494	0.00324289	0.00278765	0.00361803	0.00328929	0.00407102	0.00214976	0.00217373	0.00292766	0.660496	-0.598379	0.0225288	1.27549	down	--
meta_148	3-Methoxytyramine	0.7948			MS2 reverse	231.112	217.583	0.000193807	0.000193484	0.000213892	0.000601185	0.000609826	0.000456476	9.87e-05	0.000115362	0.000105005	0.191368	-2.38558	0.0114412	1.41681	down	Metabolic pathways(ko01100);;Dopaminergic synapse(ko04728);;Tyrosine metabolism(ko00350)
meta_152			Tyramine-O-sulfate;	0.559802378453241;	MS1 mz matched	235.075	24.0845	0.000250284	0.000289935	0.000247706	0.00029771	0.000294654	0.000248886	8.41e-05	9.83e-05	6.6e-05	0.295379	-1.75936	0.00118937	1.42709	down	--
meta_153	His-Pro	0.8755			MS2 forward	235.118	140.954	0.000217687	0.000162207	0.000140258	0.000219279	0.000201677	0.000248943	0.000165374	0.000141356	0.000122781	0.641157	-0.641251	0.0126735	1.31929	down	--
meta_155	His-Val	0.7624			MS2 reverse	237.134	274.812	7.28e-05	0.000106223	0.000111358	0.000296558	0.000294864	0.000351919	3.23e-05	1.67e-05	2.94e-05	0.0831019	-3.58897	0.00264827	1.4401	down	--
meta_158			Lysyl-Proline;Prolyl-Lysine;	-17.7949926015097;-17.7949926015097;	MS1 mz matched	244.154	241.142	0.000194623	0.000199181	0.00018816	0.000294967	0.000279035	0.000311646	0.000220317	0.000231935	0.00016956	0.702099	-0.510254	0.0273981	1.30652	down	--
meta_160	Monoethylglycylxylidide (MEGX)	0.9998			MS2 reverse	245.106	322.786	9.96e-05	9.16e-05	8.13e-05	6.56e-05	5.19e-05	5.32e-05	0.00015125	0.000143237	0.000116041	2.40456	1.26578	0.00899055	1.39643	up	--
meta_163	Pro-Asn	0.8368			MS2 reverse	247.139	340.885	0.000104519	0.000105924	0.000124066	0.000184117	0.000173751	0.000191929	6.58e-05	6.38e-05	6.27e-05	0.349899	-1.51499	0.00150186	1.44699	down	--
meta_166			Asulam	-17.8233	MS1 mz matched	248.07	27.6265	0.00018865	0.000230053	0.000206072	0.000278561	0.000225821	0.000302111	0.000464443	0.000566585	0.000449986	1.83636	0.876851	0.0105488	1.35567	up	--
meta_169			(6R)-6-(L-Erythro-1,2-Dihydroxypropyl)-5,6,7,8-tetrahydro-4a-hydroxypterin;Histidinyl-Alanine;Carnosine;Alanyl-Histidine;Carnosine;lpha-(beta-alanyl)-L-histidine	1.81197726020391;1.81197726020391;1.81197726020391;1.81197726020391;1.76907706370924	MS1 mz matched	249.095	410.82	9.34e-05	8.33e-05	7.09e-05	8.85e-05	7.32e-05	8.59e-05	0.000116757	0.000123942	0.000107832	1.40825	0.493905	0.00713134	1.35079	up	--
meta_175	Daidzein	0.91			MS2 reverse	255.065	46.9765	5.32e-05	3.18e-05	3.78e-05	7.19e-05	8.93e-05	8.63e-05	3.09e-05	3.4e-05	3.32e-05	0.396154	-1.33587	0.00965485	1.41904	down	--
meta_176	Ketorolac	0.9916			MS2 reverse	255.09	225.499	0.000722994	0.00065564	0.000716496	0.00352372	0.00309153	0.00391559	5.12e-05	1.81e-05	6.98e-05	0.0132066	-6.2426	0.0045538	1.43952	down	--
meta_178			Isocurcumenol;7,9-Illudadiene-3,14-diol;alpha-Rotunol;2-Methyl-4-phenyl-2-butyl 2-methylpropanoate;1,10-Epoxygermacrone;Curcumenol;Zerumbone oxide;beta-Santalic acid;Dehydrocurdione;Oxysolavetivone;3-Phenylpropyl hexanoate;Rishitinol;3,7-Bisaboladiene-2,8-dione;Cyclodehydroisolubimin;Marasmene;4,6-Decadiyn-1-ol isovalerate;(Z)-alpha-Bergamotenoic acid;Curcumenone;Epiacoronene;Procurcumenol;7-Hydr…	-16.9963544112427;-16.9963544112427;-16.9963544112427;-16.9963544112427;-16.9963544112427;-16.9963544112427;-16.9963544112427;-16.9963544112427;-16.9963544112427;-16.9963544112427;-16.9963544112427;-16.9963544112427;-16.9963544112427;-16.9963544112427;-16.9963544112427;-16.9963544112427;-16.9963544112427;-16.9963544112427;-16.9963544112427;-16.9963544112427;-16.9963544112427;-16.9963544112427;-16…	MS1 mz matched	257.147	264.997	0.00062643	0.000531854	0.000551017	0.000790331	0.000737408	0.000826744	0.000653974	0.000673964	0.000536096	0.791696	-0.336982	0.0415548	1.23749	down	--
meta_179			Pyro-L-glutaminyl-L-glutamine;5-Methylcytidine;Tolmetin;Ismine	-0.663552015697892;-0.663552015697892;-16.3357256096949;-16.3357256096949	MS1 mz matched	258.108	242.969	0.00102927	0.00144232	0.000920255	0.000672387	0.000428964	0.000474984	0.00126869	0.0014613	0.00177864	2.86019	1.51611	0.0103238	1.37396	up	--
meta_184			Carisoprodol;Carisoprodol	-2.33421063079851;-2.30615250747931	MS1 mz matched	261.181	264.281	0.00144369	0.00107002	0.00108603	0.00109099	0.000906673	0.000834667	0.00165803	0.00150487	0.00169023	1.71348	0.776926	0.00280635	1.39772	up	--
meta_185					Unmapped	262.038	280.519	7.56e-05	8.16e-05	0.000104795	0.000195942	0.000178593	0.000213918	7.07e-05	8.22e-05	6.68e-05	0.373468	-1.42094	0.00223089	1.42958	down	--
meta_186	D-Biotin	0.9524			MS2 reverse	262.128	382.221	0.00059777	0.000630154	0.000673286	0.00093538	0.000846454	0.000994676	0.000581705	0.000629936	0.00060575	0.65456	-0.611404	0.0114904	1.3988	down	ABC transporters(ko02010);;Biotin metabolism(ko00780);;Metabolic pathways(ko01100);;Vitamin digestion and absorption(ko04977)
meta_187			(E)-Monocrotophos;Selfotel;N-Acetylphosphinothricin;L-N-Acetylphosphinothricin;N-Acetyl-L-Glufosite;N-Acetylphinothricin;Monocrotophos	6.72152928231073;6.72152928231073;6.72152928231073;6.72152928231073	MS1 mz matched	262.128	358.238	0.000121909	0.000110489	0.000102711	0.000175116	0.000146304	0.000167973	8.96e-05	9.81e-05	9.89e-05	0.585489	-0.772285	0.00971161	1.40289	down	--
meta_190	Alpha-N-Phenylacetyl-L-glutamine	0.9758			MS2 forward	265.117	211.156	7.07e-05	6.63e-05	5.37e-05	0.000106663	0.000123515	0.000133428	3.52e-05	2.36e-05	4.99e-05	0.298946	-1.74204	0.00147155	1.40754	down	Phenylalanine metabolism(ko00360)
meta_194	Inosine	0.9997			MS2 forward	269.088	213.043	0.000485417	0.000480676	0.000359838	0.000134895	0.000105014	4.32e-05	0.000705439	0.000731494	0.000748176	7.71932	2.94847	0.000340369	1.44626	up	Metabolic pathways(ko01100);;Purine metabolism(ko00230)
meta_195			1-(2,3-Dihydro-1H-pyrrolizin-5-yl)-1,4-pentanedione;D-Octopine;N2-(D-1-Carboxyethyl)-L-arginine;N2-(1-Carboxyethyl)-L-arginine;Arginine, N2-(1-carboxyethyl)-, L-;D-(+)-Octopine;L-Arginine, N2-(1-carboxyethyl)-, (R)-;L-Arginine, N2-[(1R)-1-carboxyethyl]-;Octopine;L-N2-(2-Carboxyethyl)arginine;N2-(2-Carboxyethyl)-L-arginine	-1.35878124568861;0.81256947471706;0.81256947471706	MS1 mz matched	269.124	312.52	0.000243819	0.000216572	0.000233408	0.000219547	0.000230042	0.000218603	0.000282682	0.000272222	0.000327121	1.32002	0.400558	0.0459157	1.30691	up	--
meta_202	5-Hydroxymethylcytidine	0.9998			MS2 forward	274.103	276.19	0.000445161	0.000387758	0.000365533	0.000233172	0.000113715	9.17e-05	0.00106478	0.0010606	0.000649461	6.32615	2.66133	0.0216583	1.36271	up	--
meta_203	Palmitic acid	0.7734			MS2 reverse	274.274	76.528	0.0663161	0.101622	0.116894	0.0680361	0.0741145	0.0601952	0.0780208	0.0910853	0.0884658	1.27293	0.348153	0.0314895	1.23763	up	Fatty acid degradation(ko00071);;Biosynthesis of unsaturated fatty acids(ko01040);;Fatty acid elongation(ko00062);;Fatty acid metabolism(ko01212);;Metabolic pathways(ko01100);;Fatty acid biosynthesis(ko00061)
meta_206			Isosorbide Dinitrate;Isosorbide dinitrate	-18.2098220392233;-18.2098220392233	MS1 mz matched	275.102	215.221	0.00038411	0.000431803	0.00040292	0.000419512	0.000444699	0.000425222	0.0007092	0.000696002	0.000593041	1.54971	0.631995	0.0197415	1.38546	up	--
meta_208	Ile-Cys	0.9841			MS2 reverse	276.144	383.439	0.000302485	0.000328328	0.000333953	0.000482365	0.000384894	0.000484691	0.00029281	0.000276526	0.00031242	0.652211	-0.61659	0.0318752	1.3312	down	--
meta_210	Arg-Cys	0.7017			MS2 forward	277.118	226.849	3.61e-05	3.5e-05	2.47e-05	5.96e-05	6.92e-05	7.41e-05	2.69e-05	3.93e-05	2.47e-05	0.448376	-1.15722	0.00391694	1.37835	down	--
meta_211			Sodium Tetradecyl Sulfate;Phytuberin;Embelin;[6]-Gingerol;(S)-(+)-[6]Gingerol;6-Gingerol	-1.63195806904898;9.85780624364269;9.85780624364269;9.85780624364269	MS1 mz matched	277.186	282.674	0.000105988	9.85e-05	8.29e-05	6.55e-05	5.65e-05	5.68e-05	0.000178989	0.000167284	0.000120464	2.61056	1.38436	0.0301736	1.35991	up	--
meta_214	all cis-(6,9,12)-Linolenic acid	0.7783			MS2 forward	279.231	47.88	0.000237305	0.000202453	0.000178628	0.000335801	0.000291806	0.000362939	0.000131225	0.000134323	0.000126306	0.395594	-1.33791	0.00990185	1.4226	down	--
meta_219	Ethylmalonic acid	0.9289			MS2 reverse	282.118	360.219	0.000557998	0.000618795	0.000668221	0.000820536	0.00067762	0.000661535	0.000310539	0.000279973	0.000399459	0.458385	-1.12537	0.00458238	1.38442	down	--
meta_221			Hydroxy-lacosamide;Threoninyl-Tyrosine;Tyrosyl-Threonine;Randainol	0.0903865657588852;0.0903865657588852;0.0903865657588852;-14.1880070437543	MS1 mz matched	283.122	359.937	6.47e-05	7.35e-05	0.000100387	9.98e-05	0.000108359	9.94e-05	4.16e-05	3.56e-05	5.03e-05	0.414589	-1.27025	0.00061523	1.43116	down	--
meta_222	Guanosine	0.9971			MS2 forward	284.098	255.327	0.00015115	0.000166595	0.000123025	5.8e-05	5.36e-05	4.06e-05	0.000187007	0.000195051	0.000195616	3.79744	1.92503	0.000140057	1.44759	up	Metabolic pathways(ko01100);;Purine metabolism(ko00230)
meta_224			Citronellyl cinnamate;Androstenedione;Androstenedione;Androst-4-ene-3,17-dione;4-Androstene-3,17-dione;17alpha-Methylestradiol;Boldenone;17beta-Boldenone;17beta-Hydroxyandrosta-4,9(11)-dien-3-one;9(11)-Dehydrotestosterone;1-Methylestra-1,3,5(10)-triene-3,17beta-diol;1-Methylestradiol;Canbidivarin;CBDV;5-Androstene-3,17-dione	10.0564904914139;10.0564904914139;9.98695636827097;9.98695636827097;9.98695636827097;9.98695636827097;9.98695636827097;9.98695636827097;9.98695636827097	MS1 mz matched	287.196	263.035	0.000165063	0.000111075	0.00010378	9.79e-05	4.91e-05	5.74e-05	0.000214304	0.000171639	0.000244962	3.08633	1.62589	0.00737358	1.36309	up	--
meta_228			3-Methylglutarylcarnitine;	23.8905045058092;	MS1 mz matched	290.159	237.087	0.000189039	0.000179416	0.000157079	9.35e-05	9.31e-05	9.81e-05	5.75e-05	7.39e-05	4.6e-05	0.622999	-0.682698	0.0430226	1.31813	down	--
meta_229			3-Methylglutarylcarnitine;	23.3942266546118;	MS1 mz matched	290.159	378.901	7.17e-05	5.68e-05	5.47e-05	9.15e-05	6.92e-05	8.16e-05	4.02e-05	4.04e-05	5.11e-05	0.543417	-0.879868	0.0139249	1.34943	down	--
meta_231			Allopurinol riboside;Arabinosylhypoxanthine;Inosine;Inosine	0.859815496923665;0.859815496923665;0.859815496923665;0.74604373012405	MS1 mz matched	291.07	213.688	0.000198483	0.000158077	0.0001434	6.64e-05	5.91e-05	1.92e-05	0.00024768	0.000237818	0.000263989	5.17528	2.37164	0.00117083	1.43368	up	--
meta_235			2-hydroxyflutamide;12-OPDA;(15Z)-12-Oxophyto-10,15-dienoate;(15Z)-12-Oxophyto-10,15-dienoic acid;9(S),13(S)-12-Oxo-PDA;12-Oxo-10,15(Z)-phytodienoic acid;(9Z,15Z)-(13S)-12,13-Epoxyoctadeca-9,11,15-trienoic acid;(9Z,15Z)-(13S)-12,13-Epoxyoctadeca-9,11,15-trienoate;(9Z)-(13S)-12,13-Epoxyoctadeca-9,11,15-trienoate;12,13(S)-EOT;12,13(S)-EOTrE;alpha-Licanic acid;(9Z,11E,13E)-4-Oxooctadeca-9,11,13-trien…	-2.25282261596332;23.0719107691977;23.0719107691977;23.0719107691977;23.0719107691977;23.0719107691977;23.0719107691977;23.0719107691977;23.0719107691977;23.0719107691977	MS1 mz matched	293.211	199.541	0.000187207	0.000185031	0.000167484	0.000195163	0.000227635	0.000183502	9.44e-05	9.91e-05	0.000157804	0.579376	-0.787427	0.0320313	1.26095	down	--
meta_237			5-Amino-6-ribitylamino uracil;5-Amino-6-(1-D-ribitylamino)uracil;5-Amino-6-(D-ribitylamino)uracil;6-(1-D-Ribitylamino)-5-amino-2,4-dihydroxypyrimidine;6-(1-D-Ribitylamino)-5-aminouracil;4-(1-D-Ribitylamino)-5-amino-2,6-dihydroxypyrimidine	10.9222155594408;10.8653529247209	MS1 mz matched	294.144	226.569	5.87e-05	6.17e-05	5.98e-05	0.000115168	9.52e-05	0.000124031	3.44e-05	3.76e-05	4.37e-05	0.345934	-1.53143	0.00834283	1.41189	down	--
meta_242			Caftaric acid;Cis-Caffeoyl tartaric acid;(9Z,11E)-(13S)-13-Hydroperoxyoctadeca-9,11-dienoic acid;(9Z,11E)-(13S)-13-Hydroperoxyoctadeca-9,11-dienoate;13(S)-HPODE;13S-Hydroperoxy-9Z,11E-octadecadienoic acid;(9Z,12Z)-(11S)-11-Hydroperoxyoctadeca-9,12-dienoic acid;(9Z,12Z)-(11S)-11-Hydroperoxyoctadeca-9,12-dienoate;(7S,8S)-DiHODE;(9Z,12Z)-(7S,8S)-Dihydroxyoctadeca-9,12-dienoic acid;(7S,8S,9Z,12Z)-7,8…	0;0;-3.52304278161553;-3.52304278161553;-3.52304278161553;-3.52304278161553;-3.52304278161553;-3.52304278161553;-3.52304278161553;-3.52304278161553;-3.52304278161553;-3.52304278161553;-3.52304278161553;-3.52304278161553	MS1 mz matched	295.226	47.8905	0.000253023	0.000261347	0.000245257	0.000684032	0.000619396	0.000660005	0.00010864	0.000128254	0.000102384	0.172798	-2.53284	0.0002644	1.44845	down	--
meta_245	4-Oxoretinol	0.612			MS2 reverse	301.215	35.532	0.000501507	0.000436166	0.000405955	0.0012692	0.00173164	0.00099907	0.000162141	7.1e-05	0.000258643	0.122957	-3.02378	0.0259589	1.35744	down	Retinol metabolism(ko00830)
meta_247			1-Guanidino-1-deoxy-scyllo-inositol 4-phosphate;N-Amidino-scyllo-inosamine 4-phosphate	15.7813	MS1 mz matched	302.196	240.042	8.83e-05	8.5e-05	0.00010667	0.000214502	0.000202694	0.000174147	0.000107186	0.000139174	7.07e-05	0.536098	-0.899431	0.0243342	1.29424	down	--
meta_251			N-(1-Deoxy-1-fructosyl)threonine;1-Methyladenosine;O6-Methyl-2'-deoxyguanosine	-0.236917033650211;-4.98021431992908;-4.98021431992908	MS1 mz matched	304.1	361.009	0.000378926	0.000292614	0.000324965	0.000505793	0.000368773	0.000424942	0.000245899	0.000221713	0.000272932	0.569865	-0.811307	0.0305639	1.32266	down	--
meta_254			Guanosine;8-Hydroxy-deoxyguanosine;Guanosine;Isoguanosine;Crotonoside	15.3003443069617;15.3003443069617;15.1894244868381;15.1894244868381	MS1 mz matched	306.081	254.996	6.24e-05	5.87e-05	4.66e-05	2.5e-05	1.99e-05	2.25e-05	6.58e-05	8.13e-05	5.36e-05	2.97569	1.57322	0.0276136	1.36398	up	--
meta_257			(S)-Succinyldihydrolipoamide;CI Pigment Red 3;C.I. Pigment Red 3	12.1879103214018;-2.46730905059335	MS1 mz matched	308.095	271.658	4.28e-05	5.09e-05	4.94e-05	1.66e-05	1.86e-05	2.58e-05	0.000105399	7.84e-05	5.61e-05	3.9318	1.97519	0.0481468	1.30664	up	--
meta_261	N-Acetylneuraminic acid	0.8623			MS2 forward	310.113	357.519	5.58e-05	4.89e-05	6.75e-05	0.000158365	0.000116443	0.000151654	3.73e-05	2.34e-05	4.9e-05	0.257232	-1.95886	0.004851	1.39848	down	Amino sugar and nucleotide sugar metabolism(ko00520);;Metabolic pathways(ko01100)
meta_264	Met-Tyr	0.7183			MS2 reverse	312.111	311.32	0.00105134	0.000799325	0.000791803	0.000402787	0.000378809	0.000299168	0.00100471	0.000826987	0.00112056	2.73164	1.44977	0.0107313	1.3943	up	--
meta_269			Butoctamide hydrogen succite;Butoctamide semisuccite	21.0374	MS1 mz matched	316.211	222.261	8.66e-05	8.47e-05	8.58e-05	0.000203267	0.000194689	0.00022244	6.47e-05	7.26e-05	4.87e-05	0.299832	-1.73778	0.000206455	1.43684	down	--
meta_272	15-Deoxy-delta-12,14-PGJ2	0.7239			MS2 forward	317.211	47.4425	0.000212339	0.000221159	0.000242938	0.000530771	0.000494621	0.000479348	0.000274785	0.000242079	0.000290263	0.53639	-0.898647	0.000377072	1.42956	down	Arachidonic acid metabolism(ko00590)
meta_274			Paraquat dichloride;Methyl viologen;Paraquat dichloride;1,1'-Dimethyl-4,4'-bipyridinium dichloride	19.4432238420411;19.4432238420411	MS1 mz matched	318.191	355.565	0.000137554	0.00014362	0.0001749	0.00028192	0.000248537	0.000297161	0.000122493	0.00011386	0.000128357	0.440674	-1.18222	0.00528873	1.42679	down	--
meta_275			N-(1-Deoxy-1-fructosyl)histidine;Phytosphingosine;4-D-Hydroxysphinganine	14.2239781754107;21.1577311821527	MS1 mz matched	318.3	79.1375	0.00530475	0.00878379	0.0086977	0.00545633	0.0053531	0.00531337	0.00692447	0.00760162	0.00744426	1.36269	0.446456	0.00860888	1.4198	up	--
meta_280	12-oxo-ETE	0.6325			MS2 reverse	319.225	44.7175	0.000203633	0.000191638	0.000187599	0.000379055	0.000404184	0.000370862	0.000228678	8.68e-05	0.000152729	0.405684	-1.30157	0.0252077	1.36173	down	Arachidonic acid metabolism(ko00590)
meta_283	Primaquine	0.8778			MS2 reverse	323.181	449.878	0.000212012	0.000159954	0.000146453	0.000160866	0.000136035	0.000132674	0.000201299	0.000188897	0.000242848	1.47365	0.559397	0.0337483	1.27289	up	--
meta_288			Metoprolol;Metoprolol	9.56758384644115;9.73114347662551	MS1 mz matched	328.211	218.801	7.1e-05	7.51e-05	7.5e-05	0.000114649	0.000129986	0.000121136	8.06e-05	7.2e-05	5.95e-05	0.580031	-0.785799	0.00341956	1.39184	down	--
meta_289			Europine;9-Lasiocarpylheliotridine	20.8895	MS1 mz matched	330.191	337.697	0.000228329	0.000160859	0.000232956	0.000433607	0.000362952	0.00048563	0.000148839	0.00012812	0.000139668	0.324934	-1.62178	0.0129629	1.41019	down	--
meta_290	Eicosapentaenoic Acid ethyl ester	0.6274			MS2 forward	330.264	48.567	7.74e-05	9.52e-05	8.41e-05	0.000158628	0.000140642	0.000162256	8.05e-05	4.47e-05	5.21e-05	0.384207	-1.38004	0.00358233	1.40233	down	--
meta_294			Marimastat;Lead nitrate	-13.0977040404264;-10.3167237199994	MS1 mz matched	332.206	341.272	0.000233107	0.000188489	0.000270196	0.000547292	0.000628744	0.000818097	0.000124607	0.000112305	0.000189331	0.213749	-2.22601	0.0163674	1.38453	down	--
meta_297			N-(1-Deoxy-1-fructosyl)methionine;K-252c	0.409188091647257;-6.10724515361056	MS1 mz matched	334.092	311.368	0.000108114	8.38e-05	8.13e-05	3.89e-05	4.67e-05	3.85e-05	0.000109933	7.88e-05	0.000125792	2.53489	1.34193	0.0398962	1.32769	up	--
meta_303	Arg-Tyr	0.8116			MS2 reverse	337.172	447.861	0.00366153	0.00337678	0.00256578	0.00349462	0.00318366	0.00324824	0.00364017	0.00400225	0.00378161	1.15086	0.202712	0.0248338	1.26265	up	--
meta_312			Triazolam;Boscalid	-10.5396113166094;-0.924515751021385	MS1 mz matched	344.206	329.197	0.000325377	0.000333977	0.000405339	0.000836777	0.000733169	0.00096459	0.000194799	0.000192729	0.000240243	0.247687	-2.01341	0.00822612	1.42077	down	--
meta_313			Oxadiazon	2.88656	MS1 mz matched	346.222	327.712	0.000135961	0.000144704	0.000174421	0.00029993	0.000257837	0.000319382	0.0001	0.000111187	0.000111182	0.367485	-1.44424	0.00750886	1.42506	down	--
meta_315	Adenosine monophosphate (AMP)	0.9996			MS2 forward	348.07	422.188	0.00053089	0.000473239	0.00033291	0.000403282	0.000337123	0.000213103	0.00103118	0.000952122	0.00119778	3.3362	1.7382	0.00162601	1.41038	up	--
meta_316					Unmapped	349.273	47.9745	0.000301442	0.000367357	0.000288266	0.000456312	0.000413604	0.000470847	0.000172222	0.000169277	0.000195115	0.40023	-1.3211	0.000990782	1.43876	down	--
meta_326	Lys-Trp	0.8822			MS2 reverse	355.172	391.185	0.000114878	0.000130208	0.00013817	0.00017144	0.00016825	0.000215411	0.000135068	0.000117996	9.87e-05	0.633762	-0.657988	0.0263663	1.27598	down	--
meta_327			2-O-p-Coumaroylhydroxycitric acid;Bufadienolide	-8.96107074426263;18.7022996653508	MS1 mz matched	355.263	213.259	0.000162645	0.000144222	0.000122915	0.000172363	0.00014567	0.000151254	1.72e-05	1.38e-05	2.09e-05	0.110581	-3.17683	0.00210578	1.44209	down	--
meta_329			Dopexamine;Prostaglandin F1alpha;(13E,15S)-9alpha,11alpha-9,11,15-Trihydroxyprost-13-en-1-oic acid	7.88330821324777;-19.9668047975981	MS1 mz matched	357.249	532.438	0.00028125	0.000296387	0.000390684	0.000597082	0.000596874	0.000762019	0.000298074	0.000290828	0.000245821	0.426755	-1.22852	0.0149175	1.38942	down	--
meta_331			Oxybutynin;Dihydroretrofractamide B;Oxybutynin;Songorine;Zongorine;pellonine	-24.9228513364193;-24.9228513364193;-24.9399267250791;-24.9399267250791	MS1 mz matched	358.221	323.947	6.87e-05	6.9e-05	7.84e-05	0.000130674	0.000125826	0.000125864	4.81e-05	6.21e-05	6.52e-05	0.458644	-1.12455	0.00317374	1.43475	down	--
meta_342					Unmapped	367.284	48.1	0.000714367	0.000744836	0.000713166	0.00117964	0.00118607	0.00128896	0.000413545	0.000419597	0.000454286	0.35227	-1.50525	0.000701745	1.44635	down	--
meta_343	Dihydrocapsaicin	0.8384			MS2 reverse	368.244	37.52	0.0001954	0.000214581	0.000122302	0.000390266	0.000431437	0.000341255	0.000100208	2.04e-05	9.8e-05	0.187992	-2.41126	0.00104572	1.41318	down	--
meta_346			Dodecanedioylcarnitine;Myxalamid D	18.755704781513;-22.1335325859196	MS1 mz matched	374.253	224.921	8.15e-05	7.12e-05	7.27e-05	0.000150443	0.000125924	0.000181093	5.35e-05	5.31e-05	3.48e-05	0.309132	-1.6937	0.0131006	1.3824	down	--
meta_349			Haloxyfop methyl;Haloxyfop methyl ester	-19.9974	MS1 mz matched	376.051	285.998	0.000157185	0.0001476	0.000154733	0.000319078	0.000277132	0.000344858	0.000238387	0.000258279	0.000178982	0.717958	-0.478028	0.0478004	1.19085	down	--
meta_355			S 1033;(5Z,9alpha,11alpha,13E)-9,11-Dihydroxyprosta-5,13-dien-1-oic acid monosodium salt	-21.3754	MS1 mz matched	378.263	42.421	0.000201748	0.000281487	0.000235523	0.000485356	0.000463343	0.000493129	0.000131717	0.000145926	0.000164944	0.306962	-1.70387	1.5e-05	1.44836	down	--
meta_356	D-erythro-Sphingosine-1-phosphate	0.9636			MS2 forward	380.255	275.008	0.000138114	0.000130201	0.000106728	0.000144331	0.000114962	0.000133918	0.00020325	0.000193227	0.000255291	1.65755	0.729054	0.0307488	1.30319	up	--
meta_359			Dihydrozeatin-9-N-glucoside;Dihydrozeatin-7-N-dihydrozeatin;Dihydrozeatin-O-glucoside;Dihydrozeatin-O-glucoside	9.1768765647636;9.1768765647636;9.1768765647636;9.13407649927625	MS1 mz matched	384.198	243.272	0.000120591	0.000119725	9.89e-05	0.000103119	5.17e-05	7.35e-05	0.000135734	0.000153752	0.000214136	2.20542	1.14105	0.0393836	1.23793	up	--
meta_366			Sinensetin;Isosinensetin;Homoeriodictyol 4'-isobutyrate;Cyclokievitone hydrate;3',4',5',7,8-Pentamethoxyflavone;Auranetin;Sesamolinol;Tangeritin;Oxidihydroartocarpesin;3,4',5,6,8-Pentamethoxyflavone;Sinensetin;5,6,7,3',4'-Pentamethoxyflavone;Tangeretin;5,6,7,8,4'-Pentamethoxyflavone;Sesamolinol;(1'S)-Averantin;1,3,6,8-Tetrahydroxy-[(1S)-2-hydroxyhexyl]-9,10-anthraquinone	19.0717585138921;19.0717585138921;19.0717585138921;19.0717585138921;19.0717585138921;19.0717585138921;19.0717585138921;19.0717585138921;19.0717585138921;19.0717585138921;19.0798205636391;19.0798205636391;19.0798205636391;19.0798205636391	MS1 mz matched	395.117	385.11	5.36e-05	4.95e-05	7.48e-05	0.000195267	0.000165059	0.000244529	2.17e-05	1.43e-05	1.8e-05	0.0892904	-3.48535	0.0149152	1.40911	down	--
meta_370			Isoxapyrifop	11.2551	MS1 mz matched	400.087	24.89	2.43e-05	4.01e-05	2.56e-05	0.000215687	0.000172464	0.000171107	3.6e-06	4.65e-06	7.91e-06	0.0288924	-5.11317	0.00615556	1.43358	down	--
meta_372	L-Palmitoylcarnitine	0.9951			MS2 forward	400.342	154.393	0.00131992	0.00107848	0.000980622	0.000823419	0.000776422	0.000756305	0.00110799	0.00119933	0.00147492	1.60526	0.682811	0.0459202	1.31251	up	Fatty acid metabolism(ko01212);;Fatty acid degradation(ko00071)
meta_373			5-Hydroxyflavone;Flavonol 3-O-D-galactoside;Flavonol 3-O-beta-D-glucoside;Flavonol 3-O-D-glucoside;Isoflavone 7-O-beta-D-glucoside;4'-Demethylpodophyllotoxin;alpha-Peltatin;2-[4-(Acetyloxy)phenyl]-5,6,7,8-tetramethoxy-4H-1-benzopyran-4-one;Flavonol 3-O-D-glycoside;Flavonol 3-O-beta-D-glycoside;4'-Demethylepipodophyllotoxin;(-)-4'-Demethylepipodophyllotoxin;(5R,5aR,8aR,9S)-9-Hydroxy-5-(4-hydroxy-3…	20.224144220327;20.2681323757062;20.2681323757062;20.2681323757062;20.2681323757062;20.2681323757062;20.2681323757062;20.2681323757062;20.2681323757062	MS1 mz matched	401.124	318.655	0.00231855	0.0022221	0.00186173	0.00237216	0.00190038	0.00211923	0.00275312	0.00295526	0.00257296	1.29563	0.373649	0.0246435	1.26878	up	--
meta_374			Theaflagallin;Calcidiol;25-Hydroxyvitamin D3;Calcifediol;Calcifediol anhydrous;(3S,5Z,7E)-9,10-Seco-5,7,10(19)-cholestatriene-3,25-diol;7alpha-Hydroxycholest-4-en-3-one;24(S),25-Epoxycholesterol;Spirostan;(25S)-26-Hydroxycholest-4-en-3-one;(25R)-26-Hydroxycholest-4-en-3-one	11.8418147174857;15.5887295137608;15.5887295137608;15.5887295137608;15.5887295137608;15.5887295137608;15.5887295137608	MS1 mz matched	401.34	34.6805	0.000157156	0.000183079	0.00022943	0.000185784	0.000184817	0.000136766	9.36e-05	6.8e-05	0.000114842	0.544785	-0.87624	0.0229925	1.27245	down	--
meta_376			CDP;Myxochelin B	-15.8739450026963;-10.6653623507268	MS1 mz matched	404.178	392.55	5.5e-05	4.8e-05	7.07e-05	0.000166246	0.000144283	0.000198948	2.4e-05	2.33e-05	3.11e-05	0.153836	-2.70054	0.0105739	1.41854	down	--
meta_381			Porson;Gingerenone B;Isogingerenone B;Burseran;(+)-Burseran;(+)-Eudesmin;Pinoresinol dimethyl ether	5.33802292691858;5.33802292691858;5.33802292691858;5.43797868774439;5.43797868774439	MS1 mz matched	409.162	38.1575	0.00035397	0.000321452	0.000291258	0.000296155	0.000263356	0.000253579	0.000396743	0.000383179	0.000458818	1.5235	0.607386	0.0116687	1.35934	up	--
meta_382			Proacaciberin	-12.2716	MS1 mz matched	409.186	247.386	0.000142789	0.000131129	0.000162775	0.0002098	0.000212064	0.000222956	0.000134792	0.000147469	0.000132929	0.643884	-0.635127	0.000253305	1.43457	down	--
meta_383					Unmapped	410.266	45.6275	0.000305187	0.000251622	0.000255266	0.000699648	0.000596016	0.000619568	7.6e-05	8.57e-05	0.000155715	0.165714	-2.59324	0.000247634	1.43651	down	--
meta_389			CPA(18:2(9Z,12Z)/0:0);Atractyloside G	-1.86289991028958;-21.6220891261498	MS1 mz matched	417.241	45.623	0.000223241	0.000201264	0.00019405	0.000622555	0.00057042	0.000644585	5.2e-05	7.36e-05	7.57e-05	0.109597	-3.18972	0.000579545	1.44761	down	--
meta_397	Cholic acid	0.9679			MS2 forward	426.321	213.139	0.00107622	0.00106621	0.000881913	0.00119823	0.00102186	0.0011317	0.000128302	0.000102137	0.000151934	0.11408	-3.13188	0.00145122	1.44436	down	Primary bile acid biosynthesis(ko00120);;Metabolic pathways(ko01100);;Bile secretion(ko04976)
meta_399	Stearoylcarnitine	0.9818			MS2 forward	428.372	150.067	0.000730837	0.000612143	0.000615217	0.000361147	0.000454231	0.000350943	0.000671645	0.00066281	0.000713085	1.75555	0.811927	0.0047715	1.41054	up	--
meta_400					Unmapped	430.378	32.5505	0.00160248	0.00155344	0.00142417	0.000315517	0.000495783	0.000295809	0.00123877	0.000818041	0.00104545	2.80213	1.48653	0.0165215	1.34367	up	--
meta_402			(Acetyloxy)triphenylstannane;Chlorimuron-ethyl;Chlorimuron ethyl	19.5565551127713;-2.6567474986314	MS1 mz matched	432.074	29.968	0.000128232	0.000109316	0.000110278	0.000364375	0.000339426	0.000451214	1.61e-05	1.23e-05	1.02e-05	0.033443	-4.90215	0.00805996	1.4297	down	--
meta_410			CPA(18:2(9Z,12Z)/0:0);Atractyloside G	-1.86289991028958;-21.6220891261498	MS1 mz matched	439.221	45.833	0.000103869	7.72e-05	9.11e-05	0.000297273	0.000248964	0.000283779	1.65e-05	3.5e-05	4.08e-05	0.111223	-3.16847	0.000651487	1.44058	down	--
meta_417			11Z-Octadecenylcarnitine;Elaidic carnitine;Vaccenyl carnitine;Oleoylcarnitine;5,12-Dihydroxanthommatin	1.15434210050728;1.15434210050728;1.15434210050728;1.15434210050728;6.11263613539542	MS1 mz matched	448.341	149.689	0.00032043	0.000273521	0.000275587	0.000109246	0.000127196	8.78e-05	0.000393877	0.000415181	0.00063291	4.4468	2.15277	0.0370308	1.34081	up	--
meta_422			LPA(0:0/18:2(9Z,12Z));LPA(18:2(9Z,12Z)/0:0);Oleoylglycerone phosphate	-0.783201418675525;-0.783201418675525;-0.690856945821702	MS1 mz matched	452.276	243.143	0.000122301	0.000102266	0.000144338	0.000346763	0.000321871	0.000424028	3.93e-05	2.23e-05	2.03e-05	0.0749871	-3.73721	0.00657003	1.42869	down	--
meta_424					Unmapped	454.114	330.156	3.83e-05	3.88e-05	2.86e-05	3.08e-05	1.22e-05	1.48e-05	9.12e-05	0.000117576	7.28e-05	4.87831	2.28638	0.016437	1.35767	up	--
meta_426			Bispyribac-sodium	-13.1896	MS1 mz matched	454.352	212.185	3.24e-05	2.6e-05	2.12e-05	3.85e-05	3.35e-05	5.03e-05	1.06e-05	5.33e-06	1.2e-05	0.228097	-2.13228	0.014164	1.37571	down	--
meta_431			CPA(18:2(9Z,12Z)/0:0);Atractyloside G	-1.86289991028958;-21.6220891261498	MS1 mz matched	458.266	45.1205	0.000209331	0.000194623	0.000203146	0.000435964	0.00038865	0.000489643	5.92e-05	8.06e-05	0.000122721	0.199729	-2.32389	0.0011735	1.42602	down	--
meta_435			Riboflavin cyclic-4',5'-phosphate;Riboflavin cyclic-4',5'-phosphate	-22.9405078605993;-23.0544077174804	MS1 mz matched	461.079	27.206	5.43e-05	4.75e-05	4.63e-05	7.84e-05	5.89e-05	7.01e-05	0.000147282	0.000159513	0.000139287	2.15019	1.10446	0.000624975	1.4227	up	--
meta_436			Quercetin-4'-glucuronide;Quercetin 3'-O-glucuronide;Quercetin 4'-glucuronide;Quercetin 3-O-glucuronide;Carpaine	17.1419086637046;17.1419086637046;17.1419086637046;17.1419086637046;-19.0226497045729	MS1 mz matched	461.363	33.4425	0.000213457	0.00024583	0.000156264	0.000247118	0.000245896	0.000189497	0.000137218	7.75e-05	0.000103552	0.466351	-1.10051	0.00933163	1.33593	down	--
meta_439			Gentamicin C2;Gentamicin C2b;Sagamicin;Gentamicin C2a	18.1307772967518;18.1307772967518;18.1307772967518	MS1 mz matched	464.313	172.636	0.000362199	0.000272827	0.000229962	5.8e-05	4.29e-05	5.14e-05	0.000482918	0.000680355	0.000444104	10.548	3.3989	0.0216765	1.39058	up	--
meta_441					Unmapped	468.13	324.991	5.07e-05	5.43e-05	6.15e-05	0.000138129	8.87e-05	9.73e-05	4.95e-05	5.49e-05	3.67e-05	0.435576	-1.199	0.0447027	1.28279	down	--
meta_442	1-Myristoyl-sn-glycero-3-phosphocholine	0.9789			MS2 forward	468.308	184.323	0.000834828	0.00075443	0.000772514	0.00125723	0.00108497	0.00105721	0.000629838	0.000737504	0.000851616	0.652748	-0.615401	0.0117469	1.3226	down	--
meta_450			8-Methylthiooctyl glucosinolate	-22.0477	MS1 mz matched	478.106	27.244	9e-05	8.73e-05	6.49e-05	0.000125139	6.86e-05	0.000106248	0.000225287	0.00025524	0.00021759	2.32749	1.21877	0.0041679	1.38893	up	--
meta_455			1-O-Hexadecyl-lyso-sn-glycero-3-phosphocholine;1-O-Hexadecyl-2-lyso-sn-glycero-3-phosphocholine	12.5228	MS1 mz matched	482.359	183.153	0.00061143	0.000441924	0.000487025	0.000733106	0.000629876	0.000687198	0.000414041	0.000481804	0.000550614	0.705528	-0.503225	0.0175598	1.30519	down	--
meta_456			Sodium picosulfate	-7.86548	MS1 mz matched	482.404	38.1555	0.000687956	0.000641539	0.000676149	0.000544745	0.000551823	0.00047986	0.000658048	0.000625574	0.000719182	1.27047	0.345363	0.0174909	1.29805	up	--
meta_460			Stigmatellin Y	-1.03246	MS1 mz matched	485.289	34.754	0.000290532	0.000345697	0.000293955	0.00048342	0.000639171	0.000329566	7.94e-05	6.21e-05	1.37e-05	0.106887	-3.22584	0.0350172	1.33536	down	--
meta_464	Cytidine 5'-diphosphocholine (CDP-choline)	0.9881			MS2 forward	489.114	425.716	1.8e-05	1.76e-05	1.01e-05	3.04e-05	4.17e-06	4.85e-06	9.5e-05	8.74e-05	4.83e-05	5.84423	2.54701	0.0279743	1.28512	up	--
meta_467			Erinacine P;Mucronine B	16.0271047278611;13.2202878195537	MS1 mz matched	493.28	238.448	0.000148429	9.32e-05	0.000121191	0.000248128	0.000199173	0.000236989	9.1e-06	7.94e-05	6.81e-05	0.228865	-2.12743	0.00406915	1.39232	down	--
meta_469	1-Palmitoyl-sn-glycero-3-phosphocholine	0.988			MS2 forward	496.339	200.793	0.00100188	0.00111077	0.00103224	0.000960667	0.00128384	0.00114533	0.000684122	0.000626614	0.000840929	0.634741	-0.65576	0.027153	1.27292	down	Glycerophospholipid metabolism(ko00564);;Choline metabolism in cancer(ko05231)
meta_478			Stigmatellin Y	-1.03246	MS1 mz matched	502.316	35.3575	0.000379694	0.000367252	0.000339327	0.00054775	0.000766578	0.000395931	9.56e-05	0.000103107	7.52e-05	0.160153	-2.64248	0.0461951	1.32208	down	--
meta_481					Unmapped	510.788	58.1575	0.000471132	0.000723767	0.000740161	0.000646955	0.000660716	0.000855908	0.00106317	0.00100663	0.000986788	1.41275	0.498503	0.036622	1.30866	up	--
meta_485			Nb-trans-Feruloylserotonin glucoside;	11.414732755642;	MS1 mz matched	515.209	242.969	0.00558033	0.0050739	0.00497989	0.00295603	0.00188718	0.00191127	0.00677355	0.0069237	0.00894296	3.35188	1.74497	0.00694381	1.39204	up	--
meta_490			LysoPC(18:2(9Z,12Z));	0.98299261136157;	MS1 mz matched	520.34	177.768	0.0892123	0.0739194	0.0674661	0.100403	0.0900839	0.0895329	0.0726438	0.0855707	0.0748944	0.832474	-0.264523	0.0433743	1.1999	down	--
meta_498	Leu-Leu	0.9984			MS2 reverse	527.321	179.894	0.000259716	0.000306761	0.000211975	0.000436355	0.000401895	0.000329818	0.00031592	0.000233781	0.000229359	0.666964	-0.584319	0.0376666	1.2152	down	--
meta_499					Unmapped	530.346	35.239	0.000219786	0.000182494	0.000131002	0.000198022	0.000264476	0.000203392	4.74e-05	4.21e-05	2.85e-05	0.177199	-2.49656	0.00952748	1.41081	down	--
meta_502			Nb-trans-Feruloylserotonin glucoside;	11.414732755642;	MS1 mz matched	537.19	243.531	9.4e-05	8.06e-05	6.91e-05	5.1e-05	2.88e-05	2.28e-05	8.84e-05	0.000115792	0.000142155	3.37486	1.75483	0.0179633	1.3301	up	--
meta_507			LysoPC(20:5(5Z,8Z,11Z,14Z,17Z));Novapikromyin	10.3203883442711;-4.93973030267765	MS1 mz matched	542.322	176.003	0.00242357	0.00201546	0.00183816	0.0037046	0.00331607	0.00323633	0.00171311	0.00216943	0.00193677	0.567351	-0.817686	0.0016975	1.40407	down	--
meta_516					Unmapped	552.329	204.315	0.000154578	0.000139208	0.000132161	0.000732731	0.000533289	0.000662116	2.31e-05	2.95e-05	2.94e-05	0.0425322	-4.5553	0.00881475	1.42743	down	--
meta_518					Unmapped	556.441	41.8425	0.000644096	0.000563198	0.000577143	0.00041867	0.00045019	0.000374503	0.000633223	0.000557011	0.000546946	1.39716	0.482498	0.0103151	1.33872	up	--
meta_519			Cucurbitacin E	-15.4592	MS1 mz matched	557.303	380.125	0.000216456	0.000185385	0.000169152	0.000160677	5.25e-05	3.29e-05	0.00042046	0.000444656	0.000609961	5.99587	2.58397	0.00693825	1.37046	up	--
meta_521					Unmapped	560.283	463.675	0.000474213	0.000546829	0.00037175	0.00042643	0.000345573	0.000167549	0.000708503	0.00079467	0.000853665	2.50847	1.32681	0.011248	1.36292	up	--
meta_525					Unmapped	567.61	463.786	0.000178716	0.000150902	0.000133242	0.000129757	0.000108679	5.8e-05	0.000224988	0.000227914	0.00023616	2.32425	1.21676	0.0231891	1.38056	up	--
meta_526	1-Stearoyl-sn-glycerol 3-phosphocholine	0.9839			MS2 forward	568.338	172.315	0.00575344	0.00472951	0.0045306	0.00715723	0.0061266	0.00607368	0.00474981	0.00554688	0.0041794	0.747828	-0.419221	0.038116	1.21547	down	--
meta_539					Unmapped	584.472	40.8585	0.000409745	0.000371297	0.000340407	0.000285784	0.000269582	0.000263843	0.000367165	0.000342252	0.000327103	1.26527	0.339445	0.0109238	1.36342	up	--
meta_552					Unmapped	603.354	192.54	5.49e-05	4.03e-05	4.02e-05	6.25e-05	6.36e-05	5.47e-05	4.33e-05	4.18e-05	3.63e-05	0.671138	-0.575319	0.00607815	1.36672	down	--
meta_555			Hydroxydestruxin B;	-17.66337942795;	MS1 mz matched	610.371	231.631	9.77e-05	7.56e-05	8.77e-05	0.000305666	0.000352939	0.00036121	2.79e-05	2.45e-05	3.82e-05	0.0888938	-3.49177	0.00200622	1.44314	down	--
meta_557					Unmapped	614.483	42.8205	0.00071869	0.000680719	0.00062373	0.000487489	0.000506198	0.0004193	0.000672423	0.000589274	0.0006672	1.36512	0.449028	0.0103219	1.33152	up	--
meta_560					Unmapped	620.435	43.5355	0.000545796	0.000462634	0.000402599	7.64e-05	9.09e-05	0.00013422	0.000289563	0.000262953	0.000338897	2.95618	1.56373	0.00275231	1.39484	up	--
meta_561			2-Hexaprenyl-3-methyl-5-hydroxy-6-methoxy-1,4-benzoquinol;	4.30421121137664;	MS1 mz matched	620.477	32.5515	5.69e-05	3.33e-05	5.09e-05	9.29e-05	9.34e-05	5.9e-05	4.1e-05	2.42e-05	1.61e-05	0.331412	-1.5933	0.0213154	1.299	down	--
meta_563					Unmapped	622.442	43.073	6.81e-05	6.58e-05	8.55e-05	6.22e-05	6.98e-05	5.08e-05	2.44e-05	3.82e-05	3.23e-05	0.51922	-0.945581	0.0152552	1.31624	down	--
meta_566					Unmapped	624.515	32.243	6.72e-05	6.46e-05	6.46e-05	0.000108077	9.79e-05	5.65e-05	3.53e-05	2.21e-05	1.89e-05	0.29083	-1.78175	0.0481386	1.27906	down	--
meta_580					Unmapped	644.493	44.9915	0.000419532	0.000371737	0.000361347	0.000203742	0.000269889	0.000198333	0.000410507	0.000359518	0.000358339	1.6792	0.747778	0.0075461	1.3605	up	--
meta_583					Unmapped	649.281	340.87	0.000160373	0.000157829	0.000156917	0.00033179	0.000288926	0.000360666	6.12e-05	6.87e-05	8.83e-05	0.222233	-2.16986	0.00279881	1.43148	down	--
meta_590			6''-O-Galloylquercimeritrin;Quercetin 3-(2-galloylglucoside);Heme;Haem;Protoheme;Heme B;Protoheme IX	0.648844424322969;0.648844424322969;-10.2191886191495	MS1 mz matched	658.508	44.297	0.00051534	0.000481434	0.000470982	0.000323761	0.000368203	0.000327197	0.000499828	0.000446655	0.000534633	1.45327	0.539305	0.0119923	1.35759	up	--
meta_593			(6S)-6-beta-hydroxy-1,4,5,6-tetrahydronicotinamide-adenine dinucleotide;(6S)-6beta-Hydroxy-1,4,5,6-tetrahydronicotimide-adenine dinucleotide;(S)-DH-hydrate;(S)-DHX;(6S)-6-Hydroxy-1,4,5,6-tetrahydronicotimide-adenine dinucleotide;6beta-Hydroxy-1,4,5,6-tetrahydronicotimide-adenine dinucleotide;(6R)-6beta-Hydroxy-1,4,5,6-tetrahydronicotimide-adenine dinucleotide;(R)-DH-hydrate;(R)-DHX	-22.3862154757001;-22.3862154757001;-22.3862154757001	MS1 mz matched	666.433	220.284	4.15e-05	4.12e-05	3.6e-05	8.4e-05	7.46e-05	8.95e-05	2.57e-05	2.45e-05	2.91e-05	0.319946	-1.6441	0.00313897	1.43466	down	--
meta_594					Unmapped	668.543	33.23	9.83e-05	9.59e-05	9.87e-05	0.000127377	0.000161479	0.000104321	2.23e-05	7.11e-05	3.26e-05	0.32037	-1.64219	0.0165471	1.29741	down	--
meta_595					Unmapped	669.158	23.579	3.1e-05	2.89e-05	2.88e-05	3.78e-05	2.92e-05	3.9e-05	9.69e-06	6.71e-06	9.24e-06	0.24169	-2.04877	0.00832045	1.41345	down	--
meta_598			PC(14:1(9Z)/14:1(9Z));	-10.3183779659192;	MS1 mz matched	674.461	33.388	0.000182694	0.000169082	0.000210618	0.00010691	0.000125191	0.000135756	0.000226311	0.000179523	0.000203657	1.65687	0.728458	0.011345	1.3506	up	--
meta_599					Unmapped	674.534	32.222	0.000113731	0.0001182	0.000108011	0.000288351	0.00026894	0.000145286	3.63e-05	2.57e-05	3.58e-05	0.139215	-2.84462	0.0452656	1.32484	down	--
meta_608	Stachyose	0.8417			MS2 forward	684.254	480.279	4.64e-05	3.25e-05	4.72e-05	0.00010506	7.57e-05	0.000137201	2.52e-05	3.44e-05	3.03e-05	0.282785	-1.82222	0.0476261	1.31545	down	Galactose metabolism(ko00052)
meta_610			PE(18:2(9Z,12Z)/14:1(9Z));PE(18:3(9Z,12Z,15Z)/14:0);PE(14:1(9Z)/18:2(9Z,12Z));PE(14:0/18:3(6Z,9Z,12Z));PE(14:0/18:3(9Z,12Z,15Z));PE(18:3(6Z,9Z,12Z)/14:0);	8.01852717148441;8.01852717148441;8.01852717148441;8.01852717148441;8.01852717148441;8.01852717148441;	MS1 mz matched	686.927	371.288	0.00042087	0.000432219	0.000372379	0.000459384	0.000433754	0.00047979	0.000561325	0.000549216	0.000539662	1.20196	0.265388	0.00953427	1.383	up	--
meta_611					Unmapped	687.238	341.069	4.34e-05	3.19e-05	5.09e-05	7.8e-05	6.28e-05	8.81e-05	1.97e-05	2.24e-05	2.71e-05	0.302624	-1.7244	0.0128951	1.39748	down	--
meta_614			PE(15:0/P-18:1(11Z));PC(P-16:0/14:1(9Z));PE(15:0/P-18:1(9Z));PE(P-18:1(9Z)/15:0);PC(14:1(9Z)/P-16:0);PC(o-16:1(9Z)/14:1(9Z));PE(P-18:1(11Z)/15:0);	-1.44024840291598;-1.44024840291598;-1.44024840291598;-1.44024840291598;-1.44024840291598;-1.44024840291598;-1.44024840291598;	MS1 mz matched	688.519	46.279	0.000289729	0.000263079	0.000239483	0.000163072	0.000231179	0.000147876	0.000324412	0.00026137	0.000249984	1.54165	0.624472	0.0476513	1.1898	up	--
meta_616			3',5'-Cyclic diGMP;cdiGMP;3',5'-Cyclic diguanylic acid;Bis-(3',5')-cyclic diGMP;Cyclic di-3',5'-guanylate	14.6357	MS1 mz matched	691.116	27.244	2.9e-05	2.2e-05	2.1e-05	3.98e-05	3.28e-05	3.5e-05	8.03e-05	9.47e-05	7.66e-05	2.33739	1.2249	0.00683266	1.41047	up	--
meta_617			Bismahanine;	-1.60595317287718;	MS1 mz matched	693.36	294.707	5.9e-05	5.34e-05	3.78e-05	8.89e-05	8.85e-05	8.75e-05	3.09e-05	4.83e-05	3.8e-05	0.442706	-1.17558	0.00998108	1.42266	down	--
meta_620			PE(18:3(9Z,12Z,15Z)/P-16:0);PE(18:3(6Z,9Z,12Z)/P-16:0);PE(P-16:0/18:3(6Z,9Z,12Z));PE(P-16:0/18:3(9Z,12Z,15Z));	22.021072140162;22.021072140162;22.021072140162;22.021072140162;	MS1 mz matched	698.534	31.987	0.000116555	0.000121893	0.000111543	0.000243329	0.000255289	0.000160006	3.18e-05	7.18e-05	6.85e-05	0.261353	-1.93593	0.0198136	1.34636	down	--
meta_626			SM(d18:0/16:1(9Z));	8.69653001235521;	MS1 mz matched	703.574	160.678	0.000792798	0.000857925	0.000809387	0.000256633	9.74e-06	0.00021018	0.000310157	0.00055365	0.000545678	2.95769	1.56447	0.0477376	1.18305	up	--
meta_628			3',5'-Cyclic diGMP;cdiGMP;3',5'-Cyclic diguanylic acid;Bis-(3',5')-cyclic diGMP;Cyclic di-3',5'-guanylate	14.6357	MS1 mz matched	708.143	27.279	5.67e-05	5.7e-05	5.05e-05	7.99e-05	7.28e-05	7.88e-05	0.000189348	0.000204605	0.000175699	2.46014	1.29874	0.00346187	1.43582	up	--
meta_631					Unmapped	709.356	323.12	4e-05	3.82e-05	3.84e-05	6.96e-05	7.19e-05	8.21e-05	2.7e-05	2.62e-05	2.42e-05	0.345971	-1.53128	0.0046471	1.43429	down	--
meta_632					Unmapped	711.069	191.881	0.00716931	0.00565787	0.00823748	0.0062161	0.00538885	0.00618111	0.00669121	0.0071773	0.00726014	1.18793	0.248453	0.0329121	1.25395	up	--
meta_636			PC(16:0/P-16:0);PC(P-18:0/14:0);PC(14:0/P-18:0);PC(P-16:0/16:0);PC(o-16:0/16:1(9Z));	-11.4719562662208;-11.4719562662208;-11.4719562662208;-11.4719562662208;-11.4719562662208;	MS1 mz matched	718.559	32.222	4.92e-05	3.58e-05	3.87e-05	9.08e-05	7.68e-05	6.06e-05	2.17e-05	1.29e-05	1.66e-05	0.224133	-2.15757	0.0151283	1.38737	down	--
meta_641			Parishin B;Parishin C	20.0489854389067;20.0489854389067	MS1 mz matched	729.239	341.068	0.000291278	0.000300209	0.000345241	0.000795315	0.000715228	0.000872269	0.000173623	0.000184923	0.000184322	0.227826	-2.13399	0.00518285	1.43744	down	--
meta_649			PE(16:0/20:2(11Z,14Z));PE(18:0/18:2(9Z,12Z));PE(18:2(9Z,12Z)/18:0);PE(18:1(9Z)/18:1(9Z));PE(18:1(9Z)/18:1(11Z));PE(16:1(9Z)/20:1(11Z));PE(18:1(11Z)/18:1(11Z));PE(22:1(13Z)/14:1(9Z));PE(20:2(11Z,14Z)/16:0);PE(18:1(11Z)/18:1(9Z));PC(18:2(9Z,12Z)/15:0);PE(14:1(9Z)/22:1(13Z));PE(14:0/22:2(13Z,16Z));PE(22:2(13Z,16Z)/14:0);PC(15:0/18:2(9Z,12Z));PE(20:1(11Z)/16:1(9Z));Dihydrostreptomycin 3'alpha,6-bisph…	7.63139892643256;7.63139892643256;7.63139892643256;7.63139892643256;7.63139892643256;7.63139892643256;7.63139892643256;7.63139892643256;7.63139892643256;7.63139892643256;7.63139892643256;7.63139892643256;7.63139892643256;7.63139892643256;7.63139892643256;7.63139892643256;3.33441059824853;3.33441059824853	MS1 mz matched	744.552	137.146	0.000337681	0.000404421	0.000405029	0.000380031	0.000509856	0.00039978	0.000345508	0.000203851	0.000248501	0.618657	-0.692789	0.0478965	1.18257	down	--
meta_650			Parishin B;Parishin C	20.0489854389067;20.0489854389067	MS1 mz matched	746.265	341.072	5.75e-05	5.65e-05	6.27e-05	0.000152167	0.000141051	0.000161456	4.11e-05	4.12e-05	4.31e-05	0.27572	-1.85872	0.00258179	1.44455	down	--
meta_652			Parishin B;Parishin C	20.0489854389067;20.0489854389067	MS1 mz matched	751.218	341.113	3.05e-05	1.97e-05	2.9e-05	4.7e-05	4.3e-05	5.13e-05	1.34e-05	1.51e-05	1.87e-05	0.333759	-1.58312	0.000843515	1.43004	down	--
meta_661					Unmapped	764.573	31.796	0.000106747	8.16e-05	8.45e-05	9.76e-05	0.000115305	7.7e-05	5.47e-05	4.17e-05	5.66e-05	0.527961	-0.921496	0.0387118	1.28302	down	--
meta_664			Parishin B;Parishin C	20.0489854389067;20.0489854389067	MS1 mz matched	767.195	341.067	9.3e-05	0.000102588	0.000138034	0.000217443	0.000193583	0.000271102	5.58e-05	4.9e-05	5.69e-05	0.236968	-2.07723	0.0161339	1.40496	down	--
meta_665			Adiantifoline	-13.2167	MS1 mz matched	771.313	470.308	5.11e-05	6.34e-05	3.51e-05	1.79e-05	2.01e-05	1.24e-05	4e-05	6.73e-05	6.3e-05	3.38161	1.75771	0.0347313	1.32901	up	--
meta_679					Unmapped	795.335	38.162	0.000100218	8.11e-05	6.99e-05	6.14e-05	4.89e-05	2.23e-05	0.000121964	0.00010491	0.000135755	2.73553	1.45182	0.00739235	1.35825	up	--
meta_681					Unmapped	798.563	123.57	0.0058447	0.00499686	0.00461194	0.0201985	0.0158464	0.0166102	0.00118004	0.000997773	0.00115911	0.0633732	-3.97998	0.00651688	1.43345	down	--
meta_684			PC(18:1(11Z)/18:3(9Z,12Z,15Z));PC(18:0/18:4(6Z,9Z,12Z,15Z));PC(20:4(5Z,8Z,11Z,14Z)/16:0);PC(18:3(9Z,12Z,15Z)/18:1(11Z));PC(18:2(9Z,12Z)/18:2(9Z,12Z));PC(16:1(9Z)/20:3(5Z,8Z,11Z));PC(18:3(9Z,12Z,15Z)/18:1(9Z));PC(16:0/20:4(5Z,8Z,11Z,14Z));PC(18:4(6Z,9Z,12Z,15Z)/18:0);PC(20:3(5Z,8Z,11Z)/16:1(9Z));PC(16:1(9Z)/20:3(8Z,11Z,14Z));PC(20:4(8Z,11Z,14Z,17Z)/16:0);PC(16:0/20:4(8Z,11Z,14Z,17Z));PC(18:3(6Z,9Z…	-2.75742624694987;-2.75742624694987;-2.75742624694987;-2.75742624694987;-2.75742624694987;-2.75742624694987;-2.75742624694987;-2.75742624694987;-2.75742624694987;-2.75742624694987;-2.75742624694987;-2.75742624694987;-2.75742624694987;-2.75742624694987;-2.75742624694987;-2.75742624694987;-2.75742624694987;-2.75742624694987;-2.75742624694987;-2.75742624694987;-2.75742624694987;	MS1 mz matched	804.551	132.928	0.00132608	0.00120372	0.0010571	0.00171512	0.00164839	0.00150334	0.000929099	0.000941971	0.00121903	0.634928	-0.655335	0.00941196	1.35661	down	--
meta_685			Parishin B;Parishin C	20.0489854389067;20.0489854389067	MS1 mz matched	805.15	341.064	4.45e-05	4.84e-05	4.93e-05	5.95e-05	7.6e-05	9.05e-05	1.92e-05	2.17e-05	2.69e-05	0.300211	-1.73595	0.0223255	1.3716	down	--
meta_686			PC(16:1(9Z)/22:5(4Z,7Z,10Z,13Z,16Z));PC(18:3(6Z,9Z,12Z)/20:3(5Z,8Z,11Z));PC(16:1(9Z)/22:5(7Z,10Z,13Z,16Z,19Z));PC(20:4(5Z,8Z,11Z,14Z)/18:2(9Z,12Z));PC(18:2(9Z,12Z)/20:4(8Z,11Z,14Z,17Z));PC(20:3(8Z,11Z,14Z)/18:3(6Z,9Z,12Z));PC(18:1(11Z)/20:5(5Z,8Z,11Z,14Z,17Z));PC(20:5(5Z,8Z,11Z,14Z,17Z)/18:1(11Z));PC(20:3(5Z,8Z,11Z)/18:3(9Z,12Z,15Z));PC(22:6(4Z,7Z,10Z,13Z,16Z,19Z)/16:0);PC(18:2(9Z,12Z)/20:4(5Z,8Z…	8.32362836001123;8.32362836001123;8.32362836001123;8.32362836001123;8.32362836001123;8.32362836001123;8.32362836001123;8.32362836001123;8.32362836001123;8.32362836001123;8.32362836001123;8.32362836001123;8.32362836001123;8.32362836001123;8.32362836001123;8.32362836001123;8.32362836001123;8.32362836001123;8.32362836001123;8.32362836001123;8.32362836001123;8.32362836001123;8.32362836001123;8.323628…	MS1 mz matched	806.569	132.401	0.00939176	0.0100707	0.00841573	0.00953825	0.0111962	0.00809995	0.00583229	0.00513831	0.0059966	0.588436	-0.765043	0.0385814	1.31189	down	--
meta_692					Unmapped	817.897	465.855	5.36e-05	6.73e-05	3.57e-05	3.36e-05	2.64e-05	1.92e-05	8.15e-05	6.41e-05	9.42e-05	3.0291	1.59889	0.0130559	1.36598	up	--
meta_696					Unmapped	823.363	37.5085	7.02e-05	7.35e-05	6.27e-05	6.35e-05	3.09e-05	3.7e-05	9.62e-05	7.35e-05	9.01e-05	1.97664	0.983047	0.0295408	1.26461	up	--
meta_698			Calenduloside G methyl ester;	5.06282983511483;	MS1 mz matched	826.499	45.599	3.8e-05	2.9e-05	2.75e-05	0.000110596	0.000121945	0.000100311	8.69e-06	4.88e-06	1.12e-05	0.0745443	-3.74576	0.00195616	1.44034	down	--
meta_699					Unmapped	826.9	466.348	0.000314339	0.000297089	0.000206239	0.000163756	0.000150678	9.02e-05	0.000464836	0.000460302	0.000681765	3.97172	1.98976	0.0235404	1.35628	up	--
meta_704					Unmapped	834.609	212.98	3.06e-05	3.45e-05	2.22e-05	3.86e-05	3.6e-05	4.19e-05	3.57e-07	0	1.14e-06	0.0128446	-6.2827	0.00139396	1.44699	down	--
meta_706			Monoammonium glycyrrhizite	-12.2702	MS1 mz matched	840.424	463.675	0.00166538	0.00177586	0.00106108	0.00123522	0.00114692	0.000473122	0.00228849	0.00284128	0.0030409	2.86162	1.51683	0.00585266	1.36169	up	--
meta_708			TG(14:1(9Z)/18:4(6Z,9Z,12Z,15Z)/20:5(5Z,8Z,11Z,14Z,17Z));TG(14:1(9Z)/20:5(5Z,8Z,11Z,14Z,17Z)/18:4(6Z,9Z,12Z,15Z));TG(18:4(6Z,9Z,12Z,15Z)/14:1(9Z)/20:5(5Z,8Z,11Z,14Z,17Z));C-1027 Chromophore;C-1027	-10.3170084659666;-10.3170084659666;-10.3170084659666;21.8205812196927	MS1 mz matched	844.266	396.312	2.48e-05	2.71e-05	3.71e-05	6.99e-05	6.9e-05	9.18e-05	9.85e-06	7.8e-06	1e-05	0.119986	-3.05906	0.0113391	1.41913	down	--
meta_714			Fevicordin B 2-gentiobioside;	13.5129834172102;	MS1 mz matched	851.412	463.786	8.37e-05	0.000119688	7.91e-05	9.35e-05	8.48e-05	3.95e-05	0.000134519	0.000196046	0.00020431	2.45608	1.29636	0.0212849	1.28709	up	--
meta_716			TG(14:1(9Z)/18:4(6Z,9Z,12Z,15Z)/20:5(5Z,8Z,11Z,14Z,17Z));TG(14:1(9Z)/20:5(5Z,8Z,11Z,14Z,17Z)/18:4(6Z,9Z,12Z,15Z));TG(18:4(6Z,9Z,12Z,15Z)/14:1(9Z)/20:5(5Z,8Z,11Z,14Z,17Z));C-1027 Chromophore;C-1027	-10.3170084659666;-10.3170084659666;-10.3170084659666;21.8205812196927	MS1 mz matched	861.292	396.312	1.59e-05	1.55e-05	2.06e-05	4.17e-05	4.47e-05	5.98e-05	7.71e-06	5.85e-06	5.41e-06	0.12973	-2.94642	0.0158121	1.40448	down	--
meta_718			TG(14:1(9Z)/18:4(6Z,9Z,12Z,15Z)/20:5(5Z,8Z,11Z,14Z,17Z));TG(14:1(9Z)/20:5(5Z,8Z,11Z,14Z,17Z)/18:4(6Z,9Z,12Z,15Z));TG(18:4(6Z,9Z,12Z,15Z)/14:1(9Z)/20:5(5Z,8Z,11Z,14Z,17Z));C-1027 Chromophore;C-1027	-10.3170084659666;-10.3170084659666;-10.3170084659666;21.8205812196927	MS1 mz matched	866.248	396.526	1.85e-05	1.72e-05	2.25e-05	4.77e-05	4.4e-05	6.53e-05	7.51e-06	5.02e-06	7.86e-06	0.129887	-2.94467	0.0186211	1.39599	down	--
meta_725			PC(o-22:0/22:6(4Z,7Z,10Z,13Z,16Z,19Z));PC(o-22:3(10Z,13Z,16Z)/22:3(10Z,13Z,16Z));Cyclohex-1-ene-1-carboxyl-CoA;(2E)-5-Methylhexa-2,4-dienoyl-CoA	-11.1809518097672;-11.1809518097672;-5.59570313952127;-5.59570313952127	MS1 mz matched	876.673	31.301	1.95e-05	2.97e-05	3.37e-05	6.2e-05	7.7e-05	3.62e-05	1.22e-05	5.9e-06	2.1e-06	0.115366	-3.11572	0.0424515	1.30952	down	--
meta_731			PE(22:1(13Z)/24:1(15Z));PE(24:0/22:2(13Z,16Z));PE(22:2(13Z,16Z)/24:0);PE(24:1(15Z)/22:1(13Z));	-16.9803654677023;-16.9803654677023;-16.9803654677023;-16.9803654677023;	MS1 mz matched	884.694	31.8125	5.24e-05	5.46e-05	5.07e-05	0.000104506	0.000133797	6.53e-05	1.23e-05	6.39e-06	8.02e-06	0.0880906	-3.50487	0.0422896	1.33143	down	--
meta_752			6-Oxocyclohex-1-ene-1-carboxyl-CoA;KRN 7000	14.6124059326746;-13.9903839427043	MS1 mz matched	934.64	31.796	0.0001943	0.000156272	0.000163596	0.000113654	0.000166461	0.000106337	0.000229174	0.000208639	0.000302031	1.91446	0.936935	0.0321728	1.25717	up	--
meta_753					Unmapped	938.177	27.219	2.01e-05	2.31e-05	1.68e-05	3.46e-05	3.66e-05	3.35e-05	0.000104777	0.000113161	9.13e-05	2.95382	1.56258	0.00764444	1.4277	up	--
meta_775					Unmapped	989.654	179.94	0.000207194	0.000137267	0.000130404	0.000246115	0.000272954	0.000185928	0.000121327	7.87e-05	0.000161208	0.512387	-0.964693	0.0311178	1.23765	down	--
meta_776					Unmapped	990.737	31.377	3.5e-05	4.73e-05	4.27e-05	6.3e-05	9.72e-05	5e-05	9.06e-06	9.89e-06	5.23e-06	0.115018	-3.12007	0.0465458	1.31935	down	--
meta_782			PC(24:1(15Z)/24:0);PC(24:0/24:1(15Z));	-8.27163171424637;-8.27163171424637;	MS1 mz matched	1000.76	31.4635	5.5e-05	4.42e-05	3.96e-05	9.28e-05	7.23e-05	5.06e-05	1.35e-05	7.37e-06	5.93e-06	0.12437	-3.00729	0.0317834	1.34974	down	--
meta_788					Unmapped	1021.37	371.344	5.38e-05	6.4e-05	5.97e-05	5.91e-05	6e-05	5.78e-05	7.92e-05	7.46e-05	7e-05	1.26529	0.339463	0.0220223	1.37338	up	--
meta_796					Unmapped	1039.67	177.199	0.00183774	0.00163412	0.00139616	0.001886	0.0020586	0.00179429	0.00123679	0.0013951	0.00148311	0.717036	-0.479883	0.00700505	1.35222	down	--
meta_808					Unmapped	1056.75	31.846	2.8e-05	2.03e-05	2.85e-05	3.84e-05	5.94e-05	3.26e-05	3.98e-06	2.53e-06	3.45e-06	0.0763652	-3.71094	0.0383801	1.34411	down	--
meta_818					Unmapped	1080.48	422.982	2.1e-05	2.11e-05	2.95e-05	5.34e-05	4.23e-05	6.98e-05	1.47e-05	1.63e-05	2.02e-05	0.308715	-1.69565	0.0366425	1.33752	down	--
meta_821			Ganglioside GA2 (d18:1/16:0);	-16.0740550293182;	MS1 mz matched	1087.67	174.061	0.000463169	0.000358786	0.000383077	0.000337137	0.00028757	0.000255863	0.000406474	0.000423089	0.000387779	1.38245	0.467226	0.0272437	1.32135	up	--
meta_830					Unmapped	1118.57	310.159	0.000152895	0.0001453	0.000122499	0.000118077	9.72e-05	0.000125796	0.000180717	0.000157569	0.00017254	1.49778	0.582827	0.00753694	1.35406	up	--
meta_846					Unmapped	1194.82	30.9395	0.000133976	0.000105071	0.0001191	4.69e-05	8.93e-05	4.05e-05	0.00015479	0.000160881	0.000178686	2.79725	1.48401	0.00969195	1.3843	up	--
meta_848					Unmapped	1196.83	30.736	5.62e-05	3.56e-05	3.52e-05	2.54e-05	2.34e-05	1.43e-05	6.35e-05	5.28e-05	6.44e-05	2.8606	1.51632	0.00155309	1.4067	up	--
