# Supplementary material for: Metabolomic Profiling of Female Mink Serum during Early to Mid-Pregnancy to Reveal Metabolite Changes
Source: Genes (Basel). 2023 Sep 4;14(9):1759. doi: 10.3390/genes14091759 (PMC10531253; doi:10.3390/genes14091759)
Supplement: Supplementary file 1 [file genes-14-01759-s001.zip › supplementary file-4A -neg-D1_vs_D22.xlsx]

## Sheet: supplementary file-8A -neg-D1_v
#ID	MS2 name	MS2 score	MS1 name	MS1 ppm	type	mzmed	rtmed	QC01neg.QC01	QC02neg.QC02	QC03neg.QC03	D1.1neg.D1.1	D1.2neg.D1.2	D1.3neg.D1.3	D22.1neg.D22.1	D22.2neg.D22.2	D22.3neg.D22.3	Fold_change	log2FC	P_value	VIP	regulated
meta_1					Unmapped	88.0428	337.608	0.000319949	0.000314866	0.000392998	0.000396145	0.000454591	0.000447897	0.000415677	0.000430597	0.000413197	0.969843	-0.0441768	0.558496	0.433473	unchanged
meta_2					Unmapped	89.027	225.006	0.0156012	0.015906	0.0154163	0.0141751	0.0122265	0.014358	0.0233226	0.0213808	0.0278526	1.7801	0.831956	0.0213639	1.18901	up
meta_3	Dihydroxyacetone	1			MS2 forward	89.0259	298.245	0.00150918	0.00152323	0.00103629	0.000574431	0.000892738	0.000885822	0.00125951	0.00117818	0.00145524	1.65446	0.726359	0.0203086	1.12073	up
meta_4	Phenol	0.9874			MS2 forward	93.0363	130.031	9.15e-05	7.67e-05	0.000115826	0.000291348	0.000409158	0.000450431	1.99e-05	2.43e-05	1.98e-05	0.0556199	-4.16826	0.0167931	1.23753	down
meta_5					Unmapped	103.042	239.993	0.000260448	0.000286467	0.000270465	0.000292816	0.000312811	0.000373771	0.00039856	0.000251762	0.000289668	0.959764	-0.0592478	0.81022	0.16824	unchanged
meta_6	2-hydroxy-butanoic acid	0.9132			MS2 forward	103.041	198.685	0.000753836	0.000732156	0.000896115	0.000469187	0.000447004	0.000415981	0.00191106	0.00193179	0.000767341	3.46066	1.79105	0.104607	1.0398	unchanged
meta_7	Glyceric acid	0.6667			MS2 reverse	105.021	296.06	0.000205404	0.000183187	0.000208453	0.000171191	0.000197204	0.00018539	0.000158383	0.000153169	0.000247708	1.00989	0.0141921	0.958681	0.0341083	unchanged
meta_8	Uracil	0.998			MS2 forward	111.021	92.863	0.000647475	0.00065766	0.000751713	0.00136981	0.0012902	0.0014053	0.000351579	0.000374394	0.000537244	0.310731	-1.68626	0.000568443	1.25952	down
meta_9	Creatinine	0.9041			MS2 forward	112.053	167.766	0.000155325	0.000150113	0.000147707	0.000151881	0.000181966	0.000182564	0.00017845	0.000167871	0.0001869	1.03255	0.0462159	0.659344	0.281409	unchanged
meta_10			cis-Acetylacrylate;Norfuraneol;Pteridine	20.2215710133021;20.2215710133021;10.6025585487644	MS1 mz matched	113.025	297.544	0.000671101	0.000591469	0.000671855	0.000550128	0.000627155	0.000599213	0.000786428	0.000752346	0.00110845	1.49014	0.575448	0.119762	0.993651	unchanged
meta_11	L-Proline	0.9986			MS2 forward	114.057	302.377	0.000703117	0.000728235	0.000831889	0.00121957	0.00114712	0.00129828	0.000667895	0.000717688	0.000654812	0.556729	-0.844953	0.00218962	1.25565	down
meta_12			Methylacetoacetic acid;Alpha-ketoisovaleric acid;Acetoxyacetone;Ethyl pyruvate;Glutarate semialdehyde;2-Methylacetoacetic acid;Levulinic acid;2-Oxovaleric acid;3-Methyl-2-oxobutanoic acid;3-Methyl-2-oxobutyric acid;3-Methyl-2-oxobutanoate;2-Oxo-3-methylbutanoate;2-Oxoisovalerate;2-Oxoisopentanoate;alpha-Ketovaline;2-Ketovaline;2-Keto-3-methylbutyric acid;3-Oxopentanoic acid;3-Oxopentanoate;5-Oxop…	-11.5823417625047;-11.5823417625047;-11.5823417625047;-11.5823417625047;-11.5823417625047;-11.5823417625047;-11.5823417625047;-11.5823417625047;-11.2023287056271;-11.2023287056271;-11.2023287056271;-11.2023287056271	MS1 mz matched	115.041	33.318	0.00588328	0.00575588	0.00514944	0.000932817	0.00334703	0.00228598	0.00920117	0.00546745	0.00388912	2.82641	1.49897	0.110768	0.963175	unchanged
meta_13					Unmapped	116.036	243.803	9.12e-05	9.5e-05	8.71e-05	6.82e-05	8.67e-05	8.56e-05	0.000115495	0.000116303	3.61e-05	1.11433	0.15618	0.76602	0.204406	unchanged
meta_14	L-Valine	0.9718			MS2 forward	116.073	290.282	0.00138592	0.00138149	0.00161586	0.00215965	0.00231442	0.00255834	0.00135276	0.00149435	0.000999122	0.546929	-0.870573	0.00561322	1.20652	down
meta_15	L-Threonine	0.925			MS2 forward	118.052	341.46	0.0003256	0.000350905	0.000390725	0.000497834	0.000512211	0.000612996	0.000357021	0.000318929	0.000281957	0.590193	-0.760741	0.0108048	1.19578	down
meta_16			Benzoic acid;4-Hydroxybenzaldehyde;3-(2-Furanyl)-2-propenal;2-Hydroxybenzaldehyde;Benzoate;Benzoic acid;Benzenecarboxylic acid;Phenylformic acid;Dracylic acid;Aromatic acid;Aromatic carboxylic acid;4-Hydroxybenzaldehyde;p-Hydroxybenzaldehyde;3-Hydroxybenzaldehyde;Salicylaldehyde;o-Hydroxybenzaldehyde;2-Hydroxybenzaldehyde;Tropolone	10.0019027542147;10.0019027542147;10.0019027542147;10.0019027542147;9.83309952405507;9.83309952405507;9.83309952405507;9.83309952405507;9.83309952405507;9.83309952405507	MS1 mz matched	121.031	40.526	0.00356239	0.00348052	0.00343606	0.011016	0.00870264	0.0101223	0.000435223	0.000453418	0.000394751	0.0430077	-4.53926	0.00494625	1.25777	down
meta_17	Taurine	0.9997			MS2 forward	124.009	286.745	0.00183297	0.00184706	0.00223142	0.00244573	0.00257067	0.0026188	0.00150865	0.00207025	0.00228523	0.768038	-0.38075	0.119301	1.00015	unchanged
meta_18	Thymine	0.7301			MS2 reverse	125.036	88.173	0.000119274	0.000140928	0.000137683	0.00036274	0.000433244	0.000407897	7.57e-05	7.5e-05	5.26e-05	0.168862	-2.56608	0.00149484	1.26369	down
meta_19	5-Amino-4-carbamoylimidazole (AICA)	0.8292			MS2 reverse	126.057	124.04	0.000130409	0.000112608	0.000131795	0.000182011	0.000256889	0.000338909	3.14e-05	3.35e-05	2.05e-05	0.109794	-3.18713	0.0355521	1.19415	down
meta_20	Dihydrothymine	0.8918			MS2 forward	127.052	360.715	0.000114728	0.000128011	0.000137616	0.000116244	0.000117777	0.000135177	0.000160528	0.000151566	0.000158349	1.27423	0.349626	0.0179863	1.17695	up
meta_21					Unmapped	127.052	330.914	5.36e-05	5.14e-05	4.59e-05	4.32e-05	2.68e-05	2.26e-05	6.84e-05	9.03e-05	5.95e-05	2.35696	1.23693	0.0245431	1.12755	up
meta_22	L-Pyroglutamic acid	0.993			MS2 forward	128.037	284.935	0.00193266	0.00234662	0.00203931	0.00215935	0.00174817	0.00187351	0.00266898	0.00286057	0.00257783	1.40241	0.487909	0.00874447	1.19349	up
meta_23	Mesaconic acid	0.9862			MS2 forward	129.02	416.8	4.42e-05	4.75e-05	5.44e-05	6.98e-05	6.62e-05	7.32e-05	4.23e-05	3.94e-05	5.09e-05	0.634205	-0.656979	0.00620195	1.21481	down
meta_24	ketoisocaproic acid	0.8729			MS2 forward	129.057	47.429	0.0260421	0.0260202	0.026052	0.0287521	0.032919	0.0310735	0.0219973	0.0221316	0.0583003	1.10442	0.143292	0.814757	0.166881	unchanged
meta_25	N-Acetyl-L-alanine	0.9998			MS2 forward	130.051	246.552	0.000146352	0.000161339	0.000136512	0.000144243	0.000185681	0.000139298	0.000148077	0.000146666	0.000139975	0.926464	-0.110194	0.517476	0.456663	unchanged
meta_26			Trans-3-hydroxy-L-proline;3-Hydroxy-L-proline;5-Amino-2-oxopentanoic acid;4-Hydroxyproline;Propionylglycine;L-Glutamic gamma-semialdehyde;N-Acetyl-L-alanine;cis-4-Hydroxy-D-proline;5-Aminolevulinic acid;4-Hydroxy-2-pyrrolidinecarboxylic acid;4-Hydroxy-L-proline;5-Aminolevulite;5-Amino-4-oxopentanoate;5-Amino-4-oxovaleric acid;cis-4-Hydroxy-L-proline;L-Allohydroxyproline;N-Acetyl-beta-alanine;5-Am…	-24.7462496123692;-24.7462496123692;-24.7462496123692;-24.7462496123692;-24.7462496123692;-24.7462496123692;-24.7462496123692;-24.7462496123692;-24.7462496123692;-24.7462496123692;-24.7462496123692;-24.416633220909;-24.416633220909;-24.416633220909;-24.416633220909;-24.416633220909;-24.416633220909;-24.416633220909;-24.416633220909;-24.416633220909;-24.416633220909;-24.416633220909;-24.4166332209…	MS1 mz matched	130.052	358.858	0.000197651	0.000203759	0.000200742	0.000227978	0.000199138	0.000225361	0.000205428	0.000256622	0.000221191	1.04715	0.066468	0.599888	0.346186	unchanged
meta_27			Trans-3-hydroxy-L-proline;3-Hydroxy-L-proline;5-Amino-2-oxopentanoic acid;4-Hydroxyproline;Propionylglycine;L-Glutamic gamma-semialdehyde;N-Acetyl-L-alanine;cis-4-Hydroxy-D-proline;5-Aminolevulinic acid;4-Hydroxy-2-pyrrolidinecarboxylic acid;4-Hydroxy-L-proline;5-Aminolevulite;5-Amino-4-oxopentanoate;5-Amino-4-oxovaleric acid;cis-4-Hydroxy-L-proline;L-Allohydroxyproline;N-Acetyl-beta-alanine;5-Am…	-24.7462496123692;-24.7462496123692;-24.7462496123692;-24.7462496123692;-24.7462496123692;-24.7462496123692;-24.7462496123692;-24.7462496123692;-24.7462496123692;-24.7462496123692;-24.7462496123692;-24.416633220909;-24.416633220909;-24.416633220909;-24.416633220909;-24.416633220909;-24.416633220909;-24.416633220909;-24.416633220909;-24.416633220909;-24.416633220909;-24.416633220909;-24.4166332209…	MS1 mz matched	130.052	336.303	0.000201745	0.000224143	0.000288398	0.000254048	0.000288742	0.000333809	0.000332757	0.000200883	0.000279103	0.927155	-0.109118	0.663923	0.299176	unchanged
meta_28	L-Leucine	0.9965			MS2 forward	130.089	254.192	0.00337524	0.00349676	0.00481775	0.00482564	0.00568292	0.00509889	0.00357511	0.00304957	0.00312146	0.624454	-0.679333	0.00487231	1.21651	down
meta_29	Ethylmalonic acid	0.9865			MS2 forward	131.036	356.234	4.34e-05	5.19e-05	5.22e-05	5.16e-05	5.18e-05	5.28e-05	4.8e-05	7.23e-05	6.85e-05	1.20925	0.27411	0.285547	0.734441	unchanged
meta_30	Hydroxyisocaproic acid	0.9895			MS2 forward	131.072	122.797	0.00271029	0.00372772	0.00239131	0.00548993	0.00629534	0.00568294	0.00229854	0.00145553	0.00186962	0.321939	-1.63514	0.000328078	1.25287	down
meta_31	L-Threonate	0.9911			MS2 forward	135.031	320.973	0.00102669	0.00121576	0.00114668	0.00114191	0.000954465	0.00173703	0.00119094	0.0015001	0.00148014	1.08811	0.121828	0.693126	0.251444	unchanged
meta_32	Hypoxanthine	0.9857			MS2 forward	135.032	167.218	0.000145765	0.000123977	0.00013341	4.75e-05	4.05e-05	2.86e-05	4.88e-05	0.000104205	0.000122422	2.36167	1.2398	0.132052	0.963255	unchanged
meta_33	2-Methylbenzoic acid	0.9491			MS2 forward	135.045	39.248	0.000170088	0.000148519	0.000154435	0.000189517	0.000177349	0.000172669	0.000211778	0.000228346	0.00023469	1.25073	0.322774	0.00760916	1.19456	up
meta_34					Unmapped	136.008	89.232	0.00216463	0.0020158	0.00218372	0.00101726	0.00288781	0.00325438	0.00224651	0.00167986	0.000694115	0.645369	-0.631804	0.372995	0.597933	unchanged
meta_35	4-Nitrophenol	0.9846			MS2 forward	138.02	39.093	0.000268311	0.000289019	0.000281259	0.000203521	0.000156937	0.000203107	0.000278935	0.000377973	0.000325368	1.74297	0.801544	0.0221003	1.14914	up
meta_36			Benzoic acid;4-Hydroxybenzaldehyde;3-(2-Furanyl)-2-propenal;2-Hydroxybenzaldehyde;Benzoate;Benzoic acid;Benzenecarboxylic acid;Phenylformic acid;Dracylic acid;Aromatic acid;Aromatic carboxylic acid;4-Hydroxybenzaldehyde;p-Hydroxybenzaldehyde;3-Hydroxybenzaldehyde;Salicylaldehyde;o-Hydroxybenzaldehyde;2-Hydroxybenzaldehyde;Tropolone	10.0019027542147;10.0019027542147;10.0019027542147;10.0019027542147;9.83309952405507;9.83309952405507;9.83309952405507;9.83309952405507;9.83309952405507;9.83309952405507	MS1 mz matched	138.056	41.903	0.000864011	0.000787327	0.000738834	0.00100359	0.000903951	0.00104192	0.000594372	0.000574076	0.000739047	0.646727	-0.628771	0.00728318	1.18924	down
meta_37	2-Oxoadipic acid	0.9681			MS2 forward	141.018	370.872	0.0414751	0.0381808	0.0410616	0.0373939	0.0386444	0.0387971	0.0487617	0.0457418	0.0408252	1.17846	0.2369	0.0931074	1.04634	unchanged
meta_38	Pyruvaldehyde	0.719			MS2 reverse	143.035	297.77	0.000245124	0.000248235	0.000246755	0.000215764	0.000261102	0.000241318	0.000322164	0.000295251	0.00040921	1.42948	0.515485	0.0813852	1.03258	unchanged
meta_39	Caprylic acid	0.9509			MS2 reverse	143.108	51.02	0.000796674	0.00062994	0.000704793	0.000224211	0.000366306	0.00030963	0.00133753	0.0012001	0.000925763	3.84758	1.94395	0.0123917	1.21773	up
meta_40	Isobutyrylglycine	0.6509			MS2 reverse	144.067	202.061	0.000343245	0.00033486	0.000395507	0.000285225	0.000507362	0.000456262	0.000454251	0.000380922	0.000121828	0.766307	-0.384006	0.473197	0.484434	unchanged
meta_41					Unmapped	144.992	37.772	0.000396262	0.000372779	0.00035784	0.000463753	0.000424381	0.000417648	0.000314698	0.000355119	0.000397526	0.817398	-0.290889	0.0587058	1.03536	unchanged
meta_42	alpha-ketoglutarate	0.7336			MS2 forward	145.015	320.362	0.000220164	0.000229726	0.000239379	3.02e-05	6.31e-05	4.93e-05	0.000331292	0.000141244	0.000131535	4.23608	2.08273	0.138915	0.971429	unchanged
meta_43	Cyanuric acid	0.8919			MS2 forward	145.037	96.5955	0.000299691	0.000299526	0.000300106	0.000307451	0.000474946	0.000489251	0.000680842	0.000218382	8.01e-05	0.770157	-0.376775	0.652603	0.315349	unchanged
meta_44	L-Lysine	0.9879			MS2 forward	145.099	511.685	7.57e-05	9.47e-05	0.00010166	0.000119198	0.000123397	0.000136891	0.000121717	0.000128719	0.000112794	0.957161	-0.0631664	0.485905	0.479155	unchanged
meta_45	L-Glutamate	0.989			MS2 forward	146.046	380.156	0.000284069	0.00027245	0.000303034	0.000392701	0.000346631	0.000383439	0.000211518	0.000241201	0.0003298	0.696954	-0.520864	0.0702879	1.0544	unchanged
meta_46			2-Oxo-4-methylthiobutanoic acid;4-Methylthio-2-oxobutanoic acid;4-Methylthio-2-oxobutanoate;2-Keto-4-methylthiobutyric acid;2-Oxo-4-methylthiobutanoate;2-Oxo-4-methylthiobutanoic acid	-9.5582056036615;-9.45821966573052	MS1 mz matched	147.012	78.825	0.00188045	0.00183676	0.00178222	0.00722879	0.00619708	0.0111456	0.00020897	0.000224813	0.000176892	0.024853	-5.33044	0.0338078	1.19739	down
meta_47	D-(+)-3-Phenyllactic acid	0.6841			MS2 reverse	147.045	109.921	0.000308177	0.000248039	0.00023151	0.000580866	0.000302705	0.000461007	0.000186179	0.000195384	0.000200664	0.433018	-1.2075	0.0870935	1.06655	unchanged
meta_48	DL-3-Phenyllactic acid	0.7379			MS2 forward	147.045	247.1	0.000128971	0.000135683	0.000125819	8.08e-05	7.68e-05	5.11e-05	0.000185215	0.000166083	0.000173094	2.51242	1.32908	0.0015934	1.25159	up
meta_49	L-Methionine	0.9061			MS2 forward	148.044	273.394	0.000209034	0.0002215	0.000218266	0.000126426	0.000122319	0.000109906	0.000244839	0.000258296	0.000299108	2.23684	1.16146	0.00758894	1.24096	up
meta_50	D-Ribose	0.9935			MS2 forward	149.046	297.779	0.000369433	0.000409138	0.00043208	0.000372381	0.000411075	0.000362948	0.000287753	0.000360869	0.000591488	1.08174	0.113352	0.766832	0.210175	unchanged
meta_51	Xanthine	0.992			MS2 forward	151.026	208.685	0.000301035	0.000366216	0.000325426	0.000184939	9.89e-05	4.6e-05	0.000181168	0.000306908	0.000349311	2.53877	1.34413	0.0619859	1.01766	unchanged
meta_52	2-Hydroxyphenylacetic acid	0.9941			MS2 forward	151.04	44.849	0.000651541	0.000613414	0.000557108	0.000918592	0.000949391	0.000909477	0.000541891	0.000579948	0.000435094	0.56056	-0.835059	0.00751455	1.24265	down
meta_53	Ribitol	0.9598			MS2 forward	151.061	242.574	9.37e-05	9.17e-05	0.000101527	0.000107683	0.000106981	0.000119034	9.97e-05	8.38e-05	6.15e-05	0.734193	-0.445768	0.10351	0.998633	unchanged
meta_54			Dimefox	-0.840543	MS1 mz matched	153.067	195.484	8.52e-05	9.87e-05	9.72e-05	6.87e-05	0.000129439	0.000119318	7.53e-05	9.47e-05	2.84e-05	0.624828	-0.67847	0.218379	0.765604	unchanged
meta_55			Methylacetoacetic acid;Alpha-ketoisovaleric acid;Acetoxyacetone;Ethyl pyruvate;Glutarate semialdehyde;2-Methylacetoacetic acid;Levulinic acid;2-Oxovaleric acid;3-Methyl-2-oxobutanoic acid;3-Methyl-2-oxobutyric acid;3-Methyl-2-oxobutanoate;2-Oxo-3-methylbutanoate;2-Oxoisovalerate;2-Oxoisopentanoate;alpha-Ketovaline;2-Ketovaline;2-Keto-3-methylbutyric acid;3-Oxopentanoic acid;3-Oxopentanoate;5-Oxop…	-11.5823417625047;-11.5823417625047;-11.5823417625047;-11.5823417625047;-11.5823417625047;-11.5823417625047;-11.5823417625047;-11.5823417625047;-11.2023287056271;-11.2023287056271;-11.2023287056271;-11.2023287056271	MS1 mz matched	156.067	31.5055	0.00287351	0.00286497	0.00282673	0.000517022	0.00251428	0.00131497	0.00321897	0.00148557	0.00116134	1.34964	0.432571	0.589062	0.355731	unchanged
meta_56					Unmapped	156.991	347.68	0.00151541	0.00151541	0.00151629	0.00148168	0.00155879	0.0016019	0.00168422	0.00175092	0.00152988	1.0695	0.0969399	0.241732	0.731605	unchanged
meta_57	Allantoin	0.9785			MS2 forward	157.037	180.663	0.00148475	0.00144613	0.00148015	0.00174887	0.00195431	0.00185466	0.00168141	0.00168865	0.00118947	0.820378	-0.285639	0.172068	0.880017	unchanged
meta_58			Heptyl acetate;Propyl hexanoate;3-Methylbutyl 2-methylpropanoate;3-Heptyl acetate;Isoamyl butyrate;Methyl caprylate;3-Octyl formate;Butyl 3-methylbutanoate;Pelargonic acid;Butyl 2-methylbutanoate;xi-2-Ethylheptanoic acid;Hexyl propionate;5-Methylhexyl acetate;Butyl pentanoate;Octyl formate;1-Hydroxy-3-nonanone;1-Methylbutyl butanoate;Isopropyl hexanoate;4-Methyloctanoic acid;2-Methylpropyl 3-meth…	2.02490750314496;2.02490750314496;2.02490750314496;2.02490750314496;2.02490750314496;2.02490750314496;2.02490750314496;2.02490750314496;2.02490750314496;2.02490750314496;2.02490750314496;2.02490750314496;2.02490750314496;2.02490750314496;2.02490750314496;2.02490750314496;2.02490750314496;2.02490750314496;2.02490750314496;2.02490750314496;2.02490750314496;2.02490750314496;2.02490750314496;2.024907…	MS1 mz matched	157.123	50.366	0.0012005	0.00117297	0.00122868	0.000379623	0.000431323	0.000478185	0.00204552	0.00245163	0.00151204	4.66143	2.22077	0.0275193	1.19861	up
meta_59					Unmapped	158.083	319.213	0.000100304	9.55e-05	9.67e-05	0.000110234	7.88e-05	9.89e-05	0.0001024	0.000122065	6.35e-05	1.00017	0.000239496	0.999399	0.00200488	unchanged
meta_60	Pimelic acid	0.9667			MS2 reverse	159.066	350.746	3.1e-05	2.34e-05	2.94e-05	4.76e-05	4.37e-05	6.5e-05	2.22e-05	1.98e-05	2.23e-05	0.412235	-1.27846	0.0409301	1.17604	down
meta_61			2,4-Dichlorotoluene;Benzal chloride	-11.8569073176122;-11.8569073176122	MS1 mz matched	160.027	28.895	0.000651589	0.000751201	0.000688782	0.000170542	0.00061995	0.000260112	0.00143612	0.00151078	8.43e-05	2.88523	1.52869	0.288127	0.714387	unchanged
meta_62			Purine;Purine;Purine base	-4.96569595848402;-4.99818399307832	MS1 mz matched	160.062	264.39	0.000374217	0.000256997	0.000353713	0.000262595	0.000316567	0.000334174	0.000340823	0.000335985	0.000278864	1.04635	0.0653703	0.655566	0.27732	unchanged
meta_63	3-Hydorxy-3-methylglutaric acid	0.7561			MS2 reverse	161.046	297.73	0.000836404	0.000724213	0.000777038	0.000632025	0.000704195	0.000696877	0.000927266	0.000842985	0.000806036	1.26717	0.341614	0.0184721	1.14808	up
meta_64			P-Dichlorobenzene;m-Dichlorobenzene;1,4-Dichlorobenzene;p-Dichlorobenzene;1,2-Dichlorobenzene;o-Dichlorobenzene;1,3-Dichlorobenzene;meta-Dichlorobenzene	-20.407885607096;-20.407885607096;-20.407885607096;-20.407885607096;-20.407885607096	MS1 mz matched	163.018	88.977	0.00487461	0.00346878	0.00370417	0.00150834	0.00473087	0.00322641	0.00373944	0.00299651	0.0012193	0.840436	-0.25079	0.695904	0.273985	unchanged
meta_65	Phenylpyruvate	0.997			MS2 forward	163.04	45.863	0.00747684	0.00708917	0.00692704	0.0255164	0.0186905	0.0202406	0.000852684	0.000796573	0.000591605	0.0347703	-4.846	0.0097002	1.24312	down
meta_66	L-Iditol	0.8046			MS2 forward	163.061	206.69	0.000543341	0.000588426	0.000591195	0.000610003	0.000549255	0.000572199	0.000643037	0.000642574	0.000530167	1.0487	0.0686	0.549279	0.414919	unchanged
meta_67	Formylanthranilic acid	0.8846			MS2 forward	164.035	73.1405	0.000276326	0.000306642	0.000274863	0.000684559	0.000713796	0.000768683	0.000148453	0.000130533	0.00012129	0.184711	-2.43666	0.000711888	1.26939	down
meta_68	L-Phenylalanine	0.9975			MS2 forward	164.072	247.219	0.00230224	0.00225307	0.00219753	0.00119951	0.0012076	0.00119016	0.00316195	0.00323924	0.00304942	2.62717	1.39351	0.000729101	1.26983	up
meta_69			Phthalic acid;Benzoquinoneacetic acid;3,4-Methylenedioxybenzoic acid;Terephthalic acid;Phthalate;o-Phthalic acid;1,2-Benzenedicarboxylic acid;4-Hydroxyphenylglyoxylate;4-Hydroxybenzoylformate;4-Hydroxyphenylglyoxylic acid;2-(4-Hydroxyphenyl)-2-oxoacetate;Terephthalate;Terephthalic acid;1,4-Benzenedicarboxylic acid;3-Formylsalicylic acid;2-Hydroxyisophthalaldehydic acid;4-Formylsalicylic acid;4-Fo…	-9.68941070704023;-9.68941070704023;-9.68941070704023;-9.68941070704023;-9.63700997307824;-9.63700997307824;-9.63700997307824;-9.63700997307824;-9.63700997307824	MS1 mz matched	165.022	27.497	0.00209809	0.00214003	0.00219672	0.00104082	0.00151026	0.00123697	0.00180773	0.00133191	0.00509332	2.1734	1.11996	0.336526	0.672827	unchanged
meta_70	1,2-Benzenedicarboxylic acid	0.9499			MS2 forward	165.019	279.126	6.88e-05	7.29e-05	7.79e-05	7.87e-05	8.52e-05	9.46e-05	5.02e-05	3.68e-05	7.61e-05	0.631126	-0.663999	0.0953324	1.00591	unchanged
meta_71	Phenyllactic acid	0.9574			MS2 forward	165.056	109.77	0.00243009	0.00216443	0.00227021	0.00355529	0.00328932	0.0043375	0.00162263	0.00156348	0.0013097	0.402055	-1.31454	0.0133326	1.22526	down
meta_72			Ethyl 1-(methylthio)ethyl disulfide;1-(Ethylthio)ethyl methyl disulfide;Ethyl (ethylthio)methyl disulfide;Methyl 1-(methylthio)propyl disulfide;1,2-Dinitrobenzene;o-Dinitrobenzene	19.0845655198909;19.0845655198909;19.0845655198909;19.0845655198909;-22.5042570071597	MS1 mz matched	167.013	259.512	8.1e-05	6.98e-05	8.58e-05	0.000144172	0.00015388	0.000196161	6.63e-05	8.02e-05	6.67e-05	0.431263	-1.21336	0.0211027	1.2086	down
meta_73	Uric acid	0.9758			MS2 forward	167.022	312.747	0.000384904	0.000433524	0.000621462	0.00115776	0.00100739	0.00154129	0.000260099	0.000297599	0.000602646	0.313062	-1.67548	0.0152805	1.16501	down
meta_74	3-Hydroxymandelic acid	0.9265			MS2 forward	167.035	197.631	0.000109696	0.000101464	0.000157214	0.000414739	0.000469156	0.000526048	2.72e-05	2.5e-05	2.58e-05	0.0553074	-4.17638	0.00518387	1.26311	down
meta_75			L-2,3-Dihydrodipicolinate;2-Furoylglycine;L-2,3-Dihydrodipicolite;Dihydrodipicolinic acid;Dihydrodipicolite;2,3-Dihydrodipicolite;(S)-2,3-Dihydropyridine-2,6-dicarboxylate;3,5-Dihydroxyanthranilate;3,5-Dihydroxyanthranilic acid;3-Methylpyrrole-2,4-dicarboxylic acid;2-Methoxy-5-nitrophenol;5-Nitroguaiacol;2-Methoxy-4-nitrophenol;4-Nitroguaiacol;4-Methyl-5-nitrocatechol	-14.8351690350634;-14.8351690350634;-14.7896176883693;-14.7896176883693;-14.7896176883693;-14.7896176883693;-14.7896176883693;-14.7896176883693	MS1 mz matched	168.028	380.063	0.000109556	0.000128851	0.000143767	0.000187329	0.000172099	0.000194684	9.49e-05	0.000106884	0.000124469	0.588705	-0.764384	0.00276185	1.2251	down
meta_76			Diethylthiophosphate;Diethylthiophosphoric acid;DETP	4.81541068627586;4.52955503789391	MS1 mz matched	169.017	39.215	0.000234048	0.000256345	0.000223935	0.000181558	0.000213823	0.00020161	0.000100388	9.64e-05	0.000114223	0.520914	-0.940884	0.00242903	1.24374	down
meta_77			(-)-3-Cyanomethyl-3-hydroxy-1H-indol-2(3H)-one;Sodium hexafluorosilicate	-24.3408200830965;-7.97636867835799	MS1 mz matched	169.041	35.9195	0.000375015	0.000374355	0.000403165	0.000756407	0.00118758	0.000973761	0.000101389	0.000126227	0.000129231	0.122302	-3.03148	0.0201726	1.22575	down
meta_78			D-Glyceraldehyde 3-phosphate;Dihydroxyacetone phosphate;Imetit	24.0800480778101;24.0800480778101;-4.14553229228892	MS1 mz matched	169.062	245.582	0.000129197	0.000120466	0.000126212	8.87e-05	0.000165548	0.000127716	0.000111058	0.000131905	4.62e-05	0.757064	-0.401513	0.416076	0.53842	unchanged
meta_79					Unmapped	172.991	25.441	0.00362867	0.00464237	0.00248731	0.0127338	0.0116472	0.00687008	0.00432096	0.00303769	0.00167304	0.289004	-1.79084	0.0387854	1.11249	down
meta_80	cis-Aconitate	0.9731			MS2 forward	173.009	416.907	6.28e-05	7.86e-05	8.3e-05	0.000117844	0.000109383	0.000131357	5.47e-05	6.64e-05	5.85e-05	0.50102	-0.997059	0.00346596	1.24059	down
meta_81	L-Arginine	0.9281			MS2 forward	173.105	506.078	0.000206349	0.000225355	0.000225992	0.000228683	0.000251688	0.000294024	0.000300247	0.00031415	0.000265933	1.1368	0.184974	0.219141	0.735546	unchanged
meta_82	Indoleacetic acid	0.915			MS2 forward	174.056	135.478	0.000619326	0.000458312	0.000724363	0.000707639	0.000906921	0.000834484	0.000325108	0.00044516	0.000302132	0.437886	-1.19137	0.0041409	1.21852	down
meta_83	L-Citrulline	0.9896			MS2 forward	174.088	379.803	6.61e-05	8.22e-05	8.1e-05	8.02e-05	7.32e-05	8.18e-05	7.03e-05	7.31e-05	6.2e-05	0.872786	-0.196301	0.082041	0.971677	unchanged
meta_84	5,6,7,8-tetrahydro-2-Naphthoic Acid	0.9005			MS2 reverse	175.072	315.393	4.69e-05	5.92e-05	3.93e-05	2.09e-05	1.81e-05	1.4e-05	7.52e-05	8.01e-05	7.85e-05	4.40945	2.1406	3.67e-05	1.2692	up
meta_85	N-Formylmethionine	0.91			MS2 forward	176.038	196.758	4.5e-05	4.46e-05	5.54e-05	2.27e-05	3.56e-05	3.09e-05	4.67e-05	3.46e-05	3.95e-05	1.35477	0.43805	0.111257	0.903827	unchanged
meta_86	Indole	0.9997			MS2 reverse	176.072	109.765	0.000726528	0.000669081	0.000806428	0.000223457	0.000400791	0.000186815	0.00125268	0.00115909	0.000290254	3.33147	1.73616	0.171088	0.902409	unchanged
meta_87			N'-nitrosonornicotine;N'-Nitrosonornicotine;NNN	14.4542150075338;14.521978065279	MS1 mz matched	176.093	265.428	0.000269961	0.000235943	0.0002633	0.000248407	0.000262863	0.000280898	0.000285969	0.000263248	0.00015028	0.883018	-0.179486	0.541121	0.435178	unchanged
meta_88	Cyclohexylsulfamate	0.6697			MS2 forward	178.053	44.42	0.000102259	0.000102904	0.000110047	0.000214486	0.000520731	0.000318717	8.43e-05	0.00016458	0.000112471	0.34282	-1.54448	0.115924	0.999828	unchanged
meta_89	Aspirin	0.9815			MS2 reverse	179.035	41.862	0.00146433	0.00140928	0.00122442	0.000368171	0.00160638	0.000885434	0.000413773	0.0001802	0.000158838	0.263222	-1.92565	0.18466	0.886289	unchanged
meta_90	myo-Inositol	0.9143			MS2 forward	179.056	383.983	0.000558472	0.000581774	0.000516214	0.00054044	0.000453713	0.000438927	0.000441106	0.000558434	0.000668297	1.16381	0.21886	0.364237	0.608398	unchanged
meta_91	D-Fructose	0.9505			MS2 forward	179.056	297.711	0.0128776	0.0116641	0.0120152	0.00997452	0.0118865	0.0114928	0.0143453	0.0132239	0.0132323	1.22329	0.290772	0.0301738	1.10433	up
meta_92	L-Sorbose	0.8327			MS2 forward	179.056	264.301	0.000316752	0.000280648	0.000275616	0.00025133	0.000257254	0.000220347	0.000500036	0.000478343	0.000528279	2.06694	1.0475	0.000204227	1.26198	up
meta_93	Hydroxyphenyllactic acid	0.9582			MS2 forward	181.05	195.676	5.42e-05	4.95e-05	6.71e-05	7.62e-05	8.49e-05	7.39e-05	4.79e-05	4.1e-05	8.61e-05	0.744576	-0.425509	0.287397	0.722662	unchanged
meta_94	D-Sorbitol	0.7785			MS2 forward	181.071	291.538	0.000177155	0.000177649	0.000157605	0.000149875	0.000158663	0.000152716	0.000196047	0.000214975	0.000222357	1.37317	0.457512	0.0116585	1.21963	up
meta_95	Saccharin	0.8626			MS2 forward	181.992	31.471	0.000232853	0.000282418	0.000293018	0.000622971	0.000385459	0.000511814	0.000409647	0.00111384	0.000333744	1.22166	0.288848	0.700372	0.26531	unchanged
meta_96			p-Hydroxyphenylacetothiohydroximate	-18.167	MS1 mz matched	182.032	275.722	0.000620621	0.000634735	0.000721136	0.000685371	0.000694449	0.000734453	0.000518786	0.000560713	0.000717093	0.849745	-0.234898	0.216769	0.830532	unchanged
meta_97	4-Pyridoxic acid	0.9955			MS2 forward	182.046	42.5125	0.00834251	0.00818984	0.00816998	0.00934906	0.00882036	0.0098847	0.0056038	0.00625525	0.00760246	0.693713	-0.527589	0.0227059	1.1577	down
meta_98	L-Glutamine	0.8615			MS2 reverse	183.016	249.179	7.39e-05	8.72e-05	7.39e-05	9.11e-05	9.91e-05	0.000107431	6.24e-05	7.33e-05	7.1e-05	0.694409	-0.526143	0.00833717	1.19989	down
meta_99			1-Naphthaleneacetic acid;Biphenyl-2,3-diol;2,3-Dihydroxybiphenyl;3-Phenylcatechol;2,2'-Dihydroxybiphenyl;(+/-)-trans-Acephthene-1,2-diol;Eutypine;4-Hydroxy-3-(3-methyl-3-butene-1-ynyl)benzaldehyde;Chimaphylin;Chimaphilin;1-phthylacetic acid;A;4,4'-Dihydroxybiphenyl;4,4'-Biphenyldiol;3,5-Dihydroxybiphenyl;3,5-Biphenyldiol;5-Phenylresorcinol;5-Methyl-1-phthoate	20.2587139508705;20.1490744518894;20.1490744518894;20.1490744518894;20.1490744518894;20.1490744518894;20.1490744518894;20.1490744518894;20.1490744518894;20.1490744518894	MS1 mz matched	185.072	146.614	0.000490086	0.000447382	0.000481902	0.000524038	0.000560765	0.000555595	0.000407611	0.000420405	0.000391075	0.743168	-0.42824	0.000892018	1.2512	down
meta_100			3-Fumarylpyruvate;Calligonine;Elaeagnine;Tetrahydroharman;Paraquat;1,1'-Dimethyl-4,4'-bipyridinium	-5.758684367925;11.4348225323664;11.4348225323664	MS1 mz matched	185.118	49.0825	0.000524158	0.000412881	0.000487354	0.000254015	0.000329594	0.00039952	0.000717783	0.000763065	0.000673234	2.19105	1.13162	0.00286701	1.22634	up
meta_101			Pydanon;Hexahydro-4-hydroxy-3,6-dioxopyridazine-4-acetic acid	-7.97795	MS1 mz matched	187.042	225.289	0.0133473	0.0127661	0.0147497	0.0110026	0.0109313	0.0111528	0.0178656	0.0170945	0.0165296	1.5562	0.638031	0.00321351	1.2622	up
meta_102	4-Methoxyphenylacetic acid	0.9725			MS2 reverse	187.041	33.929	0.000383987	0.000344672	0.000330302	0.000352014	0.000234248	0.000155976	0.00144999	0.000681763	0.000367222	3.3668	1.75138	0.207346	0.858355	unchanged
meta_103	Azelaic acid	0.9968			MS2 forward	187.097	327.803	0.000177722	0.000166803	0.000203889	0.00028095	0.000285354	0.000341653	9.37e-05	0.000120451	0.000131656	0.380894	-1.39254	0.00287675	1.24275	down
meta_104	3-Hydroxycapric acid	0.9993			MS2 reverse	187.134	110.212	0.000203228	0.000185363	0.000156344	0.000217118	0.000191033	0.000347705	0.000157057	0.000171164	0.000331017	0.872174	-0.197312	0.68587	0.284396	unchanged
meta_105	Kynurenic acid	0.9999			MS2 reverse	188.035	192.398	8.08e-05	9.43e-05	6.87e-05	0.000118584	0.00013206	0.000225995	4.52e-05	4.55e-05	4.34e-05	0.281491	-1.82884	0.0774731	1.10786	unchanged
meta_106	3-Indolepropionic acid	0.6546			MS2 forward	188.071	109.214	0.000475549	0.000458227	0.000456391	0.00192121	0.00166537	0.00215807	5.17e-05	6.06e-05	8.63e-05	0.0345757	-4.8541	0.00566491	1.25912	down
meta_107					Unmapped	188.939	379.115	0.000852214	0.000851701	0.000837474	0.000728248	0.000690154	0.000683279	0.00096885	0.000971384	0.000854989	1.32999	0.41142	0.0171717	1.20219	up
meta_108					Unmapped	188.939	362.178	0.000491449	0.000506844	0.000462831	0.000397351	0.000417132	0.000430502	0.000592948	0.000588646	0.000549177	1.39019	0.475287	0.00116037	1.24182	up
meta_109			Nitroxoline;4-Nitroquinoline N-oxide;4-Nitroquinoline 1-oxide;Nitrochin	12.8795400586283;13.1010777854929	MS1 mz matched	189.04	234.425	0.000287765	0.000288506	0.000314601	0.000257057	0.000266381	0.000229985	0.000421993	0.000468185	0.000493742	1.83684	0.877228	0.00298068	1.2417	up
meta_110			4-Hydroxyphthalide;Phenylglyoxylic acid;(E)-8-Hydroxy-2-octene-4,6-diynoic acid;3,4-Methylenedioxybenzaldehyde;1,4-Benzodioxin-2(3H)-one;alpha-Oxo-benzeneacetic acid;Benzoylformate;Benzoylformic acid;Phenylglyoxylic acid;Phenylglyoxylate;2-Oxo-2-phenylacetate;2-Carboxybenzaldehyde;Phthalaldehydic acid;o-Formylbenzoic acid;2-Formylbenzoic acid;2-Formylbenzoate;Piperol	-24.6221308249452;-24.6221308249452;-24.6221308249452;-24.6221308249452;-24.6221308249452;-24.6614548792631;-24.6614548792631;-24.6614548792631	MS1 mz matched	190.05	31.3765	0.0030164	0.00297996	0.00252187	0.0011738	0.00559234	0.00323205	0.000449264	0.000160486	0.000519976	0.112993	-3.14569	0.145567	0.970643	unchanged
meta_111	5-Hydroxyindoleacetate	0.9737			MS2 forward	190.051	251.099	0.000111261	0.000128525	0.000126196	0.000171304	0.000166892	0.000179848	0.00010265	0.000105518	0.00011393	0.621758	-0.685575	0.000230346	1.25913	down
meta_112					Unmapped	194.927	406.716	0.000548979	0.00079631	0.000896754	0.000789742	0.000787541	0.000765462	0.000929288	0.000693794	0.000627217	0.96054	-0.058083	0.769038	0.200186	unchanged
meta_113	Galactonic acid	0.8609			MS2 forward	195.051	343.632	0.000254242	0.000219183	0.000243402	0.000349728	0.000275259	0.000354453	0.000217192	0.000190182	0.000362953	0.786498	-0.346485	0.329263	0.640934	unchanged
meta_114	IS	0.8605			MS2 forward	198.032	231.487	0.00180194	0.00177657	0.00179769	0.00162524	0.00190659	0.00181875	0.00190839	0.00202065	0.00160811	1.03487	0.0494474	0.69984	0.245864	unchanged
meta_115	p-CHLOROPHENYLALANINE	0.7953			MS2 forward	198.032	265.863	0.000356853	0.000346475	0.000388477	0.000335983	0.000320412	0.000353595	0.000499956	0.000587528	0.000475911	1.54793	0.630342	0.0250847	1.18375	up
meta_116			1-(Methylthio)-1-hexanethiol;Butyl propyl disulfide;Butyl isopropyl disulfide;L-Rhamnose;6-Deoxy-L-mannose;L-Mannomethylose;L-Rhamnopyranose;2-Deoxy-D-glucose;2-Deoxy-D-arabino-hexose;D-arabino-2-Deoxyhexose;L-Rhamnulose;6-Deoxy-L-fructose;6-Deoxy-D-galactose;D-Fucose;6-Deoxy-L-galactose;L-Fucose;D-Rhamnose;6-Deoxy-D-mannose;D-Mannomethylose;L-Fuculose;6-Deoxy-L-tagatose;beta-D-Fucose;beta-L-Rham…	-2.08387500104639;-2.08387500104639;-2.08387500104639;3.04750759584062;3.04750759584062;3.04750759584062;3.04750759584062;3.04750759584062;3.04750759584062;3.04750759584062;3.04750759584062;3.04750759584062;3.04750759584062;3.04750759584062;3.04750759584062;3.04750759584062;3.04750759584062;3.04750759584062;3.04750759584062;3.04750759584062;3.04750759584062;3.04750759584062;3.04750759584062;3.047…	MS1 mz matched	199.038	206.69	0.000714123	0.00076843	0.000686973	0.00077428	0.000674602	0.000727415	0.000805002	0.000811856	0.000596622	1.01709	0.0244421	0.882503	0.107573	unchanged
meta_117			2-Hexenoylcholine;Tegafur	23.8693013816457;13.6475974323068	MS1 mz matched	199.17	47.787	0.000197858	0.000208171	0.000202318	8.2e-05	7.89e-05	5.4e-05	0.000519561	0.00042479	0.000399919	6.25448	2.64489	0.00664801	1.25032	up
meta_118			Chlorphenesin;4-Chloro-3,5-dimethoxybenzyl alcohol;Chlorphenesin	6.57346147667619;6.57346147667619;6.43437898584443	MS1 mz matched	201.038	225.242	0.000758357	0.000666221	0.000492618	0.000587808	0.000509242	0.000550455	0.0011702	0.000806578	0.00096776	1.78727	0.837756	0.0488476	1.14536	up
meta_119			Piperazine phosphate	-14.3513	MS1 mz matched	201.057	239.559	0.000386731	0.000417032	0.000367881	0.000412527	0.000425243	0.000501009	0.000290255	0.000295563	0.000390453	0.729225	-0.455565	0.0487746	1.04847	down
meta_120	Sebacic acid	0.7763			MS2 forward	201.113	306.496	5.03e-05	5.48e-05	5.64e-05	3.03e-05	5.7e-05	6.02e-05	4.75e-05	4.07e-05	7.62e-05	1.11504	0.157089	0.715791	0.229132	unchanged
meta_121	1-Methylxanthine	0.7806			MS2 forward	203.001	27.4255	0.000596785	0.000526135	0.000499241	0.000715733	0.0007665	0.000614815	0.000530883	0.00074257	0.000453105	0.823328	-0.280461	0.294091	0.681645	unchanged
meta_122					Unmapped	203.032	29.434	0.000708269	0.000942106	0.000833093	0.000901866	0.00047976	0.000390591	0.00130817	0.00150942	0.000106869	1.65016	0.722609	0.480263	0.491746	unchanged
meta_123	L-Tryptophan	0.9981			MS2 forward	203.082	248.247	0.00339026	0.00371855	0.00373597	0.00422864	0.00425554	0.0047944	0.00292617	0.00317751	0.00373957	0.741288	-0.431895	0.0218818	1.13244	down
meta_124	Indolelactic acid	0.9694			MS2 forward	204.066	140.013	0.000533883	0.000419774	0.000481567	0.000478641	0.000554028	0.000535223	0.000339694	0.000393826	0.000292808	0.654591	-0.611334	0.00944753	1.18461	down
meta_125			Etidronic acid;Etidronic acid;1-Hydroxyethylidene-1,1-diphosphonic acid;Ethane-1-hydroxy-1,1-bisphosphote	16.8681053634915;16.9923946896461	MS1 mz matched	204.97	363.686	0.000852561	0.000828614	0.000894556	0.000710574	0.000722329	0.000766011	0.00105302	0.000983944	0.00086811	1.32114	0.401784	0.0387944	1.14469	up
meta_126					Unmapped	204.981	38.539	0.000689489	0.000678427	0.000689128	0.000453511	0.000413533	0.000424492	0.00040106	0.000395047	0.000396355	0.92329	-0.115144	0.106203	1.01349	unchanged
meta_127			Carbamazepine iminoquinone;2H-Dibenz[b,f]azepin-2-one	-8.67442777085538;-8.60730077598573	MS1 mz matched	206.067	206.808	0.00011432	9.84e-05	9.28e-05	0.000107537	8.4e-05	9.16e-05	0.000120256	0.000109809	7.81e-05	1.08824	0.122001	0.603027	0.363868	unchanged
meta_128	N-Carbamylglutamate	0.8954			MS2 reverse	206.082	285.301	6.71e-05	6.99e-05	5.66e-05	3.01e-05	3.01e-05	2.4e-05	8.63e-05	0.000108301	7.58e-05	3.21088	1.68297	0.0192956	1.21216	up
meta_129			Miglitol;N-Ethylglycocyamine;Miglitol;2-Deoxy-2-dimethylamino-alpha-D-Glucose	20.8936601073573;20.7618437869248;20.7618437869248;20.7618437869248	MS1 mz matched	206.103	358.903	4.58e-05	4.01e-05	4.21e-05	4.22e-05	3.58e-05	3.98e-05	4.66e-05	6.36e-05	5.16e-05	1.37264	0.456955	0.0865762	1.02176	unchanged
meta_130			Stipitatote	-21.1581	MS1 mz matched	206.996	28.122	0.00433126	0.00436656	0.00388826	0.00252755	0.00385979	0.0034532	0.00369976	0.00384561	0.00194134	0.964044	-0.0528287	0.880399	0.115612	unchanged
meta_131	D-Arabinono-1,4-lactone	0.8828			MS2 reverse	207.051	295.127	9.18e-05	0.000105006	9.51e-05	0.000142978	6.63e-05	5.74e-05	0.000174888	0.00018675	0.000147632	1.90958	0.933258	0.0801529	1.04102	unchanged
meta_132	L-Kynurenine	0.9973			MS2 forward	207.077	251.095	7.75e-05	8.91e-05	9.93e-05	0.000123399	0.000118595	0.000129661	7.59e-05	7.33e-05	7.24e-05	0.596176	-0.746191	0.00197364	1.2623	down
meta_133	(R)-mevalonic acid 5-Phosphate	0.658			MS2 reverse	209.118	49.133	0.00120304	0.00130576	0.00109061	0.000461219	0.000583531	0.000467349	0.00147784	0.00212499	0.0020454	3.73536	1.90125	0.0181189	1.21497	up
meta_134	N1-Methyl-2-pyridone-5-carboxamide	0.9897			MS2 reverse	211.072	88.26	9.39e-05	0.000128358	9.89e-05	0.000112946	0.00011445	0.000114583	7.42e-05	8.25e-05	9.64e-05	0.7399	-0.434598	0.043651	1.16756	down
meta_135			3-[[5-Methyl-2-(1-methylethyl)cyclohexyl]oxy]-1,2-propanediol;	3.49844179040396;	MS1 mz matched	211.17	39.914	0.000237052	0.000189122	0.00025081	0.000212358	0.000207448	0.000253705	0.000211202	0.000186285	0.000196385	0.881756	-0.181549	0.205561	0.813219	unchanged
meta_136	Indoxyl sulfate	0.8875			MS2 forward	212.002	27.4935	0.0326838	0.033737	0.0305288	0.0319461	0.0297486	0.0279995	0.0232614	0.0217438	0.0163327	0.683855	-0.548238	0.0274907	1.12811	down
meta_137	sn-Glycerol 3-phosphoethanolamine	0.9946			MS2 forward	214.048	383.539	2.86e-05	2.76e-05	3.13e-05	3.85e-05	2.3e-05	2.33e-05	2.24e-05	3.77e-05	4.18e-05	1.20052	0.263661	0.509214	0.443801	unchanged
meta_138			Tyramine-O-sulfate;	16.3895392637625;	MS1 mz matched	216.044	44.515	0.000201261	0.000193006	0.000146526	2.68e-05	0.000272875	4.82e-05	0.000192575	9.93e-05	6.19e-05	1.01705	0.0243887	0.983484	0.0138143	unchanged
meta_139					Unmapped	216.909	406.716	0.000139506	0.000199613	0.000232406	0.000195526	0.000241991	0.000215325	0.000231015	0.000248563	0.000203177	1.04582	0.0646334	0.625076	0.311664	unchanged
meta_140			Tyrosol 4-sulfate;4,4'-Biphenyldithiol;4,4'-Dimercaptobiphenyl;4,4'-Thiobiphenyl	-4.10090785137855;7.33869547347553	MS1 mz matched	217.017	28.775	0.00342992	0.00329917	0.00303481	0.00222273	0.00216892	0.00208757	0.00121665	0.00121357	0.000968124	0.5245	-0.930987	0.00184917	1.2505	down
meta_141	Pantothenate	0.9924			MS2 forward	218.103	261.521	0.000651278	0.000794184	0.000672556	0.000941309	0.000947627	0.00094835	0.000418854	0.000518143	0.00080254	0.613099	-0.705808	0.0861072	1.07836	unchanged
meta_142	L-Carnitine	0.802			MS2 forward	220.118	345.476	7.39e-05	9.21e-05	8.6e-05	8.11e-05	7.63e-05	7.18e-05	0.000128937	0.00013759	0.000125269	1.7093	0.773406	0.000452782	1.25639	up
meta_143			Fenclorim	2.26661	MS1 mz matched	222.991	45.826	0.0053627	0.00547118	0.00479082	0.00374119	0.00405232	0.00397492	0.00403958	0.00404848	0.00348531	0.983425	-0.0241137	0.775814	0.206956	unchanged
meta_144			Radium-224	-2.50468	MS1 mz matched	223.02	371.091	0.00708726	0.00684532	0.00676475	0.0063175	0.0064712	0.00670489	0.00942316	0.00903328	0.00759433	1.33638	0.418325	0.0539705	1.12704	unchanged
meta_145	D-Quinovose	0.9879			MS2 forward	223.082	206.69	0.00171013	0.00182315	0.00181127	0.0018282	0.00170528	0.00182067	0.0019793	0.00191116	0.00159873	1.02522	0.0359381	0.744998	0.229723	unchanged
meta_146	L-Carnosine	0.9979			MS2 forward	225.099	410.74	0.000495752	0.0005032	0.000433109	0.000440622	0.000348906	0.000368392	0.000472686	0.000551588	0.000536456	1.34787	0.430686	0.0227899	1.11968	up
meta_147	Myristoleic acid	0.9999			MS2 reverse	225.185	46.485	0.000123453	0.000151482	0.000177867	7.92e-05	0.000114858	9e-05	0.000230626	0.000270846	0.000259873	2.68006	1.42227	0.000620246	1.24421	up
meta_148					Unmapped	226.027	172.209	0.000173936	0.000177368	0.000173195	6.99e-05	0.000161823	0.000141255	0.000448456	0.000279511	0.000100177	2.22038	1.15081	0.267277	0.746937	unchanged
meta_149			Selenocysteine;5-Nitro-ortho-anisidine;2-Methoxy-5-nitroaniline	5.95060993737788;-14.8762150150169	MS1 mz matched	227.064	362.863	0.00025788	0.000258927	0.000292999	0.000247024	0.000228551	0.000262908	0.000397764	0.000327049	0.000371757	1.4849	0.570362	0.01524	1.18961	up
meta_150	2'-Deoxyuridine	0.8377			MS2 forward	227.067	117.988	0.00023386	0.000244046	0.000281836	0.00025799	0.000260365	0.000285131	0.000276254	0.000167398	0.000171144	0.76516	-0.386166	0.215497	0.82477	unchanged
meta_151			Pemirolast;Tetradecanoic acid;Tetradecanoate;Myristic acid	3.94373430449159;9.20209509801269	MS1 mz matched	227.201	46.4785	0.000679819	0.000646788	0.000734437	0.000410285	0.000390763	0.000394739	0.00111769	0.00119667	0.00110751	2.8616	1.51682	0.000950287	1.26791	up
meta_152			Coriandrin;2',4'-Dihydroxy-2-biphenylcarboxylic acid;Wyeronic acid;2,4,6-Trihydroxybenzophenone;Phenyl(2,4,6-trihydroxyphenyl)-methanone;2-Hydroxy-4-(1-oxo-1,3-dihydro-2H-inden-2-ylidene)-but-2-enoic acid;2-Hydroxy-4-(2-oxo-1,3-dihydro-2H-inden-1-ylidene)but-2-enoic acid;Visgin;Bis-noryangonin;2,3-Dihydroxy-2'-carboxybiphenyl;4-Hydroxyphenyl-4-hydroxybenzoate	16.1976609256435;16.1976609256435;16.1976609256435;16.2359127855318;16.2359127855318;16.2359127855318;16.2359127855318;16.2359127855318;16.2359127855318;16.2359127855318	MS1 mz matched	229.062	146.614	0.00168988	0.00151969	0.00168523	0.00175271	0.0018254	0.00190422	0.00139752	0.00136812	0.00138532	0.757152	-0.401346	0.00774912	1.25235	down
meta_153			Thiaburimamide	8.69316	MS1 mz matched	229.061	170.341	0.00044012	0.000430263	0.000415814	0.000493849	0.000466908	0.000503465	0.000329227	0.000331383	0.000410081	0.731235	-0.451593	0.0255531	1.1656	down
meta_154			Ribose 1-phosphate;D-Arabinose 5-phosphate;Beta-L-arabinose 1-phosphate;Xylulose 5-phosphate;D-Xylulose 1-phosphate;D-Ribulose 5-phosphate;D-Ribose 5-phosphate;D-Ribose 5-phosphate;Ribose 5-phosphate;D-Ribulose 5-phosphate;D-Xylulose 5-phosphate;alpha-D-Ribose 1-phosphate;Ribose 1-phosphate;D-Ribose 1-phosphate;L-Ribulose 5-phosphate;D-Arabinose 5-phosphate;L-Xylulose 5-phosphate;alpha-D-Ribose 5…	-10.8743738858723;-10.8743738858723;-10.8743738858723;-10.8743738858723;-10.8743738858723;-10.8743738858723;-10.8743738858723;-10.8743738858723;-10.8743738858723;-10.8743738858723;-10.8743738858723;-10.8743738858723;-10.8743738858723;-10.8743738858723;-10.8743738858723;-10.8743738858723;-10.8743738858723;-10.8743738858723;-10.8743738858723;-10.8743738858723;-10.8743738858723	MS1 mz matched	229.107	38.4675	0.000227597	0.000220427	0.000176979	0.000330272	0.000310171	0.000324302	0.000141237	0.000123244	0.000168153	0.448444	-1.157	0.00158441	1.25431	down
meta_155			Ibudilast;Camoensine	8.9414395290978;8.99879596023506	MS1 mz matched	229.144	278.894	6.81e-05	6.26e-05	7.54e-05	6.54e-05	7.06e-05	5.78e-05	4.29e-05	4.07e-05	0.000106958	0.983657	-0.0237731	0.965958	0.0265055	unchanged
meta_156			Suberylglycine;Isovalerylglutamic acid;4-Bromophenylthiourea;N-p-Bromophenylthiourea	5.74313589450081;5.74313589450081;-3.89420062662645	MS1 mz matched	230.103	321.146	7.35e-05	8.63e-05	7.37e-05	9.13e-05	8.06e-05	8.8e-05	7.26e-05	7.68e-05	6.28e-05	0.816299	-0.29283	0.0418103	1.06184	down
meta_157			Thorium;Thorium-232	12.6703352027477;12.4979475353875	MS1 mz matched	231.033	26.9165	0.00297665	0.00270737	0.00209685	0.00261562	0.00251122	0.00246705	0.00281226	0.00250504	0.00200997	0.964891	-0.0515615	0.742415	0.225007	unchanged
meta_158					Unmapped	231.077	191.483	0.000164077	0.000176908	0.000158431	9.02e-05	0.000145636	0.000143599	0.000144027	0.000160143	6.33e-05	0.968303	-0.0464689	0.915516	0.0883222	unchanged
meta_159			Fenchyl acetate;Dihydrocarveol acetate;Allyl 3-cyclohexylpropionate;cis-3-Hexenyl cis-3-hexenoate;alpha-Terpineol acetate;Isopulegol acetate;Yuzu lactone;Geranyl acetate;(Z)-4-Hydroxy-6-dodecenoic acid lactone;cis-3-Hexenyl trans-2-hexenoate;(3R,3aR,7aS)-3-Butylhexahydro-1(3H)-isobenzofuranone;Ethyl 2Z,4E-decadienoic acid;cis-3-Hexenyl trans-4-hexenoate;p-Menth-1-en-9-ol acetate;(S)-Santolina ace…	13.6127961270047;13.6127961270047;13.6127961270047;13.6127961270047;13.6127961270047;13.6127961270047;13.6127961270047;13.6127961270047;13.6127961270047;13.6127961270047;13.6127961270047;13.6127961270047;13.6127961270047;13.6127961270047;13.6127961270047;13.6127961270047;13.6127961270047;13.6127961270047;13.6127961270047;13.6127961270047;13.6127961270047;13.6127961270047;13.7652354390797;13.76523…	MS1 mz matched	231.123	43.2005	0.00044523	0.000401456	0.00043226	0.00098714	0.000885197	0.00102929	0.000240757	0.000291409	0.000227243	0.261718	-1.93391	0.00089771	1.2625	down
meta_160					Unmapped	231.991	211.518	0.000233712	0.00025136	0.000274767	0.000617888	0.000639877	0.000768197	6.95e-05	7.24e-05	9.87e-05	0.11881	-3.07327	0.00477361	1.26009	down
meta_161					Unmapped	233.012	30	0.00146874	0.00166037	0.00144398	0.00194912	0.00148954	0.00160768	0.00161567	0.00176254	0.00195146	1.05614	0.078807	0.60846	0.35808	unchanged
meta_162					Unmapped	234.973	28.3445	0.000770959	0.000873089	0.000738966	0.0017349	0.00166364	0.00171158	0.00028943	0.000232878	0.000321235	0.165073	-2.59882	2.77e-06	1.27011	down
meta_163	3-Hydroxyisovaleric acid	0.7573			MS2 reverse	235.118	280.172	2.94e-05	2.85e-05	3.27e-05	5.3e-05	4.99e-05	5.67e-05	3.97e-05	4.17e-05	2.46e-05	0.664001	-0.590743	0.0666508	1.07433	unchanged
meta_164			Ketamine;Ketamine	-0.0641101231897123;0.112192735242018	MS1 mz matched	236.092	153.558	0.000115764	0.000128468	0.000122747	0.000114323	0.000116782	0.00013115	6.82e-05	6.1e-05	0.000290396	1.15825	0.211946	0.823583	0.159268	unchanged
meta_165					Unmapped	236.861	347.82	0.00184667	0.00188313	0.00174568	0.00179343	0.00177147	0.00178447	0.002148	0.00219084	0.00179114	1.14593	0.196517	0.176072	0.9098	unchanged
meta_166	Purine	0.9683			MS2 reverse	239.077	383.997	0.000360005	0.000368635	0.000350896	0.000353263	0.000288234	0.000269275	0.000294276	0.000307162	0.000490038	1.19841	0.26112	0.449992	0.524161	unchanged
meta_167	L-Anserine	0.9665			MS2 forward	239.114	403.385	4.94e-05	6.47e-05	4.77e-05	5.02e-05	5.12e-05	9.25e-05	6.63e-05	6.55e-05	6.03e-05	0.99086	-0.0132464	0.970166	0.0509063	unchanged
meta_168	D-glucosamine 6-phosphate	0.8489			MS2 forward	240.033	29.437	0.00486255	0.00496887	0.00478098	0.0029609	0.00218459	0.00229345	0.00112051	0.00103916	0.00425252	0.861976	-0.21428	0.779818	0.191583	unchanged
meta_169					Unmapped	240.042	153.077	0.000604226	0.000638615	0.000619859	0.00055277	0.000561152	0.000620324	0.000800777	0.000761276	0.000711705	1.31109	0.39077	0.00636306	1.18793	up
meta_170					Unmapped	240.043	174.663	0.000311461	0.00031913	0.000333941	0.000275715	0.000273084	0.000294472	0.000488302	0.000427388	0.000363892	1.5174	0.601606	0.0515577	1.137	unchanged
meta_171	Thymidine	0.8339			MS2 forward	241.082	107.605	0.000119481	0.000135301	0.000183826	0.000155557	0.000164068	0.00015545	0.000185644	7.17e-05	0.000158878	0.876154	-0.190743	0.626467	0.33676	unchanged
meta_172					Unmapped	241.217	45.833	0.000347884	0.000312066	0.000318341	0.000178708	0.000259417	0.000183304	0.00038011	0.000348909	0.000457012	1.90855	0.932478	0.0114983	1.16471	up
meta_173	L-homocysteic acid	0.9301			MS2 reverse	242.04	174.898	0.000112907	0.000116022	9.44e-05	0.000118818	9.5e-05	0.000113062	0.000155872	0.000153307	0.000116687	1.30296	0.381796	0.103428	0.956743	unchanged
meta_174	Cytidine	0.964			MS2 forward	242.077	236.145	0.000138621	0.000149748	0.000157196	0.000158131	0.000141398	0.000142816	0.000126702	0.000137034	0.000182624	1.00908	0.0130348	0.946499	0.053695	unchanged
meta_175					Unmapped	242.175	123.436	0.000443167	0.000352835	0.00039074	0.000753182	0.000113381	0.000174401	0.000574317	0.00159927	0.000225608	2.30479	1.20463	0.399213	0.564336	unchanged
meta_176			Bromobenzene-2,3-dihydrodiol;Bromobenzene-3,4-dihydrodiol;5,6-Indolequinone-2-carboxylic acid	-15.70491511486;-15.70491511486;-9.94650351597282	MS1 mz matched	243.007	38.4675	0.000165379	0.000180408	0.000162395	0.000179271	0.000163086	0.000206178	0.00011098	0.000109984	0.00010924	0.601976	-0.732223	0.0283832	1.20759	down
meta_177	Pseudouridine	0.9908			MS2 forward	243.062	238.378	0.00035288	0.000396577	0.000336049	0.000368515	0.000382288	0.000400137	0.000378405	0.000392302	0.000307675	0.936958	-0.0939434	0.459613	0.519228	unchanged
meta_178			Verruculotoxin;Agyrine;Rhombifoline;(1R)-3-(3-Butenyl)-1,2,3,4,5,6-hexahydro-1,5-methano-8H-pyrido[1,2-a][1,4]diazocin-8-one;Sophoramine;Thermospine;(-)-Thermopsine;Tinctorine;Tsukushimine A	8.0693781393172;8.0693781393172;8.0693781393172;8.0693781393172;8.0693781393172;8.0693781393172;8.0693781393172	MS1 mz matched	243.16	259.596	6.45e-05	8.91e-05	8.58e-05	0.000139478	0.000143243	0.000187577	4.41e-05	5.1e-05	6.24e-05	0.33487	-1.57833	0.0136497	1.22137	down
meta_179					Unmapped	246.007	32.6805	0.00277398	0.00273029	0.00264374	0.00391201	0.00318874	0.00365629	0.00170228	0.00170021	0.00171275	0.475526	-1.0724	0.0124208	1.2384	down
meta_180					Unmapped	246.98	365.823	0.00662556	0.00457813	0.00694453	0.00385575	0.00428858	0.00402589	0.0055621	0.00565846	0.00749637	1.53793	0.62099	0.0688158	1.09544	unchanged
meta_181			1-Hydroxy-6-methoxypyrene;1-Hydroxy-6-methoxypyrene;6-Methoxy-1-pyrenol;1-Methoxypyrene-6,7-oxide;7,8-Dihydropyrene-8-carboxylate;1,2-Dihydropyrene-1-carboxylate;7,8-Dihydropyrene-7-carboxylate;1,2-Dihydropyrene-2-carboxylate	17.2135432133385;17.3328598372269;17.3328598372269;17.3328598372269;17.3328598372269	MS1 mz matched	247.081	410.728	4.12e-05	3.44e-05	2.71e-05	3.24e-05	2.95e-05	3.06e-05	3.46e-05	4.41e-05	4.17e-05	1.30161	0.380294	0.0723301	1.06929	unchanged
meta_182			2-Amino-4-hydroxy-6-pteridinecarboxylic acid;	-1.44825179117348;	MS1 mz matched	247.166	265.428	7.3e-05	4.81e-05	6.38e-05	0.000107649	9.94e-05	0.000106509	4.81e-05	5.02e-05	3.65e-05	0.429905	-1.21791	0.00076156	1.25469	down
meta_183	Adenosine	0.9994			MS2 reverse	248.079	46.5055	0.0015109	0.0015858	0.0015055	0.000496264	0.000789435	0.000755221	0.00228954	0.00220954	0.00181771	3.09507	1.62997	0.00233837	1.23342	up
meta_184			5-(2'-Carboxyethyl)-4,6-Dihydroxypicolinate;5-(2'-Carboxyethyl)-4,6-dihydroxypicolite;5-(beta-Carboxyethyl)-4,6-dihydroxypicolite;Stizolobate;Stizolobic acid;Stizolobite;Stizolobinic acid	-12.7657195529119;-12.7657195529119;-12.7657195529119;-12.7657195529119	MS1 mz matched	248.15	297.931	9.1e-05	8.46e-05	7.77e-05	8.88e-05	7.34e-05	9.87e-05	8.36e-05	0.000114609	6.99e-05	1.02765	0.0393471	0.883599	0.0884719	unchanged
meta_185			4-Chloro-5-sulfamoylanthranilic acid;Oxidized Photinus luciferin	7.26493745722079;-15.1159799845356	MS1 mz matched	248.983	22.719	0.00272882	0.00289758	0.00287365	0.00232307	0.00275026	0.00225868	0.00449831	0.00492282	0.00272206	1.65619	0.727867	0.134197	0.961622	unchanged
meta_186			Hydroxymethoxyphenylcarboxylic acid-O-sulphate;3,4-Dihydroxyphenylglycol O-sulfate;	-22.8922517929684;-22.8922517929684;	MS1 mz matched	249.006	35.919	0.000714325	0.000760067	0.000817161	0.000991628	0.000856269	0.000982191	0.000834458	0.000903212	0.000720206	0.86848	-0.203435	0.149099	0.85223	unchanged
meta_187			(E)-2-Propenyl [3-(2-propenylthio)-2-propenyl] sulfate;1,1-Dichloro-2,2-diphenylethane;1-(o-Chlorophenyl)-1-(p-chlorophenyl)ethane;1-Chloro-2-[1-(4-chlorophenyl)ethyl]benzene	-9.39994603587547;-2.39969667830585;-2.39969667830585	MS1 mz matched	249.021	286.434	0.000179729	0.000158214	0.000185498	0.000250301	0.000243066	0.000281508	8.47e-05	0.000151854	0.000210462	0.576949	-0.793485	0.0831821	1.04934	unchanged
meta_188			Diflunisal;2-Hydroxy-6-oxo-6-(2-hydroxyphenoxy)-hexa-2,4-dienoate	8.08977133017065;-6.10563504483119	MS1 mz matched	249.046	362.662	0.00026078	0.000250388	0.000196427	0.000195957	0.000221091	0.000214331	0.00039219	0.000392064	0.000268819	1.6679	0.73803	0.071446	1.09098	unchanged
meta_189			Feminosulf;para-Dimethylaminoazobenzenediazo sodium sulfote	-16.7487	MS1 mz matched	250.03	379.664	8.37e-05	0.000104648	0.000115796	0.000151756	0.000154847	0.000151494	9.49e-05	8.98e-05	0.000116556	0.657478	-0.604986	0.0222428	1.21179	down
meta_190	Muramic acid	0.9948			MS2 reverse	250.093	359.16	0.000833779	0.000756409	0.000791115	0.000799329	0.000703154	0.000768055	0.000906859	0.00128567	0.00097726	1.39605	0.481352	0.116138	0.988657	unchanged
meta_191					Unmapped	252.892	347.68	0.000369004	0.00036723	0.000362705	0.000384367	0.000372708	0.000389528	0.000404613	0.000412189	0.00035044	1.018	0.0257357	0.76107	0.211013	unchanged
meta_192			Thorium;Thorium-232	12.6703352027477;12.4979475353875	MS1 mz matched	253.017	26.8345	0.00484937	0.00556985	0.00547505	0.000869785	0.000791569	0.000620723	0.00187536	0.00115317	0.014206	7.55212	2.91688	0.360393	0.646786	unchanged
meta_193			Galactosylglycerol;(2R)-1-O-beta-D-Galactopyranosylglycerol;3-beta-D-Galactosyl-sn-glycerol;Galactosylglycerol;2-O-(alpha-D-Glucopyranosyl)glycerol;2-O-alpha-D-Glucosylglycerol	-0.659582406341915;-0.659582406341915;-0.787091076695883;-0.787091076695883	MS1 mz matched	253.093	307.529	5.27e-05	4.52e-05	5.57e-05	7.7e-05	7.78e-05	8.4e-05	3.77e-05	6.27e-05	3.06e-05	0.548391	-0.866724	0.0598804	1.1191	unchanged
meta_194	cis-9-Palmitoleic acid	1			MS2 forward	253.217	45.7965	0.00333109	0.00363174	0.00354285	0.00304927	0.003141	0.00307105	0.00384917	0.00430279	0.00544753	1.46842	0.554263	0.0927755	1.06076	unchanged
meta_195			Clausine L;Methyl 6-methoxy-9H-carbazole-3-carboxylate;Ketorolac;Mukonine;Pranoprofen;1-Hydroxy-3-methoxy-10-methylacridone;1,6-Dimethoxy-9H-carbazole-3-carboxaldehyde;Ketorolac;3-Methoxy-8,9-methylenedioxy-3,4-dihydrophenthridine;3-Methoxy-3,4-dihydro-[1,3]-dioxolo-[4,5-j]-phenthridine;(E)-1-Methoxy-4-[2-(4-nitrophenyl)ethenyl]benzene;(E)-Methoxy-4'-nitrostilbene;alpha-(p-Methoxyphenyl)-4-pyridi…	-17.8106085463935;-17.8106085463935;-17.8106085463935;-17.8106085463935;-17.8106085463935;-17.8106085463935;-17.8106085463935;-17.6408672249499;-17.6408672249499;-17.6408672249499;-17.6408672249499	MS1 mz matched	254.077	133.411	0.000534641	0.000518645	0.000609437	0.000270837	0.00028852	0.000300119	0.0011111	0.0010015	0.00065612	3.2214	1.68769	0.0429287	1.16793	up
meta_196			Ascorbic acid-2-sulfate;Pyrrolnitrin	-23.0576401646575;9.37571050303971	MS1 mz matched	254.981	44.514	0.00657077	0.00601118	0.00623968	0.00716441	0.0071523	0.00696501	0.00822808	0.00805437	0.00652851	1.07186	0.100112	0.445115	0.542685	unchanged
meta_197	Palmitic acid	0.9968			MS2 forward	255.233	45.747	0.0195595	0.0217699	0.0221456	0.0116052	0.0117517	0.0117379	0.0193827	0.0227128	0.0277704	1.99078	0.993331	0.0414777	1.1709	up
meta_198	5-Methylcytidine	0.6337			MS2 reverse	256.093	222.217	8.49e-05	7.5e-05	6.09e-05	3.27e-05	6.87e-05	5.4e-05	5.35e-05	8.36e-05	4.42e-05	1.16671	0.222447	0.614646	0.316349	unchanged
meta_199	2'-O-Methyluridine	0.9184			MS2 forward	257.077	93.306	0.000446605	0.000433424	0.000448156	0.000676233	0.000648649	0.000713028	0.000387192	0.000407986	0.000271545	0.52344	-0.933904	0.00800367	1.22527	down
meta_200					Unmapped	259.035	28.136	0.00157486	0.00163131	0.00252636	0.00206111	0.00164027	0.00209736	0.000496231	0.000417777	0.000484858	0.241236	-2.05148	0.00844256	1.2464	down
meta_201			5-Fluorouridine;5-Fluorouridine	18.6434323019314;18.6980009548213	MS1 mz matched	261.058	383.708	7.2e-05	7.24e-05	6.71e-05	7.12e-05	6.01e-05	5.69e-05	6.26e-05	7.14e-05	9.05e-05	1.19258	0.254085	0.28448	0.701452	unchanged
meta_202			5,8-Dihydro-6-(4-methyl-3-pentenyl)-1,2,3,4-tetrathiocin;	-7.17084588399297;	MS1 mz matched	263.012	370.216	0.00639267	0.00553667	0.00624196	0.00527576	0.00580466	0.00605266	0.00849201	0.00805012	0.00726201	1.38937	0.474428	0.0100228	1.18319	up
meta_203	3-Methoxy-4-Hydroxyphenylglycol Sulfate	0.9522			MS2 forward	263.022	41.87	0.00362861	0.00393876	0.00368658	0.00488302	0.00470918	0.00504113	0.00438349	0.0043505	0.0047247	0.919728	-0.12072	0.0659157	1.00534	unchanged
meta_204			Acetyl-N-formyl-5-methoxykynurenamine;di-Hydroxymelatonin;Alpha-N-Phenylacetyl-L-glutamine;Phenylacetylglutamine;alpha-N-Phenylacetyl-L-glutamine;N2-(2-Phenylacetyl)-L-glutamine;Formyl-N-acetyl-5-methoxykynuremine	7.54606944506188;7.54606944506188;7.54606944506188;7.57257365278065;7.57257365278065	MS1 mz matched	263.103	211.962	2.22e-05	2.15e-05	2.55e-05	3.26e-05	3.26e-05	3.9e-05	1.03e-05	8.69e-06	1.92e-05	0.367025	-1.44605	0.00761241	1.20197	down
meta_205			Nitecapone;	-18.016768109285;	MS1 mz matched	264.054	328.978	6.56e-05	7.3e-05	8.42e-05	0.000115386	0.000105679	0.000148165	7.91e-05	8.15e-05	5.64e-05	0.587879	-0.76641	0.0373902	1.10137	down
meta_206					Unmapped	266.087	377.853	0.000264607	0.000249306	0.00023812	0.000218699	0.000189438	0.000203058	0.00017913	0.000259795	0.00025527	1.1358	0.183711	0.404376	0.567889	unchanged
meta_207	Inosine	0.9979			MS2 forward	267.073	214.14	0.00166859	0.00171477	0.00140114	0.000368886	0.000278283	0.000114012	0.00113773	0.00145294	0.00221506	6.31352	2.65844	0.0456361	1.14543	up
meta_208	2'-Deoxy-D-ribose	0.603			MS2 reverse	267.108	153.732	0.00015169	0.000154246	0.000132731	5.76e-05	7.04e-05	6.88e-05	0.000114315	0.000119325	8.67e-05	1.62864	0.703672	0.0409773	1.11901	up
meta_209			Histidinyl-Hydroxyproline;Acetylcarnosine;Hydroxyprolyl-Histidine;Pentostatin;Dexrazoxane;Lysergic acid;N-Butyl-beta-carboline-3-carboxylate;N,N'-Diacetylbenzidine;4,4'-Diacetylbenzidine	20.9292836931167;20.9292836931167;20.9292836931167;20.9292836931167;20.9292836931167;5.84250704541083;5.84250704541083;5.84250704541083	MS1 mz matched	267.123	264.39	0.000111917	0.000103865	0.000114692	0.00012311	0.000125068	0.000139775	4.18e-05	7.33e-05	0.000135974	0.647205	-0.627704	0.238415	0.806542	unchanged
meta_210			Glycerylphosphorylethanolamine;sn-glycero-3-Phosphoethanolamine;Rimantadine hydrochloride	20.9164666044387;20.9164666044387;8.83129028394368	MS1 mz matched	267.142	108.959	0.00104895	0.000702798	0.000743763	0.00161524	0.00127193	0.000832063	0.00124467	0.00163886	0.00084982	1.0038	0.00546575	0.989017	0.0248117	unchanged
meta_211					Unmapped	268.943	30.086	0.00017791	0.000206325	0.000185108	0.000358815	0.000292327	0.000286658	6.96e-05	0.000120217	3.9e-05	0.243982	-2.03516	0.00204693	1.22136	down
meta_212			Dimethoate	1.74673	MS1 mz matched	269.012	26.7945	0.0108043	0.0153104	0.0119839	0.000222315	0.000268333	0.000209985	0.00748004	0.0032524	0.00173321	17.792	4.15316	0.150083	0.961557	unchanged
meta_213			Leflunomide;A771726;Leflunomide	13.6839382209284;13.6839382209284;13.6839382209284	MS1 mz matched	269.211	47.7835	0.000517717	0.000543363	0.000518116	0.000396707	0.000342015	0.00044404	0.00041818	0.000492502	0.000511951	1.20281	0.266404	0.123355	0.877441	unchanged
meta_214			(R)-Higenamine;(卤)-Tembamide;Normorphine;(E,E)-Trichostachine;Norhydromorphone;(S)-Norcoclaurine;6,7-Dihydroxy-(1S)-[(4-hydroxyphenyl)methyl]-1,2,3,4-tetrahydroisoquinoline;(R,S)-Norcoclaurine;Norcoclaurine;6,7-Dihydroxy-1-[(4-hydroxyphenyl)methyl]-1,2,3,4-tetrahydroisoquinoline;Higemine;(R)-Norcoclaurine;6,7-Dihydroxy-(1R)-[(4-hydroxyphenyl)methyl]-1,2,3,4-tetrahydroisoquinoline;(+)-Demethylcocl…	-15.5616954679341;-15.5616954679341;-15.5616954679341;-15.5616954679341;-15.5616954679341;-15.4016217123955;-15.4016217123955;-15.4016217123955;-15.4016217123955;-15.4016217123955;-15.4016217123955;-15.4016217123955;-15.4016217123955;-15.4016217123955	MS1 mz matched	270.117	28.4135	0.000316373	0.000367077	0.000382449	0.000546196	0.000704811	0.000565217	0.000298319	0.000239026	0.000212462	0.412838	-1.27635	0.00821225	1.21357	down
meta_215			Bupranolol;	-0.591589602271751;	MS1 mz matched	270.134	277.713	4.86e-05	4.53e-05	4.98e-05	4.39e-05	4.94e-05	5.47e-05	1.86e-05	2.83e-05	8.33e-05	0.879624	-0.185041	0.797137	0.188352	unchanged
meta_216					Unmapped	270.941	363.19	0.00080944	0.000773264	0.000797046	0.000637806	0.00067232	0.000690334	0.000939656	0.000873822	0.00086856	1.34071	0.422999	0.00205086	1.23421	up
meta_217	5,2'-O-dimethyluridine	0.6017			MS2 forward	271.092	73.853	9.84e-05	0.000113162	8.27e-05	0.000107064	0.000116459	8.11e-05	0.000164427	0.000271792	9.69e-05	1.75019	0.807513	0.2712	0.748426	unchanged
meta_218			beta-Obscurine	6.23721	MS1 mz matched	271.191	216.952	0.000204086	0.000233546	0.000238433	0.000400374	0.000425372	0.000452621	0.000102617	0.000104182	0.000125089	0.259618	-1.94554	0.000420413	1.26776	down
meta_219			Pyridine N-oxide glucuronide;(Z)-4-(2-Hydroxy-5-sulfotophenyl)-2-oxo-3-butenoate	-16.5748697616144;-16.2075411607343	MS1 mz matched	271.227	47.1445	0.00106005	0.00104017	0.0010276	0.000583992	0.000574976	0.000570056	0.00080855	0.00108255	0.00116536	1.76773	0.821901	0.054368	1.14039	unchanged
meta_220	16-Hydroxypalmitic acid	0.7039			MS2 forward	271.227	68.112	0.000256725	0.000290844	0.000256252	0.000247172	0.000226087	0.000207652	0.000157458	0.000206241	0.000239004	0.885142	-0.176019	0.397338	0.55864	unchanged
meta_221	5-Hydroxymethylcytidine	0.9751			MS2 forward	272.088	277.064	0.000445458	0.000404113	0.000407076	0.000215235	0.000100816	6.87e-05	0.00162851	0.0014413	0.000364118	8.92403	3.1577	0.12135	1.0053	unchanged
meta_222			L-Thyronine;1,6-Dihydro-1-(3-methoxyphenethyl)-6-oxonicotinic acid	6.92786251112726;6.95715600242478	MS1 mz matched	272.095	43.868	0.000277936	0.000286224	0.000262532	0.000312356	0.00034176	0.000326811	0.000267585	0.000203383	0.000136728	0.619513	-0.690794	0.0746454	1.07932	unchanged
meta_223			Isoferulic acid 3-sulfate;Ferulic acid 4-sulfate;6-Phospho-2-dehydro-D-glucote;2-Dehydro-D-glucote 6-phosphate;1-Phospho-alpha-D-galacturote;D-Galacturote 1-phosphate;D-Glucurote 1-phosphate;1-Phospho-alpha-D-glucurote;3-Dehydro-L-gulote 6-phosphate	-2.64000412457341;-2.64000412457341;18.2475758095371;18.2475758095371;18.2475758095371;18.2475758095371	MS1 mz matched	273.007	361.643	0.000134113	0.000114221	9.68e-05	0.000103838	0.000110526	0.000117555	0.000190778	0.000221107	0.000138594	1.65847	0.729856	0.0904757	1.05119	unchanged
meta_224			4-Ketoifosfamide;4-Ketocyclophosphamide;4-Ketocyclophosphamide;4-Ketoifosfamide	8.31921906069895;8.31921906069895;8.26155521035825;8.26155521035825	MS1 mz matched	273.006	199.606	0.000136559	0.000158825	0.000182126	0.000145599	0.000174416	0.000209873	0.000155957	0.00015283	0.000200107	0.960378	-0.0583253	0.786056	0.204101	unchanged
meta_225					Unmapped	273.156	289.897	5.57e-05	4.95e-05	7.15e-05	0.00012472	0.000121605	0.000162158	1.46e-05	1.3e-05	1.55e-05	0.105761	-3.24112	0.0110684	1.24857	down
meta_226			S-aminomethyldihydrolipoamide;3-Dimethylallyl-4-hydroxymandelic acid	1.25073218077774;-12.2826760477338	MS1 mz matched	276.126	43.183	0.00123437	0.00129206	0.00129689	0.000769658	0.000899808	0.000780737	0.00166077	0.00160504	0.00164261	2.00327	1.00236	0.000797765	1.26464	up
meta_227	all cis-(6,9,12)-Linolenic acid	0.9986			MS2 forward	277.216	45.175	0.0018152	0.0017741	0.00185397	0.00191463	0.00169778	0.00169256	0.00176742	0.00193823	0.00255737	1.18059	0.239514	0.31364	0.688369	unchanged
meta_228			Homoclausenamide;Murrayamine A;z-Clausenamide;Cycloclausenamide;Heptaphylline;Koenine;N-Methyl-N-(2-phenylethenyl)-3-phenyl-2-oxiranecarboxamide;(E,E)-N-4-Methoxystyrylcinnamide;(R)-Roemerine;	-7.20069256431852;-7.20069256431852;-7.20069256431852;-7.20069256431852;-7.20069256431852;-7.20069256431852;-7.20069256431852;-7.20069256431852;-7.20069256431852;	MS1 mz matched	278.124	319.3	0.000967158	0.00091399	0.000843428	0.000972756	0.000725835	0.000955837	0.000762775	0.00108343	0.000620115	0.929135	-0.106041	0.717156	0.252419	unchanged
meta_229					Unmapped	279.043	46.485	0.000806701	0.000809179	0.000878972	0.000377237	0.000446316	0.000409735	0.000935118	0.000950903	0.00144392	2.70005	1.43299	0.0508145	1.14573	unchanged
meta_230	Sulfamethoxypyridazine	0.9832			MS2 reverse	279.052	321.033	3.07e-05	3.6e-05	3.14e-05	3.92e-05	2.61e-05	0.000133977	3.19e-05	4.32e-05	4.46e-05	0.600501	-0.735761	0.517347	0.481309	unchanged
meta_231			10-Hydroxymyristic acid methyl ester;Ethyl 3-hydroxytridecanoate;	-1.9161992412537;-1.9161992412537;	MS1 mz matched	279.195	50.427	0.00730345	0.00752765	0.006692	0.0393317	0.0376277	0.0394698	0.0237033	0.0284921	0.000412249	0.451842	-1.14611	0.133019	0.986829	unchanged
meta_232	Linoleic acid	0.9998			MS2 forward	279.233	44.8245	0.0361175	0.0370633	0.0381828	0.0368755	0.0355322	0.0406195	0.0218163	0.0285534	0.0328514	0.736294	-0.441647	0.0720574	1.04273	unchanged
meta_233			N2-(gamma-Glutamyl)-4-carboxyphenylhydrazine;Annolobine;Anolobine;Balsoxine;2-Phenyl-5-(3,4-dimethoxyphenyl)oxazole;Oxoassoanine;Dihydropratosine;Michelalbine	6.09104542799027;-8.2431772875421;-8.2431772875421;-8.2431772875421;-8.2431772875421	MS1 mz matched	280.103	361.652	0.00046532	0.000617667	0.00073187	0.000632297	0.000671234	0.00064461	0.000466783	0.000516335	0.000673534	0.850375	-0.233828	0.257233	0.776869	unchanged
meta_234			L-alpha-Aspartyl-L-hydroxyproline ;Aspartyl-Hydroxyproline;5,6-Dihydrouridine;(-)-Columbianetin;(R)-Columbianetin;Decursinol;Marmesin;(+)-Marmesin;Nodakenetin;(-)-Marmesin;Torachrysone;(+)-Columbianetin;(S)-Columbianetin	-4.82028202641344;-4.82028202641344;-4.82028202641344;-21.1305494105474;-21.1305494105474;-21.1305494105474;-21.1305494105474;-21.1305494105474;-21.1305494105474	MS1 mz matched	281.053	168.43	0.000130127	0.000127652	0.000100145	0.000131818	0.000134351	0.000125872	0.000114818	0.000110141	8.99e-05	0.803118	-0.316316	0.0661832	1.07479	unchanged
meta_235			1-Methylinosine;8-Oxocoformycin	5.13406019844692;5.20354034991582	MS1 mz matched	281.098	261.144	0.000112395	0.000138396	0.000135093	0.000139395	0.00014938	0.000146112	7.75e-05	9.22e-05	0.000124344	0.676296	-0.564274	0.070991	1.09336	unchanged
meta_236	Oleic acid	0.9999			MS2 forward	281.248	44.478	0.0183105	0.019268	0.0187428	0.0176718	0.0177905	0.0174551	0.0154654	0.0213603	0.0255089	1.17796	0.23629	0.394037	0.59817	unchanged
meta_237	Guanosine	0.9994			MS2 forward	282.083	255.367	0.000208739	0.000178887	0.000171578	4.04e-05	4.71e-05	3.37e-05	0.000189152	0.000182612	0.000227836	4.94615	2.30631	0.00500236	1.25228	up
meta_238			Phenindamine;desmethylcyclobenzaprine;Phenindamine	8.61721203639943;8.61721203639943;8.42421917067464	MS1 mz matched	282.134	285.03	8.55e-05	8.27e-05	7.74e-05	5.5e-05	5.92e-05	5.46e-05	0.000105613	0.00011873	8.82e-05	1.85145	0.888654	0.0296349	1.18927	up
meta_239			Melanostatin;Pencozole	18.927821718975;20.8304962659536	MS1 mz matched	283.19	201.411	7.73e-05	7.83e-05	7.88e-05	7.04e-05	7.37e-05	7.76e-05	5.86e-05	6.81e-05	8.53e-05	0.956193	-0.0646267	0.72327	0.260017	unchanged
meta_240	Stearic acid	0.9998			MS2 forward	283.263	43.4765	0.00600382	0.00622352	0.0061541	0.00321828	0.00329308	0.0037134	0.00632326	0.0073992	0.00765696	2.09094	1.06415	0.00607297	1.23456	up
meta_241			4-phenylbutanic acid-O-sulphate;CGP 52608	18.2584415003453;-1.22927997388173	MS1 mz matched	284.063	360.135	3.45e-05	4.11e-05	5.27e-05	5.95e-05	6.25e-05	7e-05	2.35e-05	3.06e-05	3.38e-05	0.458377	-1.12539	0.0013659	1.23971	down
meta_242					Unmapped	285.206	199.96	0.000107295	9.84e-05	0.000113058	0.000106987	0.00011992	0.000124234	7.28e-05	8.27e-05	0.000109813	0.75556	-0.404383	0.105908	0.976589	unchanged
meta_243			Tricetanidin;Nifurtimox	14.2181532938848;7.12226396378596	MS1 mz matched	286.06	342.901	0.00356335	0.00362344	0.00387591	0.00317757	0.00334394	0.00344419	0.00340902	0.00400818	0.00731107	1.4779	0.563545	0.320702	0.693353	unchanged
meta_244	Deoxycytidine	0.8855			MS2 forward	286.103	203.428	3.27e-05	4.1e-05	4.2e-05	3.43e-05	3.2e-05	3.65e-05	3.41e-05	3.72e-05	2.66e-05	0.952214	-0.0706422	0.666212	0.306923	unchanged
meta_245			Ethylene brassylate;(10S)-Juvenile hormone III acid diol	18.1014276304941;18.1358493553583	MS1 mz matched	286.214	45.539	0.000359272	0.000350584	0.000401691	0.000307701	0.00023882	0.000222506	0.000484931	0.000335401	0.000479421	1.69013	0.757131	0.0485702	1.08976	up
meta_246	Hexadecanedioic acid	0.7092			MS2 reverse	286.221	108.917	0.000117978	9.33e-05	0.000101819	0.000112998	0.000132019	0.000110363	5.95e-05	6.96e-05	4.06e-05	0.477704	-1.06581	0.0054356	1.20093	down
meta_247			1,6-phthalenedisulfonic acid;2,6-phthalenedisulfonic acid	13.1955349088309;13.1955349088309	MS1 mz matched	286.973	364.4	0.00161111	0.00168465	0.00164101	0.00136357	0.00146809	0.00150568	0.00205671	0.00218229	0.00183596	1.40062	0.486063	0.0174718	1.18393	up
meta_248			Orotidine;Dihydrokaempferol;Aromadendrin;(+)-Dihydrokaempferol;(+)-Aromadendrin;Fustin;2,3-Dihydrofisetin;Eriodictyol;Okanin;Micromelin;3,5-Dimethoxy-1,6-dihydroxyxanthone;Gentiacaulein;2,8-Dihydroxy-1,6-dimethoxyxanthone;2-O-Methylswertianin;1,8-Dihydroxy-2,6-dimethoxyxanthone;Swerchirin;5-O-Methylbellidifolin;3,5-Dimethoxy-1,8-dihydroxyxanthone;(+-)-Dalbergioidin;2-Hydroxy-2,3-dihydrogenistein;…	-8.2441339710878;-22.2499630289563;-22.2499630289563;-22.2499630289563;-22.2499630289563;-22.2499630289563;-22.2499630289563;-22.2499630289563;-22.2499630289563;-22.2499630289563;-22.2499630289563;-22.2499630289563;-22.2499630289563;-22.2499630289563;-22.2499630289563	MS1 mz matched	287.057	234.479	8.19e-05	7.1e-05	8.65e-05	5.62e-05	6.71e-05	5.95e-05	0.000125159	0.000122988	0.000136031	2.10224	1.07193	0.000267422	1.25666	up
meta_249	N-Tris[hydroxymethyl]methyl-2-aminoethanesulfonic acid [TES]	0.8032			MS2 reverse	288.076	265.669	8.62e-05	6.42e-05	6.42e-05	8.41e-05	8.87e-05	9.35e-05	5.99e-05	5.04e-05	5.28e-05	0.612486	-0.707252	0.0009416	1.24294	down
meta_250	(-)-Naringenin	0.8082			MS2 reverse	288.09	42.965	0.000541146	0.000540008	0.000491742	0.00043242	0.000445927	0.000413553	0.000507195	0.000457287	0.000261758	0.949175	-0.0752541	0.798398	0.1794	unchanged
meta_251	D-Ribose 5-phosphate	0.7765			MS2 reverse	289.038	37.888	0.000175192	0.000190179	0.000173853	0.000268214	0.000255419	0.000275724	0.000205517	0.000140947	0.000135391	0.602804	-0.730239	0.0352059	1.1618	down
meta_252			4-Ketoifosfamide;4-Ketocyclophosphamide;L-Idurote 2-sulfate	-14.9056172354037;-14.9056172354037;1.82482084817008	MS1 mz matched	290.019	340.827	9.35e-05	9.4e-05	0.0001001	0.000147119	0.000153025	0.000158801	6.28e-05	6.74e-05	0.000105645	0.51387	-0.960526	0.026071	1.1931	down
meta_253			(S)-Edulinine;C20915;Tabtoxin biosynthesis intermediate 5	-17.0470552946846;-3.10843812143459	MS1 mz matched	290.142	42.513	0.00119852	0.00122184	0.00119214	0.000921095	0.000890588	0.000883657	0.00147194	0.0013648	0.00168406	1.67727	0.746112	0.021617	1.21728	up
meta_254					Unmapped	291.958	27.033	0.000198225	0.000237555	0.000179198	0.000204937	0.000160548	0.000219626	0.000158494	0.000122729	0.000107443	0.66426	-0.590179	0.0498671	1.03551	down
meta_255			Citreovirone;Melosatin B	-11.7270410685211;-6.9512481338706	MS1 mz matched	292.14	297.861	0.0018043	0.00185503	0.00177084	0.00185214	0.0015257	0.00175769	0.00156528	0.00256831	0.00130692	1.05939	0.0832278	0.819297	0.154948	unchanged
meta_256					Unmapped	292.827	347.68	0.000226623	0.000242373	0.000218229	0.000227743	0.000218833	0.000235964	0.000270428	0.000264447	0.000230691	1.12164	0.165612	0.142264	0.913715	unchanged
meta_257			5-Carboxy-2'-deoxyuridine;	-12.6833917152791;	MS1 mz matched	293.032	225.332	0.000522305	0.000460869	0.000533097	0.000559816	0.00031798	0.000478531	0.000789658	0.000749025	0.00080872	1.73071	0.79136	0.0367512	1.16837	up
meta_258			Rosoxacin;N-Glycosyl-L-asparagine	1.89629092578097;-18.0206952383441	MS1 mz matched	293.098	384.44	0.000166325	0.000153501	0.000145555	0.000178243	0.000168887	0.000162384	0.000144634	0.000160208	0.00015113	0.894916	-0.160175	0.0504701	1.02381	unchanged
meta_259	gamma-L-Glutamyl-L-phenylalanine	0.9088			MS2 forward	293.113	330.836	4.2e-05	4.52e-05	5.31e-05	5.7e-05	5.27e-05	6.43e-05	4.41e-05	4.53e-05	6e-05	0.859535	-0.218372	0.265045	0.710778	unchanged
meta_260			Nigellidine;Triamiphos	-8.41751105598546;-4.92323613788126	MS1 mz matched	293.134	450.357	5.72e-05	6.53e-05	7.86e-05	8.1e-05	6.11e-05	6.61e-05	0.000101958	9.72e-05	9.21e-05	1.39886	0.484247	0.0276517	1.1568	up
meta_261	Embelin	0.7245			MS2 reverse	293.175	109.43	0.000342858	0.000335961	0.000268023	0.000296239	0.000273248	0.000763587	0.000353828	0.000350727	0.000344609	0.787026	-0.345516	0.613658	0.383624	unchanged
meta_262	9-OxoODE	0.9972			MS2 reverse	293.211	47.77	0.00045493	0.000569049	0.000521516	0.000435035	0.000521619	0.00044515	0.000318584	0.000483123	0.000408208	0.863112	-0.21238	0.323299	0.651657	unchanged
meta_263					Unmapped	294.118	301.555	0.000143584	0.000119413	0.000133392	0.00020792	0.000203263	0.000203789	0.000118619	0.000132102	0.000140786	0.636627	-0.65148	0.00541729	1.25264	down
meta_264					Unmapped	294.902	347.447	0.000246867	0.000247128	0.000220745	0.000278445	0.00026237	0.000290084	0.000269	0.000535432	0.000225431	1.23945	0.309706	0.564717	0.400472	unchanged
meta_265					Unmapped	294.902	378.599	0.000392293	0.000392397	0.000409849	0.000329989	0.000329611	0.000317879	0.000425355	0.000473093	0.000434051	1.3632	0.446997	0.0107688	1.23094	up
meta_266	9(S)-HODE	0.9152			MS2 forward	295.227	48.438	0.00214786	0.00195986	0.00188777	0.00212671	0.00230017	0.00210295	0.000905218	0.000926902	0.00122302	0.467875	-1.09581	0.00157596	1.24553	down
meta_267	13(S)-HODE	0.724			MS2 forward	295.226	109.59	8.18e-05	6.67e-05	6.28e-05	9.26e-05	9.31e-05	9.42e-05	4.46e-05	6.04e-05	5.82e-05	0.583245	-0.777827	0.0150128	1.23587	down
meta_268			(+)-Erythraline;(卤)-Clausenamide;(卤)-Aegeline;Lansamide 3;Oripavine;Codeinone;(5alpha)-7,8-Didehydro-4,5-epoxy-3-methoxy-17-methylmorphin-6-one;Neopinone;Oripavine;(-)-Apoglaziovine;Glaziovine;3-Hydroxyestra-1,3,5(10),7-tetraene-16,17-dione 16-oxime;Tuduranine	-8.62970404540632;-8.62970404540632;-8.62970404540632;-8.62970404540632;-8.62970404540632;-8.65157932477239;-8.65157932477239;-8.65157932477239;-8.65157932477239;-8.65157932477239;-8.65157932477239;-8.65157932477239	MS1 mz matched	296.134	290.869	0.000764896	0.000831513	0.00078193	0.000977848	0.00105824	0.00123385	0.000637791	0.000662725	0.000707722	0.614153	-0.70333	0.0243333	1.20184	down
meta_269	Nname,cis-9,10-Epoxystearic acid	0.9827			MS2 forward	297.242	48.4345	0.00168816	0.00150525	0.00170931	0.00151746	0.00171236	0.00143646	0.000814543	0.000937681	0.00120328	0.633374	-0.658871	0.0189392	1.13976	down
meta_270					Unmapped	298.86	347.82	0.00040378	0.000411875	0.00037382	0.000392096	0.000392924	0.000375484	0.000466923	0.000475464	0.000408737	1.16426	0.219407	0.084847	1.05232	unchanged
meta_271			Thioxanthine monophosphate;Streptidine	-3.8147554740839;0	MS1 mz matched	299.086	338.305	8.25e-05	7.91e-05	8.15e-05	0.000104201	0.00010101	0.000107629	0.000123411	0.000119022	8.26e-05	1.03899	0.0551879	0.784088	0.193736	unchanged
meta_272	Eicosapentaenoic acid	0.9385			MS2 forward	301.216	43.9	0.00608894	0.00606663	0.00638856	0.0136446	0.0120358	0.012521	0.00264524	0.00334815	0.00373142	0.254567	-1.97388	0.000193182	1.2613	down
meta_273			Neuraminic acid;N-(1-Deoxy-1-fructosyl)serine;Neuraminic acid;5-Amino-3,5-dideoxy-D-glycero-D-galacto-2-nonulosonic acid;Miserotoxin	-1.55936782977936;-1.55936782977936;-1.49759224590328;-1.49759224590328	MS1 mz matched	302.065	170.178	0.000139908	0.000106445	8.72e-05	8.23e-06	1.01e-05	5.44e-06	0.000228687	0.000264707	0.000128697	26.1396	4.70817	0.0390538	1.17646	up
meta_274			Gynocardin;Gynocardin;2-Cyclopentene-1-carbonitrile, 1-(beta-D-glucopyranosyloxy)-4,5-dihydroxy-,(1alpha,4alpha,5beta)-	-11.2720279292457;-11.2175902372625	MS1 mz matched	302.085	361.37	5.26e-05	6.17e-05	6.29e-05	8.15e-05	7.02e-05	6.62e-05	4.64e-05	5.85e-05	5.97e-05	0.755206	-0.405057	0.0469809	1.03221	down
meta_275			Sinapinic acid-O-sulphate;5-(3',4',5'-Trihydroxyphenyl)-gamma-valerolactone-4'-O-sulphate;5-(3',4',5'-Trihydroxyphenyl)-gamma-valerolactone-3'-O-sulphate;	8.98181864093538;8.98181864093538;8.98181864093538;	MS1 mz matched	303.028	30.087	0.00021012	0.000213898	0.000185909	0.000112798	0.000189512	0.000191039	0.000128584	0.000308255	8.28e-05	1.05323	0.0748205	0.913931	0.0575093	unchanged
meta_276	Arachidonic Acid (peroxide free)	0.9991			MS2 forward	303.232	43.204	0.0438327	0.0460944	0.0483848	0.0596521	0.0539184	0.0541788	0.0239189	0.0338917	0.0292209	0.518819	-0.946697	0.00263743	1.23159	down
meta_277			Cartilagineal	-1.98423	MS1 mz matched	303.978	192.849	0.000556802	0.000549602	0.000556828	0.000516822	0.000491953	0.00052707	0.00111758	0.000726744	0.000597765	1.59006	0.669084	0.192436	0.88836	unchanged
meta_278			2-O-(Z-p-Hydroxycinnamoyl)-(x)-glyceric acid;S-(4-Methylthiobutylthiohydroximoyl)-L-cysteine	10.3620760622677;23.0103760926699	MS1 mz matched	304.069	288.993	6.45e-05	6.18e-05	7.62e-05	7.1e-05	6.34e-05	6.35e-05	7.03e-05	7.99e-05	0.000101987	1.27454	0.349979	0.187553	0.870038	unchanged
meta_279					Unmapped	305.022	371.208	0.0163154	0.0172102	0.0177074	0.0163607	0.0170201	0.0180665	0.0252472	0.0236371	0.0200215	1.33935	0.421533	0.0526212	1.10795	unchanged
meta_280			(S)-5-Diphosphomevalonic acid;(R)-Mevalonic acid-5-pyrophosphate;Citrus Red No.2;Citrus Red 2	-10.0237929175253;-10.0237929175253;-7.42739506316003	MS1 mz matched	307.114	381.11	0.00172648	0.00160945	0.00145981	0.00115432	0.001065	0.00100413	0.00203053	0.00220937	0.00236485	2.04897	1.0349	0.00245962	1.2515	up
meta_281			Phenylbutazone;Phenylbutazone;DMXB-A;GTS-21;2,4-Dimethoxybenzylidene abaseine	-8.42634794858466;-8.49806508131813;-8.49806508131813	MS1 mz matched	307.15	459.125	0.000214831	0.00020421	0.000211697	0.000284484	0.000513569	0.000278951	0.000300117	0.000886796	0.000348731	1.42585	0.51182	0.512954	0.437767	unchanged
meta_282			Phenylbutazone;Phenylbutazone;DMXB-A;GTS-21;2,4-Dimethoxybenzylidene abaseine	-8.95628040640502;-9.02799750113293;-9.02799750113293	MS1 mz matched	307.15	441.848	0.000213034	0.000160956	0.0001918	0.000213632	0.000152824	0.000219801	0.000245383	0.00031127	0.000242418	1.363	0.446789	0.0842671	0.952464	unchanged
meta_283	11(Z),14(Z)-Eicosadienoic Acid	0.9789			MS2 forward	307.263	42.521	0.000527931	0.000563708	0.00060885	0.000570947	0.00058068	0.000540022	0.000398721	0.000511052	0.000717251	0.961798	-0.0561947	0.839534	0.145254	unchanged
meta_284			N-Acetyl-a-neuraminic acid;N-Acetylneuraminic acid;N-Acetylneuramite;N-Acetylneuraminic acid;5-Acetamido-3,5-dideoxy-D-glycero-D-galacto-2-nonulosonic acid;Neu5Ac;O-Acetylneuraminic acid;O-Acetylated sialic acid;N-Acetyl-alpha-neuramite;alpha-Neu5Ac;N-Acetyl-beta-neuramite;beta-Neu5Ac;N-Glycolylmuramic acid;2-Glycolylamido-3-O-[(R)-1-carboxyethyl]-2-deoxy-D-glucopyranose	-3.17431579986394;-3.17431579986394;-3.23513616680476;-3.23513616680476;-3.23513616680476;-3.23513616680476;-3.23513616680476	MS1 mz matched	308.098	421.303	0.000154424	0.000128431	0.000143945	0.000171004	0.000129408	0.000205905	8.76e-05	0.000137556	0.000108	0.657987	-0.603869	0.105229	0.948802	unchanged
meta_285	N-Acetylneuraminic acid	0.9956			MS2 forward	308.098	358.011	7.54e-05	8.76e-05	0.000116352	0.000178428	0.000172469	0.000213612	4.99e-05	5.11e-05	6.67e-05	0.297201	-1.75049	0.00382145	1.24889	down
meta_286			Ketotifen;Evadol hydrochloride;2-Amino-1,2-bis(p-methoxyphenyl)ethanol hydrochloride;beta-Amino-4-methoxy-alpha-(4-methoxyphenyl)benzeneethanol hydrochloride	-9.40059489087076;8.50497487656009	MS1 mz matched	308.116	48.422	0.000310224	0.000303489	0.000356462	0.000261942	0.000243245	0.000228456	0.000384699	0.000348822	0.000159387	1.21709	0.283433	0.527805	0.452326	unchanged
meta_287			Koenigine;SB 218655	1.63843483599781;-6.46958164453385	MS1 mz matched	308.134	330.042	5.19e-05	5.02e-05	5.07e-05	3.85e-05	3.3e-05	4.3e-05	6.9e-05	7.31e-05	5.71e-05	1.73883	0.798115	0.0121641	1.17924	up
meta_288	2E-Eicosenoic acid	0.9966			MS2 forward	309.279	42.513	0.000751832	0.000870936	0.000872825	0.00089566	0.00092364	0.000882666	0.000680816	0.000709428	0.00113201	0.933487	-0.099298	0.721519	0.254153	unchanged
meta_289			5-Chloro-1,3-dihydro-1-(4-piperidinyl)-2H-benzimidazol-2-one;N-Feruloylglycine;N-[3-(4-Hydroxy-3-methoxyphenyl)-1-oxo-2-propen-1-yl]glycine	-2.14989063135463;10.3552899999006	MS1 mz matched	310.096	312.106	0.000592332	0.000562324	0.000490039	0.000224892	0.000223076	0.000179158	0.000598298	0.00084297	0.000807811	3.58633	1.84251	0.0164841	1.22093	up
meta_290			Lansamide 4;(-)-Thebaine;Lansimide 3;(R)-Pronuciferine;Piperettine;N-[2-Methoxy-2-(4-methoxyphenyl)ethyl]cinnamide;Leonurine;Norboldine	-8.88857768706855;-8.88857768706855;-8.88857768706855;-8.88857768706855;-8.88857768706855;-8.88857768706855;4.10672602540497	MS1 mz matched	310.149	291.595	0.00010792	9.67e-05	9.75e-05	0.000114787	0.000104807	0.000120491	0.00010939	9.73e-05	0.000114807	0.94545	-0.0809271	0.421687	0.51926	unchanged
meta_291			Didesmethyl doxepin;Prosulfocarb	3.92544108156256;-9.55663580932921	MS1 mz matched	310.15	265.221	0.00010484	8.77e-05	9.42e-05	8.52e-05	7.61e-05	7.3e-05	0.000133432	0.000120291	0.000115677	1.57671	0.656917	0.00343734	1.22911	up
meta_292	Ticrynafen	0.9999			MS2 reverse	310.933	363.096	0.00038289	0.000372082	0.000362945	0.000315163	0.00035003	0.000319796	0.000470941	0.000484959	0.000399529	1.37609	0.460571	0.0290857	1.15217	up
meta_293					Unmapped	310.933	377.708	0.000376356	0.000378017	0.000369791	0.000301024	0.000300746	0.000287691	0.000436118	0.000460962	0.000378503	1.43411	0.520152	0.0308126	1.18693	up
meta_294			Talbutal;	-5.52256355380938;	MS1 mz matched	311.167	28.2415	0.00271268	0.00280908	0.00256136	0.00149962	0.00157251	0.00161877	0.00389441	0.00269009	0.00253262	1.94358	0.958713	0.0745531	1.10139	unchanged
meta_295			Flurprimidol	23.4999	MS1 mz matched	311.294	40.5745	0.000285319	0.000315023	0.000307502	0.000245987	0.00024305	0.000246642	0.000234252	0.000261588	0.00046032	1.2997	0.378175	0.410658	0.582808	unchanged
meta_296			2-Hydroxyenterolactone;4-Hydroxyenterolactone;2'-Hydroxy-4,4',6'-trimethoxychalcone;beta,2-Dihydroxy-4,6-dimethoxy-3-methylchalcone;5-Hydroxyenterolactone;2'-Hydroxyenterolactone;6-Hydroxyenterolactone;(-)-3,4,9-Trimethoxypterocarpan;7-Hydroxyenterolactone;5,8-Dimethoxychalepensin;4'-Hydroxyenterolactone;p-Hydroxyphenethyl trans-ferulate;2,3,9-Trimethoxypterocarpan;6'-Hydroxyenterolactone;Brugine	1.83467590731183;1.83467590731183;1.83467590731183;1.83467590731183;1.83467590731183;1.83467590731183;1.83467590731183;1.83467590731183;1.83467590731183;1.83467590731183;1.83467590731183;1.83467590731183;1.83467590731183;1.83467590731183;-2.56329789511064	MS1 mz matched	313.112	360.175	6.22e-05	6.96e-05	5.51e-05	6.58e-05	5.68e-05	7.1e-05	8.65e-05	8.49e-05	8.61e-05	1.32975	0.411155	0.0345488	1.18126	up
meta_297			N2-Monodes-methylnizatidine;	-11.5989372714957;	MS1 mz matched	316.094	274.553	6.59e-05	6.02e-05	7.02e-05	4.25e-05	4.6e-05	4.11e-05	8.59e-05	9.52e-05	8.47e-05	2.0503	1.03583	0.00179223	1.25502	up
meta_298			Pyro-L-glutaminyl-L-glutamine;5-Methylcytidine;Tolmetin;Ismine	-4.55307145134512;-4.55307145134512;-20.2251840880779;-20.2251840880779	MS1 mz matched	316.114	243.827	0.000188459	0.000174222	0.000174559	9.07e-05	6.85e-05	6.54e-05	0.000227578	0.000213579	0.000164444	2.69635	1.43101	0.012155	1.213	up
meta_299			N-(1-Deoxy-1-fructosyl)histidine;Piplartine;Piperlongumine;Crimidine;Haemanthidine;Hemanthidine;9-O-Demethyl-2alpha-hydroxyhomolycorine	-4.26207806900013;-16.8752954265855;-16.8752954265855;-16.8752954265855;-16.8752954265855	MS1 mz matched	316.121	43.223	0.000345741	0.000417796	0.000349549	0.000349803	0.000331693	0.000337735	0.000420503	0.000511686	0.000577912	1.48161	0.567164	0.0678505	1.10747	unchanged
meta_300			Melilotocarpan A;3-Hydroxy-4,9-dimethoxypterocarpan;5,7-Dihydroxy-4'-methoxy-8-methylflavanone;Methylnissolin;8-Hydroxy-3,9-dimethoxypterocarpan;5,7-Dihydroxy-4'-methoxy-8-methylisoflavanone;3-Hydroxy-2,9-dimethoxypterocarpan;Sativanone;Heliannone B;2',4-Dihydroxy-4',6'-dimethoxychalcone;Homopisatin;4,4'-Dihydroxy-2',6'-dimethoxychalcone;Heliannone A;Farrerol;Coelogin;4-Hydroxyhomopterocarpin;(-)…	10.7510910831851;10.7510910831851;10.7510910831851;10.7510910831851;10.7510910831851;10.7510910831851;10.7510910831851;10.7510910831851;10.7510910831851;10.7510910831851;10.7510910831851;10.7510910831851;10.7510910831851;10.663119402254;10.663119402254;10.663119402254;10.663119402254;10.663119402254;10.663119402254;10.663119402254;10.663119402254	MS1 mz matched	316.115	377.925	0.000199775	0.000185035	0.000204935	0.00017795	0.000129072	0.000130075	0.000149101	0.000222643	0.000183633	1.2706	0.345513	0.218381	0.761136	unchanged
meta_301			gamma-Glutamyl-S-methylcysteine sulfoxide;	0.33241344544424;	MS1 mz matched	317.032	30.24	0.000587608	0.000553923	0.000476407	0.000556103	0.000409893	0.000412166	0.000570373	0.000633728	0.000384389	1.15261	0.20491	0.482206	0.475849	unchanged
meta_302			Pyrimidine 5'-deoxynucleotide	3.97027	MS1 mz matched	317.072	133.011	0.000100062	0.000106399	0.000125833	7.92e-05	5.78e-05	7.88e-05	0.000230524	0.000231725	0.000156729	2.86886	1.52048	0.0251934	1.18753	up
meta_303			Zinc phosphide	-1.93667	MS1 mz matched	317.189	32.683	0.00026799	0.000341812	0.000310367	0.000223367	0.000348321	0.000222457	0.000159826	0.000215772	0.000223561	0.754471	-0.406463	0.259262	0.734519	unchanged
meta_304	5-Oxo-ETE	0.8005			MS2 reverse	317.211	48.424	0.000880807	0.000698995	0.000649335	0.00134827	0.00117459	0.00122151	0.000206169	0.000253413	0.000479038	0.250675	-1.99611	0.00161897	1.24239	down
meta_305	Chloroquine	0.9518			MS2 forward	318.173	41.104	0.0001485	0.000157697	0.000106879	9.09e-05	0.00010932	7.48e-05	0.000151874	0.000150535	0.000243061	1.98366	0.988164	0.0867435	1.03786	unchanged
meta_306			Dehydrorabelomycin;19-Hydroxytetrangulol	23.4324839840535;23.4324839840535	MS1 mz matched	319.066	313.932	3.16e-05	3.5e-05	3.52e-05	4.81e-05	5.22e-05	5.32e-05	1.79e-05	1.49e-05	2.49e-05	0.37503	-1.41492	0.0023252	1.24709	down
meta_307			3-p-Coumaroyl-1,5-quinolactone;4-p-Coumaroyl-1,5-quinolactone;7-Hydroxy-6-methoxy-alpha-pyrufuran;4-Coumaroylshikimate;trans-5-O-(4-Coumaroyl)shikimate;alpha-phthyl-beta-D-glucuronide;1-phthyl glucuronide;DHKred-OH;Hydroxylated dihydrokalafungin dihydroquinone	-4.82646104716374;-4.82646104716374;-4.82646104716374;-4.81740112777491;-4.81740112777491;-4.81740112777491	MS1 mz matched	319.088	244.368	3.74e-05	5.25e-05	5.66e-05	2.61e-05	1.38e-05	1.28e-05	5.95e-05	5.69e-05	4.9e-05	3.1402	1.65086	0.00289834	1.23014	up
meta_308	(+-)12-HETE	0.8915			MS2 forward	319.227	49.0715	0.00304842	0.00321949	0.00276421	0.00269176	0.00262626	0.00310064	0.000211895	0.000290116	0.000314218	0.0969548	-3.36654	0.00245789	1.26585	down
meta_309	5(S)-HETE	0.825			MS2 forward	319.227	77.6775	0.000206818	0.000177701	0.00016007	0.000622893	0.000617036	0.000594297	2.88e-05	3.08e-05	2.59e-05	0.0465809	-4.42412	0.000157985	1.27077	down
meta_310					Unmapped	320.188	40.5345	7.64e-05	0.00010006	8.14e-05	5.46e-05	7.42e-05	5.32e-05	0.000136987	5.33e-05	0.000100058	1.59485	0.673425	0.271678	0.750882	unchanged
meta_311			Vamidothion	15.6772	MS1 mz matched	323.998	26.476	0.000204164	0.000174865	0.000117524	0.00021373	0.000205727	0.000194029	0.000152221	0.000166515	0.000152647	0.768367	-0.380132	0.00347214	1.20969	down
meta_312			Famphur;Famophos	3.69207	MS1 mz matched	324.015	343.543	0.000324269	0.000293346	0.000297764	0.000248475	0.000237756	0.000259663	0.000243856	0.000310477	0.000538507	1.46514	0.551038	0.324107	0.688613	unchanged
meta_313			Niclosamide;	10.7767791635437;	MS1 mz matched	326.124	285.231	0.00110648	0.00108038	0.000997345	0.000419899	0.000405375	0.000323806	0.00148439	0.00189497	0.00149066	4.23819	2.08345	0.00918761	1.24022	up
meta_314			Histidinyl-Hydroxyproline;Acetylcarnosine;Hydroxyprolyl-Histidine;Pentostatin;Dexrazoxane;Deoxycoformycin;Pentostatin	-0.578105492752101;-0.578105492752101;-0.578105492752101;-0.578105492752101;-0.578105492752101;-0.745942446089394	MS1 mz matched	327.128	206.772	4.52e-05	3.91e-05	3.84e-05	4.87e-05	3.88e-05	3.99e-05	3.93e-05	3.84e-05	3.15e-05	0.857342	-0.222057	0.207667	0.753684	unchanged
meta_315	(4Z,7Z,10Z,13Z,16Z,19Z)-4,7,10,13,1 6,19-Docosahexaenoic acid	0.6074			MS2 reverse	327.232	43.5025	0.00863188	0.0088582	0.00884466	0.0140368	0.0125865	0.011738	0.00778098	0.00910755	0.0114991	0.740007	-0.434389	0.0722019	1.00085	unchanged
meta_316			Epoxicozole	24.573	MS1 mz matched	328.081	41.8875	0.000273795	0.000265241	0.000296693	7.66e-05	2.74e-05	7.86e-05	0.000114948	8.71e-05	0.000124378	1.78847	0.838729	0.0851463	0.978332	unchanged
meta_317					Unmapped	328.983	367.19	0.00777462	0.00776409	0.00769172	0.00702531	0.00734614	0.00720168	0.0100987	0.00969267	0.00848051	1.31052	0.390134	0.040101	1.16242	up
meta_318			Clitidine;Chrytidine	-11.8481	MS1 mz matched	329.095	381.055	0.000203511	0.000201827	0.000179853	0.000138861	0.000138036	0.00012329	0.000280374	0.000296217	0.000279309	2.13875	1.09677	3.58e-05	1.26695	up
meta_319			Aluminum acetoacetate	24.9867	MS1 mz matched	329.232	109.579	0.000571271	0.00056498	0.00043878	0.001697	0.00114971	0.00188188	0.000210836	0.000208679	0.000290944	0.150247	-2.73459	0.0244571	1.20933	down
meta_320					Unmapped	329.232	151.703	0.000350115	0.000382408	0.000393776	0.00105383	0.000864114	0.00095722	0.000122818	0.000104066	0.000186091	0.143636	-2.79952	0.00123046	1.2563	down
meta_321	7Z, 10Z, 13Z, 16Z, 19Z-Docosapentaenoic acid	0.9719			MS2 forward	329.247	42.5125	0.00291074	0.00307214	0.0030504	0.00404338	0.00375357	0.00372961	0.00267393	0.00312669	0.00393892	0.844965	-0.243037	0.244767	0.777107	unchanged
meta_322			Ambelline;(3alpha,11S)-1,2-Didehydro-3,7-dimethoxycrin-11-ol;Pretazettine;Tazettine;Sekisanin;2-O-Acetylpseudolycorine	6.03970502083562;6.03970502083562;6.03970502083562;6.03970502083562	MS1 mz matched	330.137	42.525	0.000755402	0.000832761	0.000781878	0.000796085	0.000750412	0.000803865	0.00112021	0.00161304	0.00111072	1.63548	0.709717	0.0939359	1.051	unchanged
meta_323			Parathion;Sulfadimethoxine sodium	-13.8465383217203;10.5404066489816	MS1 mz matched	331.048	363.659	0.000115919	0.000134582	0.000116258	0.00011114	9.36e-05	0.000114833	0.000176312	0.000138832	0.000115011	1.34599	0.42867	0.164683	0.889162	unchanged
meta_324	Adrenic Acid	0.9973			MS2 forward	331.263	41.884	0.00320569	0.00321247	0.0032874	0.00253738	0.00239538	0.00210148	0.00235581	0.00309579	0.00446303	1.40948	0.495164	0.257576	0.772792	unchanged
meta_325			Irilone;3,8-Dihydroxy-1-methylanthraquinone-2-carboxylic acid;Glyzaglabrin;Aflatoxin P1;3,8-Dihydroxy-9-methoxycoumestan;Isotrifoliol;Trifoliol;Sativol;Quilphos;Phoxim	14.2993871625602;14.2993871625602;14.2993871625602;14.2993871625602;14.2993871625602;14.2993871625602;14.2993871625602;14.2993871625602;-7.04570076366823;-7.04570076366823	MS1 mz matched	333.027	29.4315	0.000494262	0.000415153	0.000611955	0.000619541	0.000512197	0.000567985	0.000434518	0.000442	0.000300123	0.692254	-0.530626	0.0418759	1.06886	down
meta_326			Robenidine;	8.21746064521421;	MS1 mz matched	333.206	152.275	0.000336561	0.000411387	0.000368088	0.000374652	0.00035232	0.000383429	0.000389715	0.000344322	0.000707813	1.29849	0.376839	0.436022	0.553552	unchanged
meta_327	8-iso-Prostaglandin A2	0.8124			MS2 forward	333.206	109.697	0.000300877	0.000293701	0.000270701	0.00126091	0.000532028	0.00102597	7.47e-05	8.87e-05	8.7e-05	0.0888319	-3.49278	0.0575012	1.13214	unchanged
meta_328			Caffeoyl aspartic acid;Acetylsulfamethoxazole	2.70512813655408;24.7405043063272	MS1 mz matched	335.083	277.193	2.08e-05	2.09e-05	2.42e-05	1.57e-05	1.26e-05	1.01e-05	9.5e-05	7.78e-05	1.96e-05	5.01282	2.32562	0.152685	0.95221	unchanged
meta_329					Unmapped	335.156	447.281	0.000385075	0.000306711	0.000342968	0.000255588	0.000317353	0.0002507	0.000478344	0.000515318	0.000518422	1.83585	0.87645	0.00190908	1.24191	up
meta_330			Fentanyl;2,2-Bis(4-hydroxyphenyl)hexafluoropropane;Bisphenol AF	2.75236318470065;-23.8263136653934	MS1 mz matched	335.221	49.12	0.000372322	0.0004153	0.000387981	0.00074587	0.00070139	0.000701336	0.000141813	0.000144797	0.000205776	0.229166	-2.12553	5.98e-05	1.26526	down
meta_331			6-oxo-famciclovir;Talampanel	4.12056027684476;-7.68843806749817	MS1 mz matched	336.14	386.29	9.45e-05	9.32e-05	8.29e-05	8.28e-05	6.46e-05	7.94e-05	9.52e-05	0.000119399	9.63e-05	1.37073	0.454949	0.0502666	1.04399	unchanged
meta_332					Unmapped	336.816	347.788	0.00054442	0.000528743	0.000470751	0.000524692	0.000477281	0.000502665	0.000601595	0.000617555	0.000529896	1.16244	0.217151	0.0749976	1.02397	unchanged
meta_333			Nicotine glucuronide;Aziridyl benzoquinone;Benzoquinone aziridine	-5.28289721774049;-5.3231161048598	MS1 mz matched	337.139	198.961	0.000102404	0.000103454	9.66e-05	4.01e-05	3.46e-05	3.64e-05	9.43e-05	0.000126402	9.47e-05	2.84036	1.50607	0.0214297	1.21087	up
meta_334	Erucic acid	0.9995			MS2 forward	337.31	41.853	0.000590602	0.000613084	0.00060227	0.000539143	0.000652929	0.000526772	0.000323	0.000436396	0.000560178	0.76771	-0.381367	0.18574	0.820091	unchanged
meta_335	Norethindrone Acetate	0.999			MS2 forward	339.199	109.236	0.000952099	0.00131256	0.000914609	0.0014472	0.000974091	0.000889345	0.00190811	0.00121832	0.0012027	1.30764	0.386964	0.311847	0.663154	unchanged
meta_336			14,19-Dihydroaspidospermatine;1-(4-Hydroxy-2-methylpyrimid-5-ylmethyl)-3-(beta-hydroxyethyl)-2-methylpyridinium bromide;Oxypyrithiamine bromide;Oxypyrithiamine	1.72920025507553;0.195464287947507	MS1 mz matched	339.216	22.732	0.000302433	0.000323099	0.00032335	0.000312459	0.000360493	0.000221533	0.000509006	0.000480529	0.000448304	1.60745	0.684773	0.0319975	1.15017	up
meta_337	Cellobiose	0.8024			MS2 forward	341.107	381.771	0.00052699	0.000444236	0.000444995	0.000471684	0.000420363	0.000431463	0.000234521	0.00029732	0.000473589	0.759669	-0.396556	0.274397	0.743583	unchanged
meta_338	Sucrose	0.8982			MS2 forward	341.108	356.912	0.00010022	0.000138272	0.000142945	0.000144599	0.000122921	0.000120162	0.000121141	0.00012682	0.000168928	1.07534	0.104789	0.605903	0.363084	unchanged
meta_339			3-O-Galloyl-1,4-galactarolactone;5-O-Galloyl-1,4-galactarolactone;2-O-Galloyl-1,4-galactarolactone;Di-n-heptyl phthalate;10beta,14beta-Dihydroxytaxa-4(20),11-dien-5alpha-yl acetate;5alpha-Acetoxy-10beta,14beta-dihydroxytaxadiene	3.48606358923652;3.48606358923652;3.48606358923652;-1.93239008770792;-1.93239008770792	MS1 mz matched	343.226	48.422	0.000780192	0.000789128	0.000757833	0.00145998	0.00140368	0.00164023	0.000163416	0.000222369	0.000169256	0.123236	-3.0205	0.00171076	1.26665	down
meta_340	Maltitol	0.9049			MS2 reverse	344.134	265.488	3.98e-05	4.88e-05	4.72e-05	2.8e-05	2.46e-05	2.69e-05	8.94e-05	8.33e-05	8.48e-05	3.23779	1.69501	7.9e-05	1.26999	up
meta_341					Unmapped	345.014	370.447	0.0132281	0.0111383	0.0126766	0.0114079	0.011609	0.0123361	0.0168653	0.0161247	0.0145049	1.34345	0.42594	0.0173407	1.18983	up
meta_342	Adenosine monophosphate (AMP)	0.9888			MS2 forward	346.054	422.423	0.000401949	0.000418355	0.000270745	0.000311735	0.000231307	0.000143579	0.000549892	0.000631933	0.000638927	2.65176	1.40695	0.00529347	1.22489	up
meta_343			Dide-O-methylsimmondsin;Lead arsete;Lead hydrogen arsete	7.16866877666196;-8.58561604665889	MS1 mz matched	346.124	222.954	7.7e-05	9.23e-05	5.75e-05	0.000103686	7.76e-05	8.41e-05	5.02e-05	9.47e-05	7.09e-05	0.813299	-0.298143	0.346441	0.610013	unchanged
meta_344			Inosinic acid;Inosine 2'-phosphate;IMP;Inosinic acid;Inosine monophosphate;Inosine 5'-monophosphate;Inosine 5'-phosphate;5'-Inosite;5'-Inosinic acid;5'-Inosine monophosphate;5'-IMP	22.6983646819605;22.6983646819605;22.6980773579394	MS1 mz matched	347.043	31.4385	0.00015752	0.000161434	0.000147501	0.00020442	9.61e-05	0.000173528	0.000198685	0.000182755	0.000136603	1.09272	0.127918	0.718441	0.25518	unchanged
meta_345			PMEG;9-((2-Phosphonylmethoxy)ethyl)guanine	-8.99475	MS1 mz matched	348.069	358.568	2.59e-05	2.82e-05	3.32e-05	3.3e-05	3.21e-05	3.62e-05	3.39e-05	4.38e-05	3.31e-05	1.09241	0.12752	0.466445	0.484306	unchanged
meta_346			Patuletin;4',5,6,7,8-Pentahydroxy-3'-methoxyflavone;Sulfadimethoxine sodium	17.4146784220614;17.4146784220614;10.5404066489816	MS1 mz matched	348.089	377.476	9.49e-05	9.82e-05	9.86e-05	9.6e-05	8.49e-05	0.000101625	9.11e-05	0.000122184	9.77e-05	1.1011	0.138946	0.436983	0.50657	unchanged
meta_347					Unmapped	349	27.184	0.00022799	0.000158786	0.000155212	0.000179257	0.000224019	0.000135158	0.000223671	0.000237363	0.000164609	1.16197	0.21657	0.441662	0.506928	unchanged
meta_348					Unmapped	350.868	347.532	0.000105815	8.95e-05	9.94e-05	0.000111701	0.000105063	0.00011	0.000108361	0.000112796	9.25e-05	0.959833	-0.059144	0.558524	0.407347	unchanged
meta_349			N-(Carbethoxyacetyl)-4-chloro-L-tryptophan;4-Methylumbelliferone glucuronide;4-Methylumbelliferyl glucuronide	3.97804379539824;13.0652347168911	MS1 mz matched	351.077	380.87	5.72e-05	4.11e-05	3.84e-05	3.85e-05	3.81e-05	3.4e-05	6.03e-05	6.27e-05	6.85e-05	1.73124	0.791809	0.00181869	1.24694	up
meta_350	Prostaglandin E2	0.9525			MS2 forward	351.216	110.226	0.00158426	0.00160959	0.00133421	0.00235604	0.00233471	0.00214873	0.000112524	0.000148366	0.000158026	0.0612496	-4.02916	0.000604077	1.26816	down
meta_351	Prostaglandin H2	0.8766			MS2 forward	351.216	127.381	0.000454783	0.000460838	0.000527246	0.000958258	0.00117802	0.000934016	5.7e-05	5.12e-05	6.46e-05	0.0562845	-4.15112	0.00629127	1.25582	down
meta_352			MG(18:3(6Z,9Z,12Z)/0:0/0:0);MG(18:3(9Z,12Z,15Z)/0:0/0:0);MG(0:0/18:3(9Z,12Z,15Z)/0:0);MG(0:0/18:3(6Z,9Z,12Z)/0:0);Montanol	1.817968342415;1.817968342415;1.817968342415;1.817968342415;1.70328057522033	MS1 mz matched	351.253	45.2705	0.000340328	0.000331179	0.000370106	0.000944254	8.67e-05	0.000935336	0.000645945	0.000747012	0.000298033	0.859991	-0.217607	0.790726	0.182747	unchanged
meta_353					Unmapped	352.184	54.311	0.000948666	0.00103847	0.000738912	0.000289763	0.000547441	0.000379607	0.000904828	0.000906947	0.000960022	2.27792	1.18772	0.0163365	1.21536	up
meta_354			Pipobroman;Pipobroman	-19.3613446911279;-19.4938437593094	MS1 mz matched	352.944	364.557	0.00113456	0.00112371	0.001091	0.00088251	0.000919774	0.000899964	0.00123887	0.00129089	0.0012061	1.3825	0.467282	0.00161224	1.25479	up
meta_355			Rosoxacin;N-Glycosyl-L-asparagine	1.89629092578097;-18.0206952383441	MS1 mz matched	353.109	385.803	1.27e-05	1.52e-05	1.78e-05	3.87e-05	3.76e-05	4.52e-05	5.98e-06	8.12e-06	5.93e-06	0.164987	-2.59958	0.00266405	1.26208	down
meta_356	PGF2a	0.9103			MS2 forward	353.232	163.648	0.000479524	0.000422121	0.000286848	5.9e-05	4.68e-05	5.08e-05	4.46e-06	2.19e-05	2.21e-05	0.308937	-1.69462	0.0102805	1.18854	down
meta_357			Azothoate	5.33685	MS1 mz matched	355.01	362.399	9.25e-05	6.14e-05	6.43e-05	7.63e-05	5.68e-05	6.2e-05	9.07e-05	9.03e-05	0.000101279	1.4471	0.533164	0.0195252	1.15903	up
meta_358			Pantetheine 4'-phosphate;Pantetheine 4'-phosphate;4'-Phosphopantetheine;Phosphopantetheine;D-Pantetheine 4'-phosphate	9.44717789380898;9.33072770345701	MS1 mz matched	357.1	84.1845	0.000869654	0.000960187	0.000910951	0.000787199	0.000652459	0.000790554	0.00156193	0.00151713	0.00106532	1.85829	0.893976	0.0474871	1.13011	up
meta_359			13,16-Docosadienoic acid;(13Z,16Z)-Docosa-13,16-dienoic acid	3.56821	MS1 mz matched	357.278	41.225	0.000142749	0.00014041	0.000145575	0.00016388	0.000160433	0.000157611	0.000121794	0.000149688	0.000188363	0.954186	-0.0676577	0.740168	0.238491	unchanged
meta_360					Unmapped	360.084	274.56	0.00091202	0.000852643	0.000879727	0.000593792	0.000594901	0.000537052	0.00118304	0.00133593	0.00118705	2.14749	1.10265	0.00240357	1.25528	up
meta_361			2,3-Dihydro-2,3-dihydroxy-4-(4-methoxyphenyl)-1H-phenalen-1-one;Phenolphthalin	-8.93144830394728;-9.05953017279962	MS1 mz matched	360.128	290.959	0.000456037	0.000610708	0.000568354	0.000370537	0.000446653	0.000256	0.00057963	0.000557827	0.000674883	1.68874	0.755949	0.0266258	1.12818	up
meta_362			N-palmitoyl-phosphoethanolamine;Sphingosine 1-phosphate;Sphingosine 1-phosphate;Sphing-4-enine 1-phosphate;S1P	-23.0977683476846;-23.0977683476846;-23.2037649163502	MS1 mz matched	360.22	39.2505	0.000174954	0.000214711	0.000166449	0.00014674	0.000228134	0.000152644	9.23e-05	7.84e-05	0.000159694	0.626366	-0.674921	0.144588	0.854333	unchanged
meta_363			Olsalazine;Olsalazine	10.3090876936632;10.2630689423896	MS1 mz matched	361.07	248.3	4.85e-05	4.16e-05	3.05e-05	4.12e-05	3.7e-05	3.59e-05	3.3e-05	3.69e-05	3.31e-05	0.903168	-0.146935	0.152723	0.834755	unchanged
meta_364			Famphur;Famophos	3.69207	MS1 mz matched	361.97	344.069	6.16e-05	4.69e-05	5.17e-05	5.43e-05	4.15e-05	4.58e-05	3.98e-05	4.96e-05	9.16e-05	1.27834	0.354266	0.497764	0.47844	unchanged
meta_365			Margaroylglycine;Robecoxib	-22.4399889952896;-10.6944191938269	MS1 mz matched	362.235	39.4045	0.000455913	0.000498351	0.00047103	0.000297304	0.000375798	0.000282953	0.000329622	0.000347429	0.00046872	1.19844	0.261153	0.30312	0.658294	unchanged
meta_366					Unmapped	363.325	41.182	0.000133678	0.000110357	0.000130264	0.000102652	0.000135671	7.5e-05	0.00011196	0.00014322	0.000184557	1.40348	0.489003	0.20086	0.779112	unchanged
meta_367			Dihydrozeatin-9-N-glucoside;Dihydrozeatin-7-N-dihydrozeatin;Dihydrozeatin-O-glucoside;Dihydrozeatin-O-glucoside	1.34766780168257;1.34766780168257;1.34766780168257;1.30486807128279	MS1 mz matched	364.171	298.488	3.05e-05	3.25e-05	3.35e-05	1.68e-05	4.2e-05	3.22e-05	4.9e-05	6.53e-05	2.21e-05	1.49797	0.583014	0.370952	0.57338	unchanged
meta_368			Diloxanide;Pencycuron	-15.2370736285733;23.7707620844603	MS1 mz matched	365.097	41.8675	0.00021158	0.000202079	0.000226606	0.000345838	0.000243719	0.000277714	0.000150156	0.000138917	0.000195919	0.559216	-0.838521	0.0312095	1.10783	down
meta_369			Ampicillin;Cefradine;Ampicillin;Anhydrous ampicillin;Cephradine;Cefradine;(p-Aminobenzyl)penicillin;Penicillin T	-1.79542456553211;-1.79542456553211;-1.71865798024436;-1.71865798024436;-1.71865798024436	MS1 mz matched	365.134	287.614	0.000566563	0.000566291	0.00053256	0.000474923	0.000388829	0.000448188	0.000470448	0.000688323	0.000582864	1.32753	0.40874	0.137638	0.918704	unchanged
meta_370	Nervonic acid	1			MS2 reverse	365.341	41.2035	0.000376957	0.000383061	0.000400717	0.000280441	0.000309738	0.000257528	0.000319669	0.000399962	0.000490087	1.42705	0.513034	0.123762	0.966848	unchanged
meta_371			3-O-Caffeoyl-1-O-methylquinic acid;3-O-Feruloylquinic acid;3-O-Caffeoyl-4-O-methylquinic acid;(S)-N-[3-(3,4-Methylenedioxyphenyl)-2-(mercaptomethyl)-1-oxoprolyl]-(S)-alanine;Indolylmethyl-desulfoglucosinolate	-18.905180944852;-18.905180944852;-18.905180944852;-1.15999763111085;-1.15999763111085	MS1 mz matched	367.104	297.031	0.000205702	0.000268315	0.000310516	0.000165916	0.000181239	8.59e-05	0.000304146	0.00036605	0.000335905	2.32324	1.21614	0.00909117	1.20046	up
meta_372			N-Desmethyleletriptan;4,4-Bis[4-(acetyloxy)phenyl]3-hexanone;4,4-Bis(4-hydroxyphenyl)-3-hexanone diacetate	3.21032520379447;-14.5843247436631	MS1 mz matched	367.157	27.494	0.00027825	0.00029972	0.000336314	0.000577162	0.000582764	0.000522626	3.92e-05	2.74e-05	3.1e-05	0.0580381	-4.10686	0.000964606	1.26689	down
meta_373					Unmapped	368.975	365.981	0.0026086	0.00397105	0.00374016	0.00331218	0.00351545	0.00347335	0.00338942	0.00346135	0.00425158	1.0778	0.108083	0.437011	0.538419	unchanged
meta_374			4-Hydroxy-5-(phenyl)-valeric acid-O-glucuronide;Linusitamarin;Perilloside E;	6.46698023829273;6.46698023829273;6.46698023829273;	MS1 mz matched	369.129	299.76	0.000139918	0.000137478	0.00015343	0.000146992	0.000106901	0.000107821	0.00012167	0.00018805	0.000138062	1.23794	0.307944	0.306163	0.657785	unchanged
meta_375	Androsterone sulfate	0.9977			MS2 forward	369.172	28.3445	0.00140175	0.00125988	0.00114077	0.000614565	0.000665074	0.000699052	0.000560129	0.000449394	0.000593705	0.810247	-0.303566	0.083533	0.997407	unchanged
meta_376	Thromboxane B2	0.9925			MS2 forward	369.227	150.233	0.00227024	0.00229833	0.00216732	0.000289444	0.000329959	0.000340036	3.42e-05	0.00013616	0.000238569	0.42619	-1.23043	0.0812142	1.06601	unchanged
meta_377			Sinensetin;Isosinensetin;Homoeriodictyol 4'-isobutyrate;Cyclokievitone hydrate;3',4',5',7,8-Pentamethoxyflavone;Auranetin;Sesamolinol;Tangeritin;Oxidihydroartocarpesin;3,4',5,6,8-Pentamethoxyflavone;Sinensetin;5,6,7,3',4'-Pentamethoxyflavone;Tangeretin;5,6,7,8,4'-Pentamethoxyflavone;Sesamolinol;(1'S)-Averantin;1,3,6,8-Tetrahydroxy-[(1S)-2-hydroxyhexyl]-9,10-anthraquinone	-5.57265120896107;-5.57265120896107;-5.57265120896107;-5.57265120896107;-5.57265120896107;-5.57265120896107;-5.57265120896107;-5.57265120896107;-5.57265120896107;-5.57265120896107;-5.56458935789473;-5.56458935789473;-5.56458935789473;-5.56458935789473	MS1 mz matched	371.119	385.629	5.65e-05	5.41e-05	8.27e-05	0.000169536	0.00016344	0.000209242	1.39e-05	1.7e-05	1.43e-05	0.0833974	-3.58385	0.0072279	1.25722	down
meta_378			Portulacaxanthin II;Portulacaxanthin II	10.7168613155381;10.7192670418009	MS1 mz matched	373.115	196.325	0.00020117	0.000178323	0.000185721	8.26e-05	8.7e-05	0.000100369	0.000254441	0.000383171	0.000125885	2.8272	1.49937	0.156524	0.937186	unchanged
meta_379					Unmapped	374.772	347.77	0.00018968	0.000197502	0.000180385	0.000181241	0.000178881	0.000192818	0.000230511	0.000221637	0.000177364	1.13848	0.18711	0.257334	0.760311	unchanged
meta_380			(3beta,5alpha)-3-Hydroxypregn-16-en-20-one;1-Phenyl-1,3-pentadecanedione;Kaurenoic acid methyl ester;Pregnenolone;5-(8,11-Pentadecadienyl)-1,3-benzenediol;20a-Dihydroprogesterone;Ethyltestosterone;5-alpha-Pregnan-3,20-dione;5a-Pregnane-3,20-dione;Bolasterone;Calusterone ;Norbolethone;Pregnenolone;5-Pregnen-3beta-ol-20-one;3beta-Hydroxypregn-5-en-20-one;5alpha-Pregne-3,20-dione;5alpha-Dihydroproge…	8.75821522568488;8.75821522568488;8.75821522568488;8.75821522568488;8.75821522568488;8.75821522568488;8.75821522568488;8.75821522568488;8.75821522568488;8.75821522568488;8.75821522568488;8.75821522568488;8.85402931056603;8.85402931056603;8.85402931056603;8.85402931056603;8.85402931056603;8.85402931056603;8.85402931056603;8.85402931056603;8.85402931056603;8.85402931056603;8.85402931056603;8.854029…	MS1 mz matched	375.253	44.503	0.000659321	0.000766403	0.000757576	0.000644188	0.000617708	0.000535642	0.00181367	0.00206501	0.000719439	2.55801	1.35502	0.151464	0.950767	unchanged
meta_381					Unmapped	376.1	389.741	3.01e-05	2.71e-05	3.02e-05	3.24e-05	1.97e-05	1.86e-05	2.8e-05	3.79e-05	3.53e-05	1.43142	0.51745	0.140542	0.888591	unchanged
meta_382					Unmapped	376.905	377.885	0.000240664	0.000290129	0.000261166	0.000222773	0.000234422	0.000205441	0.000393233	0.000308399	0.000268323	1.46378	0.5497	0.101904	1.02999	unchanged
meta_383	Sphingosine-1-phosphate	0.9899			MS2 forward	378.24	275.009	8.99e-05	9.91e-05	0.000106547	8.89e-05	8.38e-05	7.24e-05	8.67e-05	0.000110972	9.34e-05	1.18737	0.247768	0.164276	0.843479	unchanged
meta_384					Unmapped	378.978	30.096	0.00064789	0.000746471	0.000704082	0.00140241	0.00141147	0.00136539	0.000145257	5.52e-05	8.79e-05	0.0690169	-3.85691	2.25e-05	1.26987	down
meta_385			Azelastine;Benthiavalicarb isopropyl	-16.5040585583713;6.03276066628163	MS1 mz matched	380.154	336.342	2.49e-05	3e-05	3.08e-05	3.11e-05	2.68e-05	3.47e-05	5.42e-05	5.74e-05	8.49e-06	1.29644	0.374555	0.6222	0.347389	unchanged
meta_386			Pyrvinium	-4.75187	MS1 mz matched	381.226	200.254	0.000174422	0.000172445	0.000195282	0.000169527	0.000190188	0.000188852	0.000129152	0.000136433	0.000149183	0.756094	-0.403362	0.00770331	1.18972	down
meta_387			Famphur;Famophos	3.69207	MS1 mz matched	384.036	343.543	0.000410119	0.000392559	0.000391178	0.00031694	0.000300404	0.000298912	0.000274607	0.000319001	0.000679568	1.38954	0.474608	0.451504	0.53583	unchanged
meta_388					Unmapped	385.309	40.513	7.7e-05	9.37e-05	8.45e-05	0.000117799	8.86e-05	7.43e-05	4.94e-05	6.65e-05	6.98e-05	0.661693	-0.595765	0.115743	0.930087	unchanged
meta_389					Unmapped	387.024	371.315	0.0190062	0.017461	0.0178791	0.0168698	0.017317	0.0183737	0.0251976	0.0244978	0.0199089	1.32427	0.405194	0.0669575	1.08511	unchanged
meta_390			Edulisin III;MS 3;(R)-Heraclenol 2'-(3-methylbutanoate);8-Hydroxy-4'-methoxypinoresinol;8-Epidiosbulbin E acetate;Alectrol;Orobanchyl acetate;Dihydrosamidin;Visdin;Visdine;Trachelogenin;(-)-Trachelogenin	-3.78227918915801;-3.78227918915801;-3.78227918915801;-3.78227918915801;-3.78227918915801;-3.77429266147674;-3.77429266147674;-3.77429266147674;-3.77429266147674	MS1 mz matched	387.151	383.08	0.000436931	0.000444478	0.00038129	0.000287661	0.000230237	0.000209562	0.00033369	0.000413753	0.000514301	1.73445	0.794479	0.058772	1.07429	unchanged
meta_391			N-Acetylneuraminate 9-phosphate;N-Acetylneuraminic acid 9-phosphate;N-Acetylneuramite 9-phosphate	2.72678367471472;2.72678367471472;2.72678367471472	MS1 mz matched	388.251	37.913	0.000333537	0.000319512	0.000267444	0.000217218	0.000236206	0.000243225	0.000173746	0.00018011	0.000276118	0.904293	-0.145138	0.574696	0.400932	unchanged
meta_392			2,3,4,5,6-Penta-O-acetyl-D-glucose;Monotropein;Monotropein	-0.629043328130977;-0.629043328130977;-0.599564950166129	MS1 mz matched	389.116	380.765	0.000265079	0.000284013	0.00023099	0.000190115	0.000174375	0.000178154	0.000363187	0.000377412	0.000333921	1.98015	0.985611	0.00217763	1.25781	up
meta_393			11,14,15-THETA;Prostaglandin D1;8-isoprostaglandin PGF2b;13,14-Dihydro-15-keto PGF2a;11,12,15-THETA;Troxilin B3;Prostaglandin H1;Prostaglandin F2b;11,12,15-TriHETRE;8-iso-13,14-dihydro-15-keto-PGF2a;Prostaglandin F2a;11b-PGF2a;11-Epi-PGF2a;8-Isoprostaglandin E1;15-keto-PGF1alpha;(5Z,9E,12S,14Z)-8,11,12-Trihydroxyicosa-5,9,14-trienoate;13,14-Dihydro- lipoxin A4;Prostaglandin E1;Trioxilin A3;8-Isop…	-4.58501902119641;-4.58501902119641;-4.58501902119641;-4.58501902119641;-4.58501902119641;-4.58501902119641;-4.58501902119641;-4.58501902119641;-4.58501902119641;-4.58501902119641;-4.58501902119641;-4.58501902119641;-4.58501902119641;-4.58501902119641;-4.58501902119641;-4.58501902119641;-4.58501902119641;-4.58501902119641;-4.58501902119641;-4.58501902119641;-4.58501902119641;-4.51670418353027;-4.…	MS1 mz matched	389.208	164.408	0.000295404	0.000305708	0.000183929	3.38e-05	2.4e-05	2.72e-05	2.52e-06	1.53e-05	1.04e-05	0.331729	-1.59192	0.0178978	1.13751	down
meta_394			Trospium;Kalihinol A	1.61540933749212;0.261075902982116	MS1 mz matched	391.223	66.928	0.000146913	0.000224198	0.000249937	0.000440906	0.000526988	0.000429611	0.000143866	0.000140265	0.000114606	0.285321	-1.80934	0.00509817	1.24889	down
meta_395			Dipivefrin;Dipivefrin;Dipivefrine	-4.47887106529104;-4.55574898521578	MS1 mz matched	391.224	46.5035	0.00182648	0.00212957	0.00190388	0.00275056	0.00345923	0.00292351	0.00140981	0.00140607	0.000778019	0.393494	-1.34559	0.00350934	1.21222	down
meta_396	Deoxycholic acid	0.9995			MS2 forward	391.284	142.593	0.000755973	0.000814483	0.000550062	0.00112725	0.00168941	0.00127063	0.000178076	0.000424799	0.000161921	0.187115	-2.418	0.0103106	1.20812	down
meta_397			6-Methylthioguanosine monophosphate;6-Methylthioguanosine monophosphate	12.7125215794938;13.2210291655957	MS1 mz matched	392.316	48.441	0.000288515	0.000227814	0.000198153	0.0001203	0.000108947	0.000100041	0.0001408	0.000187464	0.000135339	1.4079	0.493543	0.100738	1.00125	unchanged
meta_398					Unmapped	392.878	347.451	7.98e-05	6.66e-05	6.65e-05	9.11e-05	8.26e-05	8.71e-05	7.41e-05	7.65e-05	6.73e-05	0.835369	-0.259515	0.018523	1.12636	down
meta_399					Unmapped	392.936	364.029	0.000401546	0.000671514	0.000684751	0.000337773	0.000326653	0.000347907	0.000495546	0.000454892	0.000761511	1.69109	0.757956	0.13556	0.981722	unchanged
meta_400			1-Hydroxypyrene glucuronide;Justicidin A	-9.96459694739207;-10.0841069633319	MS1 mz matched	393.101	385.514	1.59e-05	1.46e-05	2.06e-05	3.68e-05	3.76e-05	4.88e-05	7.25e-06	8.84e-06	6.1e-06	0.180146	-2.47276	0.0105174	1.24443	down
meta_401			(3'x,5'a,9'x,10'b)-O-(3-Hydroxy-6-oxo-7-drimen-11-yl)umbelliferone;(S)-(E)-2'-(3,6-Dimethyl-2-heptenyl)-3',4',7-trihydroxyflavanone;(S)-(E)-8-(3,6-Dimethyl-2-heptenyl)-4',5,7-trihydroxyflavanone;9alpha-Fluoro-11beta,16alpha,17alpha,21-tetrahydroxypregn-4-ene-3,20-dione;9alpha-Fluoro-16alpha-hydroxyhydrocortisone	-14.4295590140637;-14.4295590140637;-14.4295590140637;-17.2715542959701	MS1 mz matched	395.188	26.8365	0.000479136	0.000564471	0.000547433	0.000171959	0.000183873	0.000136812	0.000585652	0.000555912	0.000608452	3.55229	1.82875	3.7e-05	1.26777	up
meta_402					Unmapped	396.005	30.086	0.000307609	0.000287739	0.000294368	0.000461931	0.00047807	0.000506461	5.19e-05	5.63e-05	5.56e-05	0.11332	-3.14153	0.000827057	1.27153	down
meta_403			Bismuth Subsalicylate;Bismuth subsalicylate	-8.74836267474441;-8.83979854097065	MS1 mz matched	396.969	369.269	0.000152621	0.00015473	0.000135561	0.000132608	0.000114813	0.000132359	0.000152218	0.000202856	0.000148246	1.32529	0.406313	0.133034	0.939308	unchanged
meta_404			Nicotine glucuronide;Aziridyl benzoquinone;Benzoquinone aziridine	-5.28289721774049;-5.3231161048598	MS1 mz matched	397.16	198.994	0.000174443	0.000196616	0.000191665	7.29e-05	5.93e-05	6.68e-05	0.000167704	0.000240163	0.000184086	2.97421	1.57251	0.0239732	1.20147	up
meta_405	Sunitinib	0.9047			MS2 forward	397.204	27.503	0.00941121	0.0100997	0.0100588	0.000291978	0.000320205	0.000256026	0.0109626	0.0108469	0.0152973	42.7394	5.4175	0.0143723	1.23663	up
meta_406			Papaverine;Litebamine;N-Methoxycarbonyl-N-nornuciferine;(S)-Cadine;(S)-Tetrahydroberberine;(13aS)-5,8,13,13a-Tetrahydro-9,10-dimethoxy-6H-benzo[g]-1,3-benzodioxolo[5,6-a]quinolizine;(-)-Cadine;Papaverine;Eschscholtzidine;(5S)-5,6,11,12-Tetrahydro-8,9-dimethoxy-14-methyl-benzo[5,6]cycloocta[1,2-f]-1,3-benzodioxol-5,11-imine;Evoprenine;(R)-Cadine;Dicentrine;Sictine;ntenine	17.5198335245841;17.5198335245841;17.5198335245841;17.3965810115932;17.3965810115932;17.3965810115932;17.3965810115932;17.3965810115932;17.3965810115932;17.3965810115932;17.3965810115932	MS1 mz matched	398.165	261.546	1.56e-05	2.89e-05	2.47e-05	2.29e-05	2.76e-05	2.43e-05	3.08e-05	2.62e-05	6.12e-05	1.57945	0.65942	0.319033	0.695154	unchanged
meta_407					Unmapped	398.816	347.82	0.00028294	0.000268802	0.000232366	0.000263861	0.000265483	0.000258216	0.000317322	0.000319827	0.000258198	1.13686	0.185061	0.215192	0.844612	unchanged
meta_408			Nevskin;Lucidone B;Marinobufagenin;Marinobufagin	-14.4908498352225;-14.4908498352225;-14.5555624961321	MS1 mz matched	399.219	30.1145	0.00316727	0.00293309	0.00296219	0.000116409	0.000116113	0.000105216	0.00275427	0.00233493	0.00596327	32.7251	5.03232	0.0893634	1.07189	unchanged
meta_409					Unmapped	400.866	378.48	0.000193143	0.000220547	0.000215236	0.000177674	0.000179226	0.000137466	0.000262229	0.00023085	0.000232913	1.46853	0.554376	0.012675	1.17412	up
meta_410					Unmapped	400.96	30.1365	0.000235879	0.000173492	0.000184893	0.000263864	0.000209415	0.000284106	0.000114241	6.74e-05	6.62e-05	0.327273	-1.61143	0.00478944	1.21065	down
meta_411	D-Maltose	0.8757			MS2 forward	401.128	381.269	0.000132133	0.00013945	0.000151786	0.000160992	0.000153311	0.000180718	0.00011293	0.000123982	0.000250746	0.985127	-0.0216186	0.961147	0.0379759	unchanged
meta_412	Galactinol	0.752			MS2 forward	401.128	356.893	4.37e-05	6.33e-05	6.75e-05	6.61e-05	5.68e-05	5.72e-05	5.36e-05	5.57e-05	7.97e-05	1.04919	0.0692826	0.765778	0.216893	unchanged
meta_413			CDP;Myxochelin B	-20.8345528160741;-15.6259960022506	MS1 mz matched	402.161	392.81	3.61e-05	4.24e-05	6.11e-05	9.4e-05	8.71e-05	0.000115557	1.23e-05	1.7e-05	1.39e-05	0.145541	-2.7805	0.00875397	1.25034	down
meta_414			Ethion	8.85445	MS1 mz matched	404.969	36.591	2.94e-05	2.68e-05	2.42e-05	4.62e-05	4.43e-05	4.4e-05	2.9e-05	3.3e-05	2.26e-05	0.629544	-0.66762	0.0266998	1.19208	down
meta_415			Proacaciberin	-2.04526	MS1 mz matched	407.171	248.138	0.000107182	0.00013181	0.00012188	0.000154286	0.000184328	0.00018876	6.43e-05	7.8e-05	0.000108364	0.475184	-1.07344	0.00607407	1.20085	down
meta_416	Cholic acid	0.9999			MS2 forward	407.278	213.755	0.00120123	0.00121799	0.00104626	0.00083066	0.000877802	0.000956354	0.000143317	0.000149774	0.000175211	0.175736	-2.50852	0.00141418	1.26821	down
meta_417			(5a,6a,8a,11a)-8-Hydroxy-2-oxo-1(10),3-guaiadien-12,6-olide-15-al 8-(4-hydroxyphenylacetate);Lactupicrin;(-)-cis-Rotenolone;Lactupicrin;12a-Hydroxyrotenone;Sumatrol;Tephrosin;Toxicarol;alpha-Toxicarol	-6.22499989504126;-6.22499989504126;-6.22499989504126;-6.33935132824679;-6.33935132824679;-6.33935132824679;-6.33935132824679;-6.33935132824679	MS1 mz matched	409.132	383.029	4.31e-05	4.3e-05	3.16e-05	2.96e-05	2.28e-05	2.18e-05	3.29e-05	3.78e-05	5.06e-05	1.63672	0.710805	0.0792875	1.02701	unchanged
meta_418	1-Palmitoyl Lysophosphatidic Acid	0.9869			MS2 forward	409.235	245.391	5.52e-05	5.32e-05	7.39e-05	0.000119577	0.00013348	0.000154631	2.52e-05	2.82e-05	1.96e-05	0.179016	-2.48184	0.00580457	1.25553	down
meta_419			epsilon-Tocopherol;(6alpha,22E)-6-Hydroxy-4,7,22-ergostatrien-3-one;Gamma-Tocotrienol;(3beta,22E,24R)-3-Hydroxyergosta-5,8,22-trien-7-one;beta-Tocotrienol;gamma-Tocotrienol;6-Geranylgeranyl-2,3-dimethylbenzene-1,4-diol	3.7029772526568;3.7029772526568;3.7029772526568;3.7029772526568;3.65569673319963;3.65569673319963;3.65569673319963	MS1 mz matched	409.309	39.9015	0.000112035	9.34e-05	7.72e-05	0.000140113	0.00013824	0.000119059	8.17e-05	0.000100069	0.000108487	0.730387	-0.453267	0.0273556	1.09429	down
meta_420					Unmapped	410.235	37.2165	0.000142684	0.000127561	0.000120813	9.67e-05	8.6e-05	8.59e-05	8.27e-05	0.000103334	0.000118963	1.13564	0.183504	0.369669	0.612688	unchanged
meta_421					Unmapped	410.985	370.271	0.0118524	0.0113133	0.0111176	0.0103116	0.0103958	0.0108667	0.0153217	0.0145616	0.0128857	1.35456	0.437825	0.0295677	1.18121	up
meta_422			N-(Carbethoxyacetyl)-4-chloro-L-tryptophan;4-Methylumbelliferone glucuronide;4-Methylumbelliferyl glucuronide	3.97804379539824;13.0652347168911	MS1 mz matched	411.098	380.733	9.16e-05	8.15e-05	7.83e-05	7.1e-05	6.16e-05	6.05e-05	0.00013086	0.000135453	0.000123846	2.01962	1.01408	0.000158694	1.2612	up
meta_423			dIDP;GF 109203X;Bisindolylmaleimide I	6.06521562447515;-2.18345961412799	MS1 mz matched	411.183	30.085	0.000209175	0.000199129	0.000204692	0.000255345	0.000170585	0.00016966	9.13e-05	7.7e-05	0.000111098	0.469141	-1.09191	0.0529729	1.09164	unchanged
meta_424			O-Carbamoyl-deacetylcephalosporin C	-13.8541	MS1 mz matched	415.094	26.818	0.000194861	0.000190863	0.000165379	0.000214804	0.000194414	0.00018133	0.000214949	0.000172158	0.00015387	0.91606	-0.126485	0.479024	0.455763	unchanged
meta_425	Ramipril	0.6764			MS2 reverse	415.224	46.464	0.0043439	0.00524739	0.00454796	0.00869036	0.0115462	0.00822332	0.00134028	0.0010776	0.000809654	0.113407	-3.14042	0.0134335	1.23364	down
meta_426			6,6'-Dibromoindigotin;6,6'-Dibromoindigo;Tyrian purple	4.45303	MS1 mz matched	416.897	377.96	0.000110975	0.000121291	0.00011694	0.000106435	0.000100698	8.8e-05	0.000130711	0.000140635	0.000149918	1.42741	0.513398	0.00566706	1.19863	up
meta_427			Asperlicin E	5.20944	MS1 mz matched	421.14	38.5375	0.000249986	0.000197901	0.000172158	0.000125605	0.000102447	9.96e-05	0.000281842	0.000214247	0.000287214	2.39047	1.2573	0.0149168	1.21473	up
meta_428			Gemcitabine diphosphate;	-15.1844747932763;	MS1 mz matched	421.991	344.17	7.13e-05	7.21e-05	7.14e-05	6.43e-05	4.76e-05	5.49e-05	5.84e-05	6.18e-05	9.78e-05	1.30721	0.386492	0.30831	0.685284	unchanged
meta_429			Gerberinol;Justicidin B	-1.89016764681611;-1.92257673620302	MS1 mz matched	423.11	380.858	9.35e-05	0.000112986	9.91e-05	9.25e-05	9.37e-05	8.41e-05	5.35e-05	5.29e-05	0.000102272	0.771707	-0.373875	0.335121	0.66451	unchanged
meta_430					Unmapped	425.01	27.355	0.00051958	0.000609686	0.000607753	0.000548573	0.000598489	0.000571163	0.000437474	0.000355446	0.000224536	0.592155	-0.755953	0.0571632	1.1169	unchanged
meta_431			IDP;IDP;Inosine 5'-diphosphate;Inosine diphosphate;dXDP	7.42289791651954;7.49369061811608;7.49369061811608	MS1 mz matched	427.017	370.885	0.00822693	0.00812398	0.00769691	0.00727269	0.00727986	0.00746423	0.0109028	0.0089013	0.00735987	1.23379	0.303092	0.236001	0.818573	unchanged
meta_432					Unmapped	428.17	38.539	0.000439327	0.000322126	0.000318952	0.000285312	0.000211011	0.000189586	0.000432752	0.000423618	0.000510189	1.99233	0.99446	0.00478398	1.2072	up
meta_433			8-Acetoxy-4'-methoxypinoresinol;Cubebinone;Sesartemin;Sesartemin	-15.7331143152863;-15.7331143152863;-15.7331143152863;-15.8079685179619	MS1 mz matched	429.152	248.315	3.86e-05	6.28e-05	6.17e-05	6.39e-05	7.08e-05	8.76e-05	5.36e-05	4.6e-05	7.69e-05	0.793947	-0.332885	0.265106	0.708455	unchanged
meta_434					Unmapped	429.299	84.078	0.000224397	0.000194949	0.000167747	0.00013732	0.000126908	0.0001326	0.000165349	0.000161504	0.000205005	1.34028	0.422529	0.077525	1.07799	unchanged
meta_435			Porrigenin A;Asperagenin;Convallagenin A;Digitogenin;2-Deoxyecdysone	-6.41173094312482;-6.41173094312482;-6.46860973296242;-6.46860973296242;-6.46860973296242	MS1 mz matched	429.299	50.417	0.000892687	0.000749058	0.000670928	0.000432511	0.000385158	0.000361543	0.000557616	0.000643374	0.000869677	1.75597	0.812272	0.0792006	1.07275	unchanged
meta_436			Bensultap	-3.01599	MS1 mz matched	430.025	29.033	0.000317288	0.000345339	0.000248561	0.000130911	0.000247171	0.000148788	7.11e-05	3.48e-05	0.000144582	0.47545	-1.07264	0.131044	0.877303	unchanged
meta_437			Scorzoside;Pteroside D;Pteroside A;Vismione D	16.8995617989254;16.8995617989254;16.8995617989254;-20.2335734464404	MS1 mz matched	431.169	39.122	7.02e-05	0.000105157	7.44e-05	9.35e-05	8.1e-05	7.42e-05	0.000133584	6.47e-05	0.000139894	1.35989	0.443488	0.340294	0.671464	unchanged
meta_438			Peonidin 3-xyloside;Luteolinidin 3-O-glucoside;Pelargonidin 3-galactoside;Petunidin 3-arabinoside;Peonidin 3-arabinoside;Pelargonidin 5-galactoside;Isopeonidin 3-arabinoside;Cyanidin 3-rhamnoside;Isopeonidin 3-xyloside;Pelargonidin 3-O-glucoside;Pelargonidin 3-glucoside;Pelargonidin 3-O-beta-D-glucoside	-8.55941973748421;-8.55941973748421;-8.55941973748421;-8.55941973748421;-8.55941973748421;-8.55941973748421;-8.55941973748421;-8.55941973748421;-8.55941973748421;-8.62429824967314	MS1 mz matched	432.11	54.311	0.00171236	0.00174323	0.00133703	0.00100475	0.000945666	0.000759461	0.00192324	0.00180514	0.00189518	2.07521	1.05325	0.00156504	1.25926	up
meta_439					Unmapped	432.813	347.68	9.87e-05	0.000103101	9.82e-05	0.000112746	0.000102886	0.000113605	0.000111578	0.000112776	9.45e-05	0.968556	-0.0460925	0.645606	0.313371	unchanged
meta_440			LPA(0:0/18:2(9Z,12Z));LPA(18:2(9Z,12Z)/0:0);Glutathionylspermidine;N1-(gamma-L-Glutamyl-L-cysteinyl-glycyl)-spermidine	-21.5680912869154;-21.5680912869154;6.61928636611604	MS1 mz matched	433.234	243.119	0.000268226	0.000269488	0.000385767	0.000892964	0.000887707	0.00106157	5.38e-05	6.28e-05	6.14e-05	0.0626116	-3.99743	0.00403677	1.26479	down
meta_441			Pahutoxin	-5.96236	MS1 mz matched	435.059	380.481	2.86e-05	3.12e-05	2.76e-05	2.77e-05	2.66e-05	2.18e-05	4.65e-05	5.17e-05	3.95e-05	1.81023	0.856172	0.0144457	1.18885	up
meta_442					Unmapped	435.999	31.817	0.000326494	0.000367515	0.000345113	0.000808087	0.000522081	0.000688305	8.47e-05	4.51e-05	5.54e-05	0.0917497	-3.44615	0.0163653	1.22281	down
meta_443			PE(P-16:0e/0:0);	-21.7265119885203;	MS1 mz matched	436.281	177.423	0.00020922	0.000196364	0.000175115	5.59e-05	5.07e-05	3.75e-05	3.41e-05	4.54e-05	6.97e-05	1.03463	0.0491118	0.897129	0.0994563	unchanged
meta_444			Sertaconazole;	20.5587408913689;	MS1 mz matched	436.772	347.738	0.000331693	0.000327571	0.0002839	0.000301543	0.000292901	0.000306811	0.000354717	0.000368218	0.000306158	1.14184	0.191364	0.146791	0.939853	unchanged
meta_445			Quinapril;Quipril	-7.10244205916627;-7.16610891226109	MS1 mz matched	437.212	261.046	4.79e-05	7.31e-05	7.53e-05	9.76e-05	0.000123217	0.000132441	2.89e-05	3.61e-05	7.05e-05	0.383667	-1.38207	0.0128997	1.16549	down
meta_446			Eremopetasitenin C1;18-Hydroxycortisol;11-Dihydro-12-norneoquassin;6-beta-hydrocortisol;Isohumulinone A;Eremopetasitenin D1;Sugetriol triacetate;Humulinone;6alpha-Hydroxycortisol;6alpha,11beta,17,21-Tetrahydroxypregn-4-ene-3,20-dione;Nigakilactone A;Quassin	-0.631140467467345;-0.631140467467345;-0.631140467467345;-0.631140467467345;-0.631140467467345;-0.631140467467345;-0.631140467467345;-0.631140467467345;-0.52881485717673;-0.52881485717673	MS1 mz matched	437.209	45.833	0.000140592	0.000198411	0.000143969	0.000171653	0.000264132	0.00021833	9.49e-05	7.83e-05	0.000135254	0.471642	-1.08424	0.0291261	1.12086	down
meta_447			[6]-Gingerdiol 3,5-diacetate;4,4-Difluoro-17beta-hydroxyandrost-5-en-3-one propiote	-10.2277658652825;-0.789024563075116	MS1 mz matched	439.224	45.8375	0.00091893	0.000864996	0.00093087	0.00128515	0.0017587	0.00134822	0.000818474	0.000737762	0.000594019	0.489577	-1.03039	0.0231911	1.16825	down
meta_448			Momordol;17-[[3-(1-Pyrrolidinyl)propyl]imino]androst-5-en-3beta-ol acetate	-21.4463409912043;0.978107159352081	MS1 mz matched	439.341	109.118	0.000208839	0.000215991	0.000320607	0.000285232	0.00026379	0.000400436	0.000110161	0.000118908	0.000174411	0.424958	-1.23461	0.0331925	1.13948	down
meta_449					Unmapped	442.035	27.261	0.000179033	0.000166962	0.000142757	0.000132257	0.000121006	0.000127285	9.76e-05	6.16e-05	9.56e-05	0.669753	-0.578299	0.0604284	1.09402	unchanged
meta_450			6-Mercaptopurine ribonucleoside 5'-diphosphate;Bufotalin;3beta,14,16beta-Trihydroxy-5beta-bufa-20,22-dienolide 16-acetate	8.679327677364;8.22912802484269	MS1 mz matched	443.255	213.162	3e-05	3.81e-05	2.76e-05	2.97e-05	3.45e-05	3.66e-05	1.38e-05	2.18e-05	8.76e-06	0.440518	-1.18273	0.0215185	1.1645	down
meta_451			(S)-2,3-Dihydro-3,5-dihydroxy-2-oxo-3-indoleacetic acid 5-glucoside;Zeanoside C;	-17.9064761344428;-17.9064761344428;	MS1 mz matched	444.108	362.558	4.4e-05	3.92e-05	3.82e-05	4.94e-05	4.45e-05	4.56e-05	5.15e-05	4.87e-05	3.38e-05	0.960319	-0.0584139	0.772283	0.197645	unchanged
meta_452					Unmapped	445.185	38.514	0.000752193	0.000691895	0.000712311	0.000416637	0.000328752	0.000254538	0.000948938	0.000841763	0.00115615	2.94706	1.55928	0.00845896	1.21729	up
meta_453			Neoporrigenin B;12-Ketoporrigenin;Leontogenin;24-Oxo-1alpha,23,25-trihydroxyvitamin D3;Spirotaccagenin;Cepagenin;Taccagenin;3-Dehydro-2-deoxyecdysone	-20.8385229804825;-20.8385229804825;-20.8385229804825;-20.8385229804825;-20.8385229804825;-20.8385229804825;-20.8385229804825;-20.7836287080436	MS1 mz matched	445.294	133.881	0.00036153	0.000352524	0.000400126	0.000480213	0.000445525	0.000561758	0.000349404	0.0003158	0.000241676	0.609669	-0.713903	0.0147207	1.14986	down
meta_454			Se-Adenosylselenomethionine;Stylisterol B;Di-n-decyl phthalate;Didecyl phthalate;Didecyl 1,2-Benzenedicarboxylate;Diisodecyl phthalate;3-Dehydroteasterone	-21.3572612806381;-20.4611018158451;-20.4611018158451;-20.4611018158451;-20.4611018158451	MS1 mz matched	445.33	49.087	0.000191856	0.000190815	0.000150362	0.000122028	9.03e-05	0.000142547	0.000155392	0.00016505	0.0002385	1.57482	0.655191	0.104968	0.946206	unchanged
meta_455			Se-Adenosylselenomethionine;Se-Adenosylselenomethionine	-16.8080434743453;-16.7751647041435	MS1 mz matched	446.074	41.832	0.000335836	0.000323442	0.000300676	0.000542166	0.00045447	0.000543237	0.000206257	0.000218531	0.000263222	0.446797	-1.16231	0.00272244	1.23673	down
meta_456					Unmapped	446.991	27.473	0.000141251	9.94e-05	0.000112163	0.000165839	0.000163442	0.000193155	0.000164113	0.000122012	0.000101616	0.742179	-0.430161	0.118795	0.93767	unchanged
meta_457			Dihydrocycloartomunin;Cycloaltilisin;Artonin T;Dihydroisocycloartomunin;Cajaisoflavone;4-Benzyloxy-2'-hydroxy-3',4',5',6'-tetramethoxychalcone	6.25744370671269;6.25744370671269;6.25744370671269;6.25744370671269;6.25744370671269;6.15348184537513	MS1 mz matched	449.171	38.049	9.2e-05	7.5e-05	6.96e-05	4.38e-05	4.92e-05	4.4e-05	8.91e-05	8.84e-05	0.00012064	2.17813	1.12309	0.0338746	1.18118	up
meta_458			Cabergoline;Cabergoline	-23.5141236988582;-23.4576209292951	MS1 mz matched	450.284	213.463	8.08e-05	6.94e-05	5.36e-05	5.06e-05	5.01e-05	5.41e-05	1.09e-05	1.19e-05	1.15e-05	0.221595	-2.174	0.000579615	1.27106	down
meta_459					Unmapped	450.978	366.876	0.00407783	0.00391053	0.00388557	0.00351354	0.00358656	0.0036649	0.00509261	0.00502113	0.00437055	1.3455	0.428141	0.0290235	1.18838	up
meta_460			Catechin 7-glucoside;(+)-Catechin 6-C-glucoside;7-Hydroxybutylidenephthalide 7-(6-malonylglucoside);Catechin 5-glucoside;Epicatechin 3-glucoside;Catechin 3'-glucoside;(+)-Catechin 8-C-glucoside;(-)-Epicatechin 8-C-glucoside;Aspalathin;(-)-epicatechin-3'-O-glucuronide;(-)-Epicatechin 6-C-glucoside;Precarthamin;(-)-Epicatechin 8-C-galactoside;Hycanthone mesylate	11.334746420872;11.334746420872;11.334746420872;11.334746420872;11.334746420872;11.334746420872;11.334746420872;11.334746420872;11.334746420872;11.334746420872;11.334746420872;11.334746420872;11.334746420872;-15.5118723238468	MS1 mz matched	451.137	286.279	7.33e-05	7.42e-05	7.78e-05	4.69e-05	3.43e-05	3.49e-05	8.76e-05	0.000121588	0.000108547	2.73551	1.45181	0.0114833	1.21169	up
meta_461			Viniferifuran;Urdamycinone B;Landomycin H	-10.5877979412661;-7.27257376615758;-7.27257376615758	MS1 mz matched	451.45	40.5475	5.73e-05	4.89e-05	4.82e-05	6.12e-05	4.18e-05	3.98e-05	8.57e-05	6.55e-05	7.98e-05	1.61818	0.694374	0.0326356	1.09647	up
meta_462	1-Palmitoyl-2-hydroxy-sn-glycero-3-phosphoethanolamine	0.9775			MS2 forward	452.276	186.426	0.000407827	0.00037704	0.000372451	0.000387046	0.000472607	0.000397328	0.000243567	0.000357781	0.000275827	0.697842	-0.519027	0.0461043	1.05622	down
meta_463			5-S-Glutathionyl-aminochrome reduced;	-12.4073873265225;	MS1 mz matched	455.126	276.543	2.45e-05	2.38e-05	2.63e-05	1.43e-05	7.85e-06	5.69e-06	5.4e-05	5.16e-05	1.87e-05	4.46527	2.15875	0.0989801	1.03323	unchanged
meta_464			Adenylylselenate;Robustaol A	10.5445189590355;-8.43545506120787	MS1 mz matched	455.165	284.57	1.18e-05	1.66e-05	1.83e-05	7.91e-06	8.99e-06	6.78e-06	2.84e-05	2.93e-05	3.14e-05	3.75933	1.91047	7.86e-05	1.26628	up
meta_465			O-Demethylpuromycin	-14.4473	MS1 mz matched	456.201	37.823	0.000139453	0.000140857	0.000116916	0.000116079	8.79e-05	7.68e-05	0.000154343	0.000139293	0.000173478	1.66368	0.734382	0.016276	1.15227	up
meta_466	1-Oleoyl-sn-glycerol 3-phosphate	0.9572			MS2 forward	457.234	239.049	0.000117045	0.000129582	0.000168452	0.000359088	0.000351131	0.000388688	4.32e-05	4.83e-05	4.27e-05	0.122182	-3.0329	0.000991218	1.2704	down
meta_467			4-trans-Hydroxyglipizide;3-cis-Hydroxyglipizide;	17.3253746009536;17.3253746009536;	MS1 mz matched	460.181	247.319	1.86e-05	1.87e-05	1.8e-05	1.4e-05	1.08e-05	1.43e-05	2.04e-05	2.05e-05	2.2e-05	1.60896	0.686124	0.00961943	1.21417	up
meta_468					Unmapped	460.887	378.464	6.92e-05	6.01e-05	7.11e-05	6.11e-05	5.64e-05	5.11e-05	8.48e-05	8.75e-05	7.39e-05	1.46125	0.547207	0.00931623	1.19022	up
meta_469					Unmapped	460.995	32.693	0.000136562	0.000124157	0.000143157	0.000306147	0.000245372	0.000273624	5.82e-05	7.32e-05	7.38e-05	0.248693	-2.00756	0.0043392	1.25026	down
meta_470			Lucidenic acid M;3-Dehydroecdysone;Podecdysone B	-12.4112548044592;-12.3266783920585;-12.3266783920585	MS1 mz matched	461.292	37.241	0.000291466	0.000319077	0.000274578	0.000438163	0.000411687	0.000419479	0.000148364	0.00025386	0.000128856	0.418394	-1.25707	0.0205379	1.21257	down
meta_471					Unmapped	461.926	344.191	4.46e-05	3.96e-05	3.52e-05	3.44e-05	2.43e-05	2.8e-05	2.48e-05	3.21e-05	5.02e-05	1.23747	0.307388	0.468476	0.500122	unchanged
meta_472			Adenylsuccinic acid;N(6)-(1,2-dicarboxyethyl)AMP;Gentamicin C2;Gentamicin C2b;Sagamicin;Gentamicin C2a	6.55265108452598;6.55265108452598;-8.98811700220347;-8.98811700220347;-8.98811700220347	MS1 mz matched	462.296	174.207	0.000226856	0.00022841	0.000224624	4.05e-05	2.02e-05	4.63e-05	6.82e-05	6.65e-05	7.29e-05	1.94007	0.956106	0.0450322	1.14251	up
meta_473					Unmapped	463.967	370.175	0.000479645	0.000535087	0.000435899	0.000417516	0.00042705	0.000416972	0.000613379	0.000622168	0.000503706	1.37868	0.463284	0.0518101	1.14589	unchanged
meta_474			Cephaeline	16.728	MS1 mz matched	465.283	49.378	0.000199089	0.000247466	0.000197054	0.000181359	9.21e-05	0.000126677	0.000373453	0.000465312	0.00035594	2.98593	1.57818	0.00426615	1.21185	up
meta_475			Cholesterol sulfate;Cholesterol sulfate;Cholest-5-en-3beta-ol sulfate	-21.3247928619143;-21.3661806040493	MS1 mz matched	465.302	25.547	0.000547879	0.000654263	0.000387199	0.000359471	0.000366449	0.000266971	0.00056937	0.000548551	0.000468723	1.598	0.676271	0.0112044	1.16797	up
meta_476					Unmapped	469.027	371.478	0.0119153	0.0114789	0.0105456	0.0109303	0.0113824	0.011871	0.0165569	0.0162589	0.0126562	1.33023	0.411671	0.0892363	1.04755	unchanged
meta_477			(5a,6a,8a,11a)-8-Hydroxy-2-oxo-1(10),3-guaiadien-12,6-olide-15-al 8-(4-hydroxyphenylacetate);Lactupicrin;(-)-cis-Rotenolone;Lactupicrin;12a-Hydroxyrotenone;Sumatrol;Tephrosin;Toxicarol;alpha-Toxicarol	-6.22499989504126;-6.22499989504126;-6.22499989504126;-6.33935132824679;-6.33935132824679;-6.33935132824679;-6.33935132824679;-6.33935132824679	MS1 mz matched	469.153	382.773	5.85e-05	5.46e-05	4.31e-05	3.49e-05	2.81e-05	2.95e-05	3.7e-05	4.94e-05	6.26e-05	1.61172	0.688599	0.11617	0.988047	unchanged
meta_478			Butyl 3-O-caffeoylquinate;Bruceine D	-13.8541839976321;-13.897093727584	MS1 mz matched	469.165	420.668	2.13e-05	1.79e-05	1.78e-05	1.82e-05	1.2e-05	1.35e-05	1.86e-05	1.9e-05	2.21e-05	1.3679	0.451967	0.0828985	1.00035	unchanged
meta_479			Limonin;Zapoterin;Limonin;Evodin;Zapoterin;Butyrylmallotochromene;1-Butanone, 1-(6-((3-acetyl-2,4-dihydroxy-6-methoxy-5-methylphenyl)methyl)-5,7-dihydroxy-2,2-dimethyl-2H-1-benzopyran-8-yl)-;Drummondin A;Isobutyrylmallotochromene	16.082933657168;16.082933657168;16.0146628807786;16.0146628807786;16.0146628807786;16.0146628807786;16.0146628807786	MS1 mz matched	469.202	432.715	2.99e-05	3.04e-05	2.46e-05	2.54e-05	1.77e-05	2.23e-05	3.25e-05	5.58e-05	3.52e-05	1.89081	0.919003	0.108286	0.993015	unchanged
meta_480			Puromycin	-7.8343	MS1 mz matched	470.219	27.9005	0.000219561	0.000189622	0.000204386	7.72e-05	6.85e-05	5.62e-05	0.000255387	0.000165423	0.000330133	3.71809	1.89456	0.0593339	1.13152	unchanged
meta_481			Clofazimine;Compound WIN VIII;5-(5-(2,6-Dichloro-4-(4,5-dihydro-2-oxazolyl)phenoxy)pentyl)-3-(hydroxyethyloxymethyleneoxymethyl)isoxazole	-8.34699236729461;2.98930264708324	MS1 mz matched	471.118	380.613	7.57e-05	6.89e-05	5.78e-05	4.38e-05	5.04e-05	6.3e-05	0.000108659	0.00011683	8.8e-05	1.99236	0.994482	0.0104434	1.17645	up
meta_482			Sempeline A	-7.36805	MS1 mz matched	472.202	297.854	0.000392663	0.000449899	0.000419289	0.000370305	0.000344466	0.000390317	0.000357958	0.000608868	0.000373134	1.21254	0.278028	0.437483	0.535073	unchanged
meta_483			Licorisoflavan A;16alpha,17-Dihydroxypregn-4-ene-3,20-dione cyclic acetal with 2-furyl methyl ketone	14.5486284199225;14.6038500313342	MS1 mz matched	473.217	37.86	0.000244823	0.000227955	0.000231079	0.000131331	0.000121514	0.000109012	0.000250118	0.00025481	0.000328995	2.30457	1.2045	0.0201267	1.20862	up
meta_484			Isorhamnetin 4'-O-glucuronide;6-Methoxyluteolin 7-glucuronide;8-Hydroxyluteolin 4'-methyl ether 8-glucuronide;Carmine red;3'-Methoxytricetin 7-glucuronide;Carmine;Carminic acid	-6.90514603977523;-6.90514603977523;-6.90514603977523;-6.90514603977523;-6.90514603977523;-6.90514603977523	MS1 mz matched	473.361	49.097	8.93e-05	0.000107195	0.000105403	5.98e-05	7.44e-05	5.84e-05	0.000133371	0.000139105	0.000133037	2.10566	1.07427	0.00202154	1.25676	up
meta_485			Doronine;4,8-Secosenecion-8,11,16-trione, 15,20-dihydro-12-(acetyloxy)-20-chloro-15-hydroxy-4-methyl-	-1.73944	MS1 mz matched	475.948	366.767	0.000641632	0.000626215	0.000571558	0.000548881	0.000545426	0.000546156	0.000702974	0.000817606	0.000707741	1.35835	0.441854	0.0345347	1.18461	up
meta_486			LysoPE(18:2(9Z,12Z)/0:0);LysoPE(0:0/18:2(9Z,12Z));	-3.22511342423645;-3.22511342423645;	MS1 mz matched	476.276	185.722	0.000927002	0.000905628	0.000927485	0.000828119	0.000810677	0.000915584	0.000466676	0.000570965	0.00047686	0.592904	-0.75413	0.00172334	1.2347	down
meta_487			CB3717	-17.3833	MS1 mz matched	476.449	367.964	0.000122453	0.000128847	0.000167988	0.000134664	0.000133484	0.000152151	0.000213685	0.000173164	0.000202244	1.4016	0.487079	0.0260415	1.14714	up
meta_488			18-Carboxy-dinor-LTE4;Platensimycin;(-)-Platensimycin	-13.8786221852473;-6.34663315652544	MS1 mz matched	478.134	54.9535	0.000349087	0.000344863	0.000283474	0.000208013	0.000178922	0.000135532	0.000355122	0.000321866	0.00035629	1.97769	0.983818	0.00531679	1.23295	up
meta_489			LysoPE(18:0/0:0);LysoPE(0:0/18:0);LysoPC(15:0);	-3.82159909943592;-3.82159909943592;-3.82159909943592;	MS1 mz matched	480.307	179.917	0.0026523	0.00286125	0.00295699	0.00269135	0.00290327	0.00279355	0.00214099	0.00243752	0.0021704	0.804576	-0.3137	0.0121125	1.18319	down
meta_490			(3beta,5alpha,9alpha,14alpha,22E,24R)-3,5,9,14-Tetrahydroxyergosta-7,22-dien-6-one;Polyporusterone E;Polyporusterone D;Polyporusterone G;	-10.5893985017798;-10.5893985017798;-10.5893985017798;-10.5893985017798;	MS1 mz matched	481.297	26.8495	0.00056698	0.000626555	0.000538044	0.000524252	0.000627486	0.0004462	0.00030364	0.000380231	0.000500726	0.741329	-0.431814	0.151674	0.840184	unchanged
meta_491			Gemcitabine diphosphate;	-15.1844747932763;	MS1 mz matched	482.012	344.185	5.24e-05	4.75e-05	5.78e-05	3.84e-05	3.36e-05	5.09e-05	2.87e-05	3.27e-05	8.08e-05	1.15683	0.210172	0.743911	0.224134	unchanged
meta_492			hydroxynefazodone;6-O-Glc-paromamine;Kamycin X;Kamycin D	-19.305907029954;-24.9370339892437;-24.9370339892437;-24.9370339892437	MS1 mz matched	484.203	351.433	1.66e-05	1.76e-05	2.13e-05	3.65e-05	3.39e-05	4.05e-05	5.18e-06	6.16e-06	4.77e-06	0.145287	-2.78302	0.0025658	1.26464	down
meta_493					Unmapped	486.215	27.9005	0.000206458	0.000194883	0.000193143	4.21e-05	4.21e-05	1.82e-05	0.000249134	0.000353325	0.000309615	8.91298	3.15591	0.00871006	1.23821	up
meta_494					Unmapped	487.929	366.208	0.000197046	0.000214838	0.000191475	0.000164529	0.000181517	8.34e-05	0.000268618	0.000252996	0.000238949	1.77102	0.824585	0.0583725	1.11594	unchanged
meta_495			6''-O-Acetylgenistin;Betavulgarin glucoside;4''-O-Acetylafzelin;Kaempferol 3-(2''-acetylrhamnoside);Apigenin 7-O-(6''-O-acetylglucoside);3''-O-Acetylafzelin;Apigenin 7-O-(2''-O-acetylglucoside);	20.6457821152915;20.6457821152915;20.6457821152915;20.6457821152915;20.6457821152915;20.6457821152915;20.6457821152915;	MS1 mz matched	490.148	286.678	0.000106988	8.84e-05	0.000100927	8.49e-05	8.12e-05	8.92e-05	6.64e-05	0.000102866	0.000105303	1.07559	0.105128	0.662086	0.298894	unchanged
meta_496					Unmapped	492.988	370.548	0.0102474	0.00999953	0.00910754	0.00845733	0.00874127	0.00953974	0.0134341	0.0132059	0.011159	1.41366	0.499437	0.022275	1.16428	up
meta_497	Enterostatin human	0.8547			MS2 forward	495.276	28.421	0.000330496	0.000229766	0.000280632	0.000377955	0.000284944	0.000204051	0.000128756	0.000186324	0.000244954	0.645983	-0.630433	0.176024	0.805742	unchanged
meta_498					Unmapped	495.944	366.451	0.000425431	0.000422357	0.00038742	0.000357514	0.000366925	0.000369395	0.000552837	0.000510039	0.000437026	1.37123	0.455475	0.0555769	1.13689	unchanged
meta_499			Lorazepam glucuronide;	-20.3474085126956;	MS1 mz matched	496.272	108.475	0.000557433	0.000375322	0.000385808	0.000450007	0.000355018	0.000412478	0.000153699	0.000343603	0.000213665	0.583954	-0.776073	0.0759167	1.02531	unchanged
meta_500			Sertaconazole;	20.5587408913689;	MS1 mz matched	496.792	347.639	6.46e-05	7.13e-05	6.11e-05	6.99e-05	6.36e-05	6.79e-05	7.79e-05	8.16e-05	6.84e-05	1.13174	0.178549	0.139253	0.907965	unchanged
meta_501			Musabalbisiane B;Eucaglobulin;	-1.45812587361514;-1.45812587361514;	MS1 mz matched	497.165	46.473	0.000464536	0.000391835	0.000294979	0.000176352	0.000234859	0.000246767	0.000475496	0.00054226	0.000350684	2.07977	1.05642	0.0381411	1.12729	up
meta_502					Unmapped	497.292	31.377	0.000439863	0.000355996	0.00037636	0.000352782	0.000308273	0.000319118	0.000195231	0.00018743	0.000336643	0.733853	-0.446437	0.209253	0.826199	unchanged
meta_503			Glucocheirolin;Glucocheirolin;3-Methylsufonylpropyl glucosinolate	-12.9208256200143;-12.9832354541417	MS1 mz matched	498.036	35.2775	3.1e-05	3.2e-05	3.59e-05	5.07e-05	5.83e-05	6.94e-05	1.7e-05	2.25e-05	1.7e-05	0.316911	-1.65785	0.0109278	1.23264	down
meta_504	Taurochenodeoxycholate	1			MS2 forward	498.288	109.805	0.0121563	0.0144079	0.019911	0.0197802	0.0150606	0.0175422	0.0148941	0.0145766	0.0258401	1.05589	0.0784591	0.823308	0.162628	unchanged
meta_505					Unmapped	499.049	286.434	5.77e-05	5.13e-05	6.44e-05	8.39e-05	9.48e-05	0.000115995	2.59e-05	3.7e-05	6.37e-05	0.42939	-1.21964	0.0197365	1.13659	down
meta_506			Linalool 3,6-oxide primeveroside;Linalool 3,7-oxide beta-primeveroside;Linalool oxide D 3-[apiosyl-(1-&gt;6)-glucoside];	6.9750545210162;6.9750545210162;6.9750545210162;	MS1 mz matched	499.199	39.852	9.51e-05	0.000114651	9.83e-05	6.55e-05	6.11e-05	0.000124685	6.41e-05	6.63e-05	0.000117338	0.986118	-0.0201684	0.967626	0.0447037	unchanged
meta_507			Ganolucidic acid A;Ganolucidic acid D;Physalolactone B;Ganoderic acid beta;11-Deoxocucurbitacin I	12.4140092383974;12.4140092383974;12.4140092383974;12.4140092383974;12.3922226410274	MS1 mz matched	499.308	34.67	0.000259794	0.000279983	0.00028789	8.44e-05	0.000185285	0.000143026	0.000122894	0.000137369	0.000136588	0.961477	-0.0566759	0.873724	0.133013	unchanged
meta_508			Fexofenadine;Fexofedine;4-(1-Hydroxy-4-(4-(hydroxydiphenylmethyl)-1-piperidinyl)butyl)-alpha,alpha-dimethylbenzeneacetic acid;Aflatrem	4.17185406574276;4.1892094344214;4.1892094344214	MS1 mz matched	500.276	182.881	0.000697836	0.000635189	0.000752342	0.000579673	0.000683416	0.000615473	0.000518832	0.000518863	0.000548043	0.844123	-0.244475	0.0733904	1.07034	unchanged
meta_509			Artonin A;Artonin F;Cycloheterophyllin;Artonin B;Isocycloheterophyllin;Myxothiazol Z	-0.305257384362428;-0.305257384362428;-0.305257384362428;-0.305257384362428;-0.305257384362428;5.97376323185749	MS1 mz matched	501.192	358.721	2.4e-05	1.97e-05	1.99e-05	2.31e-05	1.89e-05	2.05e-05	2.19e-05	3.73e-05	2.29e-05	1.31257	0.392396	0.320278	0.67669	unchanged
meta_510			LysoPE(0:0/20:2(11Z,14Z));LysoPE(20:2(11Z,14Z)/0:0);	-18.9459350124634;-18.9459350124634;	MS1 mz matched	504.307	178.522	0.00187281	0.00181133	0.00187127	0.00180653	0.00192067	0.00163857	0.00100955	0.00136002	0.00101906	0.631528	-0.663081	0.0122306	1.16893	down
meta_511					Unmapped	504.968	370.764	0.00103557	0.00105262	0.000988872	0.000950679	0.000878725	0.000966435	0.00106359	0.00129838	0.00108326	1.23227	0.301318	0.0890217	1.0167	unchanged
meta_512			dGTP;Adenosine triphosphate;2-hydroxy-dATP;ATP;Adenosine 5'-triphosphate;dGTP;2'-Deoxyguanosine 5'-triphosphate;Deoxyguanosine 5'-triphosphate;Deoxyguanosine triphosphate;2-Hydroxy-dATP;2-Hydroxy-2'-deoxyadenosine 5'-triphosphate	8.55966607586132;8.55966607586132;8.55966607586132;8.55966607586132;8.55966607586132;8.55966607586132	MS1 mz matched	506.185	291.363	7.45e-05	6.25e-05	6.42e-05	2.48e-05	2.82e-05	2.79e-05	7.77e-05	0.00011457	0.000109149	3.72557	1.89746	0.0228658	1.20968	up
meta_513			C.I. Acid Yellow 17;C.I. Pigment Yellow;Gymnodimine;Gymnodimine A;GYM A	11.8267382841939;11.8267382841939;-7.68722987515221	MS1 mz matched	506.323	176.363	0.000893136	0.00087614	0.000853138	0.00079765	0.000856255	0.000798187	0.000691685	0.000714174	0.000668703	0.846037	-0.241206	0.00838594	1.1939	down
meta_514					Unmapped	509.019	370.976	0.0051168	0.00491099	0.0049317	0.00481543	0.00476458	0.00481918	0.00692293	0.0053088	0.00548443	1.23036	0.299078	0.162928	0.940675	unchanged
meta_515			Nb-trans-Feruloylserotonin glucoside;	9.4699457662952;	MS1 mz matched	513.192	243.219	1.54e-05	1.52e-05	1.75e-05	3.42e-06	3.55e-06	4.46e-06	2.17e-05	2.01e-05	1.53e-05	4.99704	2.32107	0.0133236	1.23233	up
meta_516			Ganoderic acid C1;Ganoderic acid V1;Ganoderic acid xi;Ganoderenic acid A;Ganoderenic acid B;Ganoderic acid J;Ganosporelactone B;Cucurbitacin I;Stigmatellin A;Stigmatellin	-11.9949121527879;-11.9949121527879;-11.9949121527879;-11.9949121527879;-11.9949121527879;-11.9949121527879;-11.9949121527879;-12.0849375578414;-12.0849375578414	MS1 mz matched	513.287	43.184	0.00045502	0.000455806	0.00040026	0.000352456	0.000393568	0.000364169	0.000206002	0.000270138	0.00031724	0.714632	-0.484727	0.0672928	1.07011	unchanged
meta_517	Taurocholate	1			MS2 forward	514.283	193.286	0.00816933	0.00747222	0.00635242	0.00604139	0.00690891	0.00683523	0.00600265	0.00669838	0.0140107	1.35006	0.433029	0.46287	0.517779	unchanged
meta_518	Adynerin	0.9488			MS2 forward	515.303	46.482	0.00109402	0.00116848	0.00114358	0.000791406	0.000710682	0.000662232	0.000620324	0.000758896	0.00073853	0.978483	-0.031381	0.800168	0.159701	unchanged
meta_519			Micozole nitrate	-21.7055	MS1 mz matched	519.143	35.9015	0.000138717	0.00013483	9.72e-05	0.000130771	0.000159055	0.000125372	9.46e-05	0.000104575	4.31e-05	0.583558	-0.777052	0.0740156	1.01673	unchanged
meta_520					Unmapped	522.86	377.315	0.000108578	9.7e-05	7.83e-05	7.86e-05	6.66e-05	6.21e-05	8.52e-05	9.18e-05	9.28e-05	1.30171	0.380403	0.0342293	1.13539	up
meta_521			LysoPE(22:6(4Z,7Z,10Z,13Z,16Z,19Z)/0:0);LysoPE(0:0/22:6(4Z,7Z,10Z,13Z,16Z,19Z));Protoverine	8.49195278805088;8.49195278805088;-7.23404692777509	MS1 mz matched	524.276	181.226	0.000341999	0.000350549	0.00037512	0.000398648	0.000428706	0.00043464	0.000340569	0.000378384	0.00024248	0.761835	-0.392449	0.123266	0.982085	unchanged
meta_522					Unmapped	525.225	27.498	0.000125738	0.000135955	0.000130195	1.76e-05	2.81e-05	1.98e-05	0.000172566	0.000120888	0.000221098	7.8515	2.97297	0.0340284	1.18777	up
meta_523			Cephaeline	16.728	MS1 mz matched	525.305	50.437	0.000169064	0.000175688	0.000152559	7.31e-05	8.88e-05	6.91e-05	0.000396727	0.000385792	0.000154063	4.0554	2.01984	0.0961479	1.05437	unchanged
meta_524					Unmapped	527.408	48.447	7.78e-05	6.2e-05	7.49e-05	3.89e-05	5.01e-05	4.45e-05	4.76e-05	6.34e-05	4.23e-05	1.14877	0.200084	0.422566	0.52148	unchanged
meta_525					Unmapped	528.284	181.876	0.000886791	0.000939603	0.001029	0.00122077	0.00122235	0.00120239	0.000604803	0.000605608	0.000853832	0.566242	-0.820508	0.0232844	1.21239	down
meta_526			C.I. Acid Yellow 17;C.I. Pigment Yellow;Gymnodimine;Gymnodimine A;GYM A	11.8267382841939;11.8267382841939;-7.68722987515221	MS1 mz matched	528.307	173.673	0.000728392	0.000920993	0.000928717	0.000514477	0.00050692	0.000334184	0.00103468	0.00107368	0.0010886	2.35837	1.23779	0.00601543	1.25195	up
meta_527					Unmapped	528.93	366.397	0.000454281	0.000512848	0.000450865	0.000389254	0.000377311	0.000275951	0.000430527	0.000360668	0.00044989	1.19047	0.251534	0.220575	0.774558	unchanged
meta_528			UDP-4-dehydro-6-deoxy-D-glucose;Cymarin;Strophanthidin 3-O-beta-D-cymaroside	20.9744358103937;-0.911912033296054	MS1 mz matched	529.282	45.853	0.000371816	0.000354767	0.000309481	0.000263244	0.00018314	0.000230891	0.000291756	0.000294485	0.000295611	1.30206	0.380793	0.0990053	1.05775	unchanged
meta_529			CDP-4-dehydro-3,6-dideoxy-D-glucose;CDP-3,6-dideoxy-D-erythro-hexos-4-ulose;CDP-4-dehydro-3,6-dideoxy-alpha-D-glucose;CDP-4-dehydro-3,6-dideoxy-D-glucose epimer	16.3748585317433;16.3748585317433	MS1 mz matched	530.3	179.715	0.028999	0.0299909	0.0318211	0.0287628	0.0313128	0.0292492	0.0219569	0.0258882	0.0243743	0.808502	-0.306676	0.0188991	1.14998	down
meta_530			Pyriprole	7.08117	MS1 mz matched	531.229	33.305	5.97e-05	6.02e-05	8.93e-05	5.11e-05	4.37e-05	3.78e-05	4.54e-05	4.26e-05	9.65e-05	1.39125	0.476386	0.42902	0.55929	unchanged
meta_531			Ganoderic acid G;Ganoderic acid I;Ganoderic acid eta;Cucurbitacin J;Simplexin	-11.504148738263;-11.504148738263;-11.504148738263;-11.4695823961076;-11.4695823961076	MS1 mz matched	531.297	48.113	0.000855496	0.000762174	0.000680177	0.000464055	0.00058863	0.000427799	0.000440913	0.000450408	0.000837265	1.16758	0.223524	0.601396	0.364	unchanged
meta_532					Unmapped	532.769	347.68	5.8e-05	5.74e-05	5.64e-05	6.55e-05	5e-05	6.36e-05	6.71e-05	7.31e-05	5.55e-05	1.09269	0.127887	0.480566	0.460791	unchanged
meta_533					Unmapped	533.295	315.675	1.39e-05	1.55e-05	1.67e-05	7.45e-06	1.01e-05	8.73e-06	6.65e-06	7.35e-06	1.82e-05	1.22489	0.292652	0.653557	0.315226	unchanged
meta_534			1,4-beta-D-Glucan;	0.253283138674486;	MS1 mz matched	535.152	213.804	2.49e-05	3.47e-05	2.28e-05	2.77e-06	1.51e-06	5.09e-07	1.18e-05	1.67e-05	4.4e-05	15.1462	3.92088	0.152257	0.951646	unchanged
meta_535			Vaccinoside;Salviaflaside methyl ester;	-19.651731092449;-19.651731092449;	MS1 mz matched	535.471	44.724	0.000556119	0.000615373	0.000607009	0.000468824	0.000658797	0.000487051	0.000273459	0.000370009	0.000544999	0.736043	-0.442138	0.232794	0.741523	unchanged
meta_536					Unmapped	536.728	347.77	0.000179691	0.000169119	0.000159789	0.000165041	0.000156798	0.000163527	0.000195321	0.000191908	0.000156647	1.12055	0.164202	0.252803	0.778934	unchanged
meta_537					Unmapped	537.329	178.776	0.00128707	0.00108364	0.00115934	0.0010848	0.00109471	0.00102275	0.000801971	0.00095881	0.00079667	0.798641	-0.324381	0.0404613	1.12112	down
meta_538					Unmapped	542.3	178.624	0.000202279	0.000187136	0.00021	0.000252496	0.000269751	0.00025576	0.000107094	0.000124051	9.67e-05	0.421417	-1.24668	0.00023715	1.26325	down
meta_539			LysoPC(20:4(8Z,11Z,14Z,17Z));LysoPC(20:4(5Z,8Z,11Z,14Z));	4.18012919140111;4.18012919140111;	MS1 mz matched	542.335	180.529	0.000170676	0.000183629	0.000222189	0.000163621	0.000139988	0.000251374	0.000143651	0.000138196	0.000137466	0.755543	-0.404415	0.313509	0.7218	unchanged
meta_540			CMP-3-deoxy-D-manno-octulosote;CMP-KDO;CMP-beta-KDO	-8.62023	MS1 mz matched	542.369	34.618	6.69e-05	6.39e-05	5.36e-05	0.000221946	0.000195189	0.000140274	9.47e-06	1.85e-05	1.46e-05	0.0765066	-3.70827	0.0181023	1.2172	down
meta_541					Unmapped	544.316	176.786	0.000571659	0.00055462	0.000552422	0.000627439	0.00066517	0.000647777	0.000473921	0.000475509	0.000589426	0.793066	-0.334487	0.0632796	1.09563	unchanged
meta_542			3'-Keto-3'-deoxy-ATP	23.5567	MS1 mz matched	545.197	290.998	6.61e-05	5.91e-05	5.62e-05	4.37e-05	4.28e-05	5.42e-05	5.48e-05	6e-05	8.23e-05	1.40105	0.486507	0.142305	0.902282	unchanged
meta_543					Unmapped	545.97	370.993	0.00134095	0.00129075	0.00124585	0.00125091	0.00130471	0.00127849	0.00156479	0.00147961	0.00150182	1.18573	0.245775	0.002908	1.23387	up
meta_544					Unmapped	546.472	371.036	0.000411964	0.000397683	0.000425954	0.000396841	0.00039687	0.000428954	0.000540483	0.000520518	0.000460909	1.24475	0.315853	0.0365253	1.12251	up
meta_545					Unmapped	551.03	371.409	0.0080155	0.00732838	0.00713978	0.00720149	0.00727327	0.00770959	0.0111069	0.010502	0.00829729	1.34807	0.4309	0.089992	1.05264	unchanged
meta_546			CDP-4-dehydro-3,6-dideoxy-D-glucose;CDP-3,6-dideoxy-D-erythro-hexos-4-ulose;CDP-4-dehydro-3,6-dideoxy-alpha-D-glucose;CDP-4-dehydro-3,6-dideoxy-D-glucose epimer	16.3748585317433;16.3748585317433	MS1 mz matched	552.284	179.899	0.000216153	0.000232788	0.000208358	0.000206803	0.000187146	0.000191757	0.000248466	0.000108117	0.00013709	0.842868	-0.246621	0.548783	0.41273	unchanged
meta_547			Pateamine;Pateamine A	-23.105	MS1 mz matched	554.3	178.131	0.0236674	0.0220291	0.0240477	0.0227589	0.0230921	0.0228698	0.0148093	0.0155914	0.0116351	0.61169	-0.709127	0.0174751	1.22833	down
meta_548					Unmapped	555.287	380.201	5.29e-05	5.01e-05	3.49e-05	2.65e-05	1.59e-05	1.03e-05	5.61e-05	7.72e-05	5.15e-05	3.50566	1.80968	0.0143764	1.17542	up
meta_549			Germanicol cinnamate;	23.0011776669769;	MS1 mz matched	555.441	49.092	0.000207264	0.000183283	0.000201126	0.000153257	0.000142114	0.000154286	0.000190948	0.000172462	0.000130594	1.09862	0.135696	0.497029	0.479264	unchanged
meta_550					Unmapped	556.314	175.319	0.0129547	0.0134531	0.013237	0.00850261	0.00958664	0.00681303	0.00736969	0.00633972	0.00742378	0.848645	-0.236767	0.257169	0.723413	unchanged
meta_551			DG(15:0/18:3(9Z,12Z,15Z)/0:0);DG(15:0/0:0/18:3n3);DG(14:1n5/0:0/18:2n6);DG(18:3(9Z,12Z,15Z)/15:0/0:0);DG(15:0/18:3(6Z,9Z,12Z)/0:0);DG(15:0/0:0/18:3n6);DG(18:3(6Z,9Z,12Z)/15:0/0:0);DG(14:1n5/0:0/20:2n6);	-2.38553121112403;-2.38553121112403;-2.38553121112403;-2.38553121112403;-2.38553121112403;-2.38553121112403;-2.38553121112403;-2.38553121112403;	MS1 mz matched	557.455	49.073	0.000848935	0.000828038	0.000712278	0.000454377	0.000465362	0.000448763	0.000809822	0.000905186	0.000735308	1.79051	0.84037	0.0173079	1.22515	up
meta_552					Unmapped	557.95	369.478	0.00128293	0.00117325	0.00112276	0.00104509	0.00110899	0.00107183	0.0014926	0.0015165	0.00126833	1.32597	0.407044	0.0411364	1.15214	up
meta_553					Unmapped	558.452	370.433	0.000358641	0.000302451	0.000314975	0.000276494	0.000276828	0.00033334	0.000420165	0.000411651	0.000356863	1.34062	0.422903	0.0213825	1.10957	up
meta_554					Unmapped	560.233	46.123	7.01e-05	5.92e-05	5e-05	5.5e-05	5.77e-05	5.66e-05	5.81e-05	3.97e-05	8.45e-05	1.0763	0.106083	0.771808	0.21229	unchanged
meta_555	Maltotriose	0.9314			MS2 forward	563.181	439.942	9.08e-05	9.69e-05	6.93e-05	6.02e-05	2.65e-05	5e-05	3.32e-05	5.3e-05	0.000135759	1.62452	0.700015	0.465593	0.506018	unchanged
meta_556					Unmapped	565.36	173.969	0.000587894	0.000572617	0.000476417	0.000461494	0.000493623	0.000389913	0.000443194	0.000391025	0.000544932	1.02537	0.0361406	0.846499	0.145854	unchanged
meta_557					Unmapped	565.966	370.719	0.00133741	0.00123334	0.00126285	0.0010833	0.00119244	0.00121953	0.0016392	0.00153102	0.00127703	1.27236	0.347511	0.0829939	1.02503	unchanged
meta_558					Unmapped	571.286	233.695	4.13e-05	4.68e-05	4.95e-05	4.7e-05	5.18e-05	5.66e-05	2.77e-05	3.3e-05	2.61e-05	0.558672	-0.839925	0.00349903	1.22572	down
meta_559					Unmapped	571.435	109.267	0.000108156	0.000108364	0.000102481	0.000275646	0.000129734	0.000128228	5.05e-05	5.56e-05	3.65e-05	0.267157	-1.90424	0.114679	0.999769	unchanged
meta_560			Nb-trans-Feruloylserotonin glucoside;	9.4699457662952;	MS1 mz matched	573.214	243.225	6.95e-06	8.6e-06	8.22e-06	1.81e-06	1.53e-06	1.24e-06	9.33e-06	1.12e-05	8.92e-06	6.43617	2.6862	0.00535585	1.2521	up
meta_561			Mangiferin 6'-gallate;	11.0317125832411;	MS1 mz matched	573.45	108.322	0.000735432	0.000708075	0.000466863	0.00153163	0.000723592	0.000584282	0.000315298	0.000441318	0.000244069	0.352415	-1.50465	0.169454	0.889901	unchanged
meta_562					Unmapped	576.284	175.649	0.000606645	0.000621401	0.000627681	0.000907831	0.000947031	0.000937334	0.000633602	0.000626076	0.000373816	0.585021	-0.773439	0.0432385	1.16322	down
meta_563			Formamidopyrimidine nucleoside triphosphate;Formamidopyrimidine nucleoside triphosphate	-9.65709459323769;-9.61180862456301	MS1 mz matched	577.947	369.409	0.000637604	0.00057718	0.000592319	0.000536926	0.000592852	0.000591691	0.000833453	0.000776624	0.000701483	1.34278	0.425227	0.0206242	1.16505	up
meta_564			Fumitremorgin A	9.82488	MS1 mz matched	578.3	173.637	0.0111452	0.0124548	0.0121801	0.00838792	0.00831714	0.00829223	0.0152867	0.0135545	0.0113634	1.60836	0.685588	0.0465835	1.16298	up
meta_565					Unmapped	578.344	177.839	0.00189703	0.00187135	0.00196986	0.00208893	0.00241973	0.00200796	0.0136686	0.00101544	0.0109864	3.93923	1.97792	0.238963	0.820723	unchanged
meta_566			Urolithin A 3,8-O-diglucuronide;	-9.47543149820118;	MS1 mz matched	579.439	48.105	0.000222036	0.00024731	0.00019426	0.000197027	0.000213348	0.000208898	0.000129946	0.000204096	0.000161497	0.800195	-0.321576	0.190121	0.881289	unchanged
meta_567			20-Oxo-5-O-beta-mycaminosyltylactone;23-Deoxy-5-O-beta-mycaminosyltylonolide	5.47547	MS1 mz matched	580.36	175.141	0.00104306	0.00110537	0.00119029	0.00108596	0.00113459	0.00117665	0.000892183	0.000875878	0.000794773	0.754395	-0.406608	0.00239434	1.22781	down
meta_568					Unmapped	581.455	46.499	0.00043255	0.000436678	0.000404447	0.000634142	0.00051114	0.000562079	0.000297176	0.000271442	0.000300089	0.508801	-0.974828	0.0118786	1.22495	down
meta_569			Hydroxyspirilloxanthin;Monodemethyl spirilloxanthin;Spheroidenone;Spheroiden-2-one;R.g.-Keto I;Thiothece-474	22.5147452899421;22.5147452899421;22.5147452899421;22.5147452899421	MS1 mz matched	581.911	366.216	0.000174202	0.00015474	0.000166073	0.000108039	0.000134099	0.000132582	0.000194814	0.000116048	0.000214424	1.40181	0.487286	0.232315	0.79871	unchanged
meta_570	1-Stearoyl-sn-glycerol 3-phosphocholine	0.7889			MS2 reverse	582.376	173.969	0.00119442	0.001358	0.00128409	0.00100226	0.00125659	0.00105899	0.0010786	0.00105549	0.00133116	1.04443	0.0627172	0.69694	0.25719	unchanged
meta_571			Bilirubin;4E,15Z-Bilirubin IXa;Bilirubin;(3Z)-Phytochromobilin;15,16-Dihydrobiliverdin;15,16-Dihydrobiliverdin IXalpha;15,16-Dihydrobiliverdin ixa	1.403305223072;1.403305223072;1.37746068335428;1.37746068335428;1.37746068335428	MS1 mz matched	583.264	123.813	0.000124069	0.000118698	0.000121777	7.19e-05	5.04e-05	8.11e-05	0.000184088	0.000181902	0.000241072	2.9841	1.57729	0.00955165	1.21185	up
meta_572			Irinotecan;(3Z)-Phycocyanobilin;(3Z)-Phycoerythrobilin;Irinotecan	20.2378002076725;20.2974999451326;20.2974999451326;20.2974999451326	MS1 mz matched	585.285	297.849	1.99e-05	2.63e-05	3.14e-05	3.21e-05	2.27e-05	2.7e-05	1.71e-05	4e-05	1.3e-05	0.855996	-0.224324	0.692431	0.280769	unchanged
meta_573			Presqualene diphosphate;All-trans-hexaprenyl diphosphate;Inuline;Anthranoyllycoctonine	20.7617416316764;20.7617416316764;9.55101041174784	MS1 mz matched	585.329	173.637	0.000552629	0.000681368	0.000526906	0.000428815	0.000445424	0.000469929	0.00067667	0.000625552	0.000491358	1.33434	0.416128	0.107385	1.01302	unchanged
meta_574			Prunin 6''-O-gallate;	-4.43309571945302;	MS1 mz matched	585.487	43.19	0.000603173	0.000557289	0.00055486	0.000660669	0.000601308	0.000607785	0.000215494	0.000384761	0.00037345	0.520764	-0.941298	0.022371	1.18697	down
meta_575					Unmapped	585.998	30.088	0.0001839	0.000193621	0.000187089	0.000357108	0.000370739	0.000376968	1.21e-05	8.49e-06	1.2e-05	0.0294999	-5.08314	0.000159981	1.27228	down
meta_576					Unmapped	589.445	109.597	0.00105746	0.000968193	0.00094753	0.00121674	0.00100839	0.00100637	0.000642445	0.000643929	0.000754206	0.631465	-0.663226	0.0146746	1.17327	down
meta_577			Feruloyl-beta-sitosterol;Ubiquinone 6;Ubiquinone-6;Coenzyme Q6	19.3716985917282;19.3716985917282;19.3891437392577	MS1 mz matched	589.445	141.779	0.000207045	0.000197816	0.000202282	0.000185975	0.000168145	0.000181748	0.000131433	0.000127963	0.000118539	0.705277	-0.503739	0.00202086	1.23177	down
meta_578			Feruloyl-beta-sitosterol;Ubiquinone 6;Ubiquinone-6;Coenzyme Q6	20.3943370251649;20.3943370251649;20.4117821905341	MS1 mz matched	589.446	77.3085	0.000431903	0.000397113	0.000290797	0.000409059	0.000303461	0.000312645	0.000196561	0.000225819	0.000114782	0.523977	-0.932426	0.0264646	1.09166	down
meta_579					Unmapped	591.022	370.885	0.00170766	0.00164635	0.0014902	0.00150966	0.00147008	0.00154587	0.00217342	0.00215223	0.00174074	1.34046	0.422725	0.0644124	1.11117	unchanged
meta_580					Unmapped	594.338	199.362	4.39e-05	5.11e-05	4.48e-05	9.89e-05	0.000101121	9.03e-05	9.85e-06	1.19e-05	1.06e-05	0.111596	-3.16364	0.00106629	1.26688	down
meta_581					Unmapped	594.987	371.532	0.000608731	0.000623864	0.000622515	0.000619726	0.000587479	0.000610768	0.000844474	0.000869171	0.000639263	1.29425	0.372114	0.131868	0.981023	unchanged
meta_582					Unmapped	595.191	20.5785	4.17e-05	5.55e-05	3.67e-05	2.55e-05	2.89e-05	2.19e-05	4.59e-05	4.59e-05	0.000108723	2.62616	1.39295	0.185651	0.893739	unchanged
meta_583			Pipercyclobutanamide B;Dipiperamide D;Berbamunine;(1S)-1,2,3,4-Tetrahydro-1-[[4-[2-hydroxy-5-[[(1R)-1,2,3,4-tetrahydro-7-hydroxy-6-methoxy-2-methyl-1-isoquinolinyl]methyl]phenoxy]phenyl]methyl]-6-methoxy-2-methyl-7-isoquinolinol;Guattegaumerine;N,N'-Dimethyllindoldhamine;Magnoline	-4.15503473701139;-4.15503473701139;-4.09298450448307;-4.09298450448307;-4.09298450448307	MS1 mz matched	595.286	232.028	5.23e-05	3.44e-05	5.18e-05	4.22e-05	4.35e-05	3.83e-05	3.3e-05	2.9e-05	2.18e-05	0.67622	-0.564435	0.0372024	1.1138	down
meta_584			Spirilloxanthin;Rhodoviolascin	-23.9748	MS1 mz matched	595.434	49.758	9.53e-05	8.74e-05	8.66e-05	8.12e-05	7.5e-05	0.000103562	7.33e-05	5.51e-05	5.01e-05	0.687306	-0.540976	0.0753259	0.987497	unchanged
meta_585			Penitrem E	14.8844	MS1 mz matched	598.334	210.919	7.72e-05	7.68e-05	7.38e-05	1.33e-05	1.21e-05	1.01e-05	1.43e-05	2.29e-05	2.21e-05	1.67083	0.740563	0.0888351	1.02783	unchanged
meta_586			Calcium trimetaphosphate;	-11.6644698582798;	MS1 mz matched	599.098	35.895	3.9e-05	7.02e-05	4.93e-05	3.86e-05	4.27e-05	4.11e-05	4.86e-05	4.25e-05	3.5e-05	1.02954	0.0420014	0.792752	0.183608	unchanged
meta_587			5-Oxoavermectin ''2a'' aglycone	-19.2889	MS1 mz matched	599.318	229.187	6.38e-05	7.61e-05	6e-05	5.72e-05	6.38e-05	5.41e-05	4.83e-05	4.54e-05	1.4e-05	0.615321	-0.700589	0.17163	0.892363	unchanged
meta_588			Neocasomorphin (1-5);	16.0357259995397;	MS1 mz matched	602.3	172.703	0.00173408	0.00178866	0.00164991	0.00200446	0.00195803	0.00198142	0.00251376	0.00236503	0.00116964	1.01758	0.0251489	0.942203	0.0527227	unchanged
meta_589			Presqualene diphosphate;All-trans-hexaprenyl diphosphate;Inuline;Anthranoyllycoctonine	20.7617416316764;20.7617416316764;9.55101041174784	MS1 mz matched	602.344	173.548	0.0012041	0.00143363	0.00131711	0.000976886	0.00103031	0.00103543	0.00148892	0.00134118	0.00131637	1.36279	0.446558	0.0131966	1.21491	up
meta_590			1-[1,4-Dihydro-4-nonyl-5-(1-oxodecyl)-3-pyridinyl]-1-dodecanone;	-18.0177927540664;	MS1 mz matched	602.91	377.068	5.47e-05	4.57e-05	5.32e-05	4.29e-05	3.58e-05	3.83e-05	8.23e-05	7.33e-05	4.65e-05	1.72902	0.789956	0.113449	1.01109	unchanged
meta_591					Unmapped	604.863	364.788	0.000199299	0.000125952	0.000152504	0.00011416	9.99e-05	0.000202371	0.000156073	0.000275149	0.000105005	1.28755	0.364626	0.546638	0.385089	unchanged
meta_592	UDP-N-acetylglucosamine	0.995			MS2 forward	606.072	410.331	2.05e-05	1.62e-05	1.61e-05	1.81e-05	8.47e-06	3.99e-06	1.42e-05	2.27e-05	1.65e-05	1.74743	0.805233	0.208009	0.797714	unchanged
meta_593			Chrysoeriol 7-O-(6''-malonyl-glucoside);Myricetin 3-(3'',4''-diacetylrhamnoside);	-17.6862162563906;-17.6862162563906;	MS1 mz matched	607.456	109.844	0.000141903	0.000142184	0.000155319	0.000141236	0.000152385	0.000143264	8.74e-05	9.49e-05	7.05e-05	0.578428	-0.789792	0.00544812	1.23277	down
meta_594					Unmapped	607.97	371.271	0.000193101	0.000172655	0.000149337	0.000143006	0.000162451	0.000161071	0.000230374	0.000167611	0.000196534	1.27435	0.349763	0.13162	0.947698	unchanged
meta_595					Unmapped	610.213	27.467	0.00014931	0.000169899	0.00016688	9.23e-06	1.24e-05	6.13e-06	0.000233655	0.000163894	0.000273096	24.117	4.59198	0.0211961	1.22153	up
meta_596					Unmapped	610.933	368.951	0.000555186	0.000600665	0.000594111	0.000510132	0.000526167	0.000512262	0.000746013	0.000758658	0.000716929	1.43462	0.52067	0.000917914	1.2625	up
meta_597			Mulberrofuran P;	11.526556179985;	MS1 mz matched	611.081	343.49	6.55e-05	6.12e-05	7.34e-05	7.29e-05	6.68e-05	6.45e-05	5.39e-05	6.91e-05	0.000189221	1.52924	0.612813	0.488886	0.493855	unchanged
meta_598			Muricapentocin;Muricatalicin;Annomuricin A;Muricatin B;Muricatin A;Muricatocin B;Annopentocin C;Annopentocin B;Muricatalin;Annopentocin A;Annomuricin-D-one;	-23.0529295899133;-23.0529295899133;-23.0529295899133;-23.0529295899133;-23.0529295899133;-23.0529295899133;-23.0529295899133;-23.0529295899133;-23.0529295899133;-23.0529295899133;-23.0529295899133;	MS1 mz matched	611.435	368.399	0.000205097	0.000168862	0.000228549	0.000193423	0.000181748	0.000178318	0.000235542	0.000280205	0.000220558	1.3303	0.41175	0.0686033	1.08657	unchanged
meta_599					Unmapped	614.027	30.087	3.98e-05	4.83e-05	4.74e-05	4.84e-05	5.07e-05	4.75e-05	1.31e-05	3.14e-06	1.1e-05	0.185892	-2.42747	0.00306537	1.25415	down
meta_600					Unmapped	614.264	177.294	0.000151374	0.000112748	8.74e-05	0.000111658	6.69e-05	0.000138628	0.00012022	0.000107851	0.000103671	1.04585	0.0646715	0.840621	0.135663	unchanged
meta_601					Unmapped	614.328	219.482	0.000179069	0.000156711	0.000174152	0.000119052	0.00013301	0.00010482	0.000140728	0.000152912	0.000182484	1.33412	0.415891	0.0645286	1.02261	unchanged
meta_602					Unmapped	614.984	370.601	0.00393045	0.00388588	0.00421805	0.00408141	0.00395118	0.00409887	0.00573904	0.0055189	0.00405335	1.26211	0.335843	0.182124	0.898811	unchanged
meta_603			Deserpidine;Deserpidine	24.528293368881;24.5563090001181	MS1 mz matched	615.234	380.37	1.98e-05	2.02e-05	1.97e-05	1.06e-05	9.01e-06	1.07e-05	2.75e-05	3.1e-05	2.89e-05	2.88546	1.5288	0.000438485	1.26166	up
meta_604			Calcium trimetaphosphate;	-11.6644698582798;	MS1 mz matched	616.126	35.809	9.77e-05	8.75e-05	8.09e-05	7.21e-05	5.42e-05	6.12e-05	6.67e-05	5.93e-05	4.89e-05	0.933414	-0.0994106	0.601031	0.331238	unchanged
meta_605			Lanceotoxin A;Scilliroside;Scillirosidin 3-O-beta-D-glucoside	4.75298948076085;4.75298948076085	MS1 mz matched	619.286	228.083	0.000227305	0.00024723	0.000256567	0.000272616	0.000248939	0.000216397	0.000165665	0.000327749	0.000233073	0.984464	-0.0225898	0.944551	0.0505829	unchanged
meta_606			Calcium trimetaphosphate;	-11.6644698582798;	MS1 mz matched	621.08	35.852	4.12e-05	3.48e-05	3.04e-05	2.24e-05	1.92e-05	3.65e-05	4.1e-05	4.11e-05	2.6e-05	1.38303	0.467837	0.245036	0.702921	unchanged
meta_607			Ganoderic acid F;	-6.13313637189453;	MS1 mz matched	622.663	191.655	0.000235337	0.000224149	0.000150196	0.00015855	0.000132189	0.000127099	0.000300279	0.000198587	0.000157696	1.57133	0.651988	0.196609	0.868546	unchanged
meta_608			CE(16:0);Cholesteryl palmitate	13.9186125926586;13.9186125926586	MS1 mz matched	624.064	286.44	2.5e-05	2.44e-05	2.71e-05	4.45e-05	5.04e-05	6.26e-05	1.99e-05	2.34e-05	2.73e-05	0.447746	-1.15925	0.0205462	1.19291	down
meta_609			Presqualene diphosphate;All-trans-hexaprenyl diphosphate;Inuline;Anthranoyllycoctonine	20.7617416316764;20.7617416316764;9.55101041174784	MS1 mz matched	626.344	172.538	0.00018188	0.000222012	0.000230486	0.000260155	0.000241841	0.000262546	0.000304577	0.000270064	0.000180223	0.987343	-0.0183763	0.939102	0.052488	unchanged
meta_610					Unmapped	628.969	371.35	0.000293196	0.000292932	0.000253485	0.000257116	0.000290914	0.000295005	0.000471697	0.000431461	0.000342052	1.47706	0.562725	0.0618091	1.08843	unchanged
meta_611			8-C-Ascorbylepigallocatechin 3-gallate;Myricetin 7-(6''-galloylglucoside);Caldariellaquinol	-14.2559448520038;-14.2559448520038;7.72120434603488	MS1 mz matched	631.471	43.209	0.00077075	0.000799308	0.000804768	0.0014162	0.00119976	0.00117633	0.000401017	0.000500891	0.000524908	0.376243	-1.41027	0.00293761	1.23904	down
meta_612			3'-Sialyllactose;6'-Sialyllactose;	-14.7298305748697;-14.7298305748697;	MS1 mz matched	632.202	414.282	2.37e-05	2.17e-05	1.81e-05	2.07e-05	1.71e-05	1.51e-05	2.27e-05	2.3e-05	2.34e-05	1.30538	0.384467	0.0805835	1.09757	unchanged
meta_613					Unmapped	633.033	371.532	0.00488651	0.00395198	0.00439697	0.00431865	0.00443576	0.00459853	0.00655193	0.00593467	0.00496897	1.30725	0.386531	0.0929717	1.04919	unchanged
meta_614					Unmapped	636.258	173.115	4.75e-05	5.77e-05	4.73e-05	6.87e-05	8.93e-05	5.17e-05	0.000110595	9.01e-05	8.25e-05	1.35065	0.433651	0.153213	0.85746	unchanged
meta_615			Bromofenofos	11.252	MS1 mz matched	636.685	347.68	0.000111667	0.000110406	9.41e-05	9.92e-05	0.000101681	0.000109007	0.000112105	0.000119452	0.000103659	1.08177	0.11339	0.206662	0.764955	unchanged
meta_616			Hexyl heptanoate;	-22.9759238992623;	MS1 mz matched	637.216	380.273	1.63e-05	1.77e-05	1.57e-05	1.48e-05	9.3e-06	9.27e-06	2.66e-05	3.06e-05	2.79e-05	2.54887	1.34986	0.00267122	1.23699	up
meta_617					Unmapped	638.329	218.222	0.00040153	0.000414482	0.000389359	0.000224428	0.000219058	0.000234861	0.000239979	0.000283074	0.000283157	1.18849	0.249133	0.0857863	1.02936	unchanged
meta_618					Unmapped	639.953	370.797	0.00135785	0.00134568	0.00128704	0.00123692	0.00116982	0.00122061	0.00155838	0.00154535	0.00150686	1.27106	0.346035	0.000308277	1.25829	up
meta_619					Unmapped	640.455	371.091	0.000456599	0.000400089	0.000342626	0.000386618	0.000376855	0.000387883	0.000469352	0.000481552	0.000470083	1.23419	0.30356	7.72e-05	1.26244	up
meta_620					Unmapped	642.913	367.313	0.000146207	0.000156122	0.000166424	0.000136155	0.000141176	7.67e-05	0.000179453	0.000192059	0.000137844	1.43856	0.52463	0.125089	0.901945	unchanged
meta_621			Cefoperazone;Cefoperazone	21.3748158447314;21.375280868303	MS1 mz matched	644.156	35.8735	2.27e-05	2.7e-05	2.75e-05	1.55e-05	1.32e-05	1e-05	1.77e-05	3.76e-05	1.05e-05	1.69932	0.764958	0.380209	0.608697	unchanged
meta_622					Unmapped	646.875	365.548	0.00030239	0.000332159	0.000310113	0.0002357	0.000269678	0.000262267	0.000620177	0.000366304	0.000338023	1.72541	0.786943	0.172854	0.916206	unchanged
meta_623			LysoPC(24:0);	13.6799651018515;	MS1 mz matched	647.487	49.073	8.25e-05	9.03e-05	0.000100795	9.42e-05	6.85e-05	7.4e-05	4.29e-05	4.05e-05	3.28e-05	0.491178	-1.02568	0.02393	1.16555	down
meta_624			Mosapride citrate hydrate;AS 4370	-3.0767	MS1 mz matched	649.037	343.541	2.01e-05	2.18e-05	1.6e-05	1.58e-05	1.66e-05	1.94e-05	1.14e-05	1.67e-05	3.5e-05	1.21801	0.284522	0.652559	0.315061	unchanged
meta_625			Uzarigenin 3-[xylosyl-(1-&gt;2)-rhamnoside];Gnididilatin	-19.3538434797401;13.1095756453775	MS1 mz matched	651.333	121.322	0.000102177	8.44e-05	0.000103628	5.05e-05	4.89e-05	6.73e-05	0.000175389	0.000136887	0.000145677	2.74722	1.45797	0.00527797	1.22839	up
meta_626			PC(14:1(9Z)/14:1(9Z));	19.5874526339536;	MS1 mz matched	654.903	370.46	0.00016516	0.000122791	0.000141752	0.000131624	9.96e-05	0.000144437	0.000177818	0.000174294	0.000167029	1.38193	0.466687	0.0626533	1.10105	unchanged
meta_627			PA(P-16:0e/18:2(9Z,12Z));	-12.5915854802765;	MS1 mz matched	655.47	43.186	0.000347314	0.000302625	0.00026443	0.000566957	0.000395082	0.000335549	0.000180398	0.000251017	0.000290702	0.556507	-0.845528	0.0923313	0.980166	unchanged
meta_628					Unmapped	656.994	371.111	0.00674166	0.00628559	0.0060713	0.00610511	0.00606616	0.00610299	0.00877848	0.00859916	0.00687178	1.32697	0.408137	0.0818111	1.08579	unchanged
meta_629					Unmapped	657.496	371.762	0.000221008	0.000215387	0.000181397	0.000203959	0.000216671	0.000190167	0.000297996	0.000264858	0.000215793	1.2748	0.350276	0.133594	0.952435	unchanged
meta_630			DG(18:4n3/0:0/22:6n3);DG(20:5(5Z,8Z,11Z,14Z,17Z)/20:5(5Z,8Z,11Z,14Z,17Z)/0:0);DG(18:4(6Z,9Z,12Z,15Z)/22:6(4Z,7Z,10Z,13Z,16Z,19Z)/0:0);DG(20:5n3/0:0/20:5n3);DG(22:6(4Z,7Z,10Z,13Z,16Z,19Z)/18:4(6Z,9Z,12Z,15Z)/0:0);	-22.1798330410098;-22.1798330410098;-22.1798330410098;-22.1798330410098;-22.1798330410098;	MS1 mz matched	659.951	370.632	0.000582498	0.000590163	0.000470386	0.000555448	0.000499896	0.000514128	0.000747843	0.000793027	0.00058345	1.35353	0.436722	0.0924989	1.03774	unchanged
meta_631					Unmapped	660.341	232.791	6.48e-05	5.41e-05	5.88e-05	9.62e-05	8.22e-05	8.3e-05	2.63e-05	3.2e-05	3.51e-05	0.357471	-1.4841	0.00133006	1.24711	down
meta_632					Unmapped	661.039	366.118	8.62e-05	0.000108312	7.87e-05	9.09e-05	4.72e-05	7.33e-05	0.000109898	0.000295586	0.00011149	2.44449	1.28953	0.23734	0.794111	unchanged
meta_633					Unmapped	662.329	215.398	0.000348311	0.000329171	0.000281313	0.000157121	0.000159199	0.000142946	0.000235024	0.000268944	0.000357747	1.87629	0.907881	0.0643679	1.11471	unchanged
meta_634					Unmapped	663.479	49.743	9.77e-05	0.000102091	8.71e-05	9.17e-05	0.000102173	7.17e-05	4.18e-05	5.42e-05	4.31e-05	0.523704	-0.933177	0.0274304	1.14942	down
meta_635					Unmapped	663.914	367.755	0.00035706	0.000383827	0.000346204	0.000341062	0.000314696	0.000314833	0.000432819	0.000401044	0.000382854	1.25358	0.326058	0.0138801	1.18221	up
meta_636			Nicotinic acid adenine dinucleotide;Deamino-D+;Deamido-D+;Deamido-D;Nicotimide hypoxanthine dinucleotide	15.3287152822493;15.3287152822493;15.3287152822493	MS1 mz matched	664.416	367.539	7.8e-05	9.36e-05	9.14e-05	6.82e-05	7.55e-05	9.05e-05	0.000126674	0.000119544	9.9e-05	1.47364	0.559383	0.0271528	1.09632	up
meta_637					Unmapped	664.629	59.634	0.000142867	0.000155551	0.000125335	0.000106769	8.26e-05	0.000130936	0.000229891	0.000223907	0.00017078	1.95018	0.963609	0.0146477	1.15188	up
meta_638					Unmapped	671.931	369.75	0.000337581	0.000300498	0.000308181	0.000267421	0.000302608	0.000265055	0.000447814	0.000454407	0.000358394	1.50957	0.594135	0.0313152	1.15103	up
meta_639					Unmapped	672.073	27.581	0.000240324	0.000245377	0.000244141	0.00031698	0.000263489	0.000293569	0.000152634	9.56e-05	7.44e-05	0.369135	-1.43778	0.00452123	1.21263	down
meta_640			Jesaconitine	0.740384	MS1 mz matched	674.319	295.233	4.29e-05	4.74e-05	5.8e-05	5.57e-05	6.64e-05	8.26e-05	1.58e-05	1.77e-05	8.36e-05	0.571467	-0.807258	0.319816	0.676941	unchanged
meta_641			Jesaconitine	11.7077	MS1 mz matched	674.333	47.785	6.39e-05	5.4e-05	5.67e-05	5.03e-05	5.17e-05	4.15e-05	3.58e-05	4.63e-05	4.37e-05	0.876769	-0.189732	0.258483	0.692779	unchanged
meta_642			(S)-Nerolidol 3-O-[a-L-rhamnopyranosyl-(1-&gt;4)-a-L-rhamnopyranosyl-(1-&gt;6)-b-D-glucopyranoside];(S)-Nerolidol 3-O-[a-L-Rhamnopyranosyl-(1-&gt;4)-a-L-rhamnopyranosyl-(1-&gt;2)-b-D-glucopyranoside];Gingerglycolipid A;	-12.7148425594229;-12.7148425594229;-12.7148425594229;	MS1 mz matched	675.358	213.625	1.7e-05	2.06e-05	1.5e-05	6.27e-06	4.36e-06	3.68e-06	3.48e-06	2.95e-06	4.23e-06	0.744614	-0.425435	0.254777	0.7131	unchanged
meta_643					Unmapped	676.335	272.63	4.93e-05	4.6e-05	5.85e-05	9.09e-05	9.72e-05	0.000109137	1.55e-05	1.92e-05	2.49e-05	0.200609	-2.31754	0.000984226	1.26171	down
meta_644					Unmapped	680.956	370.61	0.00413442	0.00382102	0.00391367	0.00353189	0.0036819	0.00392801	0.00540072	0.00511482	0.00430036	1.32976	0.411164	0.0526654	1.10128	unchanged
meta_645			Corchorusoside B;Evobioside;Corchorusoside C;Cannogenol 3-[glucosyl-(1-&gt;4)-2,6-dideoxy-xylohexoside];Methyllycaconitine	-18.9984283958734;-18.9984283958734;-18.9984283958734;-18.9984283958734;-4.42868835704669	MS1 mz matched	681.343	151.86	2.44e-05	4.4e-05	3.17e-05	2.93e-05	2.75e-05	3.28e-05	9.47e-06	1.12e-05	3.8e-05	0.654061	-0.612503	0.379749	0.616534	unchanged
meta_646			Cerdlan;Deamino-D+;Deamido-D+;Deamido-D;Nicotimide hypoxanthine dinucleotide	14.0667708585907;15.3287152822493;15.3287152822493	MS1 mz matched	681.457	371.09	0.000291874	0.000347908	0.000355709	0.000338334	0.000333885	0.000356669	0.000478713	0.000466801	0.00042772	1.33468	0.41649	0.00822386	1.21829	up
meta_647			UDP-N-acetyl-alpha-D-glucosamine 3'-phosphate	-6.095	MS1 mz matched	686.329	213.786	0.000138372	0.000128173	0.000119112	0.000105917	0.000111969	9.95e-05	0.000146738	0.000178171	0.000162699	1.53626	0.619421	0.0146952	1.20094	up
meta_648					Unmapped	688.345	180.687	0.000331762	0.00022955	0.000205857	0.000293719	0.000293078	0.000255852	0.00017527	0.000159901	0.000137812	0.561305	-0.833144	0.00188781	1.22299	down
meta_649					Unmapped	690.315	323.945	3.95e-05	3.41e-05	3.78e-05	4.7e-05	6.05e-05	5.65e-05	1.74e-05	1.52e-05	7.6e-05	0.662112	-0.594853	0.452383	0.529713	unchanged
meta_650					Unmapped	692.936	370.474	0.000747967	0.000666942	0.000693431	0.000571871	0.000622996	0.000636496	0.000955487	0.000834395	0.000732991	1.37759	0.462149	0.0592092	1.09726	unchanged
meta_651			Atractyloside E	-0.288043	MS1 mz matched	693.334	192.384	0.000171871	0.000206804	0.000142527	0.000168162	0.000139073	0.000200879	0.000328812	0.000232463	0.000200112	1.49846	0.583477	0.147621	0.896593	unchanged
meta_652			1,3-Di-(octadec-9Z-enoyl)-1-cyano-2-methylene-propane-1,3-diol	-4.20556	MS1 mz matched	694	191.665	0.000313499	0.000188729	0.000205164	0.000229278	0.000157039	0.000171467	0.000287139	0.000301479	0.000225791	1.46008	0.546048	0.055916	1.02648	unchanged
meta_653					Unmapped	694.428	370.06	0.000126063	0.000122524	0.000108349	0.00010879	0.000109489	9.76e-05	0.000161093	0.00014446	0.000131924	1.38507	0.469962	0.0255862	1.16273	up
meta_654					Unmapped	696.987	370.993	0.00295193	0.00268878	0.00269615	0.00248532	0.00272405	0.00265894	0.00336141	0.00316944	0.00308398	1.22197	0.289207	0.00618342	1.18872	up
meta_655					Unmapped	701.454	371.331	0.000208291	0.000203161	0.00020151	0.000165352	0.00021549	0.000191422	0.000239213	0.00022168	0.000240907	1.22636	0.294378	0.0799112	1.0215	unchanged
meta_656			Mosapride citrate hydrate;AS 4370	-3.0767	MS1 mz matched	709.057	343.543	2.59e-05	2.19e-05	1.86e-05	1.75e-05	1.75e-05	1.81e-05	1.14e-05	1.47e-05	4.48e-05	1.3342	0.415977	0.633923	0.340434	unchanged
meta_657					Unmapped	709.503	163.685	7.98e-05	5.49e-05	5.7e-05	2.43e-05	3e-05	2.38e-05	4.9e-05	4.64e-05	6.19e-05	2.01513	1.01087	0.0195913	1.18487	up
meta_658			Acidissiminin epoxide;	13.461938735145;	MS1 mz matched	710.969	371.394	0.000350824	0.000317174	0.000375703	0.000345942	0.000342717	0.000323827	0.000470898	0.000479648	0.000362049	1.29641	0.374519	0.113765	1.01035	unchanged
meta_659			19'-Hexanoyloxymytiloxanthin;Hydroxychlorobactene glucoside	-1.81032110175019;-1.82463746194199	MS1 mz matched	711.469	371.239	0.000143417	0.000155492	0.000130325	0.000144704	0.000156137	0.000142719	0.000199327	0.00017959	0.000176747	1.25274	0.325083	0.0169958	1.16745	up
meta_660					Unmapped	712.344	180.778	0.000256763	0.000182668	0.000180533	0.000229466	0.000241871	0.000241543	0.000101588	0.000147604	0.000102393	0.493191	-1.01978	0.0112633	1.23507	down
meta_661			SM C16:1;	5.86553839788486;	MS1 mz matched	715.036	371.409	0.00263403	0.00234051	0.00227457	0.00227092	0.00234585	0.00257376	0.00364348	0.00336802	0.00264304	1.34268	0.425111	0.0999341	1.00946	unchanged
meta_662			1-(5-Phospho-D-ribosyl)-ATP;Phosphoribosyl-ATP;N1-(5-Phospho-D-ribosyl)-ATP;1-(5-Phosphoribosyl)-ATP;1-(5-Phospho-beta-D-ribosyl)-ATP	-3.19887	MS1 mz matched	717.991	371.889	8.96e-05	6.24e-05	6.02e-05	8.16e-05	6.83e-05	4.88e-05	8.82e-05	9.26e-05	6.91e-05	1.2571	0.330104	0.231874	0.755664	unchanged
meta_663			PG(16:0/16:0);	-1.24486510434453;	MS1 mz matched	721.957	371.35	0.0010981	0.00095656	0.000961537	0.000907327	0.00102884	0.00103738	0.0014617	0.00146816	0.00116146	1.37591	0.460383	0.0505422	1.09082	unchanged
meta_664			3-O-Sulfogalactosylceramide (d18:1/12:0);Fasciculol E;Fasciculol F	15.0213046028116;19.6280132111367;19.6280132111367	MS1 mz matched	722.459	371.532	0.000384761	0.000339281	0.000320788	0.000339671	0.000341908	0.000355748	0.00052453	0.000410247	0.000396762	1.28362	0.360223	0.134582	0.981163	unchanged
meta_665			PC(14:1(9Z)/14:1(9Z));	19.5874526339536;	MS1 mz matched	725.917	369.083	6.58e-05	9.03e-05	0.00010264	7.75e-05	6.56e-05	5.03e-05	0.000124499	0.000114224	0.000117073	1.83881	0.878772	0.0118533	1.22342	up
meta_666					Unmapped	728.878	365.892	0.000332466	0.000440122	0.000488468	0.000278343	0.000287661	0.000293374	0.000405142	0.000424671	0.000511179	1.56042	0.641934	0.036753	1.17536	up
meta_667			PC(18:3(9Z,12Z,15Z)/16:1(9Z));PE(15:0/22:4(7Z,10Z,13Z,16Z));PC(20:4(5Z,8Z,11Z,14Z)/14:0);PC(16:1(9Z)/18:3(6Z,9Z,12Z));PC(14:0/20:4(5Z,8Z,11Z,14Z));PC(14:0/20:4(8Z,11Z,14Z,17Z));PC(16:0/18:4(6Z,9Z,12Z,15Z));PC(20:4(8Z,11Z,14Z,17Z)/14:0);PC(20:3(8Z,11Z,14Z)/14:1(9Z));PC(14:1(9Z)/20:3(5Z,8Z,11Z));PC(16:1(9Z)/18:3(9Z,12Z,15Z));PC(14:1(9Z)/20:3(8Z,11Z,14Z));PC(18:4(6Z,9Z,12Z,15Z)/16:0);PC(18:3(6Z,9Z,1…	-15.7324679180871;-15.7324679180871;-15.7324679180871;-15.7324679180871;-15.7324679180871;-15.7324679180871;-15.7324679180871;-15.7324679180871;-15.7324679180871;-15.7324679180871;-15.7324679180871;-15.7324679180871;-15.7324679180871;-15.7324679180871;-15.7324679180871;-15.7324679180871;	MS1 mz matched	734.503	39.248	6.08e-05	5.33e-05	4.53e-05	5.34e-05	5.29e-05	3.79e-05	2.29e-05	3.04e-05	2.16e-05	0.520083	-0.943187	0.0266554	1.13014	down
meta_668			Molybdopterin guanine dinucleotide	-8.56323	MS1 mz matched	737.535	160.192	0.000423909	0.000357557	0.000366427	0.000165561	0.000214913	9.76e-05	0.000279179	0.000325233	0.000343988	1.98396	0.988386	0.0251915	1.14268	up
meta_669			PG(16:0/16:0);	-1.24486510434453;	MS1 mz matched	738.998	371.35	0.00377108	0.003416	0.00335165	0.00333437	0.00325653	0.00307542	0.0047568	0.00472561	0.00380791	1.37491	0.459337	0.0532027	1.12651	unchanged
meta_670			3-O-Sulfogalactosylceramide (d18:1/12:0);Fasciculol E;Fasciculol F	15.0213046028116;19.6280132111367;19.6280132111367	MS1 mz matched	739.499	371.776	0.000173898	0.000161266	0.000170856	0.000154384	0.000188113	0.00017339	0.000277295	0.000240216	0.000195941	1.38296	0.467762	0.0915633	1.00468	unchanged
meta_671			Pseudoargiopinin I	-9.20221	MS1 mz matched	742.956	370.764	0.000213113	0.000204304	0.000170025	0.000192885	0.000181877	0.000204757	0.00026688	0.000229804	0.000247634	1.28437	0.361065	0.0178502	1.15783	up
meta_672					Unmapped	744.909	367.871	0.00065724	0.000607445	0.000597652	0.000548472	0.000532865	0.00058816	0.000750327	0.000800282	0.000688034	1.34091	0.423212	0.0141488	1.18268	up
meta_673			PE(22:6(4Z,7Z,10Z,13Z,16Z,19Z)/15:0);PC(20:5(5Z,8Z,11Z,14Z,17Z)/14:1(9Z));PC(14:1(9Z)/20:5(5Z,8Z,11Z,14Z,17Z));PE(15:0/22:6(4Z,7Z,10Z,13Z,16Z,19Z));	15.0667329602992;15.0667329602992;15.0667329602992;15.0667329602992;	MS1 mz matched	749.001	189.938	0.000136657	0.000194718	0.000138311	0.000120933	8.21e-05	0.000150717	0.000180713	0.000185485	4.91e-05	1.17393	0.231342	0.705341	0.255647	unchanged
meta_674					Unmapped	749.08	286.408	2.46e-05	2.69e-05	2.69e-05	3.07e-05	4.54e-05	3.87e-05	1.45e-05	1.81e-05	2.98e-05	0.542954	-0.881097	0.0492504	1.04264	down
meta_675					Unmapped	753.373	132.679	1.53e-05	1.41e-05	1.32e-05	5.19e-06	6.06e-06	6.6e-06	1.71e-05	1.5e-05	1.88e-05	2.8477	1.5098	0.00478919	1.24366	up
meta_676					Unmapped	757.9	368.169	0.00014862	0.000136713	8.14e-05	0.000111676	0.000130483	0.00011739	0.000201038	0.000176149	0.000116665	1.37353	0.457891	0.211546	0.836667	unchanged
meta_677			Lividomycin A	15.4987	MS1 mz matched	760.358	443.752	0.000752256	0.00108173	0.000802758	0.000745481	0.000675559	0.00074402	0.00132289	0.00126521	0.00110734	1.70685	0.771339	0.00903385	1.2294	up
meta_678			PS(16:0/18:1(9Z));PS(18:0/16:1(9Z));PS(16:1(9Z)/18:0);PS(18:1(9Z)/16:0);1-Hexadecanoyl-2-(9Z-octadecenoyl)-sn-glycero-3-phosphoserine	6.98050638707585;6.98050638707585;6.98050638707585;6.98050638707585;6.95975828355046	MS1 mz matched	760.518	39.1735	0.000201034	0.000198771	0.00017409	0.00012096	0.000104255	7.13e-05	7.23e-05	6.74e-05	7.26e-05	0.716061	-0.481846	0.193163	0.857405	unchanged
meta_679					Unmapped	761.583	59.4405	0.00013245	0.000140615	0.000103393	0.000122687	9.52e-05	0.000128925	0.000240347	0.000224444	0.000142846	1.75188	0.808907	0.0898426	1.02514	unchanged
meta_680					Unmapped	763.34	191.112	0.000141007	8.97e-05	0.000100658	0.000120797	9.65e-05	9.94e-05	0.000176411	0.000110537	0.000161032	1.41485	0.500647	0.146967	0.924907	unchanged
meta_681			1-O-beta-D-Glucopyranosyl-2,3-di-O-(8-hexadecenoyl)glycerol;Mycolactone C	-16.7902636450171;12.2503964516327	MS1 mz matched	763.465	265.327	1.39e-05	1.36e-05	1.46e-05	1.95e-05	2.21e-05	2.27e-05	1.51e-05	1.59e-05	7.44e-06	0.598226	-0.741237	0.0719946	1.06494	unchanged
meta_682					Unmapped	764.006	192.167	0.000158593	0.000177547	0.00014965	0.00019101	0.000100767	0.000127949	0.000187095	0.000287153	0.000182897	1.56565	0.646764	0.145698	0.861642	unchanged
meta_683					Unmapped	765.179	342.261	5.29e-05	4.65e-05	6.64e-05	0.000111954	0.000106549	0.000134018	1.41e-05	1.92e-05	1.79e-05	0.145257	-2.78332	0.00563356	1.25786	down
meta_684					Unmapped	771.348	443.798	5.32e-05	6.32e-05	5.34e-05	4.77e-05	4.12e-05	4.65e-05	8.9e-05	6.71e-05	6.9e-05	1.66276	0.73358	0.0418005	1.14948	up
meta_685					Unmapped	774.94	371.135	0.000599862	0.000606697	0.000578445	0.000570676	0.00059042	0.000611585	0.000927574	0.000781234	0.000656767	1.33446	0.416259	0.124451	0.99361	unchanged
meta_686					Unmapped	775.441	371.325	0.000296212	0.000237679	0.000224307	0.00021847	0.000247119	0.00025017	0.00037561	0.000339292	0.000277601	1.38664	0.471597	0.0709054	1.05964	unchanged
meta_687			PC(18:2(9Z,12Z)/18:3(9Z,12Z,15Z));PC(20:4(8Z,11Z,14Z,17Z)/16:1(9Z));PC(22:5(7Z,10Z,13Z,16Z,19Z)/14:0);PC(16:0/20:5(5Z,8Z,11Z,14Z,17Z));PC(18:1(11Z)/18:4(6Z,9Z,12Z,15Z));PC(18:4(6Z,9Z,12Z,15Z)/18:1(9Z));PC(14:0/22:5(7Z,10Z,13Z,16Z,19Z));PC(22:5(4Z,7Z,10Z,13Z,16Z)/14:0);PC(18:3(6Z,9Z,12Z)/18:2(9Z,12Z));PC(18:4(6Z,9Z,12Z,15Z)/18:1(11Z));PC(18:1(9Z)/18:4(6Z,9Z,12Z,15Z));PC(16:1(9Z)/20:4(8Z,11Z,14Z,17…	-13.4757835904609;-13.4757835904609;-13.4757835904609;-13.4757835904609;-13.4757835904609;-13.4757835904609;-13.4757835904609;-13.4757835904609;-13.4757835904609;-13.4757835904609;-13.4757835904609;-13.4757835904609;-13.4757835904609;-13.4757835904609;-13.4757835904609;-13.4757835904609;-13.4757835904609;-13.4757835904609;-13.4757835904609;-13.4757835904609;	MS1 mz matched	778.526	43.855	0.000130996	0.000145311	0.000112079	0.000127751	0.00010997	7.41e-05	7.03e-05	7.28e-05	4.59e-05	0.606189	-0.722161	0.104421	0.940854	unchanged
meta_688					Unmapped	779.838	471.192	9.39e-05	0.000102776	0.000134471	0.000248824	0.000167719	0.000333684	2.64e-05	4.27e-05	3.47e-05	0.13835	-2.8536	0.0448636	1.16724	down
meta_689					Unmapped	782.339	191.526	0.000378063	0.000344811	0.000241114	0.000333094	0.000218351	0.000304175	0.000372966	0.000581987	0.000294913	1.46077	0.546731	0.261878	0.733338	unchanged
meta_690			PS(16:0/18:1(9Z));PS(18:0/16:1(9Z));PS(16:1(9Z)/18:0);PS(18:1(9Z)/16:0);1-Hexadecanoyl-2-(9Z-octadecenoyl)-sn-glycero-3-phosphoserine	6.98050638707585;6.98050638707585;6.98050638707585;6.98050638707585;6.95975828355046	MS1 mz matched	782.503	39.234	4.94e-05	5.8e-05	3.45e-05	5e-05	5.96e-05	3.97e-05	1.96e-05	2.13e-05	1.67e-05	0.385494	-1.37522	0.0283125	1.18265	down
meta_691			Beauvericin	8.3082	MS1 mz matched	782.955	371.444	0.000317971	0.000289144	0.000235899	0.000274058	0.000295723	0.000255766	0.000449658	0.000413686	0.000348047	1.46738	0.553242	0.0360046	1.14271	up
meta_692					Unmapped	786.92	370.001	0.00130181	0.00132893	0.00129851	0.0011824	0.00121267	0.00125093	0.00181495	0.00167278	0.00143733	1.35081	0.433829	0.0565466	1.12563	unchanged
meta_693					Unmapped	790.879	366.208	5.48e-05	4.13e-05	5.86e-05	5.7e-05	6.5e-05	6.27e-05	9.07e-05	7.34e-05	8.94e-05	1.37245	0.456752	0.0382237	1.12711	up
meta_694					Unmapped	792.978	371.536	0.000154915	0.00014332	0.000139763	0.000142027	0.000104888	0.000108435	0.000159918	0.000184918	0.00011088	1.28244	0.358897	0.26702	0.718546	unchanged
meta_695			Argiopinin I	10.2637	MS1 mz matched	794.936	371.13	0.000267096	0.000256354	0.000262029	0.000229543	0.000266539	0.000230336	0.000338938	0.000304308	0.000247777	1.2266	0.294664	0.163463	0.87205	unchanged
meta_696					Unmapped	797.039	371.644	0.000849801	0.00084071	0.000798107	0.000766867	0.000806138	0.000830595	0.00108687	0.00107711	0.000821423	1.24206	0.312729	0.150092	0.93338	unchanged
meta_697			PG(18:1(9Z)/20:3(5Z,8Z,11Z));PG(18:0/20:4(5Z,8Z,11Z,14Z));PG(18:1(11Z)/20:3(8Z,11Z,14Z));PG(18:1(9Z)/20:3(8Z,11Z,14Z));PG(18:1(11Z)/20:3(5Z,8Z,11Z));PG(16:0/22:4(7Z,10Z,13Z,16Z));	7.4068825123006;7.4068825123006;7.4068825123006;7.4068825123006;7.4068825123006;7.4068825123006;	MS1 mz matched	797.543	137.386	0.000169469	0.000145544	0.000120411	0.000121414	0.000130776	8.4e-05	0.000108958	0.000113542	9.07e-05	0.931703	-0.102058	0.664126	0.281147	unchanged
meta_698			PG(18:0/20:3(5Z,8Z,11Z));PG(18:0/20:3(8Z,11Z,14Z));	6.57629842814952;6.57629842814952;	MS1 mz matched	799.559	137.48	0.00171415	0.00142924	0.001159	0.000870864	0.000912728	0.000656488	0.000919405	0.000938557	0.000929625	1.14242	0.192088	0.281531	0.765295	unchanged
meta_699					Unmapped	800.882	366.642	9.64e-05	8.15e-05	6.74e-05	8.47e-05	4.73e-05	6.96e-05	7.37e-05	0.000119299	7.73e-05	1.34132	0.423657	0.282091	0.676594	unchanged
meta_700					Unmapped	801.338	191.989	0.000199797	0.00020221	0.000177808	0.000230904	0.00017955	0.000193849	0.000298659	0.000307687	0.000226	1.37736	0.461909	0.0790436	1.00364	unchanged
meta_701			PE(22:6(4Z,7Z,10Z,13Z,16Z,19Z)/15:0);PC(20:5(5Z,8Z,11Z,14Z,17Z)/14:1(9Z));PC(14:1(9Z)/20:5(5Z,8Z,11Z,14Z,17Z));PE(15:0/22:6(4Z,7Z,10Z,13Z,16Z,19Z));	15.0667329602992;15.0667329602992;15.0667329602992;15.0667329602992;	MS1 mz matched	802.004	192.442	0.00020844	0.000296514	0.000201365	0.000107246	0.000244162	0.000190774	0.000292684	0.000323822	0.000242888	1.58507	0.664545	0.0998015	0.944456	unchanged
meta_702					Unmapped	803.959	371.409	0.000903235	0.000785472	0.000800175	0.000765201	0.000738165	0.000789582	0.00107657	0.00108676	0.000709701	1.25298	0.325369	0.258332	0.776516	unchanged
meta_703			Balagyptin;	17.2040406167434;	MS1 mz matched	804.462	371.478	0.000302647	0.000282784	0.000264379	0.000245046	0.00025746	0.000295398	0.000340454	0.000380435	0.000282476	1.2575	0.330558	0.122029	0.91429	unchanged
meta_704			Nostocyclopeptide A2	-5.0575	MS1 mz matched	806.924	370.46	0.000223639	0.000208623	0.00021514	0.000211786	0.000200434	0.000182705	0.000284899	0.000327793	0.000221459	1.40211	0.4876	0.114224	0.993125	unchanged
meta_705					Unmapped	810.881	366.596	0.000401599	0.000383896	0.00037047	0.000342838	0.000349663	0.000360084	0.000508819	0.000528019	0.00043928	1.40237	0.487872	0.0309944	1.18272	up
meta_706			PG(18:1(9Z)/20:3(5Z,8Z,11Z));PG(18:0/20:4(5Z,8Z,11Z,14Z));PG(18:1(11Z)/20:3(8Z,11Z,14Z));PG(18:1(9Z)/20:3(8Z,11Z,14Z));PG(18:1(11Z)/20:3(5Z,8Z,11Z));PG(16:0/22:4(7Z,10Z,13Z,16Z));	7.4068825123006;7.4068825123006;7.4068825123006;7.4068825123006;7.4068825123006;7.4068825123006;	MS1 mz matched	814.558	137.222	0.000198654	0.000215154	0.000212773	0.000159875	0.000192473	0.000144411	0.0001696	0.000184597	0.000135573	0.985932	-0.0204399	0.914061	0.0710865	unchanged
meta_707			Iopentol;	15.6189520944639;	MS1 mz matched	815.88	466.358	2.58e-05	3.11e-05	2.79e-05	1.42e-05	2.1e-05	8.13e-06	8.14e-05	8.46e-05	3.58e-05	4.65484	2.21873	0.0716142	1.08522	unchanged
meta_708					Unmapped	815.942	371.394	0.000500733	0.000494524	0.000560389	0.00052656	0.000506754	0.000481536	0.000741485	0.000590586	0.000571478	1.25659	0.329516	0.130676	0.977414	unchanged
meta_709			PG(18:0/20:3(5Z,8Z,11Z));PG(18:0/20:3(8Z,11Z,14Z));	7.82542913417202;7.82542913417202;	MS1 mz matched	816.575	116.606	0.00667824	0.010635	0.00843132	0.00206695	0.00293853	0.00258532	0.00643609	0.00501425	0.00314007	1.92212	0.942697	0.12638	0.970488	unchanged
meta_710			PG(18:0/20:3(5Z,8Z,11Z));PG(18:0/20:3(8Z,11Z,14Z));	6.57629842814952;6.57629842814952;	MS1 mz matched	816.575	137.453	0.00218603	0.0021262	0.0020106	0.00131443	0.00145866	0.00113682	0.00137517	0.001498	0.00159751	1.14342	0.193359	0.182648	0.816854	unchanged
meta_711			3-O-Sulfogalactosylceramide (d18:1/16:0);	-14.1006840114663;	MS1 mz matched	817.051	59.851	4.64e-05	5.23e-05	2.8e-05	2.58e-05	3.25e-05	4.65e-05	6.97e-05	7.14e-05	6.31e-05	1.9473	0.961475	0.0200969	1.1713	up
meta_712					Unmapped	819.55	75.294	0.00104619	0.000974007	0.00109902	0.000899266	0.000778097	0.00101741	0.000833293	0.000858283	0.000552732	0.832837	-0.263894	0.285603	0.682714	unchanged
meta_713					Unmapped	819.552	118.196	0.00115267	0.00109116	0.00108249	0.000573227	0.000640307	0.000790163	0.00166638	0.00137803	0.000861583	1.94939	0.963026	0.105803	1.00558	unchanged
meta_714					Unmapped	821.001	371.375	0.00223653	0.00194564	0.00196893	0.00192164	0.00195166	0.00204671	0.00302567	0.00297173	0.00230204	1.40193	0.487415	0.072807	1.09115	unchanged
meta_715			PG(18:0/22:5(4Z,7Z,10Z,13Z,16Z));PG(18:0/22:5(7Z,10Z,13Z,16Z,19Z));PG(18:1(11Z)/22:4(7Z,10Z,13Z,16Z));PG(18:1(9Z)/22:4(7Z,10Z,13Z,16Z));	5.17211226037698;5.17211226037698;5.17211226037698;5.17211226037698;	MS1 mz matched	823.56	134.081	0.00196877	0.00164094	0.00159371	0.000830739	0.000877881	0.000670564	0.00186044	0.00185829	0.00170856	2.28115	1.18976	0.000295746	1.25884	up
meta_716			PG(18:0/22:5(4Z,7Z,10Z,13Z,16Z));PG(18:0/22:5(7Z,10Z,13Z,16Z,19Z));PG(18:1(11Z)/22:4(7Z,10Z,13Z,16Z));PG(18:1(9Z)/22:4(7Z,10Z,13Z,16Z));	6.38488508384136;6.38488508384136;6.38488508384136;6.38488508384136;	MS1 mz matched	823.56	76.618	0.00359832	0.00314631	0.0034591	0.00196801	0.00205953	0.00108296	0.00388804	0.00445341	0.00469323	2.55057	1.35082	0.00319589	1.2233	up
meta_717			PG(18:0/22:5(4Z,7Z,10Z,13Z,16Z));PG(18:0/22:5(7Z,10Z,13Z,16Z,19Z));PG(18:1(11Z)/22:4(7Z,10Z,13Z,16Z));PG(18:1(9Z)/22:4(7Z,10Z,13Z,16Z));	3.83393872689397;3.83393872689397;3.83393872689397;3.83393872689397;	MS1 mz matched	823.56	52.3675	0.000484605	0.000423909	0.000660962	0.00049537	0.000499622	0.000573401	0.000654633	0.000607112	0.000743604	1.2786	0.354566	0.0463421	1.06157	up
meta_718			Vincristine;Vincristine;22-Oxovincaleukoblastine	-0.275529312059099;-0.275529312059099	MS1 mz matched	823.957	371.536	0.000256736	0.000209771	0.000198371	0.000200137	0.000236606	0.000211287	0.000290622	0.000271588	0.00024851	1.25105	0.32314	0.0296472	1.08897	up
meta_719					Unmapped	827.92	370.872	0.000389024	0.000392157	0.000395394	0.000391056	0.000374194	0.000408063	0.000566524	0.000463866	0.00042393	1.2395	0.309756	0.152328	0.934306	unchanged
meta_720					Unmapped	835.937	371.296	0.000189053	0.000186169	0.000204771	0.000207676	0.000187096	0.000211714	0.000289864	0.000305467	0.000216455	1.3385	0.420622	0.121396	0.975506	unchanged
meta_721			Oxpocozole fumarate	19.1136	MS1 mz matched	837.338	187.524	0.000285855	0.000264275	0.000244019	0.000212102	0.000213304	0.00023186	0.000347373	0.000385243	0.000186051	1.39771	0.483064	0.289213	0.731485	unchanged
meta_722			Monoammonium glycyrrhizite	-17.0354	MS1 mz matched	838.409	463.089	0.000490388	0.000436019	0.000360189	0.000281934	0.000157782	8.54e-05	0.00127345	0.00164125	0.000775898	7.02793	2.8131	0.0460075	1.14377	up
meta_723			PG(18:1(9Z)/22:5(7Z,10Z,13Z,16Z,19Z));PG(18:1(9Z)/22:5(4Z,7Z,10Z,13Z,16Z));PG(18:1(11Z)/22:5(4Z,7Z,10Z,13Z,16Z));PG(18:0/22:6(4Z,7Z,10Z,13Z,16Z,19Z));PG(18:2(9Z,12Z)/22:4(7Z,10Z,13Z,16Z));PG(18:1(11Z)/22:5(7Z,10Z,13Z,16Z,19Z));	10.837999656564;10.837999656564;10.837999656564;10.837999656564;10.837999656564;10.837999656564;	MS1 mz matched	838.559	134.381	0.000331205	0.00032711	0.00039203	0.000343787	0.00038986	0.000286514	0.000297157	0.000278563	0.000236707	0.796371	-0.328488	0.133382	0.887153	unchanged
meta_724			PG(18:0/22:5(4Z,7Z,10Z,13Z,16Z));PG(18:0/22:5(7Z,10Z,13Z,16Z,19Z));PG(18:1(11Z)/22:4(7Z,10Z,13Z,16Z));PG(18:1(9Z)/22:4(7Z,10Z,13Z,16Z));	5.17211226037698;5.17211226037698;5.17211226037698;5.17211226037698;	MS1 mz matched	840.575	134.043	0.00238233	0.00263138	0.00273356	0.00115917	0.00145782	0.00102065	0.00290077	0.00273684	0.00268781	2.28869	1.19452	0.00184305	1.2528	up
meta_725			PG(18:0/22:5(4Z,7Z,10Z,13Z,16Z));PG(18:0/22:5(7Z,10Z,13Z,16Z,19Z));PG(18:1(11Z)/22:4(7Z,10Z,13Z,16Z));PG(18:1(9Z)/22:4(7Z,10Z,13Z,16Z));	5.17211226037698;5.17211226037698;5.17211226037698;5.17211226037698;	MS1 mz matched	840.575	111.647	0.00903791	0.00507382	0.00886134	0.00572246	0.00390873	0.00233818	0.00654098	0.00753146	0.00850683	1.88642	0.915652	0.0475737	1.08394	up
meta_726			TG(14:1(9Z)/18:4(6Z,9Z,12Z,15Z)/20:5(5Z,8Z,11Z,14Z,17Z));TG(14:1(9Z)/20:5(5Z,8Z,11Z,14Z,17Z)/18:4(6Z,9Z,12Z,15Z));TG(18:4(6Z,9Z,12Z,15Z)/14:1(9Z)/20:5(5Z,8Z,11Z,14Z,17Z));C-1027 Chromophore;C-1027	-12.6887345501821;-12.6887345501821;-12.6887345501821;19.4487789131311	MS1 mz matched	842.25	396.663	2.47e-05	2.65e-05	3.78e-05	4.91e-05	6.07e-05	6.94e-05	1.16e-05	1.37e-05	1.26e-05	0.211561	-2.24085	0.0145334	1.24117	down
meta_727					Unmapped	844.962	371.315	0.00209446	0.00213447	0.00169997	0.00205116	0.0020407	0.00188951	0.00303026	0.00298015	0.00194666	1.33031	0.41176	0.201036	0.864829	unchanged
meta_728			Tubulysin B	7.71615	MS1 mz matched	845.463	371.497	0.000236882	0.00021997	0.000221658	0.00024155	0.00020311	0.000252009	0.000300288	0.000327333	0.000234453	1.23742	0.307337	0.174543	0.836078	unchanged
meta_729					Unmapped	847.561	132.708	0.000519243	0.00042956	0.000415507	0.000354011	0.000371632	0.000275806	0.000529357	0.000553588	0.000398508	1.47931	0.564923	0.0587571	1.04436	unchanged
meta_730	2-Oleoyl-1-stearoyl-sn-glycero-3-phosphoserine	0.9162			MS2 reverse	848.565	132.258	0.000390544	0.000348586	0.000299627	0.00135692	0.000552	0.000424733	0.000311222	0.000292369	0.000215529	0.351003	-1.51044	0.224881	0.809019	unchanged
meta_731					Unmapped	849.399	463.089	3.65e-05	3.05e-05	2.83e-05	2.21e-05	1.38e-05	8.03e-06	9.4e-05	7.65e-05	4.98e-05	5.01467	2.32616	0.0346736	1.16152	up
meta_732			Malomoyl-CoA	-1.75933	MS1 mz matched	851.591	73.316	0.00145341	0.00113963	0.000791493	0.000410732	0.000404534	0.000242691	0.000805296	0.000884404	0.00113193	2.66705	1.41525	0.0122269	1.19154	up
meta_733			Malomoyl-CoA	-2.93222	MS1 mz matched	851.59	131.911	0.000668099	0.00061307	0.000487503	0.00023686	0.000249865	0.000194804	0.00053578	0.000534597	0.00069103	2.58449	1.36988	0.0135812	1.2195	up
meta_734					Unmapped	856.942	371.528	0.000495267	0.00047042	0.000436828	0.000344796	0.000463027	0.000450967	0.000653568	0.000541688	0.000559741	1.39419	0.479431	0.0321037	1.07628	up
meta_735					Unmapped	858.435	371.753	0.000198006	0.000161785	0.000185394	0.000153838	0.000152084	0.000161428	0.000248528	0.000202333	0.000169181	1.32672	0.407866	0.155514	0.942632	unchanged
meta_736					Unmapped	858.465	55.575	0.000322347	0.000305313	0.000347018	0.000357393	0.000440843	0.000325469	0.000175761	0.000270182	0.000263581	0.631415	-0.663339	0.0404562	1.06041	down
meta_737					Unmapped	860.48	54.967	0.0020123	0.00176177	0.00222705	0.0015708	0.00147341	0.00125078	0.00137061	0.00115865	0.00225702	1.11439	0.156252	0.679843	0.300453	unchanged
meta_738					Unmapped	860.993	371.321	0.000787242	0.000715138	0.000831855	0.000701841	0.000714291	0.000861395	0.00108605	0.00108809	0.000857122	1.33094	0.41245	0.0611759	1.01674	unchanged
meta_739					Unmapped	861.268	371.497	2.43e-05	3.86e-05	3.99e-05	3.03e-05	2.93e-05	4.26e-05	4.18e-05	3.63e-05	5.23e-05	1.27594	0.351562	0.212368	0.748823	unchanged
meta_740			PG(18:0/22:5(4Z,7Z,10Z,13Z,16Z));PG(18:0/22:5(7Z,10Z,13Z,16Z,19Z));PG(18:1(11Z)/22:4(7Z,10Z,13Z,16Z));PG(18:1(9Z)/22:4(7Z,10Z,13Z,16Z));	5.17211226037698;5.17211226037698;5.17211226037698;5.17211226037698;	MS1 mz matched	864.575	132.708	0.000607485	0.00058288	0.00066714	0.000458478	0.000550754	0.000389534	0.000774295	0.000725212	0.000553171	1.46749	0.553353	0.0630207	1.02222	unchanged
meta_741			Malomoyl-CoA	-2.93222	MS1 mz matched	868.605	132.005	0.000761928	0.000745498	0.000726765	0.000337145	0.000385445	0.000290737	0.000768413	0.000718176	0.00105364	2.50682	1.32586	0.0327378	1.17329	up
meta_742			3'-p-Hydroxypaclitaxel;	20.8788195959014;	MS1 mz matched	868.924	370.872	0.0012484	0.00115482	0.00112253	0.00103164	0.000990274	0.00107579	0.00138353	0.00132992	0.00119844	1.26284	0.336668	0.0241117	1.16126	up
meta_743			X-206	20.1018	MS1 mz matched	869.583	371.192	8.4e-05	8.48e-05	7.97e-05	5.5e-05	7.71e-05	7.96e-05	0.000111159	8.09e-05	7.74e-05	1.27244	0.347598	0.227279	0.739411	unchanged
meta_744			Sarsasapogenin 3-[4''-glucosyl-6''-arabinosylglucoside];Sarsasapogenin 3-O-[beta-D-Glucopyranosyl-(1-&gt;2)-[beta-D-xylopyranosyl-(1-&gt;4)]-beta-D-glucopyranoside];Schidigerasaponin D1;Capsicoside C2;Smilagenin 3-[2''-glucosyl-6''-arabinosylglucoside];	-9.50709383829544;-9.50709383829544;-9.50709383829544;-9.50709383829544;-9.50709383829544;	MS1 mz matched	872.01	189.92	0.000183674	0.00011214	0.00017389	0.000111679	0.000124718	9.84e-05	0.000178055	0.000172322	0.000183251	1.59397	0.672622	0.00604315	1.23814	up
meta_745					Unmapped	874.096	286.432	1.67e-05	1.57e-05	1.63e-05	2.85e-05	2.87e-05	3.29e-05	8.74e-06	1.37e-05	2.03e-05	0.47534	-1.07297	0.0279374	1.16034	down
meta_746					Unmapped	876.935	371.427	0.000187364	0.000166214	0.000141551	0.000143292	0.000165053	0.000198529	0.000259926	0.000250299	0.000206502	1.41401	0.499795	0.038308	1.05255	up
meta_747			Sch 59884	9.80566	MS1 mz matched	882.882	368.443	0.000115369	0.000116187	0.000127844	9.12e-05	9.56e-05	9.86e-05	0.000105015	0.000152202	0.000120697	1.32438	0.405322	0.153225	0.930001	unchanged
meta_748					Unmapped	884.481	54.94	0.000740874	0.000423748	0.000724407	0.000559164	0.000714372	0.000484842	0.000796012	0.000558361	0.000661656	1.14653	0.197271	0.423623	0.529633	unchanged
meta_749					Unmapped	884.955	371.208	0.000992612	0.000999226	0.000925883	0.000942418	0.00100329	0.00102061	0.0012934	0.00138262	0.00114249	1.28729	0.364341	0.0441511	1.12179	up
meta_750			Tritriacontyl octacosanoate;4-Hydroxybenzoyl-CoA;3-Hydroxybenzoyl-CoA;2-Hydroxybenzoyl-CoA;Salicoyl-CoA	4.28111032181253;-17.5747003625677;-17.5747003625677;-17.5747003625677	MS1 mz matched	886.616	68.067	7.98e-05	0.000109076	0.000133607	0.000206418	0.000234075	0.000295502	5.89e-05	7.47e-05	0.00011266	0.334601	-1.57949	0.0102798	1.19914	down
meta_751			6a, 3'-p-Dihydroxypaclitaxel;	-2.60176973005093;	MS1 mz matched	888.269	371.688	7.34e-05	4.97e-05	6.27e-05	6.47e-05	7.66e-05	7.3e-05	8.06e-05	0.000103043	5.97e-05	1.1349	0.182561	0.525971	0.430914	unchanged
meta_752					Unmapped	892.884	369.786	0.000383447	0.000340237	0.000375476	0.000307611	0.000309201	0.000348902	0.000484236	0.000441727	0.000390283	1.36298	0.446763	0.032185	1.12577	up
meta_753					Unmapped	896.255	371.808	7.93e-05	9.11e-05	6.47e-05	9.85e-05	6.7e-05	7.28e-05	0.000139488	9.13e-05	9.91e-05	1.38443	0.46929	0.173089	0.844866	unchanged
meta_754					Unmapped	900.914	370.514	0.000249667	0.000237127	0.000177463	0.000212241	0.000190247	0.000198849	0.000270838	0.000298039	0.000205432	1.28765	0.364736	0.165141	0.909213	unchanged
meta_755			TG(18:4(6Z,9Z,12Z,15Z)/18:4(6Z,9Z,12Z,15Z)/o-18:0);TG(18:4(6Z,9Z,12Z,15Z)/o-18:0/18:4(6Z,9Z,12Z,15Z));	21.9418133295362;21.9418133295362;	MS1 mz matched	901.413	370.868	0.000116542	0.000105279	0.000108209	9.54e-05	9.39e-05	9.86e-05	0.000144117	0.000139822	0.000103369	1.34522	0.427847	0.12287	0.999706	unchanged
meta_756					Unmapped	903.004	371.644	0.00135172	0.00118243	0.00125283	0.0012509	0.00124869	0.00133629	0.00183607	0.00173877	0.0014824	1.31841	0.398794	0.0524411	1.11869	unchanged
meta_757			Cyanidin 3-O-(2"-xylosyl-6"-(6"'-caffeoyl-glucosyl)-galactoside);	11.7104377257316;	MS1 mz matched	904.246	371.389	7.49e-05	9.78e-05	8.14e-05	7.23e-05	7.68e-05	7.41e-05	9.88e-05	0.000110525	8.78e-05	1.33104	0.412551	0.0593601	1.11298	unchanged
meta_758			Sarsasapogenin 3-[4''-glucosyl-6''-arabinosylglucoside];Sarsasapogenin 3-O-[beta-D-Glucopyranosyl-(1-&gt;2)-[beta-D-xylopyranosyl-(1-&gt;4)]-beta-D-glucopyranoside];Schidigerasaponin D1;Capsicoside C2;Smilagenin 3-[2''-glucosyl-6''-arabinosylglucoside];	-9.50709383829544;-9.50709383829544;-9.50709383829544;-9.50709383829544;-9.50709383829544;	MS1 mz matched	908.009	193.048	9.38e-05	9.76e-05	0.000111402	6.73e-05	8.18e-05	7.35e-05	9.58e-05	9.55e-05	8.76e-05	1.25275	0.325099	0.0265231	1.11729	up
meta_759					Unmapped	910.616	67.999	0.000303382	0.000256789	0.00033188	0.000582099	0.000583846	0.00036647	0.000178833	0.000213564	0.000447034	0.547783	-0.868324	0.107314	0.906993	unchanged
meta_760			PIP(16:2(9Z,12Z)/18:0);PIP(18:1(9Z)/16:1(9Z));PIP(16:1(9Z)/18:1(9Z));PIP(18:0/16:2(9Z,12Z));PIP(16:1(9Z)/18:1(11Z));PIP(18:1(11Z)/16:1(9Z));PIP(16:0/18:2(9Z,12Z));PIP(18:2(9Z,12Z)/16:0);	-18.32776785004;-18.32776785004;-18.32776785004;-18.32776785004;-18.32776785004;-18.32776785004;-18.32776785004;-18.32776785004;	MS1 mz matched	913.475	288.127	4.75e-05	3.45e-05	4.04e-05	3.49e-05	2.26e-05	2.23e-05	3.58e-05	6.36e-05	4.13e-05	1.76459	0.819334	0.123636	0.932242	unchanged
meta_761			Sarsasapogenin 3-[4''-glucosyl-6''-arabinosylglucoside];Sarsasapogenin 3-O-[beta-D-Glucopyranosyl-(1-&gt;2)-[beta-D-xylopyranosyl-(1-&gt;4)]-beta-D-glucopyranoside];Schidigerasaponin D1;Capsicoside C2;Smilagenin 3-[2''-glucosyl-6''-arabinosylglucoside];	-9.50709383829544;-9.50709383829544;-9.50709383829544;-9.50709383829544;-9.50709383829544;	MS1 mz matched	925.012	192.421	8.81e-05	9.45e-05	9.48e-05	9.4e-05	8.7e-05	0.000133679	0.00012913	0.00015083	0.000120329	1.27204	0.347145	0.184692	0.796501	unchanged
meta_762					Unmapped	929.928	370.882	0.000170769	0.000131685	0.000125494	0.00010472	0.000106328	0.00012529	0.00015867	0.00013783	0.000143853	1.30925	0.388746	0.0187672	1.12266	up
meta_763					Unmapped	931.41	458.887	7.87e-06	7.83e-06	1.17e-05	2.8e-05	2.02e-05	2.59e-05	2.15e-06	5.09e-06	2.25e-06	0.128048	-2.96524	0.00529315	1.23728	down
meta_764			N-Acetyl-D-glucosaminyl-N-acetylmuramoyl-L-Ala-D-glutamyl-6-carboxy-L-lysyl-D-alanine	-4.16056	MS1 mz matched	938.388	56.864	0.000112795	9.28e-05	0.000110816	0.000128509	0.000142109	0.000136958	7.46e-05	8.72e-05	0.000104293	0.652941	-0.614975	0.0181581	1.18475	down
meta_765					Unmapped	938.946	371.767	0.000414865	0.000307666	0.00033034	0.000335655	0.000350585	0.000342557	0.000505769	0.000470282	0.000423869	1.36073	0.444386	0.0313828	1.18583	up
meta_766					Unmapped	940.404	56.855	0.000495584	0.000463566	0.000533538	0.000430675	0.000388934	0.000345273	0.000543082	0.000460679	0.000543015	1.32784	0.40908	0.026542	1.11422	up
meta_767					Unmapped	940.605	131.696	7.58e-05	0.000118226	7.67e-05	0.000175589	0.00018074	0.00013472	4.04e-05	3.65e-05	3.5e-05	0.227735	-2.13457	0.0122127	1.23409	down
meta_768					Unmapped	942.996	371.478	0.000243268	0.000234878	0.000198984	0.000217046	0.000200367	0.000232497	0.000287825	0.000283651	0.000220839	1.21911	0.285832	0.147189	0.899052	unchanged
meta_769			TG(18:0/20:1(11Z)/20:0);TG(20:0/22:0/16:1(9Z));TG(16:0/20:1(11Z)/22:0);TG(22:0/14:0/22:1(13Z));TG(24:0/16:0/18:1(9Z));TG(20:0/18:1(9Z)/20:0);TG(16:0/18:0/24:1(15Z));TG(20:0/18:1(11Z)/20:0);TG(22:0/14:1(9Z)/22:0);TG(16:0/18:1(11Z)/24:0);TG(22:0/18:0/18:1(11Z));TG(18:0/20:0/20:1(11Z))[iso6];TG(14:0/24:0/20:1(11Z));TG(14:0/20:0/24:1(15Z));TG(22:0/22:0/14:1(9Z));TG(20:0/20:0/18:1(11Z));TG(18:0/18:1(1…	10.4698742060647;10.4698742060647;10.4698742060647;10.4698742060647;10.4698742060647;10.4698742060647;10.4698742060647;10.4698742060647;10.4698742060647;10.4698742060647;10.4698742060647;10.4698742060647;10.4698742060647;10.4698742060647;10.4698742060647;10.4698742060647;10.4698742060647;10.4698742060647;10.4698742060647;10.4698742060647;10.4698742060647;10.4698742060647;10.4698742060647;10.46987…	MS1 mz matched	944.58	89.226	0.000224257	0.000187113	0.00013465	7.92e-05	0.000139292	8.43e-05	0.00012244	0.00013861	8.02e-05	1.1268	0.172234	0.647836	0.299022	unchanged
meta_770					Unmapped	944.635	130.994	0.00011597	9.88e-05	9.68e-05	0.000122747	0.000150816	0.000110794	3.62e-05	3.44e-05	3.85e-05	0.283745	-1.81733	0.0155402	1.22945	down
meta_771			Leucokinin I	-10.0905	MS1 mz matched	950.927	371.265	0.000914022	0.000749266	0.000676461	0.000785421	0.000815311	0.000875326	0.00115059	0.00113757	0.000961668	1.3125	0.392315	0.0358166	1.12576	up
meta_772			Glycerol 2-(9Z,12Z-octadecadienoate) 1-hexadecanoate 3-O-[alpha-D-galactopyranosyl-(1-&gt;6)-beta-D-galactopyranoside];	-2.53335018963615;	MS1 mz matched	951.588	371.626	9.76e-05	6.26e-05	8.03e-05	7.96e-05	6.77e-05	7.15e-05	0.000117422	0.000106228	5.64e-05	1.27996	0.3561	0.390289	0.604438	unchanged
meta_773					Unmapped	955.617	133.567	0.000104007	6.5e-05	8.66e-05	5.25e-05	5.85e-05	6.16e-05	5.68e-05	6.89e-05	7.23e-05	1.14746	0.198439	0.211129	0.767118	unchanged
meta_774			PC(24:0/24:0);	22.2761603695077;	MS1 mz matched	957.485	59.4205	0.000161833	0.000188152	0.000116985	0.000141029	5.84e-05	0.00014493	0.000231256	0.000252223	0.000179145	1.92439	0.9444	0.0441911	1.05507	up
meta_775					Unmapped	958.93	371.36	0.000124899	0.000134523	0.000100512	0.000175522	0.000102497	0.000105952	0.000203217	0.000184844	0.000146105	1.39116	0.476287	0.168784	0.845934	unchanged
meta_776					Unmapped	961.046	371.767	0.000194763	0.000155022	0.000120728	0.000148686	0.000143144	0.00015402	0.0002522	0.000225058	0.000154747	1.41753	0.503379	0.164645	0.926854	unchanged
meta_777					Unmapped	964.399	56.9585	0.000248516	0.000196844	0.000220383	0.000238095	0.000220121	0.000183396	0.00025704	0.000251807	0.000246569	1.17737	0.23557	0.138171	0.981453	unchanged
meta_778			Guanosine pentaphosphate adenosine;	-19.8600977838013;	MS1 mz matched	966.957	371.289	0.000513261	0.000560433	0.000539057	0.000551062	0.000519819	0.000583549	0.000847071	0.000779553	0.000624648	1.36075	0.444406	0.0848862	1.0478	unchanged
meta_779			TG(22:6(4Z,7Z,10Z,13Z,16Z,19Z)/18:4(6Z,9Z,12Z,15Z)/22:6(4Z,7Z,10Z,13Z,16Z,19Z));TG(20:5(5Z,8Z,11Z,14Z,17Z)/22:6(4Z,7Z,10Z,13Z,16Z,19Z)/20:5(5Z,8Z,11Z,14Z,17Z));TG(20:5(5Z,8Z,11Z,14Z,17Z)/20:5(5Z,8Z,11Z,14Z,17Z)/22:6(4Z,7Z,10Z,13Z,16Z,19Z));TG(18:4(6Z,9Z,12Z,15Z)/22:6(4Z,7Z,10Z,13Z,16Z,19Z)/22:6(4Z,7Z,10Z,13Z,16Z,19Z));	-7.19129562836658;-7.19129562836658;-7.19129562836658;-7.19129562836658;	MS1 mz matched	970.431	57.0035	0.000372077	0.000347227	0.00029442	0.000217546	0.000246879	0.000169388	0.000404655	0.000353225	0.000428791	1.87227	0.90479	0.0043753	1.20854	up
meta_780					Unmapped	975.881	370.413	0.000173831	0.000135005	0.000153965	0.000133133	0.000153014	0.000137018	0.000164405	0.000145591	0.000162751	1.11717	0.159848	0.125544	0.885696	unchanged
meta_781					Unmapped	978.017	192.166	0.000319906	0.000195631	0.000193457	0.000245726	0.000145706	0.000188567	0.000256718	0.000290905	0.000199906	1.28885	0.366083	0.228783	0.744894	unchanged
meta_782					Unmapped	978.261	371.808	9.38e-05	7.4e-05	6.33e-05	7.61e-05	7.28e-05	8.32e-05	0.000106554	0.000120677	7.46e-05	1.30069	0.379279	0.226408	0.807434	unchanged
meta_783			Notoginsenoside R6;Majoroside F1;Ginsenoside M6a;Majoroside F6;Notoginsenoside M;Vinaginsenoside R24;Vinaginsenoside R4;Notoginsenoside N;	23.8634030352481;23.8634030352481;23.8634030352481;23.8634030352481;23.8634030352481;23.8634030352481;23.8634030352481;23.8634030352481;	MS1 mz matched	978.593	371.74	7.32e-05	5.36e-05	5.08e-05	5.44e-05	5.68e-05	6.13e-05	8.37e-05	8.52e-05	4.35e-05	1.23157	0.300504	0.433467	0.54701	unchanged
meta_784			TG(24:0/o-18:0/20:3n6);TG(24:0/o-18:0/20:3(5Z,8Z,11Z));TG(22:1(13Z)/o-18:0/22:2(13Z,16Z));TG(22:2(13Z,16Z)/22:1(13Z)/o-18:0);TG(20:3n6/24:0/o-18:0);TG(24:0/20:3(5Z,8Z,11Z)/o-18:0);TG(24:0/20:3n6/o-18:0);TG(20:3(5Z,8Z,11Z)/24:0/o-18:0);TG(22:1(13Z)/22:2(13Z,16Z)/o-18:0);	14.4860852497178;14.4860852497178;14.4860852497178;14.4860852497178;14.4860852497178;14.4860852497178;14.4860852497178;14.4860852497178;14.4860852497178;	MS1 mz matched	982.675	193.069	0.000191895	0.00027374	0.000152825	0.000146666	0.00015241	0.000160016	0.000183021	0.000209915	0.000192805	1.27587	0.35148	0.0181763	1.16608	up
meta_785					Unmapped	982.916	371.429	0.0002052	0.000170228	0.000180687	0.000181685	0.000192919	0.000167442	0.000273783	0.00022687	0.000214826	1.31996	0.400493	0.0686154	1.06297	unchanged
meta_786					Unmapped	985.007	371.55	0.000805366	0.000705291	0.000729405	0.000744295	0.000738706	0.000744547	0.00112795	0.0010535	0.000796457	1.33685	0.418839	0.130337	0.992843	unchanged
meta_787			TG(20:0/22:5(4Z,7Z,10Z,13Z,16Z)/20:3(5Z,8Z,11Z));TG(24:1(15Z)/20:3n6/18:4(6Z,9Z,12Z,15Z));TG(22:2(13Z,16Z)/18:1(9Z)/22:5(4Z,7Z,10Z,13Z,16Z));TG(20:3(5Z,8Z,11Z)/22:2(13Z,16Z)/20:3n6);TG(20:4(5Z,8Z,11Z,14Z)/24:1(15Z)/18:3(9Z,12Z,15Z));TG(22:0/18:3(6Z,9Z,12Z)/22:5(4Z,7Z,10Z,13Z,16Z));TG(22:0/20:3n6/20:5(5Z,8Z,11Z,14Z,17Z));TG(18:4(6Z,9Z,12Z,15Z)/24:0/20:4(8Z,11Z,14Z,17Z));TG(20:1(11Z)/22:4(7Z,10Z,13…	14.5323048511876;14.5323048511876;14.5323048511876;14.5323048511876;14.5323048511876;14.5323048511876;14.5323048511876;14.5323048511876;14.5323048511876;14.5323048511876;14.5323048511876;14.5323048511876;14.5323048511876;14.5323048511876;14.5323048511876;14.5323048511876;14.5323048511876;14.5323048511876;14.5323048511876;14.5323048511876;14.5323048511876;14.5323048511876;14.5323048511876;14.53230…	MS1 mz matched	986.58	371.5	6.21e-05	4.6e-05	3.7e-05	5.81e-05	5.84e-05	4.53e-05	7.98e-05	8.61e-05	5.7e-05	1.3777	0.462262	0.132823	0.920498	unchanged
meta_788					Unmapped	991.927	371.497	0.000286489	0.000288916	0.000256599	0.00022306	0.000261458	0.000281334	0.000426529	0.000397782	0.000305073	1.47468	0.560399	0.0622165	1.05216	unchanged
meta_789					Unmapped	995.889	369.972	0.000136322	0.000152111	0.000132093	0.000112246	0.000111365	0.000106632	0.000189954	0.000162783	0.00013555	1.47857	0.564199	0.0768028	1.09494	unchanged
meta_790					Unmapped	997.108	193.27	1.93e-05	2.08e-05	2.28e-05	1.2e-05	1.59e-05	2.24e-05	2.11e-05	1.6e-05	2.77e-05	1.29043	0.367855	0.344994	0.588066	unchanged
meta_791					Unmapped	999.941	371.628	8.45e-05	8.46e-05	6.39e-05	8.14e-05	7.08e-05	8.47e-05	0.00012497	9.86e-05	8.68e-05	1.3101	0.389671	0.150724	0.911302	unchanged
meta_792			TG(22:0/22:0/o-18:0);TG(20:0/24:0/o-18:0);TG(20:0/o-18:0/24:0);TG(24:0/20:0/o-18:0);TG(22:0/o-18:0/22:0);	7.90999842092593;7.90999842092593;7.90999842092593;7.90999842092593;7.90999842092593;	MS1 mz matched	1009.97	371.532	0.000263948	0.000245393	0.000255291	0.000246727	0.000273804	0.000268426	0.000427897	0.000360332	0.000294054	1.37179	0.45606	0.121318	0.989428	unchanged
meta_793			TG(20:4(5Z,8Z,11Z,14Z)/24:1(15Z)/20:5(5Z,8Z,11Z,14Z,17Z));TG(24:0/18:4(6Z,9Z,12Z,15Z)/22:6(4Z,7Z,10Z,13Z,16Z,19Z));TG(22:4(7Z,10Z,13Z,16Z)/22:2(13Z,16Z)/20:4(8Z,11Z,14Z,17Z));TG(22:1(13Z)/22:5(4Z,7Z,10Z,13Z,16Z)/20:4(8Z,11Z,14Z,17Z));TG(24:1(15Z)/20:4(5Z,8Z,11Z,14Z)/20:5(5Z,8Z,11Z,14Z,17Z));TG(20:1(11Z)/22:5(4Z,7Z,10Z,13Z,16Z)/22:4(7Z,10Z,13Z,16Z));TG(20:5(5Z,8Z,11Z,14Z,17Z)/24:0/20:5(5Z,8Z,11Z,1…	1.38791860360879;1.38791860360879;1.38791860360879;1.38791860360879;1.38791860360879;1.38791860360879;1.38791860360879;1.38791860360879;1.38791860360879;1.38791860360879;1.38791860360879;1.38791860360879;1.38791860360879;1.38791860360879;1.38791860360879;1.38791860360879;1.38791860360879;1.38791860360879;1.38791860360879;1.38791860360879;1.38791860360879;1.38791860360879;1.38791860360879;1.387918…	MS1 mz matched	1010.59	67.942	8.71e-05	8.56e-05	5.69e-05	0.000100194	9.3e-05	7.02e-05	6.46e-05	6.94e-05	5.96e-05	0.735178	-0.443834	0.113397	0.970263	unchanged
meta_794					Unmapped	1010.95	60.164	5.01e-05	4.77e-05	3.38e-05	2.39e-05	3.14e-05	5.96e-05	8.63e-05	8.13e-05	6.44e-05	2.01749	1.01256	0.0482818	1.05323	up
meta_795			TG(24:0/15:0/24:1(15Z));TG(15:0/24:0/24:1(15Z));TG(15:0/24:1(15Z)/24:0);	-2.95361931581285;-2.95361931581285;-2.95361931581285;	MS1 mz matched	1014.68	193.063	0.000262815	0.000270328	0.000160469	0.000157125	0.000163648	0.000167056	0.000243616	0.000220958	0.000220417	1.40416	0.489709	0.00692365	1.23412	up
meta_796					Unmapped	1016.88	370.388	0.000102301	0.000104594	0.000126256	9.95e-05	0.000109604	0.000103719	0.000155633	0.000133665	0.000121173	1.31235	0.392154	0.073746	1.07064	unchanged
meta_797					Unmapped	1019.61	180.824	6.7e-05	5.29e-05	5.23e-05	3.96e-05	8e-05	5.83e-05	3.37e-05	5.98e-05	2.67e-05	0.675281	-0.566439	0.281196	0.68867	unchanged
meta_798			Notoginsenoside R6;Majoroside F1;Ginsenoside M6a;Majoroside F6;Notoginsenoside M;Vinaginsenoside R24;Vinaginsenoside R4;Notoginsenoside N;	23.8634030352481;23.8634030352481;23.8634030352481;23.8634030352481;23.8634030352481;23.8634030352481;23.8634030352481;23.8634030352481;	MS1 mz matched	1021.57	371.528	4.83e-05	6.53e-05	4.68e-05	3.28e-05	4.24e-05	0.000126284	8.98e-05	6.52e-05	4.39e-05	0.987411	-0.0182767	0.981018	0.0375785	unchanged
meta_799					Unmapped	1022.93	371.528	0.000191551	0.000136857	0.000134018	0.000126833	0.000128468	0.000152921	0.000181068	0.000176987	0.000151953	1.24934	0.321167	0.0525557	1.01694	unchanged
meta_800					Unmapped	1023.43	371.565	0.000100996	6.75e-05	7.72e-05	8.43e-05	7.5e-05	6.6e-05	0.000108415	8.12e-05	0.000104124	1.30376	0.382674	0.0970861	0.97355	unchanged
meta_801					Unmapped	1025.63	180.077	0.000928177	0.00101868	0.00106157	0.000944969	0.00102219	0.000933715	0.000531473	0.000714484	0.00064751	0.652723	-0.615458	0.0113206	1.20056	down
meta_802			TG(24:1(15Z)/22:5(4Z,7Z,10Z,13Z,16Z)/18:2(9Z,12Z));TG(18:2(9Z,12Z)/24:1(15Z)/22:5(4Z,7Z,10Z,13Z,16Z));TG(18:2(9Z,12Z)/24:0/22:6(4Z,7Z,10Z,13Z,16Z,19Z));TG(24:1(15Z)/22:5(7Z,10Z,13Z,16Z,19Z)/18:2(9Z,12Z));TG(24:0/20:2n6/22:6(4Z,7Z,10Z,13Z,16Z,19Z));TG(20:2n6/24:1(15Z)/22:5(7Z,10Z,13Z,16Z,19Z));TG(20:2n6/24:0/22:6(4Z,7Z,10Z,13Z,16Z,19Z));TG(24:0/22:6(4Z,7Z,10Z,13Z,16Z,19Z)/18:2(9Z,12Z));TG(24:0/18:…	-5.41755619502714;-5.41755619502714;-5.41755619502714;-5.41755619502714;-5.41755619502714;-5.41755619502714;-5.41755619502714;-5.41755619502714;-5.41755619502714;-5.41755619502714;-5.41755619502714;-5.41755619502714;-5.41755619502714;-5.41755619502714;-5.41755619502714;-5.41755619502714;-5.41755619502714;-5.41755619502714;	MS1 mz matched	1027.87	369.33	7.48e-05	0.000105099	6.78e-05	7.78e-05	7.26e-05	8.06e-05	8.2e-05	0.000110537	8.58e-05	1.20503	0.269065	0.214597	0.816468	unchanged
meta_803					Unmapped	1032.93	371.483	0.000512935	0.000506245	0.000486751	0.000505091	0.000486525	0.000511565	0.000694801	0.0007461	0.000444119	1.25402	0.326562	0.30542	0.712594	unchanged
meta_804					Unmapped	1033.43	371.626	0.000172632	0.000110641	0.000128142	0.000108908	0.000112443	0.000112669	0.000180711	0.000196408	0.000142851	1.5567	0.638493	0.0591154	1.12834	unchanged
meta_805					Unmapped	1034.35	190.777	0.000107122	8.27e-05	9.05e-05	4.82e-05	7.21e-05	6.45e-05	0.000105148	6.86e-05	0.000116909	1.57177	0.652392	0.120867	0.936638	unchanged
meta_806					Unmapped	1041.91	371.528	6.64e-05	5.83e-05	6.25e-05	5.54e-05	4.73e-05	6.76e-05	9.43e-05	9.82e-05	7.24e-05	1.5553	0.637196	0.0385141	1.06885	up
meta_807					Unmapped	1043.05	371.565	5.34e-05	5.46e-05	7.86e-05	6.54e-05	7.75e-05	6.74e-05	9.73e-05	0.000113894	7.03e-05	1.33865	0.420776	0.196128	0.843566	unchanged
meta_808			(S)-Hydroxyoctadecanoyl-CoA;	12.8837383357841;	MS1 mz matched	1047.39	370.69	8.79e-05	6.18e-05	6.91e-05	5.77e-05	8.52e-05	7.96e-05	8.18e-05	8.69e-05	5.26e-05	0.994837	-0.00746778	0.978963	0.0341908	unchanged
meta_809					Unmapped	1047.62	180.041	6.85e-05	8.42e-05	8.4e-05	7.75e-05	9.03e-05	0.000102276	2.02e-05	3.97e-05	2.66e-05	0.320172	-1.64308	0.00305794	1.22735	down
meta_810					Unmapped	1048.87	369.995	0.00011018	9.65e-05	0.000122251	0.000103091	9.51e-05	0.00011247	0.00016244	0.000181408	8.86e-05	1.39176	0.476907	0.286847	0.728735	unchanged
meta_811					Unmapped	1049.24	371.781	4.85e-05	5.66e-05	4.68e-05	3.38e-05	3.11e-05	2.73e-05	3.41e-05	6.62e-05	4.36e-05	1.55971	0.641282	0.208884	0.839686	unchanged
meta_812					Unmapped	1049.63	179.299	0.00121253	0.00118144	0.00110414	0.00113102	0.00122538	0.00108103	0.000443217	0.000600835	0.000449728	0.434562	-1.20236	0.000749845	1.24669	down
meta_813					Unmapped	1056.89	371.208	0.000220883	0.00018965	0.00016869	0.000165332	0.00018322	0.000164802	0.000257304	0.00026162	0.000201035	1.40246	0.48796	0.0609097	1.09298	unchanged
meta_814			Quinupristin;Quinupristin	6.69621118582407;6.65705179538569	MS1 mz matched	1058.43	59.959	8.96e-05	0.000120304	6.46e-05	4.7e-05	4.66e-05	6.64e-05	0.000111581	0.000138774	0.000102958	2.20894	1.14335	0.0115252	1.17726	up
meta_815					Unmapped	1064.91	371.465	8.56e-05	8.87e-05	9.76e-05	8.38e-05	0.00011362	9.85e-05	0.000128818	0.000103269	0.000101825	1.12838	0.174248	0.360729	0.579005	unchanged
meta_816					Unmapped	1066.42	368.763	2.08e-05	3.15e-05	1.97e-05	2.41e-05	2.57e-05	1.94e-05	4.01e-05	2.4e-05	3.06e-05	1.37051	0.454711	0.202192	0.835026	unchanged
meta_817					Unmapped	1071.62	178.257	5.33e-05	5.39e-05	5.04e-05	7.63e-05	8.95e-05	6.77e-05	2.79e-05	4.22e-05	3.23e-05	0.438678	-1.18877	0.00687355	1.20085	down
meta_818					Unmapped	1073.63	178.054	0.00094397	0.000947557	0.000853219	0.000785877	0.00077266	0.000728651	0.000436756	0.000606496	0.000375768	0.620421	-0.688679	0.0453309	1.14251	down
meta_819					Unmapped	1073.93	371.532	0.000234562	0.000200239	0.000189263	0.000203579	0.000206909	0.000223601	0.000289542	0.000291249	0.00024379	1.30042	0.378974	0.0405371	1.12027	up
meta_820					Unmapped	1077.66	176.982	0.000610262	0.000517849	0.000499517	0.000466858	0.00046849	0.00043671	0.000326879	0.000309559	0.000294136	0.678232	-0.560149	0.000483091	1.24579	down
meta_821					Unmapped	1084.55	371.389	3.49e-05	2.32e-05	3.41e-05	2.71e-05	3.41e-05	4.18e-05	5.43e-05	3.25e-05	4.29e-05	1.25836	0.331547	0.315051	0.637052	unchanged
meta_822					Unmapped	1085.61	179.404	9.9e-05	0.000106451	0.000101591	0.000101437	0.000103244	0.00010294	4.65e-05	7.63e-05	4.95e-05	0.559869	-0.836838	0.0410678	1.17717	down
meta_823					Unmapped	1088.88	370.868	0.000160291	0.000101283	0.000128162	0.000103768	0.000115947	0.000120352	0.000160745	0.000170265	0.000169279	1.47114	0.556936	0.00182257	1.23676	up
meta_824					Unmapped	1090.85	368.646	6.29e-05	8.47e-05	6.93e-05	6.25e-05	6.87e-05	5.98e-05	0.000118577	8.95e-05	7.61e-05	1.48821	0.573576	0.125669	0.987069	unchanged
meta_825					Unmapped	1091.97	371.647	0.000163634	0.000138932	0.000176013	0.000191772	0.00016893	0.000164952	0.00023356	0.000217178	0.000166296	1.17384	0.231235	0.269263	0.736127	unchanged
meta_826			Ganglioside GM3 (d18:0/12:0);	-23.8543788906602;	MS1 mz matched	1097.63	176.419	0.000396911	0.000353271	0.000355488	0.000290215	0.000312138	0.000313465	0.000238907	0.000249032	0.000189177	0.739356	-0.43566	0.0355751	1.14258	down
meta_827					Unmapped	1097.89	371.26	0.000122729	0.000105754	0.000105102	0.000100292	0.000105733	0.00010569	0.000164542	0.000134916	0.000125794	1.36423	0.448086	0.0803994	1.0806	unchanged
meta_828			PIP3(18:0/18:1(9Z));PIP3(18:0/18:1(11Z));	-19.034438499935;-19.034438499935;	MS1 mz matched	1103.45	371.77	0.000112517	0.000104338	8.62e-05	0.000104825	9.13e-05	0.000102557	0.000156792	0.000151867	0.00011152	1.40672	0.49233	0.0959347	1.02489	unchanged
meta_829			Medinoside E;Araliasaponin V;Araloside G;Primulasaponin	7.56945018748808;7.56945018748808;7.56945018748808;7.60475826097447	MS1 mz matched	1103.57	371.847	6.52e-05	6.27e-05	5.14e-05	5.12e-05	6.61e-05	5.37e-05	6.63e-05	6.11e-05	5.82e-05	1.08526	0.118038	0.416001	0.539337	unchanged
meta_830					Unmapped	1108.51	371.861	3.3e-05	2.68e-05	2.47e-05	4.44e-05	3.31e-05	3.99e-05	6.12e-05	3.4e-05	4.59e-05	1.20126	0.264552	0.430538	0.548486	unchanged
meta_831					Unmapped	1108.91	59.632	5.21e-05	5.55e-05	3.93e-05	4.21e-05	4.01e-05	4.39e-05	8.96e-05	8.74e-05	7.13e-05	1.96941	0.977762	0.0166069	1.22172	up
meta_832					Unmapped	1114.93	371.35	0.000323236	0.000295826	0.00024681	0.000281306	0.000259925	0.000283716	0.000389234	0.000349141	0.000308393	1.26889	0.343569	0.0750474	1.06249	unchanged
meta_833			Mannosyl-inositol-phosphorylceramide;	6.89690815200526;	MS1 mz matched	1115.43	371.478	9.87e-05	0.000119194	9.66e-05	8.75e-05	9.42e-05	0.000113835	0.000136252	0.000165332	0.000109785	1.39174	0.476894	0.122317	0.920737	unchanged
meta_834					Unmapped	1116.55	310.803	0.000101037	9.59e-05	9.21e-05	5.59e-05	4.79e-05	5.36e-05	0.000121751	0.000145653	8.96e-05	2.26699	1.18078	0.0520801	1.13858	unchanged
meta_835					Unmapped	1117.65	175.377	4.14e-05	4.08e-05	2.79e-05	2.85e-05	4.31e-05	3.38e-05	3.54e-05	2.51e-05	3.26e-05	0.882186	-0.180845	0.48025	0.467973	unchanged
meta_836					Unmapped	1118.89	371.197	0.000120951	9e-05	9.57e-05	8.6e-05	7.55e-05	9.27e-05	0.000140756	0.000127101	9.66e-05	1.43371	0.519756	0.092003	1.01152	unchanged
meta_837					Unmapped	1119.99	371.776	5.9e-05	7.27e-05	6.81e-05	7.79e-05	6.36e-05	8.53e-05	9.62e-05	9.39e-05	5.62e-05	1.0856	0.11849	0.685536	0.274147	unchanged
meta_838					Unmapped	1121.63	174.287	0.000214042	0.000227947	0.000209785	0.000142804	0.000145942	0.000131178	0.000248007	0.000231326	0.00017357	1.55481	0.636739	0.0697757	1.09738	unchanged
meta_839					Unmapped	1124.64	174.525	0.000104347	0.000129575	0.000104637	8.94e-05	7.7e-05	8.77e-05	9.62e-05	0.00011561	9.34e-05	1.2009	0.264121	0.11951	0.922821	unchanged
meta_840			20-CoA-20-oxo-18R-hydroxyleucotriene B4;	-13.298638662576;	MS1 mz matched	1126.91	371.565	0.000126478	0.000107418	0.000115953	0.000124074	0.00012455	0.000101702	0.000181567	0.000189078	0.000118878	1.39734	0.482683	0.162915	0.897791	unchanged
meta_841					Unmapped	1134.95	469.563	0.000348937	0.000455775	0.000266106	0.000143351	8.61e-05	9.32e-05	0.000693393	0.000663969	0.000544803	5.89477	2.55943	0.00308914	1.25261	up
meta_842					Unmapped	1136.45	469.647	5.2e-05	7.61e-05	4.59e-05	2.16e-05	1.36e-05	1.18e-05	8.35e-05	8.8e-05	7.72e-05	5.28571	2.4021	0.000102276	1.26359	up
meta_843			20-CoA-20-oxo-18R-hydroxyleucotriene B4;	-13.298638662576;	MS1 mz matched	1143.95	371.74	0.000170554	0.000119921	0.000144325	0.000151211	0.000136436	0.000131012	0.000186815	0.000174999	0.000174182	1.28027	0.356444	0.00834167	1.20212	up
meta_844					Unmapped	1145.94	469.654	4.05e-05	5.38e-05	3.28e-05	1.43e-05	1.09e-05	1.08e-05	7.99e-05	8.44e-05	6.11e-05	6.27291	2.64913	0.0110158	1.24027	up
meta_845					Unmapped	1157.38	59.6415	6.83e-05	6.57e-05	4.99e-05	6.44e-05	2.75e-05	6.46e-05	0.00011269	0.000101341	5.61e-05	1.72631	0.787694	0.156517	0.848408	unchanged
meta_846					Unmapped	1158.24	371.579	4.53e-05	5.52e-05	5.96e-05	4.34e-05	3.66e-05	3.45e-05	5.21e-05	6.25e-05	5.61e-05	1.49067	0.575966	0.0101067	1.17188	up
meta_847					Unmapped	1158.9	371.429	0.000160952	0.000137707	0.000137586	0.000120773	0.000142461	0.000140847	0.000185147	0.000179185	0.000152896	1.28001	0.356155	0.0413972	1.06288	up
meta_848					Unmapped	1169.89	371.528	0.000157557	0.000116799	0.000107396	0.000114643	0.000102852	9.94e-05	0.000165898	0.000165798	0.00012801	1.45054	0.536587	0.0501668	1.11222	unchanged
meta_849			Ganglioside GA1 (d18:1/12:0);Tetrahexosylceramide (d18:1/12:0);	-7.42695525469675;-7.42695525469675;	MS1 mz matched	1170.39	371.365	7.75e-05	5.02e-05	4.95e-05	5.07e-05	4.96e-05	4.81e-05	8.34e-05	0.000100708	5.28e-05	1.59633	0.674757	0.169365	0.919487	unchanged
meta_850					Unmapped	1173.98	371.762	0.000122146	7.7e-05	0.000124535	0.000104732	9.99e-05	0.000112844	0.000164126	0.000147235	0.000122271	1.36597	0.449931	0.0749254	1.06225	unchanged
meta_851			Gambieric acid C	-12.5156	MS1 mz matched	1183.67	180.542	4.38e-05	3.52e-05	2.52e-05	2.45e-05	2.78e-05	2.22e-05	1.26e-05	5.49e-06	1.09e-05	0.389011	-1.36212	0.00601653	1.19427	down
meta_852					Unmapped	1185.57	371.74	4.86e-05	4.17e-05	2.71e-05	7.16e-05	4.24e-05	3.89e-05	9.19e-05	7.88e-05	3.93e-05	1.37386	0.458239	0.378656	0.587339	unchanged
meta_853			TG(24:1(15Z)/24:0/24:1(15Z));TG(24:0/24:1(15Z)/24:1(15Z));	-23.159389939532;-23.159389939532;	MS1 mz matched	1198.92	371.677	0.000126934	0.000118077	0.000101089	9.78e-05	9.2e-05	0.000108659	0.000150332	0.000137773	0.000106398	1.32191	0.402619	0.120909	0.956693	unchanged
