# Supplementary material for: Metabolomic Profiling of Female Mink Serum during Early to Mid-Pregnancy to Reveal Metabolite Changes
Source: Genes (Basel). 2023 Sep 4;14(9):1759. doi: 10.3390/genes14091759 (PMC10531253; doi:10.3390/genes14091759)
Supplement: Supplementary file 1 [file genes-14-01759-s001.zip › supplementary file-4B -pos-D1_vs_D22.xlsx]

## Sheet: supplementary file-8B -pos-D1_v
#ID	MS2 name	MS2 score	MS1 name	MS1 ppm	type	mzmed	rtmed	QC01pos.QC01	QC02pos.QC02	QC03pos.QC03	D1.1pos.D1.1	D1.2pos.D1.2	D1.3pos.D1.3	D22.1pos.D22.1	D22.2pos.D22.2	D22.3pos.D22.3	Fold_change	log2FC	P_value	VIP	regulated
meta_1	2-Amino-2-methyl-1,3-propanediol	0.8184			MS2 reverse	70.0661	302.526	0.000494355	0.000516325	0.000478181	0.000278342	0.000622115	0.000747385	0.000410145	0.000535822	0.000417897	0.827667	-0.272878	0.574748	0.450369	unchanged
meta_2	Pyrrolidine	0.6207			MS2 reverse	72.0817	289.346	0.000175655	0.000180695	0.000197487	0.000312887	0.000273648	0.000341854	0.000133334	0.000170127	0.000135346	0.472655	-1.08114	0.00427639	1.39767	down
meta_3	Trimethylamine N-oxide	0.9805			MS2 forward	76.0768	318.135	0.00175614	0.00180415	0.00173902	0.00202685	0.00150978	0.0020256	0.00261169	0.00213714	0.00225935	1.25996	0.333375	0.0995144	1.06296	unchanged
meta_4	DL-2,4-Diaminobutyric acid	0.8894			MS2 reverse	83.0604	330.156	9.53e-05	5.96e-05	8.57e-05	8.99e-05	2.83e-05	3.47e-05	9.98e-05	0.000164974	0.000115019	2.48433	1.31286	0.052703	1.17558	unchanged
meta_5	L-Threonine	0.8085			MS2 forward	84.0449	359.763	7.35e-05	7.24e-05	6.94e-05	9e-05	7.21e-05	8.62e-05	8.84e-05	8.56e-05	0.000105578	1.1259	0.171076	0.278502	0.773084	unchanged
meta_6	L-Alanine	0.9962			MS2 forward	90.055	337.416	0.000284297	0.000267697	0.000223509	0.000287187	0.000314432	0.000340164	0.000237711	0.000243737	0.000288611	0.817661	-0.290425	0.0613893	1.14993	unchanged
meta_7	Choline	0.6232			MS2 forward	104.107	277.997	0.0118261	0.00987506	0.00984631	0.0151269	0.0118649	0.0122997	0.00742659	0.00745735	0.0063704	0.54094	-0.886459	0.0187139	1.36586	down
meta_8			Dimethylarsinous acid;Dimethylarsinous acid	-8.19685568619793;-8.19685568619793	MS1 mz matched	104.992	370.718	0.00129808	0.00152688	0.00141193	0.00174545	0.00158936	0.00184413	0.00152707	0.00197842	0.00154485	0.975169	-0.0362763	0.812278	0.182502	unchanged
meta_9	Cytosine	0.976			MS2 forward	112.05	202.91	0.000417634	0.000392785	0.00040285	0.000375581	0.000365367	0.00049351	0.000445784	0.000424915	0.000297093	0.945997	-0.0800931	0.738626	0.259249	unchanged
meta_10	Creatinine	0.9959			MS2 forward	114.066	167.083	0.000787852	0.000996148	0.00101636	0.00109004	0.00143025	0.00128722	0.0013224	0.00125622	0.00125906	1.00792	0.0113845	0.929043	0.0684179	unchanged
meta_11	L-Proline	0.9998			MS2 forward	116.071	302.149	0.00396847	0.00418575	0.00394195	0.00630673	0.00533583	0.00674875	0.0034834	0.00364321	0.00301541	0.551458	-0.858677	0.0114218	1.37875	down
meta_12	Betaine	0.9838			MS2 forward	118.086	264.997	0.0120553	0.0127656	0.0140416	0.014364	0.0147345	0.0152867	0.0174078	0.0159183	0.0124212	1.03069	0.0436056	0.789413	0.214159	unchanged
meta_13	Acetoacetic acid	0.6604			MS2 reverse	120.065	326.395	0.000448354	0.000459314	0.000480865	0.000361657	0.000524068	0.000554353	0.00058712	0.000398132	0.000282602	0.880407	-0.183758	0.623913	0.382089	unchanged
meta_14	Tyramine	0.9107			MS2 forward	120.08	246.065	0.00109938	0.00107084	0.00110506	0.000740145	0.000687005	0.000725968	0.00159482	0.00162251	0.00161044	2.24223	1.16493	2e-05	1.45202	up
meta_15	Taurine	0.9967			MS2 forward	126.022	286.036	0.00163547	0.00169878	0.00184106	0.00265241	0.00250879	0.00293964	0.0013148	0.00152326	0.00221298	0.623522	-0.681488	0.0465068	1.2516	down
meta_16	5-Methylcytosine	0.9382			MS2 forward	126.065	222.261	0.000123253	0.000108464	0.000116432	0.000124867	0.000118646	0.000126965	0.000114547	9.24e-05	7.58e-05	0.763346	-0.389591	0.114924	1.14468	unchanged
meta_17	Imidazoleacetic acid	0.9999			MS2 forward	127.05	305.84	0.000411953	0.000463699	0.000647161	0.00112904	0.00104363	0.00143316	0.000139337	0.000176523	8.22e-05	0.110397	-3.17923	0.00913509	1.41752	down
meta_18					Unmapped	128.953	364.514	0.00282485	0.00332067	0.00362159	0.00379211	0.00365671	0.00391579	0.00442413	0.00392793	0.00369281	1.05986	0.0838696	0.407325	0.641992	unchanged
meta_19	Imidazole	0.9983			MS2 reverse	129.066	330.303	0.00272265	0.00232123	0.00229369	0.00253742	0.00108804	0.00094227	0.00294858	0.00440367	0.00354821	2.3864	1.25484	0.0347876	1.2351	up
meta_20	L-Leucine	0.994			MS2 forward	132.101	253.043	0.00183823	0.00171079	0.00178009	0.00226664	0.00221423	0.0023796	0.00200499	0.00183801	0.00180171	0.822786	-0.28141	0.00810774	1.35512	down
meta_21	2-Ethoxyethanol	0.9718			MS2 reverse	132.102	342.947	0.00304035	0.00346797	0.00295703	0.00236962	0.00184804	0.00166579	0.00362801	0.00463287	0.00349049	1.99736	0.998094	0.0155621	1.33905	up
meta_22	Oxindole	0.8926			MS2 forward	134.06	27.6015	0.000446664	0.000397879	0.000414993	0.000410082	0.000457298	0.000430891	0.0004261	0.000390639	0.000398089	0.935729	-0.095838	0.18919	0.911182	unchanged
meta_23	Adenine	0.9645			MS2 forward	136.061	223.609	0.000104296	0.000109528	9.37e-05	7.83e-05	5.54e-05	4.97e-05	0.00015037	0.000151179	0.000182253	2.63972	1.40038	0.00208297	1.40263	up
meta_24	Dopamine	0.8275			MS2 forward	136.075	289.378	0.000108203	0.000117472	0.000102848	8.89e-05	9.04e-05	8.95e-05	8.45e-05	9.61e-05	0.000116808	1.10597	0.145315	0.421243	0.653473	unchanged
meta_25	Hypoxanthine	0.9966			MS2 forward	137.045	166.58	0.000102859	0.000106216	0.000123028	5.45e-05	1.55e-05	5.55e-06	7.02e-05	0.00010006	9.23e-05	3.47731	1.79797	0.032232	1.27222	up
meta_26	1-Methylnicotinamide	0.8457			MS2 forward	137.07	327.131	0.000422781	0.000431559	0.000480038	0.000713343	0.000668202	0.000839016	0.000223576	0.00025874	0.000399024	0.3969	-1.33315	0.00384389	1.37937	down
meta_27	Anthranilic acid (Vitamin L1)	0.7926			MS2 reverse	138.055	215.247	0.00721925	0.00812072	0.00817632	0.00854877	0.00880654	0.00885983	0.0117812	0.0101497	0.009294	1.1911	0.252299	0.147053	1.08671	unchanged
meta_28	Gaboxadol	0.6132			MS2 reverse	141.065	290.019	0.00109539	0.00115948	0.00143448	0.00250858	0.0024108	0.00306866	0.000534584	0.000596308	0.000378769	0.18899	-2.40362	0.0051627	1.42558	down
meta_29					Unmapped	142.061	243.055	0.00118873	0.00112445	0.0011224	0.000770141	0.00050237	0.000600374	0.00130058	0.00117624	0.000980234	1.84584	0.884279	0.0130915	1.31938	up
meta_30	1-Aminocyclopropanecarboxylic acid	1			MS2 reverse	143.081	325.202	0.00254689	0.00250262	0.00326697	0.00539549	0.00486203	0.00545676	0.0029379	0.00254513	0.00192654	0.471518	-1.08462	0.00261666	1.40937	down
meta_31	1-Phenylethylamine	0.6463			MS2 reverse	144.08	158.853	3.67e-05	3.83e-05	3.71e-05	2.61e-05	2.01e-05	2.59e-05	9.85e-05	6.42e-05	4.44e-05	2.87023	1.52117	0.102203	1.18331	unchanged
meta_32	1-Aminocyclohexanecarboxylic acid	0.8946			MS2 reverse	144.102	261.825	0.00270892	0.00196835	0.00197825	0.0021358	0.00145252	0.00161015	0.00358369	0.00368673	0.00302102	1.97971	0.985286	0.00437541	1.37471	up
meta_33	Erythritol	0.7409			MS2 reverse	145.049	295.757	0.000163515	0.000172029	0.000146221	0.000177548	0.000133592	0.00016567	0.000156806	0.00010844	0.000172003	0.917029	-0.124961	0.604293	0.399828	unchanged
meta_34	DL-O-tyrosine	0.6265			MS2 forward	146.06	247.989	0.000114924	0.000128959	0.000121263	0.000189807	0.000164952	0.000198002	0.00010467	0.000123172	0.000132409	0.651731	-0.617653	0.00830038	1.34793	down
meta_35					Unmapped	146.117	236.315	0.000738596	0.000815932	0.000869763	0.000361209	0.000349069	0.000369445	0.00168475	0.00159495	0.000772754	3.75323	1.90813	0.076042	1.25323	unchanged
meta_36			L-N-Carboxymethylserine;3-Hydroxy-L-glutamate;3-Hydroxy-L-glutamic acid;4-Hydroxy-L-glutamate;4-Hydroxy-L-glutamic acid;L-erythro-4-Hydroxyglutamate	1.83903874659418;1.83903874659418;1.83903874659418;1.83903874659418	MS1 mz matched	146.117	339.952	0.000835283	0.000783665	0.000676844	0.000588673	0.000335506	0.00038076	0.00181827	0.00193481	0.00120611	3.80033	1.92612	0.0230825	1.35319	up
meta_37	Acetylcholine	0.9997			MS2 reverse	146.117	379.454	0.000174592	0.000173141	0.000230645	0.000379381	0.000403298	0.000469933	9.5e-05	0.000100483	7.11e-05	0.212865	-2.23199	0.00348435	1.43218	down
meta_38	L-Glutamine	0.9983			MS2 forward	147.076	359.898	0.000848238	0.000925608	0.000900125	0.00102982	0.000946184	0.00103498	0.000984325	0.000956445	0.00124044	1.05653	0.0793383	0.601312	0.416104	unchanged
meta_39	L-Glutamate	0.996			MS2 forward	148.06	380.125	0.000112799	0.000100289	0.000127335	0.00018416	0.00014201	0.000198623	7e-05	5.9e-05	9.92e-05	0.434842	-1.20144	0.0115583	1.33995	down
meta_40	(+-)-Mevalonolactone	0.9666			MS2 reverse	148.096	331.411	0.00144939	0.00132482	0.0013042	0.00119854	0.00094448	0.000867232	0.00228525	0.00234203	0.00205446	2.21966	1.15034	0.000842089	1.42055	up
meta_41	L-Methionine	0.9962			MS2 forward	150.058	272.805	0.000252277	0.000251287	0.000206211	0.000171005	0.00016276	0.000132972	0.000295383	0.000309039	0.000309083	1.95722	0.968803	0.00236517	1.4342	up
meta_42	2-Hydroxyadenine	0.8828			MS2 forward	152.056	255.45	6.57e-05	6.84e-05	5.53e-05	2.25e-05	1.53e-05	1.24e-05	5.79e-05	5.42e-05	7.94e-05	3.80846	1.92921	0.0167705	1.36854	up
meta_43	Pyrocatechol	0.9559			MS2 reverse	152.07	345.152	0.000149536	0.000216846	0.000206805	0.000167962	0.000110789	0.00014595	0.000285802	0.0002739	0.000242324	1.88845	0.917205	0.00477798	1.37753	up
meta_44	3-Methyl-L-histidine	0.7869			MS2 forward	152.081	47.3085	8.51e-05	0.000103093	0.000101703	4.54e-05	4.99e-05	5.1e-05	0.000593191	0.000122083	4.32e-05	5.18634	2.37472	0.356585	0.73749	unchanged
meta_45	N1-Methyl-2-pyridone-5-carboxamide	0.9953			MS2 forward	153.065	86.53	0.00061712	0.000766576	0.000902683	0.00128883	0.000995197	0.00135969	0.000648798	0.000728484	0.000717404	0.574876	-0.798678	0.0381821	1.32826	down
meta_46			Mesalazine;3-Aminosalicylic acid;3-Hydroxyanthranilic acid;Aminosalicylic Acid;2-Nitro-p-cresol;6-Methoxy-pyridine-3-carboxylic acid;3-Hydroxyanthranilate;3-Hydroxyanthranilic acid;3-Hydroxy-2-methylpyridine-5-carboxylate;4-Aminosalicylate;4-Aminosalicylic acid;(5R)-Carbapen-2-em-3-carboxylate;1-Carbapen-2-em-3-carboxylic acid;(5R)-Carbapenem-3-carboxylic acid;(5R)-Carbapenem-3-carboxylate;(5R)-7…	-16.9436491337965;-16.9436491337965;-16.9436491337965;-16.9436491337965;-16.9436491337965;-16.9436491337965;-16.9887338558091;-16.9887338558091;-16.9887338558091;-16.9887338558091;-16.9887338558091;-16.9887338558091;-16.9887338558091;-16.9887338558091;-16.9887338558091;-16.9887338558091	MS1 mz matched	154.041	230.97	0.00111937	0.00115694	0.00114645	0.00140752	0.00139685	0.0015007	0.00148628	0.00142311	0.00132523	0.983635	-0.0238046	0.705158	0.295997	unchanged
meta_47			Mesalazine;3-Aminosalicylic acid;3-Hydroxyanthranilic acid;Aminosalicylic Acid;2-Nitro-p-cresol;6-Methoxy-pyridine-3-carboxylic acid;3-Hydroxyanthranilate;3-Hydroxyanthranilic acid;3-Hydroxy-2-methylpyridine-5-carboxylate;4-Aminosalicylate;4-Aminosalicylic acid;(5R)-Carbapen-2-em-3-carboxylate;1-Carbapen-2-em-3-carboxylic acid;(5R)-Carbapenem-3-carboxylic acid;(5R)-Carbapenem-3-carboxylate;(5R)-7…	9.19286566901693;9.19286566901693;9.19286566901693;9.19286566901693;9.19286566901693;9.19286566901693;9.14777976862686;9.14777976862686;9.14777976862686;9.14777976862686;9.14777976862686;9.14777976862686;9.14777976862686;9.14777976862686;9.14777976862686;9.14777976862686	MS1 mz matched	154.052	120.269	0.000380931	0.000328348	0.000270426	0.000230292	0.000164598	0.000304747	0.000728185	0.000536007	0.000378055	2.34728	1.23099	0.0744395	1.19113	unchanged
meta_48	Pro-Gly	0.9573			MS2 reverse	155.081	334.253	0.00108997	0.00131922	0.00111297	0.00102492	0.000922222	0.000810817	0.0022299	0.0020345	0.00137486	2.04472	1.03191	0.058507	1.27073	unchanged
meta_49					Unmapped	155.128	258.351	0.000159715	0.000162401	0.000144531	0.000157271	0.000126916	0.000100533	0.000240451	0.000213814	0.00017517	1.63609	0.710249	0.032161	1.2383	up
meta_50					Unmapped	156.101	393.934	0.000100893	0.000108871	9.58e-05	0.000104761	7.64e-05	6.91e-05	0.000180535	0.000175092	0.000107541	1.85083	0.888171	0.076199	1.17465	unchanged
meta_51					Unmapped	158.117	339.736	0.000300098	0.00027613	0.000250015	0.000232137	0.000205704	0.00024471	0.000471881	0.000789384	0.000387933	2.41623	1.27276	0.117581	1.15849	unchanged
meta_52	Pelargonic acid	0.6795			MS2 reverse	158.128	220.55	0.000254353	0.000317802	0.000325602	0.000323623	0.000613959	0.00061202	0.000367759	0.000340129	0.000300737	0.650893	-0.619507	0.198733	0.984807	unchanged
meta_53	Phenelzine	0.8064			MS2 reverse	159.091	247.774	0.000280965	0.000331959	0.000331141	0.000344394	0.00034021	0.000372148	0.000288743	0.000311898	0.000349688	0.899292	-0.153139	0.175776	0.952913	unchanged
meta_54	5-Hydroxytryptophol (5HTOL)	0.6193			MS2 forward	160.075	228.756	0.00184525	0.002049	0.00192503	0.00181513	0.0014446	0.00156566	0.00267048	0.00257107	0.00174473	1.44782	0.533879	0.120645	1.09671	unchanged
meta_55					Unmapped	160.107	357.991	0.00010378	9.73e-05	0.000151209	0.00027555	0.000231023	0.000320373	3.75e-05	5.41e-05	3.06e-05	0.147803	-2.75826	0.00819998	1.41698	down
meta_56					Unmapped	160.133	221.607	0.000283605	0.000247457	0.000237266	0.000221421	0.000216258	0.000234223	0.000368519	0.000361211	0.000282081	1.50589	0.590618	0.0502348	1.30028	unchanged
meta_57	Cyclohexylamine	0.9887			MS2 reverse	160.133	378.788	0.000951439	0.000994205	0.00114767	0.00124573	0.00113383	0.00119379	0.000971342	0.000884669	0.00107267	0.81959	-0.287025	0.0374643	1.25299	down
meta_58			Pregabalin;DL-2-Aminooctanoic acid;	-18.4055484991865;-18.4055484991865;	MS1 mz matched	160.133	198.681	0.000370414	0.000375728	0.000436167	0.000427259	0.000523903	0.000508364	0.000415329	0.00040065	0.000515695	0.912402	-0.132259	0.417049	0.602798	unchanged
meta_59	Betaine aldehyde	0.9595			MS2 reverse	162.112	311.942	0.00237	0.00210984	0.00238577	0.00237137	0.00231261	0.00258756	0.00384456	0.00355127	0.00336124	1.47934	0.564951	0.00435076	1.39718	up
meta_60	L-Carnitine	0.9955			MS2 forward	162.112	344.781	0.024646	0.0271008	0.0275872	0.0265348	0.0287553	0.0287543	0.0419213	0.0348407	0.0311577	1.28408	0.360736	0.121269	1.12281	unchanged
meta_61	trans-2-Hydroxycinnamic acid	0.6779			MS2 forward	165.054	289.37	0.00016473	0.00018283	0.000162564	0.000133327	0.000118552	0.000130396	0.000132435	0.000137849	0.000199445	1.22878	0.297223	0.306453	0.804349	unchanged
meta_62	3-Mercapto-2-butanone	0.8755			MS2 reverse	165.058	308.692	0.000567298	0.000524886	0.000487328	0.000343593	0.000309364	0.000275571	0.00121612	0.00106914	0.000846087	3.37238	1.75377	0.0181345	1.39194	up
meta_63			4-Pyridoxic acid;4-Pyridoxate;4-Pyridoxic acid;3-Carboxy-4-methoxy-N-methyl-2-pyridone;3-Hydroxy-4-hydroxymethyl-2-methylpyridine-5-carboxylate;5-Pyridoxate;5-Pyridoxic acid;5-Methoxy-3-hydroxyanthranilate;5-Methoxy-3-hydroxyanthranilic acid;3,5-Dihydroxy-phenylglycine;L-3,5-Dihydroxyphenylglycine;(S)-3,5-Dihydroxyphenylglycine	4.60084933860621;4.37031420372949;4.37031420372949;4.37031420372949;4.37031420372949;4.37031420372949	MS1 mz matched	166.049	41.739	0.00033073	0.000328744	0.000373078	0.000474586	0.000456961	0.000576548	0.000288929	0.000236151	0.00030894	0.553029	-0.854572	0.0115332	1.3583	down
meta_64	L-Phenylalanine	0.9965			MS2 forward	166.086	338.454	0.000222952	0.000204046	0.000160561	0.000186116	0.000158363	0.000210572	0.000339991	0.000296339	0.000290343	1.66952	0.739438	0.00470017	1.36928	up
meta_65	Uric acid	0.9353			MS2 forward	169.035	312.001	1.73e-05	1.88e-05	2.09e-05	7.3e-05	3e-05	5.24e-05	1.23e-05	8.69e-06	1.76e-05	0.247866	-2.01237	0.0824599	1.21715	unchanged
meta_66	Norharmane	0.9807			MS2 forward	169.075	46.4045	0.00012128	0.00014045	0.000165148	0.000170005	0.000150767	0.000151905	9.3e-05	0.000118011	7.49e-05	0.604791	-0.725491	0.0220028	1.32365	down
meta_67	Pro-Ala	0.9793			MS2 reverse	169.096	203.501	9.08e-05	7.57e-05	8.8e-05	0.000108089	0.000172363	0.000184621	5.93e-05	8.57e-05	3.14e-05	0.379247	-1.39879	0.0345283	1.25164	down
meta_68	6-Hydroxydopamine	0.87			MS2 reverse	170.081	248.093	5.16e-05	6.62e-05	5.35e-05	8.07e-05	7.43e-05	8.22e-05	8.56e-05	2.49e-05	9.03e-05	0.846729	-0.240028	0.623809	0.404724	unchanged
meta_69	1-Methylhistidine	0.9875			MS2 forward	170.092	570.829	0.000290423	0.000406274	0.000342248	0.000515437	0.000499589	0.000345461	0.000657866	0.00106464	0.000648249	1.74258	0.801223	0.119845	1.0972	unchanged
meta_70	Aceclidine	0.6645			MS2 reverse	170.117	330.293	0.000353563	0.000310053	0.000300407	0.000282112	0.000250035	0.000273013	0.000448297	0.000549914	0.000447345	1.79537	0.844277	0.0184181	1.38117	up
meta_71	L-Pipecolic acid	0.9816			MS2 forward	171.112	256.06	0.000107972	7.16e-05	7.14e-05	8.58e-05	3.61e-05	3.95e-05	9.62e-05	0.000106205	0.000110245	1.93692	0.953765	0.0796765	1.21663	unchanged
meta_72			Methoxypyrazine;Imidazole-4-acetaldehyde;3-Hydroxy-4-aminopyridine;N-Acetylimidazole;1-Acetyl-1H-imidazole;Imidazole-4-acetaldehyde;Imidazole acetaldehyde	9.98965616506076;9.98965616506076;9.98965616506076;9.98965616506076;9.98965616506076	MS1 mz matched	171.148	39.4235	0.000494877	0.000473372	0.000529646	0.000517412	0.000589106	0.000657065	0.000645971	0.000510383	0.000352867	0.85577	-0.224705	0.435561	0.602929	unchanged
meta_73	D-Ornithine	0.9998			MS2 reverse	174.123	303.414	0.000869066	0.00104522	0.00125063	0.002701	0.00258935	0.00322056	0.000437044	0.000401326	0.00034017	0.138474	-2.85231	0.00546948	1.43515	down
meta_74	L-Arginine	0.9999			MS2 forward	175.119	505.846	0.00179598	0.00218924	0.00141758	0.00239329	0.00231404	0.00269136	0.00172049	0.00166785	0.00147207	0.656929	-0.60619	0.00563047	1.38295	down
meta_75	Altretamine	0.7874			MS2 reverse	175.143	536.678	0.000367972	0.000318515	0.000252566	0.000470169	0.000300908	0.000440443	0.000400229	0.000374105	0.000269918	0.861936	-0.214348	0.446515	0.568388	unchanged
meta_76			Aminosalicylate sodium anhydrous;Sodium p-aminosalicylate	15.9893	MS1 mz matched	176.128	323.591	0.00137912	0.00130205	0.00118666	0.00117409	0.00102752	0.00110359	0.00224629	0.00209515	0.00180424	1.8594	0.894837	0.011864	1.39568	up
meta_77					Unmapped	176.127	341.719	0.00032398	0.000299501	0.000338999	0.000372886	0.00034998	5.43e-05	0.000410416	0.000545675	0.000365731	1.70086	0.766267	0.214515	0.899918	unchanged
meta_78	Serotonin	0.9973			MS2 forward	177.101	229.122	0.000339156	0.000349939	0.000286494	0.000317996	0.000254239	0.000272634	0.000409458	0.000387411	0.000277928	1.27215	0.347264	0.191617	0.943712	unchanged
meta_79			Arsenobetaine;Arsenobetaine	-2.81464625722836;-2.80902821662201	MS1 mz matched	179.004	271.672	0.000407247	0.000523626	0.000511699	0.000237877	0.000313869	0.000304718	0.00183501	0.00170789	0.000493569	4.71295	2.23663	0.130933	1.12952	unchanged
meta_80	L-Tyrosine	0.9924			MS2 forward	182.081	289.406	0.000466652	0.000490136	0.000426816	0.000354581	0.000343792	0.000315028	0.000319601	0.000366933	0.000562431	1.23245	0.301529	0.401771	0.674037	unchanged
meta_81	2-Phenylbutyric acid	0.9991			MS2 reverse	182.117	331.632	0.000217434	0.000194279	0.000170514	0.000118648	9.9e-05	5e-05	0.000283592	0.00030779	0.000275081	3.2376	1.69492	0.00363134	1.41824	up
meta_82	4-Pyridoxic acid	0.9997			MS2 forward	184.06	41.826	0.00193752	0.00236224	0.0021913	0.00327236	0.00308436	0.00363612	0.0015233	0.0015602	0.0019011	0.498816	-1.00342	0.00163453	1.41273	down
meta_83	Phosphorylcholine	0.9898			MS2 forward	184.073	493.945	0.000530356	0.000500016	0.000599892	0.000773521	0.000764395	0.000659949	0.000517375	0.000627461	0.000716699	0.846974	-0.23961	0.188466	0.91848	unchanged
meta_84			5-Nitrosalicylate;2-Hydroxy-5-nitrobenzoate	-1.63829	MS1 mz matched	184.133	330.692	0.000424994	0.000414326	0.00037529	0.000303332	0.000222545	0.000227837	0.000750903	0.000766474	0.00064302	2.86634	1.51921	0.00106107	1.4254	up
meta_85					Unmapped	184.133	301.295	0.000336617	0.000364414	0.000327215	0.000317874	0.000310179	0.00032115	0.000532472	0.000569009	0.00034744	1.52646	0.61019	0.13551	1.12157	unchanged
meta_86			Benzoyl phosphate;Dinotefuran	8.90642905634855;-17.8123821784019	MS1 mz matched	185.091	312.001	0.000274294	0.000279708	0.000239844	0.000176471	0.000140404	0.000109895	0.000367174	0.000301659	0.000273417	2.20786	1.14265	0.00956607	1.35165	up
meta_87			2-(1-Naphthyl)acetamide;4-Hydroxydiphenylamine;N-Hydroxy-4-aminobiphenyl;alpha-phthylacetamide;1-phthaleneacetamide	14.1071032458078;14.1071032458078;13.9125943287798;13.9125943287798	MS1 mz matched	186.087	291.334	6.85e-05	7.62e-05	6.12e-05	5.98e-05	3.57e-05	4.04e-05	9.27e-05	0.000116726	7.45e-05	2.0879	1.06205	0.0353669	1.2601	up
meta_88					Unmapped	186.995	371.02	0.00466373	0.00500459	0.00476483	0.00580672	0.0053244	0.00616328	0.00624473	0.0066844	0.00493585	1.03299	0.0468292	0.765288	0.236099	unchanged
meta_89	DL-Indole-3-lactic acid	0.7546			MS2 forward	188.07	247.694	0.00301547	0.00329943	0.00330087	0.0045821	0.00437294	0.00493105	0.00255134	0.00279326	0.00317867	0.613799	-0.704161	0.00196325	1.40132	down
meta_90	5-Methoxyindoleacetate	0.7007			MS2 forward	188.069	36.804	0.000222235	0.000242387	0.000223784	0.000828187	0.000500191	0.000612878	1.68e-05	7.93e-05	2.33e-05	0.0615003	-4.02326	0.020593	1.3812	down
meta_91	L-Lysine	0.9718			MS2 forward	188.139	504.168	8.39e-05	9.98e-05	0.000110474	0.000133048	0.000126985	0.000127774	0.000119093	0.000113615	0.000110445	0.884854	-0.176489	0.011056	1.33784	down
meta_92			trans,trans-1,4-Diphenyl-1,3-butadiene;1,4-Dimethylphenthrene	16.4960778149062;16.4960778149062	MS1 mz matched	189.102	42.0955	0.000241643	0.00022948	0.000244838	9.21e-05	0.000155327	0.000140968	0.000345199	0.000443181	7.65e-05	2.22707	1.15515	0.282816	0.844879	unchanged
meta_93			2-Butyl-3-phenyl-2-propen-1-al;5-Methyl-2-phenyl-2-hexenal;1-H-Inden-1-one,2,3-dihydro-3,3,5,6-tetramethyl;1-(2,3,6-trimethyl phenyl)-3-Buten-2-one;3-Buten-2-one 1-(2,3,6-trimethyl phenyl);Homoarginine;L-Homoarginine;N(omega)-Methyl-L-arginine;N(G)-Monomethyl-L-arginine	14.7623766789997;14.7623766789997;14.7623766789997;14.7623766789997;14.7623766789997;-23.4298796612487;-23.4298796612487	MS1 mz matched	189.123	311.567	0.000255404	0.000216455	0.000220144	0.000146595	0.000145762	0.000123021	0.000391618	0.000347214	0.000322844	2.55593	1.35385	0.00396554	1.42417	up
meta_94	N6,N6,N6-Trimethyl-L-lysine	1			MS2 forward	189.159	517.948	0.00344684	0.00328951	0.00259847	0.00281055	0.00392548	0.00434325	0.00452071	0.00433038	0.0038088	1.14266	0.192401	0.37731	0.668374	unchanged
meta_95			S-Prenyl-L-cysteine;N'-Nitrosoatabine;T	18.3655429024892;-23.1529714390416	MS1 mz matched	190.086	26.4095	0.000115213	0.000110567	0.000114928	2.48e-05	2.32e-05	2.66e-05	7.2e-05	4.93e-05	3.71e-05	2.124	1.08678	0.110615	1.16783	unchanged
meta_96			4-Hydroxy-1H-indole-3-acetonitrile;3-Acetyl-2,7-naphthyridine;	-3.85264377635717;-3.85264377635717;	MS1 mz matched	190.097	236.894	0.000894216	0.000871845	0.000914512	0.000804261	0.000670035	0.000653231	0.00126555	0.00127161	0.000720403	1.53115	0.614615	0.168787	1.02649	unchanged
meta_97	Diacetyl	0.9981			MS2 reverse	190.107	273.753	0.000107802	0.000130642	0.00010824	4.07e-05	6.82e-05	5.22e-05	0.000335117	0.000386993	0.00032314	6.48645	2.69743	0.0015026	1.43881	up
meta_98					Unmapped	190.143	358.8	0.00014045	0.000157955	0.000188716	0.000365632	0.000333888	0.000444439	0.000114212	0.000139148	0.000122239	0.328332	-1.60677	0.012812	1.40559	down
meta_99	5-Hydroxyindoleacetate	0.9198			MS2 forward	192.065	250.696	0.000219556	0.000216854	0.000207437	0.000305134	0.000301711	0.000324591	0.000159346	0.000149578	0.000180008	0.524922	-0.929824	0.000281393	1.43632	down
meta_100	3-Methylphenylacetic acid	0.9695			MS2 reverse	192.105	200.541	0.000112482	0.000124104	0.00013559	0.000102415	0.00010966	0.000115219	0.000179158	0.000161413	0.000150436	1.5002	0.585157	0.0119519	1.37574	up
meta_101	3-Methylindole	0.8945			MS2 reverse	192.101	241.829	7.44e-05	6.52e-05	7.54e-05	8.53e-05	5.62e-05	8.85e-05	5.06e-05	7.06e-05	6.87e-05	0.825961	-0.275854	0.34272	0.699587	unchanged
meta_102	Ornithine	0.8728			MS2 reverse	196.107	245.728	0.00033996	0.000308166	0.000318362	0.000250259	0.000427709	0.000413306	0.000228825	0.000289592	7.99e-05	0.548275	-0.867028	0.123866	1.01463	unchanged
meta_103	IS	0.978			MS2 forward	200.047	230.97	0.0038432	0.00413213	0.00395699	0.0048126	0.0049145	0.00530886	0.00527606	0.00507749	0.00476707	1.00563	0.0081002	0.900418	0.0916889	unchanged
meta_104	Securinine	0.9958			MS2 reverse	200.102	300.478	6.49e-05	3.97e-05	4e-05	5.01e-05	0.000111257	6.51e-05	1.52e-05	6.14e-05	3.97e-05	0.513671	-0.961082	0.188267	0.910625	unchanged
meta_105	3-Hydroxybenzoate	0.9444			MS2 reverse	202.044	230.97	0.00118667	0.00129721	0.00126236	0.001486	0.00153239	0.0016589	0.00161518	0.00158213	0.00145009	0.993611	-0.0092474	0.896932	0.104063	unchanged
meta_106			Carbaryl;Carbaril;2'-Aminobiphenyl-2,3-diol;Fenfuram	9.94633949831224;9.94633949831224;9.94633949831224	MS1 mz matched	202.085	192.4	0.000761456	0.000873098	0.000950768	0.00112667	0.00101748	0.00115472	0.000898703	0.000480664	0.000825541	0.668385	-0.581249	0.0938587	1.16981	unchanged
meta_107	N6-Methyl-L-lysine	0.9943			MS2 reverse	202.154	261.26	5.64e-05	3.81e-05	4.25e-05	3.57e-05	2.28e-05	3.78e-05	5.85e-05	6.68e-05	5.55e-05	1.87903	0.909986	0.0104021	1.34489	up
meta_108			5-Hydroxypyrazinamide;N-Monomethyl-2-aminoethylphosphote;2-Methylaminoethylphosphote	13.1158221951082;1.43843705168029	MS1 mz matched	203.052	383.522	0.000126185	9.75e-05	8.89e-05	0.000135054	8.49e-05	9.42e-05	8.97e-05	8.52e-05	0.00011549	0.924421	-0.113377	0.688268	0.30844	unchanged
meta_109	D-Mannose	0.7165			MS2 reverse	203.052	293.017	0.000244359	0.000161446	0.000250002	0.000304542	0.000190813	0.000177253	0.00038919	0.000240795	0.000220567	1.26456	0.338633	0.427746	0.588096	unchanged
meta_110	3-(2-Hydroxyethyl)indole	0.9832			MS2 reverse	203.117	39.802	0.000220861	0.000174091	0.000146696	0.000142922	9.47e-05	6.15e-05	0.000197766	0.000148315	9.35e-05	1.46953	0.555357	0.292115	0.757716	unchanged
meta_111	NG,NG-dimethyl-L-arginine(ADMA)	0.998			MS2 forward	203.15	489.983	0.000717794	0.00104022	0.00113802	0.00128912	0.00120196	0.00152565	0.00125618	0.00134459	0.00135696	0.985313	-0.0213464	0.861792	0.140759	unchanged
meta_112	Acetylcarnitine	0.9994			MS2 forward	204.123	295.747	0.0127645	0.0137971	0.0137006	0.0155055	0.0140346	0.0150268	0.0134344	0.0122263	0.0152482	0.917923	-0.123556	0.30365	0.769245	unchanged
meta_113	Ala-Pro	0.7994			MS2 reverse	204.134	325.538	0.00242825	0.00263854	0.00261675	0.00346663	0.00309123	0.00366797	0.00257101	0.00250714	0.00158472	0.651572	-0.618003	0.0450537	1.24253	down
meta_114			Ethotoin;S-nirvanol;L-Tryptophan;3-Hydroxymethylantipyrine;D-Tryptophan;4-Hydroxyantipyrine;Nirvanol;(卤)-Tryptophan;2-Oxo-8-methylthiooctanoic acid;8-Methylthio-2-octanoic acid	-22.6802037143566;-22.6802037143566;-22.6802037143566;-22.6802037143566;-22.6802037143566;-22.6802037143566;-22.6802037143566;-22.6802037143566;15.9190913456081	MS1 mz matched	205.085	32.7905	0.000425975	0.000422903	0.000420888	0.00060453	0.000556915	0.000369646	0.000375717	0.00042736	0.000378327	0.77161	-0.374057	0.24206	0.89767	unchanged
meta_115	L-Tryptophan	0.9972			MS2 forward	205.097	247.63	0.00243487	0.00261824	0.002455	0.00392923	0.00319082	0.00366014	0.00182912	0.00195809	0.00248155	0.581506	-0.782134	0.00701125	1.35249	down
meta_116			Diethyl (2R,3R)-2-methyl-3-hydroxysuccite;Diethyl (2S,3R)-2-methyl-3-hydroxysuccite	1.36305866064155;1.36305866064155	MS1 mz matched	205.1	298.047	0.000770268	0.000789629	0.000812133	0.000700425	0.000605329	0.000653166	0.00082038	0.00092819	0.00056976	1.18347	0.243028	0.377047	0.698457	unchanged
meta_117	DL-Phenylalanine	0.9863			MS2 forward	207.112	220.879	5.52e-05	5.55e-05	5.05e-05	3.22e-05	3.36e-05	3.08e-05	7.7e-05	4.99e-05	4.09e-05	1.73777	0.797237	0.158975	1.06859	unchanged
meta_118	L-Kynurenine	0.9918			MS2 forward	209.091	250.696	0.000405529	0.000392947	0.000412424	0.000587348	0.000590123	0.000609025	0.000270072	0.00027833	0.000317201	0.484526	-1.04536	0.000435679	1.44517	down
meta_119			2-Hydroxyiminostilbene;3-Methyl-9H-carbazole-9-carboxaldehyde;10-Methylacridone;2-Hydroxyiminostilbene	12.8895524050488;12.8895524050488;12.8895524050488;12.7173706656517	MS1 mz matched	210.087	410.702	8.12e-05	7.82e-05	5.76e-05	7.19e-05	5.75e-05	7.23e-05	4.98e-05	6.64e-05	5.8e-05	0.864099	-0.210731	0.252154	0.803633	unchanged
meta_120			2-Heptyl-4,5-dimethylthiazole;4-Ethyl-2-heptylthiazole;Atraton	-4.86029446810671;-4.86029446810671;-22.9976513581128	MS1 mz matched	212.138	211.736	7.39e-05	6.79e-05	6.63e-05	2.13e-05	4.99e-05	2.74e-05	6.72e-05	5.68e-05	1.23e-05	1.38161	0.466349	0.555427	0.454842	unchanged
meta_121					Unmapped	213.022	362.195	0.000126598	0.000110577	9.97e-05	0.000158439	0.000120065	0.000144063	0.0001846	0.000149569	0.000137067	1.11518	0.157273	0.423393	0.59154	unchanged
meta_122			2,4-Dichlorobenzoate;2,4-Dichlorobenzoic acid	23.5588	MS1 mz matched	214.005	378.969	6.3e-05	5.98e-05	6.74e-05	0.000105532	9.35e-05	0.000137235	3.98e-05	6.01e-05	5.1e-05	0.448538	-1.1567	0.0267215	1.31837	down
meta_123	Pro-Val	0.636			MS2 forward	214.129	320.217	0.000141028	0.000173391	0.000164883	8.27e-05	0.000127357	0.000147271	0.000230095	0.000194447	9.72e-05	1.46006	0.546028	0.305425	0.764001	unchanged
meta_124	Kinetin	0.9914			MS2 reverse	216.086	358.195	3.98e-05	4.02e-05	4.11e-05	4.25e-05	3.68e-05	4.28e-05	3.88e-05	5.01e-05	4.41e-05	1.08887	0.12283	0.40472	0.631119	unchanged
meta_125			Propenoylcarnitine;2-Amino-9,10-epoxy-8-oxodecanoic acid	-18.0795681179398;-18.2748082661102	MS1 mz matched	216.112	42.048	0.000248467	0.000218225	0.000221708	8.89e-05	0.000126982	0.000133076	0.000325071	0.000486403	7.52e-05	2.54065	1.3452	0.271963	0.868973	unchanged
meta_126					Unmapped	216.195	44.2205	8.06e-05	7.83e-05	8.87e-05	4.55e-05	1.13e-05	9.02e-06	0.000108797	0.000164852	0.00011335	5.87634	2.55492	0.0110567	1.35097	up
meta_127	N-.alpha.-Acetyl-L-arginine	0.9498			MS2 forward	217.129	359.439	0.000206395	0.000214365	0.000228806	0.000266645	0.000253056	0.000277391	0.000281955	0.000228212	0.000187121	0.87479	-0.192991	0.349264	0.739196	unchanged
meta_128	Thr-Val	0.6567			MS2 reverse	218.124	393.982	4.92e-05	5.88e-05	5.25e-05	5.55e-05	5.19e-05	5.28e-05	9.52e-05	7.88e-05	4.56e-05	1.37084	0.45506	0.307007	0.813032	unchanged
meta_129			Alanyl-Lysine;Lysyl-Alanine;Gamma-glutamyl-L-putrescine;beta-Alanyl-L-lysine;beta-Alanyl-L-lysine;gamma-L-Glutamylputrescine	-19.3904797828446;-19.3904797828446;-19.3904797828446;-19.3904797828446;-19.1993648413085;-19.1993648413085	MS1 mz matched	218.138	270.088	0.000983103	0.00138453	0.00124091	0.00128372	0.00149363	0.00170302	0.00133676	0.00143442	0.00133377	0.916208	-0.126253	0.411831	0.650813	unchanged
meta_130	N-Acetylserotonin	0.99			MS2 forward	219.112	47.479	8.49e-05	8.48e-05	8.12e-05	0.000115175	5.41e-05	0.000110475	0.000177394	0.000177524	4.18e-05	1.41774	0.503595	0.492328	0.533845	unchanged
meta_131	Pantothenate	0.954			MS2 forward	220.118	260.3	0.000434033	0.000302199	0.000249142	0.000545071	0.000323036	0.000342351	0.000211788	0.000235118	0.00041765	0.714239	-0.485521	0.297855	0.743307	unchanged
meta_132			trans-beta-Santalol;Humulene epoxide I;Caryophyllene alpha-oxide;Spathulenol;Vetiverol;Acorenone;7(14)-Isodaucen-10-one;Epoxyguaiene;2,6-Di-tert-butyl-4-methylphenol;(6Z,9Z,12Z)-6,9,12-Pentadecatrien-2-one;Dihydronootkatone;(2R,6S,7S,10Z)-beta-Santala-3(15),10-dien-12-ol;Eremofukinone;Italicene ether;alpha-Cyperol;Humulenol I;Cabreuva oxide D;Calacone;(3S,6E)-6-Caryophyllen-15-al;Fukinone;Preisoc…	12.7008152974577;12.7008152974577;12.7008152974577;12.7008152974577;12.7008152974577;12.7008152974577;12.7008152974577;12.7008152974577;12.7008152974577;12.7008152974577;12.7008152974577;12.7008152974577;12.7008152974577;12.7008152974577;12.7008152974577;12.7008152974577;12.7008152974577;12.7008152974577;12.7008152974577;12.7008152974577;12.7008152974577;12.7008152974577;12.7008152974577;12.70081…	MS1 mz matched	221.186	265.279	0.00175372	0.00225282	0.00230372	0.00317318	0.00318813	0.00324192	0.0019963	0.00163786	0.00198258	0.58488	-0.773788	0.00635866	1.43135	down
meta_133	Ser-Gly	0.8173			MS2 reverse	223.092	282.901	4.98e-05	5.86e-05	4.61e-05	9.04e-05	6.8e-05	7.55e-05	6.47e-05	7.68e-05	4.75e-05	0.80814	-0.307323	0.240567	0.827049	unchanged
meta_134	N-Acetyl-L-tyrosine	0.6753			MS2 reverse	224.092	312.966	5.53e-05	5.41e-05	7.46e-05	0.000166462	0.000107805	0.000153993	3e-05	2.67e-05	3.28e-05	0.209168	-2.25726	0.0231706	1.38464	down
meta_135	Tolazoline	0.9974			MS2 reverse	224.112	287.961	0.000203779	0.000181222	0.00019034	0.000185882	0.000169579	0.000197949	0.000130287	0.000153468	0.000202777	0.879154	-0.185812	0.412568	0.634398	unchanged
meta_136			Tetranorbiotin	2.12737	MS1 mz matched	226.987	370.332	0.00426315	0.00456753	0.00433295	0.00510865	0.00470395	0.00556723	0.00574792	0.00583233	0.00457994	1.05074	0.0714037	0.618462	0.382779	unchanged
meta_137	L-Carnosine	0.9976			MS2 forward	227.114	410.692	0.00138218	0.00133185	0.00105226	0.00133048	0.00110108	0.00126955	0.000922227	0.00118051	0.00103312	0.847276	-0.239097	0.137524	0.984204	unchanged
meta_138	Deoxycytidine	0.9994			MS2 forward	228.1	175.787	2.75e-05	5.07e-05	4.29e-05	5.83e-06	5.05e-06	5.42e-06	3.86e-05	7.57e-05	9.16e-05	12.6387	3.65977	0.0565068	1.30339	unchanged
meta_139	Lys-Val	0.9925			MS2 reverse	228.17	330.251	0.000314603	0.000337418	0.000272859	0.000175434	0.000323427	0.000295614	0.000736962	0.000703464	0.000188205	2.04995	1.03559	0.254568	0.876818	unchanged
meta_140	Anabasine	0.7686			MS2 reverse	229.063	236.036	4.04e-05	3.4e-05	3.04e-05	4.35e-05	3.66e-05	4.5e-05	2.3e-05	2.23e-05	2.13e-05	0.532283	-0.909735	0.01445	1.40335	down
meta_141	gamma-Aminobutryic acid	0.6618			MS2 reverse	229.118	411.695	0.00012842	0.00014534	9.76e-05	0.000113217	8.14e-05	8.79e-05	0.000114238	0.000158069	0.000181162	1.60498	0.682552	0.0823896	1.15552	unchanged
meta_142			N-Heptanoylglycine;Polyethylene glycol;8-Amino-7-oxononoate;8-Amino-7-oxononoic acid;7-Keto-8-aminopelargonic acid;KAPA;(E)-2-Butenyl-4-methyl-threonine;2-Butenyl-4-methylthreonine	0.836892337333504;0.836892337333504;1.06882826498518;1.06882826498518	MS1 mz matched	229.154	359.118	0.00141195	0.00130804	0.00145184	0.00242078	0.00220051	0.00256788	0.00160521	0.00152139	0.00157188	0.65355	-0.613631	0.0127538	1.40573	down
meta_143					Unmapped	229.154	291.288	0.00109429	0.00102074	0.000994302	0.00165846	0.00144186	0.00157161	0.00137911	0.00138691	0.00113409	0.834796	-0.260504	0.0735388	1.12859	unchanged
meta_144	Ergothioneine	0.9767			MS2 forward	230.095	317.584	6.78e-05	5.31e-05	5.64e-05	4.67e-05	3.93e-05	2.11e-05	5.87e-05	8.44e-05	0.00011944	2.45266	1.29435	0.081681	1.17104	unchanged
meta_145			N-Hydroxy-MeIQx	13.5231	MS1 mz matched	230.247	143.391	0.00663359	0.00612329	0.00597714	0.0032552	0.00419172	0.00512386	0.00652431	0.00495794	0.00862282	1.59935	0.677485	0.126466	1.05137	unchanged
meta_146			Hydralazine pyruvate hydrazone;C20817;Carbapenem biosynthesis intermediate 1	-20.6036694248031;13.626574232073	MS1 mz matched	231.076	169.423	0.00100418	0.00109848	0.000964586	0.00111318	0.00138369	0.00141858	0.00076273	0.000743186	0.000812275	0.592063	-0.756177	0.0269662	1.36389	down
meta_147			Thiaburimamide	8.69316	MS1 mz matched	231.076	145.74	0.00316494	0.00324289	0.00278765	0.00361803	0.00328929	0.00407102	0.00231423	0.00218999	0.00271859	0.657914	-0.604029	0.0136582	1.32965	down
meta_148	3-Methoxytyramine	0.7948			MS2 reverse	231.112	217.583	0.000193807	0.000193484	0.000213892	0.000601185	0.000609826	0.000456476	7.95e-05	7.23e-05	6.09e-05	0.127522	-2.97118	0.00969581	1.42238	down
meta_149			Dimethirimol;Ethirimol	24.8622060042881;24.8622060042881	MS1 mz matched	232.154	248.16	0.00314145	0.00317739	0.00335482	0.0046284	0.00477211	0.00506664	0.0036201	0.00368916	0.00347308	0.745298	-0.42411	0.00373333	1.41539	down
meta_150			N-(1-Deoxy-1-fructosyl)alanine;Muramic acid;Muramic acid;3-O-alpha-Carboxyethyl-D-glucosamine;2-Amino-3-O-[(R)-1-carboxyethyl]-2-deoxy-D-glucopyranose	1.98366787887049;1.98366787887049;1.99123458530818	MS1 mz matched	234.097	358.25	0.000226104	0.000194519	0.000176269	0.000260159	0.000184374	0.000237627	0.000191162	0.000241008	0.000213349	0.946287	-0.0796501	0.674931	0.319322	unchanged
meta_151					Unmapped	234.917	376.76	0.00149096	0.00141036	0.00133739	0.00155213	0.00138851	0.00142323	0.00148056	0.00156788	0.00139603	1.01847	0.0264051	0.721658	0.277323	unchanged
meta_152			Tyramine-O-sulfate;	0.559802378453241;	MS1 mz matched	235.075	24.0845	0.000250284	0.000289935	0.000247706	0.00029771	0.000294654	0.000248886	0.000132099	0.000179405	0.000160453	0.56102	-0.833877	0.00443321	1.37326	down
meta_153	His-Pro	0.8755			MS2 forward	235.118	140.954	0.000217687	0.000162207	0.000140258	0.000219279	0.000201677	0.000248943	9.46e-05	9.27e-05	8.4e-05	0.405028	-1.30391	0.00790818	1.42164	down
meta_154	Procaine	0.7655			MS2 reverse	236.149	360.702	6.93e-05	8.26e-05	8.3e-05	5.87e-05	4.65e-05	3.53e-05	4.9e-05	6.62e-05	7.26e-05	1.33764	0.419694	0.180692	0.919629	unchanged
meta_155	His-Val	0.7624			MS2 reverse	237.134	274.812	7.28e-05	0.000106223	0.000111358	0.000296558	0.000294864	0.000351919	2.11e-05	3.91e-05	3.33e-05	0.099156	-3.33416	0.00249788	1.43968	down
meta_156	L-Anserine	0.9941			MS2 forward	241.129	403.473	0.000296994	0.000318531	0.000275363	0.000560422	0.000309443	0.00039469	0.000372226	0.000378875	0.000367915	0.884909	-0.176399	0.57804	0.451058	unchanged
meta_157	Cytidine	0.9992			MS2 forward	244.092	235.37	0.000159617	0.000187662	0.000156077	0.000210216	0.000192308	0.000221894	0.000119284	0.000131575	0.000174916	0.681875	-0.55242	0.0401351	1.26079	down
meta_158			Lysyl-Proline;Prolyl-Lysine;	-17.7949926015097;-17.7949926015097;	MS1 mz matched	244.154	241.142	0.000194623	0.000199181	0.00018816	0.000294967	0.000279035	0.000311646	0.000172482	0.000163429	0.000129619	0.525638	-0.927858	0.00145272	1.41669	down
meta_159			Riesling acetal;4,5-Dihydrovomifoliol;Methyl dihydrojasmonate;	-3.95566096520403;-3.95566096520403;-3.95566096520403;	MS1 mz matched	244.19	34.683	8.88e-05	8.84e-05	0.000108871	0.000267143	2.82e-05	2.82e-05	5.57e-05	0.000139543	2.7e-05	0.686898	-0.541832	0.725157	0.273012	unchanged
meta_160	Monoethylglycylxylidide (MEGX)	0.9998			MS2 reverse	245.106	322.786	9.96e-05	9.16e-05	8.13e-05	6.56e-05	5.19e-05	5.32e-05	0.000157288	0.000121906	0.000163386	2.5923	1.37423	0.0126777	1.39014	up
meta_161	2-Methylbutyroylcarnitine	0.9926			MS2 forward	246.169	229.021	0.00297243	0.00298463	0.00278788	0.0038291	0.00371313	0.00397379	0.00247138	0.0025414	0.00279919	0.678356	-0.559885	0.000834177	1.42412	down
meta_162	Myristic acid	0.8923			MS2 reverse	246.242	56.344	0.000901527	0.0010252	0.000926625	0.00101603	0.000787987	0.000856686	0.00121104	0.00119812	0.0014688	1.4575	0.543495	0.0243008	1.27545	up
meta_163	Pro-Asn	0.8368			MS2 reverse	247.139	340.885	0.000104519	0.000105924	0.000124066	0.000184117	0.000173751	0.000191929	6.09e-05	7.3e-05	0.000101261	0.427791	-1.22502	0.00552032	1.40955	down
meta_164			Butenylcarnitine;	20.0404651552801;	MS1 mz matched	247.176	267.858	0.00130149	0.00104386	0.000929163	0.00104039	0.000968691	0.00106957	0.00206603	0.00213604	0.00128843	1.78341	0.834636	0.0959638	1.20166	unchanged
meta_165			Avocadynofuran;Avocadienofuran;Ginsenoyne J;Isoavocadienofuran;	11.0630303921267;11.0630303921267;11.0630303921267;11.0630303921267;	MS1 mz matched	247.201	264.043	0.000197945	0.000349415	0.00030948	0.000337155	0.00038097	0.000410174	0.000361989	0.000392548	0.00032789	0.959345	-0.0598788	0.6177	0.38062	unchanged
meta_166			Asulam	-17.8233	MS1 mz matched	248.07	27.6265	0.00018865	0.000230053	0.000206072	0.000278561	0.000225821	0.000302111	0.000136327	8.77e-05	0.000173219	0.492537	-1.0217	0.0154634	1.30572	down
meta_167			Threoninyl-Gamma-glutamate;Gamma-glutamyl-Threonine;Glutaminyl-Threonine;Threoninyl-Glutamine;Yellow AB;1-(2-Phenyldiazenyl)-2-phthalemine	-17.4362877760114;-17.4362877760114;-17.4362877760114;-17.4362877760114;6.522982191398	MS1 mz matched	248.113	315.001	0.000132307	0.000146241	0.000159378	0.000146446	0.000129904	0.000111495	8.82e-05	0.00013504	8.02e-05	0.782378	-0.354063	0.245139	0.834398	unchanged
meta_168			Threoninyl-Lysine;Lysyl-Threonine;	-18.1421882764018;-18.1421882764018;	MS1 mz matched	248.149	309.507	0.000487872	0.000483546	0.000492355	0.000754837	0.000665331	0.000822416	0.000400282	0.000429959	0.000459327	0.575036	-0.798275	0.0117612	1.38956	down
meta_169			(6R)-6-(L-Erythro-1,2-Dihydroxypropyl)-5,6,7,8-tetrahydro-4a-hydroxypterin;Histidinyl-Alanine;Carnosine;Alanyl-Histidine;Carnosine;lpha-(beta-alanyl)-L-histidine	1.81197726020391;1.81197726020391;1.81197726020391;1.81197726020391;1.76907706370924	MS1 mz matched	249.095	410.82	9.34e-05	8.33e-05	7.09e-05	8.85e-05	7.32e-05	8.59e-05	6.98e-05	7.74e-05	6.52e-05	0.858008	-0.220938	0.124301	1.02021	unchanged
meta_170					Unmapped	250.949	367.214	0.00359506	0.00375737	0.00373581	0.00264108	0.00394837	0.00443697	0.00457106	0.00283114	0.00381941	1.0177	0.0253166	0.933789	0.0565296	unchanged
meta_171			(S)-Spirobrassinin;Cyclobrassinin sulfoxide;Blue pigment;Nicotine blue;(E)-2,2',5,5'-Tetrahydroxy-6H,6'H-[3,3'-bipyridinylidene]-6,6'-dione	10.1818447678854;10.1818447678854;13.5987706711281	MS1 mz matched	251.036	286.023	0.000339761	0.000296237	0.00031909	0.000629551	0.000491088	0.00067074	0.000187361	0.000246579	0.00035509	0.44046	-1.18292	0.0105711	1.33026	down
meta_172			N-(1-Deoxy-1-fructosyl)alanine;Muramic acid;Muramic acid;3-O-alpha-Carboxyethyl-D-glucosamine;2-Amino-3-O-[(R)-1-carboxyethyl]-2-deoxy-D-glucopyranose	1.98366787887049;1.98366787887049;1.99123458530818	MS1 mz matched	252.107	358.433	0.00143133	0.00115643	0.00115202	0.00151945	0.000983927	0.00136271	0.00118545	0.00160893	0.00128792	1.05593	0.0785117	0.742261	0.257975	unchanged
meta_173			beta-2,3,5,6-Tetrachloro-1,4-cyclohexanediol	2.13791	MS1 mz matched	252.928	376.805	0.000281449	0.000256052	0.000239024	0.000328208	0.000279957	0.000230692	0.000287605	0.000275076	0.000230402	0.945433	-0.080953	0.673052	0.323901	unchanged
meta_174			2-Hydroxy-6-oxo-6-(4'-chlorophenyl)-hexa-2,4-dienoate	-18.3244	MS1 mz matched	253.014	362.261	9.14e-05	8.74e-05	9.53e-05	0.000161469	0.000104554	0.000118985	0.000125523	0.000168615	0.000100837	1.02589	0.0368762	0.905164	0.0972115	unchanged
meta_175	Daidzein	0.91			MS2 reverse	255.065	46.9765	5.32e-05	3.18e-05	3.78e-05	7.19e-05	8.93e-05	8.63e-05	2.15e-05	4.73e-05	3.18e-05	0.406426	-1.29893	0.00792747	1.35876	down
meta_176	Ketorolac	0.9916			MS2 reverse	255.09	225.499	0.000722994	0.00065564	0.000716496	0.00352372	0.00309153	0.00391559	3.13e-05	3.76e-05	1.66e-05	0.00812094	-6.94414	0.00461656	1.43986	down
meta_177			18-Nor-4(19),8,11,13-abietatetraene;	10.8932431533882;	MS1 mz matched	255.206	40.049	0.000850673	0.000768442	0.000684425	0.000372678	9.52e-05	0.00016254	0.000883472	0.00187594	0.000529454	5.21733	2.38331	0.154026	1.06809	unchanged
meta_178			Isocurcumenol;7,9-Illudadiene-3,14-diol;alpha-Rotunol;2-Methyl-4-phenyl-2-butyl 2-methylpropanoate;1,10-Epoxygermacrone;Curcumenol;Zerumbone oxide;beta-Santalic acid;Dehydrocurdione;Oxysolavetivone;3-Phenylpropyl hexanoate;Rishitinol;3,7-Bisaboladiene-2,8-dione;Cyclodehydroisolubimin;Marasmene;4,6-Decadiyn-1-ol isovalerate;(Z)-alpha-Bergamotenoic acid;Curcumenone;Epiacoronene;Procurcumenol;7-Hydr…	-16.9963544112427;-16.9963544112427;-16.9963544112427;-16.9963544112427;-16.9963544112427;-16.9963544112427;-16.9963544112427;-16.9963544112427;-16.9963544112427;-16.9963544112427;-16.9963544112427;-16.9963544112427;-16.9963544112427;-16.9963544112427;-16.9963544112427;-16.9963544112427;-16.9963544112427;-16.9963544112427;-16.9963544112427;-16.9963544112427;-16.9963544112427;-16.9963544112427;-16…	MS1 mz matched	257.147	264.997	0.00062643	0.000531854	0.000551017	0.000790331	0.000737408	0.000826744	0.000833923	0.000711009	0.000560205	0.894098	-0.161496	0.407292	0.651979	unchanged
meta_179			Pyro-L-glutaminyl-L-glutamine;5-Methylcytidine;Tolmetin;Ismine	-0.663552015697892;-0.663552015697892;-16.3357256096949;-16.3357256096949	MS1 mz matched	258.108	242.969	0.00102927	0.00144232	0.000920255	0.000672387	0.000428964	0.000474984	0.00105848	0.00107047	0.000871674	1.90355	0.928689	0.00901645	1.3429	up
meta_180	Glycerophosphocholine	0.9866			MS2 forward	258.11	379.828	0.00199938	0.00181505	0.00184844	0.00259879	0.00156993	0.00172446	0.000973931	0.00134648	0.00153715	0.654582	-0.611355	0.156483	0.992003	unchanged
meta_181			Tyramine-O-sulfate;	0.559802378453241;	MS1 mz matched	259.075	24.3035	4.12e-05	7.32e-05	6.05e-05	0.000106601	6.72e-05	5.95e-05	3.4e-05	3.3e-05	1.5e-05	0.351825	-1.50707	0.0580647	1.22807	unchanged
meta_182			Lysyl-Leucine;Isoleucyl-Lysine;Lysyl-Isoleucine;Leucyl-Lysine;	-17.4189093411087;-17.4189093411087;-17.4189093411087;-17.4189093411087;	MS1 mz matched	260.185	212.753	0.000213487	0.000205522	0.000162431	0.000239764	0.000263976	0.000276123	0.000191337	0.000251489	0.000206413	0.832505	-0.264469	0.122806	1.04359	unchanged
meta_183	Pentadecanoic Acid	0.6093			MS2 reverse	260.257	54.236	0.000187278	0.000238702	0.000212309	0.000178703	0.000140786	0.000157975	0.000246198	0.000266383	0.000323164	1.75038	0.80767	0.0204568	1.33728	up
meta_184			Carisoprodol;Carisoprodol	-2.33421063079851;-2.30615250747931	MS1 mz matched	261.181	264.281	0.00144369	0.00107002	0.00108603	0.00109099	0.000906673	0.000834667	0.00219572	0.0020637	0.00129984	1.96279	0.972905	0.0737674	1.22548	unchanged
meta_185					Unmapped	262.038	280.519	7.56e-05	8.16e-05	0.000104795	0.000195942	0.000178593	0.000213918	5.73e-05	6.41e-05	3.51e-05	0.265999	-1.91051	0.000484718	1.42844	down
meta_186	D-Biotin	0.9524			MS2 reverse	262.128	382.221	0.00059777	0.000630154	0.000673286	0.00093538	0.000846454	0.000994676	0.000711482	0.000725053	0.000587439	0.728964	-0.456081	0.0150556	1.30534	down
meta_187			(E)-Monocrotophos;Selfotel;N-Acetylphosphinothricin;L-N-Acetylphosphinothricin;N-Acetyl-L-Glufosite;N-Acetylphinothricin;Monocrotophos	6.72152928231073;6.72152928231073;6.72152928231073;6.72152928231073	MS1 mz matched	262.128	358.238	0.000121909	0.000110489	0.000102711	0.000175116	0.000146304	0.000167973	9.84e-05	0.000116819	0.000155981	0.758413	-0.398945	0.131434	1.04228	unchanged
meta_188			Etomidate;Etomidate;1-(1-Phenylethyl)-imidazole-5-carboxylic acid, ethyl ester;Cyclo(L-Phe-L-Pro);(3S-trans)-3-Benzylhexahydropyrrolo(1,2-a)pyrazine-1,4-dione;3,3'-Dimethoxybenzidine;ortho-Dianisidine	7.46432577629623;7.37338666204701;7.37338666204701;7.37338666204701	MS1 mz matched	262.164	295.359	0.000236654	0.000310147	0.000317612	0.00045094	0.000396123	0.000614165	0.00029811	0.000246787	0.00023365	0.532803	-0.908326	0.0633916	1.2477	unchanged
meta_189	Creatine	0.9894			MS2 reverse	263.146	337.662	0.000552392	0.000437112	0.000494134	0.000691178	0.000562955	0.000654589	0.000616897	0.000486224	0.000446702	0.811969	-0.300504	0.141052	0.994437	unchanged
meta_190	Alpha-N-Phenylacetyl-L-glutamine	0.9758			MS2 forward	265.117	211.156	7.07e-05	6.63e-05	5.37e-05	0.000106663	0.000123515	0.000133428	2.33e-05	2.49e-05	3.59e-05	0.231369	-2.11174	0.00187645	1.4286	down
meta_191					Unmapped	267.122	38.161	0.000261096	0.000290673	0.00019826	0.000324313	0.000281435	0.000206105	0.000313943	0.000243508	0.000305564	1.06302	0.0881677	0.702749	0.295614	unchanged
meta_192	Gamma-Glutamylcysteine	0.6082			MS2 forward	268.103	378.794	0.000155509	0.000115311	0.000103839	0.00015966	0.00010404	0.000118163	9.83e-05	0.000103039	0.000100027	0.789315	-0.341327	0.248846	0.905209	unchanged
meta_193			Dimethylallylpyrophosphate;Isopentenyl pyrophosphate;Amobam	8.83800207959594;8.83800207959594;-8.53623489435778	MS1 mz matched	268.998	371.193	0.0208104	0.0216909	0.0202435	0.0258487	0.0226536	0.0263903	0.02884	0.0293825	0.0214376	1.06366	0.0890331	0.614568	0.394556	unchanged
meta_194	Inosine	0.9997			MS2 forward	269.088	213.043	0.000485417	0.000480676	0.000359838	0.000134895	0.000105014	4.32e-05	0.000290931	0.000360002	0.000510171	4.10183	2.03627	0.0312083	1.31198	up
meta_195			1-(2,3-Dihydro-1H-pyrrolizin-5-yl)-1,4-pentanedione;D-Octopine;N2-(D-1-Carboxyethyl)-L-arginine;N2-(1-Carboxyethyl)-L-arginine;Arginine, N2-(1-carboxyethyl)-, L-;D-(+)-Octopine;L-Arginine, N2-(1-carboxyethyl)-, (R)-;L-Arginine, N2-[(1R)-1-carboxyethyl]-;Octopine;L-N2-(2-Carboxyethyl)arginine;N2-(2-Carboxyethyl)-L-arginine	-1.35878124568861;0.81256947471706;0.81256947471706	MS1 mz matched	269.124	312.52	0.000243819	0.000216572	0.000233408	0.000219547	0.000230042	0.000218603	0.000247659	0.000225435	0.000313093	1.17659	0.23461	0.272408	0.863518	unchanged
meta_196			N-Glucosylnicotite	7.33604	MS1 mz matched	269.258	33.591	0.00053227	0.000545251	0.000519705	0.000197475	0.000379061	0.000386029	0.00067408	0.00067539	0.000209182	1.61927	0.695343	0.330817	0.741371	unchanged
meta_197			Dexfenfluramine;Fenfluramine	-2.0945513257025;-2.16334557072993	MS1 mz matched	270.08	25.135	7.41e-05	7.7e-05	7.27e-05	9.77e-05	6.73e-05	6.3e-05	6.34e-05	7.06e-05	4.89e-05	0.802121	-0.318108	0.315334	0.737716	unchanged
meta_198					Unmapped	272.258	38.814	0.00128422	0.00131897	0.00115063	0.00116319	0.00103234	0.00101369	0.0014851	0.00129266	0.00137804	1.29496	0.372907	0.0131191	1.31797	up
meta_199	Argininosuccinic acid	0.7145			MS2 reverse	273.12	265.164	6.82e-05	6.18e-05	6.12e-05	8.2e-05	6.77e-05	0.000100595	8.79e-05	2.86e-05	4.87e-05	0.660055	-0.599342	0.245264	0.850825	unchanged
meta_200					Unmapped	273.414	52.9055	0.000828532	0.00122394	0.00130096	0.000821989	0.000869617	0.000837624	0.00109782	0.00111664	0.00129982	1.38947	0.474531	0.0315583	1.34855	up
meta_201			N-(1-Deoxy-1-fructosyl)alanine;Muramic acid;Muramic acid;3-O-alpha-Carboxyethyl-D-glucosamine;2-Amino-3-O-[(R)-1-carboxyethyl]-2-deoxy-D-glucopyranose	1.98366787887049;1.98366787887049;1.99123458530818	MS1 mz matched	274.09	359.118	0.000224852	0.00017036	0.000178791	0.000288689	0.000205783	0.000266682	0.000190514	0.0002208	0.00019819	0.800763	-0.320553	0.168432	1.00222	unchanged
meta_202	5-Hydroxymethylcytidine	0.9998			MS2 forward	274.103	276.19	0.000445161	0.000387758	0.000365533	0.000233172	0.000113715	9.17e-05	0.0013579	0.00134202	0.000331409	6.91087	2.78887	0.123582	1.13892	unchanged
meta_203	Palmitic acid	0.7734			MS2 reverse	274.274	76.528	0.0663161	0.101622	0.116894	0.0680361	0.0741145	0.0601952	0.107879	0.110425	0.139106	1.76633	0.820757	0.0231961	1.34143	up
meta_204			Di-2-propenyl hexasulfide;	-2.60595904606918;	MS1 mz matched	274.91	363.704	0.00106205	0.00106357	0.000954451	0.00103754	0.00103532	0.00112687	0.00121975	0.00124409	0.00106849	1.10394	0.142666	0.171879	0.961791	unchanged
meta_205			Di-2-propenyl hexasulfide;	-3.0849473156499;	MS1 mz matched	274.91	376.788	0.000895194	0.000791287	0.000735143	0.00103239	0.000841551	0.000861045	0.000939748	0.000888406	0.000806016	0.963137	-0.0541866	0.669153	0.328538	unchanged
meta_206			Isosorbide Dinitrate;Isosorbide dinitrate	-18.2098220392233;-18.2098220392233	MS1 mz matched	275.102	215.221	0.00038411	0.000431803	0.00040292	0.000419512	0.000444699	0.000425222	0.00055872	0.000547563	0.000426659	1.18885	0.249567	0.191654	0.997009	unchanged
meta_207	L-Pyroglutamic acid	0.9819			MS2 reverse	276.119	411.759	6.98e-05	7.01e-05	5.13e-05	3.82e-05	8.56e-05	8.72e-05	8.65e-05	8.14e-05	0.000109394	1.31391	0.393871	0.311237	0.749093	unchanged
meta_208	Ile-Cys	0.9841			MS2 reverse	276.144	383.439	0.000302485	0.000328328	0.000333953	0.000482365	0.000384894	0.000484691	0.000302577	0.000329366	0.000231011	0.638304	-0.647685	0.0213511	1.27755	down
meta_209			Thymidine glycol;Gamma Glutamylglutamic acid;Ranunculin	-24.9025925881363;-24.9025925881363;15.8480465220427	MS1 mz matched	277.089	306.582	5.72e-05	5.61e-05	5.07e-05	0.000110634	7.75e-05	7.97e-05	4.37e-05	4.7e-05	3.11e-05	0.454739	-1.13689	0.0293275	1.30688	down
meta_210	Arg-Cys	0.7017			MS2 forward	277.118	226.849	3.61e-05	3.5e-05	2.47e-05	5.96e-05	6.92e-05	7.41e-05	3.15e-05	3.35e-05	2.06e-05	0.422423	-1.24324	0.00262541	1.39286	down
meta_211			Sodium Tetradecyl Sulfate;Phytuberin;Embelin;[6]-Gingerol;(S)-(+)-[6]Gingerol;6-Gingerol	-1.63195806904898;9.85780624364269;9.85780624364269;9.85780624364269	MS1 mz matched	277.186	282.674	0.000105988	9.85e-05	8.29e-05	6.55e-05	5.65e-05	5.68e-05	0.0003337	0.000295202	0.000158769	4.4056	2.13934	0.0616453	1.28643	unchanged
meta_212	Pro-Tyr	0.9999			MS2 reverse	278.123	334.871	0.000172595	0.000163848	0.000130919	0.000255753	0.000139902	0.000217587	0.000111764	0.000162574	9.96e-05	0.609705	-0.713818	0.129745	1.03415	unchanged
meta_213	Phthalic acid Mono-2-ethylhexyl Ester	0.9978			MS2 reverse	279.159	33.0675	0.00123358	0.00102006	0.000940611	0.00123429	0.00118943	0.000956999	0.000893978	0.00099675	0.000789582	0.792822	-0.334932	0.0977409	1.07834	unchanged
meta_214	all cis-(6,9,12)-Linolenic acid	0.7783			MS2 forward	279.231	47.88	0.000237305	0.000202453	0.000178628	0.000335801	0.000291806	0.000362939	0.000123614	0.000116637	0.000117276	0.36094	-1.47017	0.00890501	1.42587	down
meta_215			Graveolinine;Avenalumin II;Graveoline;Tolmetin sodium	-19.8620841700283;-19.8620841700283;-19.8620841700283;-11.1076434561742	MS1 mz matched	280.092	376.814	0.00105378	0.000940551	0.0009402	0.00163145	0.00095247	0.00114753	0.000654463	0.000916145	0.000797974	0.634761	-0.655714	0.14144	1.05036	unchanged
meta_216			Pyro-L-glutaminyl-L-glutamine;5-Methylcytidine;Tolmetin;Ismine	-0.663552015697892;-0.663552015697892;-16.3357256096949;-16.3357256096949	MS1 mz matched	280.09	243.792	0.000238248	0.000233702	0.000170838	0.0001902	0.000140703	0.000375569	0.000325373	0.000247991	0.000299023	1.23485	0.304336	0.52629	0.497943	unchanged
meta_217	Val-Tyr	0.8836			MS2 reverse	280.139	318.082	0.000788139	0.000698224	0.000696921	0.00121823	0.000700044	0.00103835	0.000552306	0.000828735	0.000466997	0.62505	-0.677957	0.126585	1.01817	unchanged
meta_218	Tyr-Val	0.9892			MS2 reverse	281.149	200.723	0.000179742	0.000165093	0.000238796	0.000319675	0.000265929	0.000296247	0.000162647	0.000191239	1.71e-05	0.420714	-1.24909	0.0774111	1.21256	unchanged
meta_219	Ethylmalonic acid	0.9289			MS2 reverse	282.118	360.219	0.000557998	0.000618795	0.000668221	0.000820536	0.00067762	0.000661535	0.000347015	0.000381444	0.00058102	0.606327	-0.721832	0.0390067	1.22972	down
meta_220	1-Methyladenosine	0.9984			MS2 forward	282.119	282.1	0.000118139	0.000135464	0.000111127	0.000129403	0.000125639	0.000137718	0.000129413	0.000137474	0.000121487	0.988833	-0.0162012	0.815203	0.179893	unchanged
meta_221			Hydroxy-lacosamide;Threoninyl-Tyrosine;Tyrosyl-Threonine;Randainol	0.0903865657588852;0.0903865657588852;0.0903865657588852;-14.1880070437543	MS1 mz matched	283.122	359.937	6.47e-05	7.35e-05	0.000100387	9.98e-05	0.000108359	9.94e-05	4.68e-05	5.67e-05	7.2e-05	0.570525	-0.809638	0.0160098	1.36712	down
meta_222	Guanosine	0.9971			MS2 forward	284.098	255.327	0.00015115	0.000166595	0.000123025	5.8e-05	5.36e-05	4.06e-05	0.000123266	0.000135865	0.000175326	2.85599	1.51399	0.0184396	1.37196	up
meta_223	Phe-His	0.7572			MS2 reverse	285.134	210.541	0.000173306	0.000163029	0.000140106	2.1e-05	7.74e-05	5.38e-05	0.000129403	0.000101127	3.68e-05	1.75649	0.812695	0.308685	0.746382	unchanged
meta_224			Citronellyl cinnamate;Androstenedione;Androstenedione;Androst-4-ene-3,17-dione;4-Androstene-3,17-dione;17alpha-Methylestradiol;Boldenone;17beta-Boldenone;17beta-Hydroxyandrosta-4,9(11)-dien-3-one;9(11)-Dehydrotestosterone;1-Methylestra-1,3,5(10)-triene-3,17beta-diol;1-Methylestradiol;Canbidivarin;CBDV;5-Androstene-3,17-dione	10.0564904914139;10.0564904914139;9.98695636827097;9.98695636827097;9.98695636827097;9.98695636827097;9.98695636827097;9.98695636827097;9.98695636827097	MS1 mz matched	287.196	263.035	0.000165063	0.000111075	0.00010378	9.79e-05	4.91e-05	5.74e-05	0.000314184	0.00032371	0.00017638	3.98335	1.99398	0.0404396	1.30462	up
meta_225			Cycloguanil hydrochloride;1-(4-Chlorophenyl)-1,6-dihydro-6,6-dimethyl-1,3,5-triazine-2,4-diamine monohydrochloride	-12.1921	MS1 mz matched	288.075	342.386	0.00228792	0.0023643	0.00191273	0.00271302	0.00249138	0.00227702	0.00179939	0.00194552	0.00361106	0.983233	-0.0243954	0.949839	0.0493535	unchanged
meta_226			Agaritinal;N6-Methyl-2'-deoxyadenosine	3.01584979871675;-9.42441337738075	MS1 mz matched	288.253	41.379	0.000622626	0.000737341	0.000587555	0.00050198	0.000542222	0.000623016	0.000737484	0.000369819	0.000827395	1.16043	0.214666	0.593538	0.423009	unchanged
meta_227			N-(1-Deoxy-1-fructosyl)alanine;Muramic acid;Muramic acid;3-O-alpha-Carboxyethyl-D-glucosamine;2-Amino-3-O-[(R)-1-carboxyethyl]-2-deoxy-D-glucopyranose	1.98366787887049;1.98366787887049;1.99123458530818	MS1 mz matched	290.063	358.087	0.000149617	0.000127066	0.000133678	0.00020372	0.00014143	0.000200591	0.000122346	0.000166559	0.000133763	0.774486	-0.368689	0.176796	0.936358	unchanged
meta_228			3-Methylglutarylcarnitine;	23.8905045058092;	MS1 mz matched	290.159	237.087	0.000189039	0.000179416	0.000157079	9.35e-05	9.31e-05	9.81e-05	3.16e-05	2.59e-05	3.22e-05	0.314911	-1.66698	2.21e-05	1.44892	down
meta_229			3-Methylglutarylcarnitine;	23.3942266546118;	MS1 mz matched	290.159	378.901	7.17e-05	5.68e-05	5.47e-05	9.15e-05	6.92e-05	8.16e-05	8.59e-05	7.19e-05	6.81e-05	0.932472	-0.100868	0.553146	0.449805	unchanged
meta_230					Unmapped	290.268	104.805	0.00227602	0.00261213	0.00241852	0.00185841	0.00243047	0.00250957	0.00380275	0.00329354	0.00114881	1.21279	0.278329	0.617544	0.399086	unchanged
meta_231			Allopurinol riboside;Arabinosylhypoxanthine;Inosine;Inosine	0.859815496923665;0.859815496923665;0.859815496923665;0.74604373012405	MS1 mz matched	291.07	213.688	0.000198483	0.000158077	0.0001434	6.64e-05	5.91e-05	1.92e-05	0.000140045	0.000155097	0.000208866	3.48022	1.79918	0.0121626	1.33805	up
meta_232	Pro-Asp	0.9974			MS2 reverse	291.119	380.781	0.000299726	0.000226578	0.000205585	0.000206675	0.00017946	0.000169362	0.000301443	0.000295747	0.000299726	1.61462	0.691197	0.00829987	1.42594	up
meta_233			Sedoheptulose 1-phosphate;D-Sedoheptulose 7-phosphate;Phenbenzamine hydrochloride	-16.5424945669818;-16.5424945669818;6.89286760527839	MS1 mz matched	291.165	447.881	0.000181202	0.00021838	0.00016905	7.2e-05	0.000174162	8.94e-05	0.000266069	0.000298711	0.000271469	2.49155	1.31704	0.0251025	1.35089	up
meta_234					Unmapped	292.96	370.872	0.00763195	0.00778094	0.0073511	0.00921394	0.00832294	0.00983775	0.0102779	0.0104583	0.00806142	1.05198	0.0731071	0.628079	0.374555	unchanged
meta_235			2-hydroxyflutamide;12-OPDA;(15Z)-12-Oxophyto-10,15-dienoate;(15Z)-12-Oxophyto-10,15-dienoic acid;9(S),13(S)-12-Oxo-PDA;12-Oxo-10,15(Z)-phytodienoic acid;(9Z,15Z)-(13S)-12,13-Epoxyoctadeca-9,11,15-trienoic acid;(9Z,15Z)-(13S)-12,13-Epoxyoctadeca-9,11,15-trienoate;(9Z)-(13S)-12,13-Epoxyoctadeca-9,11,15-trienoate;12,13(S)-EOT;12,13(S)-EOTrE;alpha-Licanic acid;(9Z,11E,13E)-4-Oxooctadeca-9,11,13-trien…	-2.25282261596332;23.0719107691977;23.0719107691977;23.0719107691977;23.0719107691977;23.0719107691977;23.0719107691977;23.0719107691977;23.0719107691977;23.0719107691977	MS1 mz matched	293.211	199.541	0.000187207	0.000185031	0.000167484	0.000195163	0.000227635	0.000183502	0.000109937	0.000105643	0.000147739	0.599239	-0.738797	0.0125541	1.3178	down
meta_236	Triadimefon	0.8256			MS2 reverse	294.101	311.594	9.06e-05	6.69e-05	7.2e-05	7.03e-05	5.42e-05	3.68e-05	7.46e-05	0.000100285	9.25e-05	1.65749	0.728996	0.048392	1.19662	up
meta_237			5-Amino-6-ribitylamino uracil;5-Amino-6-(1-D-ribitylamino)uracil;5-Amino-6-(D-ribitylamino)uracil;6-(1-D-Ribitylamino)-5-amino-2,4-dihydroxypyrimidine;6-(1-D-Ribitylamino)-5-aminouracil;4-(1-D-Ribitylamino)-5-amino-2,6-dihydroxypyrimidine	10.9222155594408;10.8653529247209	MS1 mz matched	294.144	226.569	5.87e-05	6.17e-05	5.98e-05	0.000115168	9.52e-05	0.000124031	5.11e-05	4.52e-05	3.26e-05	0.385403	-1.37556	0.00433765	1.39404	down
meta_238	Ile-Tyr	0.611			MS2 forward	294.154	296.784	0.0021964	0.00195153	0.00199061	0.00287966	0.00205506	0.00268177	0.00166232	0.00233054	0.00183834	0.765601	-0.385335	0.138798	0.987497	unchanged
meta_239	O-Acetyl-L-serine	0.7074			MS2 reverse	295.113	383.562	0.000193003	0.000167099	0.000165618	0.000261846	0.000200552	0.000224411	0.000154713	0.000169003	0.000183041	0.737842	-0.438617	0.0600966	1.21388	unchanged
meta_240	gamma-L-Glutamyl-L-phenylalanine	0.9332			MS2 forward	295.128	329.78	7.46e-05	6.59e-05	7.48e-05	0.000105477	9.31e-05	9.82e-05	6.45e-05	7.21e-05	8.85e-05	0.758422	-0.398927	0.0583715	1.20786	unchanged
meta_241	Gly-Arg	0.779			MS2 forward	295.15	450.52	0.000226892	0.000190117	0.000221811	0.000365316	0.000207781	0.000256538	0.000228185	0.000251996	0.000259899	0.892054	-0.164797	0.589735	0.431551	unchanged
meta_242			Caftaric acid;Cis-Caffeoyl tartaric acid;(9Z,11E)-(13S)-13-Hydroperoxyoctadeca-9,11-dienoic acid;(9Z,11E)-(13S)-13-Hydroperoxyoctadeca-9,11-dienoate;13(S)-HPODE;13S-Hydroperoxy-9Z,11E-octadecadienoic acid;(9Z,12Z)-(11S)-11-Hydroperoxyoctadeca-9,12-dienoic acid;(9Z,12Z)-(11S)-11-Hydroperoxyoctadeca-9,12-dienoate;(7S,8S)-DiHODE;(9Z,12Z)-(7S,8S)-Dihydroxyoctadeca-9,12-dienoic acid;(7S,8S,9Z,12Z)-7,8…	0;0;-3.52304278161553;-3.52304278161553;-3.52304278161553;-3.52304278161553;-3.52304278161553;-3.52304278161553;-3.52304278161553;-3.52304278161553;-3.52304278161553;-3.52304278161553;-3.52304278161553;-3.52304278161553	MS1 mz matched	295.226	47.8905	0.000253023	0.000261347	0.000245257	0.000684032	0.000619396	0.000660005	0.00012652	0.000107746	0.000166087	0.203905	-2.29403	3.63e-05	1.44608	down
meta_243			3,5-Dibromo-4-hydroxybenzoate	-6.42081	MS1 mz matched	296.918	363.387	0.000512982	0.00054362	0.000474758	0.000519291	0.000465024	0.000489417	0.000580413	0.000560724	0.000486264	1.10427	0.143097	0.212168	0.896001	unchanged
meta_244			3,5-Dibromo-4-hydroxybenzoate	-6.42081	MS1 mz matched	296.918	377.354	0.000437518	0.000410822	0.000414343	0.000456628	0.000414989	0.000459488	0.0004831	0.000492673	0.000433897	1.05902	0.0827335	0.325241	0.714577	unchanged
meta_245	4-Oxoretinol	0.612			MS2 reverse	301.215	35.532	0.000501507	0.000436166	0.000405955	0.0012692	0.00173164	0.00099907	0.000178599	0.000199362	9.47e-05	0.118159	-3.0812	0.0292422	1.36311	down
meta_246			1-Guanidino-1-deoxy-scyllo-inositol 4-phosphate;N-Amidino-scyllo-inosamine 4-phosphate	-4.98227	MS1 mz matched	302.074	376.736	8.94e-05	6.77e-05	7.12e-05	0.000137386	7.77e-05	9.8e-05	4.29e-05	6.38e-05	7.11e-05	0.567994	-0.816053	0.106854	1.09696	unchanged
meta_247			1-Guanidino-1-deoxy-scyllo-inositol 4-phosphate;N-Amidino-scyllo-inosamine 4-phosphate	15.7813	MS1 mz matched	302.196	240.042	8.83e-05	8.5e-05	0.00010667	0.000214502	0.000202694	0.000174147	9.52e-05	0.000130108	7.59e-05	0.509303	-0.973405	0.00989721	1.34167	down
meta_248			Citrusinine I;Citpressine I;Sphinganine;Dihydrosphingosine;2-Amino-1,3-dihydroxyoctadecane	9.95705191621057;9.95705191621057;-3.65086935480593	MS1 mz matched	302.304	50.9205	9.61e-05	0.000175222	0.000143381	9.39e-05	0.000112723	8.86e-05	0.000211549	0.00016834	0.000210169	1.99879	0.99913	0.00865376	1.3805	up
meta_249			1'-Acetoxyeugenol acetate;1'-Acetoxyeugenol acetate	0.857251776269358;0.757289479229592	MS1 mz matched	303.065	247.694	4.21e-05	5.06e-05	4.01e-05	6.79e-05	5.04e-05	4.93e-05	6.01e-05	4.58e-05	4.64e-05	0.908175	-0.138958	0.53932	0.464718	unchanged
meta_250	Eicosapentaenoic acid	0.7485			MS2 forward	303.231	41.478	0.000526953	0.000652005	0.00049026	0.00112333	0.000718767	0.000809484	0.000443885	0.00020252	0.000211215	0.323437	-1.62844	0.0203576	1.30618	down
meta_251			N-(1-Deoxy-1-fructosyl)threonine;1-Methyladenosine;O6-Methyl-2'-deoxyguanosine	-0.236917033650211;-4.98021431992908;-4.98021431992908	MS1 mz matched	304.1	361.009	0.000378926	0.000292614	0.000324965	0.000505793	0.000368773	0.000424942	0.000220623	0.000237759	0.000266106	0.55751	-0.842931	0.0302986	1.32986	down
meta_252			Demonomethylchlorpromazine;Melphalan;Merphalan;Sarcolysin;Medphalan;D-Melphalan	-0.284135663253688;18.1225324714161;18.1225324714161;18.1225324714161	MS1 mz matched	305.08	26.913	9.91e-05	6.46e-05	7.26e-05	9.85e-06	7.62e-06	9.83e-06	3.98e-05	2.29e-05	1.01e-05	2.66943	1.41653	0.21877	0.956604	unchanged
meta_253			Ceceline	-10.5221	MS1 mz matched	305.124	283.921	6.87e-05	6.98e-05	7.97e-05	0.000111315	6.36e-05	8.93e-05	5.35e-05	5.05e-05	5.63e-05	0.606548	-0.721306	0.126769	1.13226	unchanged
meta_254			Guanosine;8-Hydroxy-deoxyguanosine;Guanosine;Isoguanosine;Crotonoside	15.3003443069617;15.3003443069617;15.1894244868381;15.1894244868381	MS1 mz matched	306.081	254.996	6.24e-05	5.87e-05	4.66e-05	2.5e-05	1.99e-05	2.25e-05	5.55e-05	5.19e-05	7.22e-05	2.66399	1.41359	0.0219358	1.37394	up
meta_255			Agaritinal;(-)-Annoine;Anoine;2,3-Bis(p-methoxyphenyl)acrylonitrile;2,3-Di(4-methoxyphenyl)acrylonitrile	-8.50979540817962;-23.7636938286071;-23.7636938286071	MS1 mz matched	307.144	247.044	0.000131732	0.0001105	0.000114748	0.000106618	9.32e-05	9.65e-05	0.000141343	0.000133735	0.000154249	1.44924	0.535294	0.0054094	1.38151	up
meta_256					Unmapped	308.02	343.044	0.000102751	9.09e-05	8.78e-05	0.000119089	0.000106246	0.000108568	5.75e-05	6.55e-05	0.000115453	0.714165	-0.485671	0.217661	0.944211	unchanged
meta_257			(S)-Succinyldihydrolipoamide;CI Pigment Red 3;C.I. Pigment Red 3	12.1879103214018;-2.46730905059335	MS1 mz matched	308.095	271.658	4.28e-05	5.09e-05	4.94e-05	1.66e-05	1.86e-05	2.58e-05	0.000176487	0.000178759	5.61e-05	6.74169	2.75311	0.101553	1.19259	unchanged
meta_258	Adenosine	1			MS2 reverse	309.129	380.776	0.00384042	0.00314705	0.00293018	0.00302852	0.00246475	0.0023838	0.0039975	0.00421217	0.00406464	1.55824	0.639913	0.0125191	1.39716	up
meta_259			1-[(5-Amino-5-carboxypentyl)amino]-1-deoxyfructose;Fructoselysine;Glucoselysine	-1.13934929472352;-1.29803373835156;-1.29803373835156	MS1 mz matched	309.165	459.712	0.000680246	0.00100158	0.00100446	0.00069896	0.000560155	0.00124352	0.000778097	0.000769845	0.00069477	0.896142	-0.158201	0.7191	0.296448	unchanged
meta_260			N-Acetyl-a-neuraminic acid;N-Acetylneuraminic acid;N-Acetylneuramite;N-Acetylneuraminic acid;5-Acetamido-3,5-dideoxy-D-glycero-D-galacto-2-nonulosonic acid;Neu5Ac;O-Acetylneuraminic acid;O-Acetylated sialic acid;N-Acetyl-alpha-neuramite;alpha-Neu5Ac;N-Acetyl-beta-neuramite;beta-Neu5Ac;N-Glycolylmuramic acid;2-Glycolylamido-3-O-[(R)-1-carboxyethyl]-2-deoxy-D-glucopyranose	3.29595692745509;3.29595692745509;3.23513616698866;3.23513616698866;3.23513616698866;3.23513616698866;3.23513616698866	MS1 mz matched	310.113	420.798	0.000137505	0.000114082	0.00013206	0.000225158	0.000168195	0.000215082	8.53e-05	0.000122621	0.000103487	0.511788	-0.966383	0.0135257	1.33989	down
meta_261	N-Acetylneuraminic acid	0.8623			MS2 forward	310.113	357.519	5.58e-05	4.89e-05	6.75e-05	0.000158365	0.000116443	0.000151654	1.01e-05	3.93e-05	3.91e-05	0.207349	-2.26987	0.00299668	1.39515	down
meta_262	Phe-Cys	0.9662			MS2 reverse	310.128	284.664	0.000122225	0.000105646	9.59e-05	6.55e-05	5.77e-05	6.09e-05	0.000152381	0.000146818	0.000146417	2.42123	1.27574	1.02e-05	1.44952	up
meta_263			N-Succinyl-2-amino-6-ketopimelate;N-Succinyl-2-L-amino-6-oxoheptanedioate;N-Succinyl-L-2-amino-6-oxoheptanedioate;N-Succinyl-L-2-amino-6-oxopimelate;N-Succinyl-2-amino-6-oxo-L-pimelic acid;N-Succinyl-epsilon-keto-L-aminopimelic acid;(S)-2-(Succinylamino)-6-oxoheptanedioate;N-Succinyl-2-amino-6-oxopimelate	-9.57002295076573;-9.68590679798196;-9.68590679798196	MS1 mz matched	312.066	377.361	0.000104947	8.59e-05	9.84e-05	0.000128683	9.76e-05	0.000105833	7.94e-05	8.19e-05	9.76e-05	0.779365	-0.359629	0.102473	1.08188	unchanged
meta_264	Met-Tyr	0.7183			MS2 reverse	312.111	311.32	0.00105134	0.000799325	0.000791803	0.000402787	0.000378809	0.000299168	0.000838033	0.00111663	0.00112002	2.84491	1.50838	0.0123416	1.39504	up
meta_265			Caftaric acid;Cis-Caffeoyl tartaric acid;(9Z,11E)-(13S)-13-Hydroperoxyoctadeca-9,11-dienoic acid;(9Z,11E)-(13S)-13-Hydroperoxyoctadeca-9,11-dienoate;13(S)-HPODE;13S-Hydroperoxy-9Z,11E-octadecadienoic acid;(9Z,12Z)-(11S)-11-Hydroperoxyoctadeca-9,12-dienoic acid;(9Z,12Z)-(11S)-11-Hydroperoxyoctadeca-9,12-dienoate;(7S,8S)-DiHODE;(9Z,12Z)-(7S,8S)-Dihydroxyoctadeca-9,12-dienoic acid;(7S,8S,9Z,12Z)-7,8…	0;0;-3.52304278161553;-3.52304278161553;-3.52304278161553;-3.52304278161553;-3.52304278161553;-3.52304278161553;-3.52304278161553;-3.52304278161553;-3.52304278161553;-3.52304278161553;-3.52304278161553;-3.52304278161553	MS1 mz matched	313.237	48.189	0.000125825	0.000120812	0.000113731	0.000151264	9.62e-05	0.000130252	0.000117365	0.000100819	0.000221536	1.1642	0.219345	0.652741	0.354976	unchanged
meta_266					Unmapped	314.181	249.845	7.44e-05	5.33e-05	6.28e-05	4.27e-05	2.3e-05	2.62e-05	5.18e-05	2.46e-05	4.67e-05	1.33895	0.421099	0.377385	0.648789	unchanged
meta_267					Unmapped	314.787	347.733	0.000422636	0.000345577	0.000310915	0.000534645	0.000439898	0.000442487	0.000366767	0.000418286	0.000350318	0.801233	-0.319706	0.0752808	1.13425	unchanged
meta_268			Citreovirone;Ondansetron	17.0565219024582;-16.373713640084	MS1 mz matched	316.137	296.246	0.000273512	0.000150568	0.000223506	0.000276993	0.000191391	0.000247239	0.000193704	0.000305789	4.38e-05	0.759207	-0.397434	0.535153	0.488543	unchanged
meta_269			Butoctamide hydrogen succite;Butoctamide semisuccite	21.0374	MS1 mz matched	316.211	222.261	8.66e-05	8.47e-05	8.58e-05	0.000203267	0.000194689	0.00022244	7.83e-05	7.26e-05	5.79e-05	0.336675	-1.57057	0.000288436	1.43768	down
meta_270			Costatol	-7.18715	MS1 mz matched	316.921	366.589	0.00311378	0.00317838	0.00302619	0.0022511	0.00322743	0.00241196	0.00384253	0.00240437	0.00331624	1.21198	0.277371	0.347603	0.683925	unchanged
meta_271			Distichonic acid B;Distichonic acid A;N-Glycosyl-L-asparagine	2.32704965418792;2.32704965418792;2.38009182411822	MS1 mz matched	317.095	383.524	0.000136307	0.000112828	0.000122659	0.000195835	0.000131758	0.000151685	0.000103802	0.000123809	0.00012659	0.739031	-0.436293	0.146972	1.03893	unchanged
meta_272	15-Deoxy-delta-12,14-PGJ2	0.7239			MS2 forward	317.211	47.4425	0.000212339	0.000221159	0.000242938	0.000530771	0.000494621	0.000479348	0.000146165	7.69e-05	0.000107609	0.219748	-2.18608	0.000156989	1.44149	down
meta_273	gamma-L-Glutamyl-L-glutamic acid	0.9183			MS2 reverse	318.13	380.493	0.000371278	0.000271172	0.000239447	0.000276813	0.000177804	0.000201497	0.000290632	0.000370219	0.000317836	1.49164	0.576903	0.0501878	1.1914	unchanged
meta_274			Paraquat dichloride;Methyl viologen;Paraquat dichloride;1,1'-Dimethyl-4,4'-bipyridinium dichloride	19.4432238420411;19.4432238420411	MS1 mz matched	318.191	355.565	0.000137554	0.00014362	0.0001749	0.00028192	0.000248537	0.000297161	0.000169732	0.000159267	0.000119386	0.541777	-0.884228	0.00389712	1.37946	down
meta_275			N-(1-Deoxy-1-fructosyl)histidine;Phytosphingosine;4-D-Hydroxysphinganine	14.2239781754107;21.1577311821527	MS1 mz matched	318.3	79.1375	0.00530475	0.00878379	0.0086977	0.00545633	0.0053531	0.00531337	0.00960185	0.00719852	0.0101858	1.67379	0.743117	0.0579192	1.29465	unchanged
meta_276			N-(1-Deoxy-1-fructosyl)histidine;Phytosphingosine;4-D-Hydroxysphinganine	16.169485072419;23.1032515686333	MS1 mz matched	318.3	53.569	0.0181823	0.0204788	0.0211885	0.0169361	0.0160042	0.0145331	0.0224931	0.0221934	0.025008	1.46808	0.553926	0.00343548	1.39004	up
meta_277			3,5-Dibromo-4-hydroxybenzoate	-6.42081	MS1 mz matched	318.9	363.706	0.00137844	0.00134557	0.0012655	0.00134195	0.00130272	0.00143436	0.00156924	0.00156279	0.00137247	1.1043	0.143138	0.148471	0.993901	unchanged
meta_278			3,5-Dibromo-4-hydroxybenzoate	-6.42081	MS1 mz matched	318.9	376.784	0.00104915	0.000864651	0.000965685	0.00107883	0.000916975	0.00100891	0.00114874	0.00111056	0.00101004	1.08807	0.121771	0.232106	0.837704	unchanged
meta_279			Eseramine;(3aS-cis)-3,3a,8,8a-Tetrahydro-N,3a,8-trimethyl-5-[[(methylamino)carbonyl]oxy]-pyrrolo[2,3-b]indole-1(2H)-carboxamide	-14.2537	MS1 mz matched	319.165	226.991	3.37e-05	4e-05	3.51e-05	2.52e-05	3.13e-05	3.62e-05	3.5e-05	3.04e-05	2.26e-05	0.94935	-0.0749888	0.761666	0.237951	unchanged
meta_280	12-oxo-ETE	0.6325			MS2 reverse	319.225	44.7175	0.000203633	0.000191638	0.000187599	0.000379055	0.000404184	0.000370862	9.22e-05	9.07e-05	0.000100729	0.245769	-2.02463	0.000479978	1.44917	down
meta_281			Valproic acid glucuronide;Octanoylglucuronide;	-8.72161530019119;-8.72161530019119;	MS1 mz matched	321.144	286.702	4.21e-05	3.64e-05	4.26e-05	5.62e-05	4.56e-05	5.64e-05	3.82e-05	4.16e-05	4.27e-05	0.773814	-0.369941	0.0650574	1.22053	unchanged
meta_282	D-Xylose	1			MS2 reverse	323.102	48.032	0.000138738	8.98e-05	0.000113388	0.000123499	8.95e-05	0.000127145	0.000156673	0.000150163	0.00022919	1.57583	0.656114	0.106639	1.10241	unchanged
meta_283	Primaquine	0.8778			MS2 reverse	323.181	449.878	0.000212012	0.000159954	0.000146453	0.000160866	0.000136035	0.000132674	0.000189348	0.000243774	0.000259349	1.61199	0.688846	0.038639	1.28941	up
meta_284	3.alpha.-Mannobiose	0.9026			MS2 reverse	325.113	382.168	0.000106275	9.07e-05	9.41e-05	0.000123401	9.14e-05	0.000101427	5.13e-05	6.24e-05	8.14e-05	0.616861	-0.696983	0.0352898	1.22272	down
meta_285			3-Methoxy-4-Hydroxyphenylglycol sulfate;3-Methoxy-4-hydroxyphenylethyleneglycol sulfate;	-18.9213326672852;-18.9213326672852;	MS1 mz matched	325.285	34.1355	0.00134177	0.00125089	0.00128907	0.000383572	0.000637094	0.000397825	0.00225029	0.000944836	0.000635478	2.70048	1.43321	0.243703	0.904497	unchanged
meta_286			Cycloguanil hydrochloride;1-(4-Chlorophenyl)-1,6-dihydro-6,6-dimethyl-1,3,5-triazine-2,4-diamine monohydrochloride	-12.1921	MS1 mz matched	326.03	343.048	0.000613801	0.000608645	0.000464436	0.000703663	0.00061213	0.0005469	0.000339685	0.000424432	0.000622759	0.744555	-0.42555	0.192608	0.925648	unchanged
meta_287	Phe-Tyr	0.7271			MS2 forward	328.139	284.571	0.00177901	0.00139295	0.00128974	0.000696202	0.000697557	0.000537325	0.00198828	0.00229664	0.00188039	3.19267	1.67476	0.00293763	1.42798	up
meta_288			Metoprolol;Metoprolol	9.56758384644115;9.73114347662551	MS1 mz matched	328.211	218.801	7.1e-05	7.51e-05	7.5e-05	0.000114649	0.000129986	0.000121136	4.41e-05	6.96e-05	3.05e-05	0.394444	-1.34211	0.0139457	1.37749	down
meta_289			Europine;9-Lasiocarpylheliotridine	20.8895	MS1 mz matched	330.191	337.697	0.000228329	0.000160859	0.000232956	0.000433607	0.000362952	0.00048563	0.000203638	0.000192359	9.89e-05	0.386006	-1.3733	0.00578358	1.36311	down
meta_290	Eicosapentaenoic Acid ethyl ester	0.6274			MS2 forward	330.264	48.567	7.74e-05	9.52e-05	8.41e-05	0.000158628	0.000140642	0.000162256	5.99e-05	4.85e-05	0.000130978	0.518616	-0.947261	0.0947635	1.17956	unchanged
meta_291	(-)-Medicarpin	0.9895			MS2 reverse	331.112	380.228	0.0016321	0.00128799	0.00121903	0.00129134	0.00105144	0.00107702	0.00186336	0.00195402	0.00180359	1.64366	0.716908	0.00283009	1.41432	up
meta_292			Ciprofloxacin;Ambelline;(3alpha,11S)-1,2-Didehydro-3,7-dimethoxycrin-11-ol;Pretazettine;Tazettine;Sekisanin;2-O-Acetylpseudolycorine	17.4561163185714;-9.0595575311676;-9.0595575311676;-9.0595575311676;-9.0595575311676	MS1 mz matched	332.145	357.493	0.00101184	0.000729891	0.000711902	0.000547039	0.00047308	0.000461713	0.00126664	0.00178117	0.000850041	2.63043	1.3953	0.0945613	1.20812	unchanged
meta_293			Ambelline;(3alpha,11S)-1,2-Didehydro-3,7-dimethoxycrin-11-ol;Pretazettine;Tazettine;Sekisanin;2-O-Acetylpseudolycorine	15.0992625520032;15.0992625520032;15.0992625520032;15.0992625520032	MS1 mz matched	332.151	41.982	9.72e-05	0.000104167	6.36e-05	0.000145021	0.000142732	0.000175177	0.000148573	0.000181984	0.000146675	1.03089	0.0438961	0.774121	0.222314	unchanged
meta_294			Marimastat;Lead nitrate	-13.0977040404264;-10.3167237199994	MS1 mz matched	332.206	341.272	0.000233107	0.000188489	0.000270196	0.000547292	0.000628744	0.000818097	0.000231295	0.000233339	0.000177032	0.321777	-1.63587	0.0253473	1.36627	down
meta_295			2-Deoxy-D-ribose 1,5-bisphosphate;D-Ribose 1-diphosphate	1.36058771951647;1.36058771951647	MS1 mz matched	332.952	369.837	0.00311288	0.00313924	0.00310932	0.00377264	0.00332552	0.00393981	0.00409877	0.00402613	0.00326847	1.0322	0.0457197	0.734297	0.261099	unchanged
meta_296			Cinchonidine;(R)-Rhazinilam;Cinchonine;(9S)-Cinchon-9-ol;Eburmonine;Vinburnine;Cinchonidine;(8alpha,9R)-Cinchon-9-ol;10-Deoxysarpagine;Sarpagan-17-ol;Coryntheal	-17.7218718913857;-17.7218718913857;-17.6766612322336;-17.6766612322336;-17.6766612322336;-17.6766612322336;-17.6766612322336	MS1 mz matched	333.133	265.078	4.58e-05	4.45e-05	6.84e-05	5.76e-05	5.45e-05	5.89e-05	6.99e-05	4.88e-05	4.52e-05	0.958279	-0.0614827	0.78831	0.224063	unchanged
meta_297			N-(1-Deoxy-1-fructosyl)methionine;K-252c	0.409188091647257;-6.10724515361056	MS1 mz matched	334.092	311.368	0.000108114	8.38e-05	8.13e-05	3.89e-05	4.67e-05	3.85e-05	0.000106724	0.000123425	0.000122091	2.83886	1.50531	0.00116923	1.4362	up
meta_298			N-Acetyl desmethyl frovatriptan;N-Desmethylzolmitriptan;183C91	8.3218704609621;8.42035279810552	MS1 mz matched	334.186	386.716	9.16e-05	7.88e-05	0.000100324	0.000141081	0.000122699	0.000145035	0.000227549	0.000205936	0.000112943	1.33661	0.418581	0.320988	0.782074	unchanged
meta_299			Nicotinamide ribotide;12-Keto-leukotriene B4;12-Keto-LTB4;5-Hydroxy-12-oxo-delta5,8,11,14-eicosapolyenoic acid;Prostaglandin A2;PGA2;Medullin;Prostaglandin B2;PGB2;Prostaglandin C2;PGC2;Prostaglandin J2;PGJ2;delta-12-Prostaglandin J2;delta-12-PGJ2;Lathyrol;17-Oxogrindelic acid;6beta,7beta-Dihydroxykaurenoic acid;ent-6alpha,7alpha-Dihydroxykaur-16-en-19-oic acid;Di-n-hexyl phthalate;Dihexyl 1,2-be…	-5.48981028014926;8.87214913542191;8.87214913542191;8.87214913542191;8.87214913542191;8.87214913542191;8.87214913542191;8.87214913542191;8.87214913542191;8.87214913542191;8.87214913542191;8.87214913542191;8.87214913542191;8.87214913542191;8.87214913542191	MS1 mz matched	335.217	269.219	3.84e-05	3.83e-05	3.63e-05	3.45e-05	5.56e-05	6.29e-05	4.19e-05	5.46e-05	3.3e-05	0.846583	-0.240276	0.503227	0.505922	unchanged
meta_300	16-Hydroxypalmitic acid	0.6005			MS2 reverse	336.253	44.177	0.000149775	0.000136898	9.4e-05	0.000117221	0.000159642	0.000223359	7.75e-05	0.000120772	8.98e-05	0.575775	-0.796422	0.135484	1.05698	unchanged
meta_301			Acenocoumarol;Boc-Asn-OPhNO2	4.24537713813855;-0.849071102010904	MS1 mz matched	336.325	36.1405	0.000235315	0.00023029	0.000191007	0.000368099	0.000199175	4.66e-05	0.000160574	0.00048208	0.000225537	1.41425	0.500034	0.564521	0.442116	unchanged
meta_302	L-Saccharopine	0.9797			MS2 reverse	337.16	358.732	5.46e-05	5.32e-05	5.7e-05	3.44e-05	3.21e-05	2.66e-05	4.69e-05	7.07e-05	4.88e-05	1.78763	0.838049	0.0741352	1.22175	unchanged
meta_303	Arg-Tyr	0.8116			MS2 reverse	337.172	447.861	0.00366153	0.00337678	0.00256578	0.00349462	0.00318366	0.00324824	0.00404726	0.00528869	0.0048061	1.42467	0.510633	0.0522029	1.28643	unchanged
meta_304			6,9,12,15,18,21-Tetracosahexaenoic acid;	20.5329165044027;	MS1 mz matched	338.264	264.738	8.05e-05	7.37e-05	7.96e-05	0.000137749	9.47e-05	0.000128703	9.27e-05	8.42e-05	4.8e-05	0.622635	-0.683541	0.0749292	1.11547	unchanged
meta_305	20-Hydroxyarachidonic acid	0.7474			MS2 reverse	338.269	44.203	0.00043324	0.000306134	0.000299713	0.000266038	0.000398898	0.00046899	0.000234999	0.000206449	0.000258577	0.617346	-0.695848	0.128255	1.1109	unchanged
meta_306	Erucamide	0.9325			MS2 forward	338.341	34.683	0.000698182	0.000582376	0.000550968	0.000689951	6.78e-05	5.91e-05	0.000883022	0.00106011	0.000704389	3.24146	1.69664	0.081295	1.15819	unchanged
meta_307	Papaverine	0.8615			MS2 reverse	339.155	197.237	0.000716715	0.0006908	0.00063463	0.000343937	0.000251192	0.000313681	0.000571559	0.000836783	0.000471649	2.06863	1.04868	0.0891878	1.19648	unchanged
meta_308					Unmapped	340.882	363.688	0.000554569	0.00055751	0.000499032	0.000571305	0.000541943	0.000551674	0.000624198	0.000614232	0.000514779	1.05303	0.0745437	0.49117	0.549841	unchanged
meta_309					Unmapped	340.882	376.758	0.000497419	0.000387967	0.000391749	0.000471784	0.000419278	0.000413194	0.000463382	0.000503342	0.000449906	1.08616	0.119236	0.203462	0.885804	unchanged
meta_310	(-)-Usnic acid	0.6714			MS2 forward	344.089	273.645	9.38e-05	6.65e-05	5.99e-05	7.01e-05	6.08e-05	6.73e-05	9.93e-05	9.95e-05	8.3e-05	1.42127	0.507177	0.0208317	1.32956	up
meta_311			N-(1-Deoxy-1-fructosyl)tyrosine;	-2.08873271918592;	MS1 mz matched	344.134	321.802	0.000294515	0.000267192	0.000219315	0.000147924	0.000142373	0.000143329	0.000185308	0.000241608	0.000250937	1.56322	0.64452	0.0570076	1.29945	unchanged
meta_312			Triazolam;Boscalid	-10.5396113166094;-0.924515751021385	MS1 mz matched	344.206	329.197	0.000325377	0.000333977	0.000405339	0.000836777	0.000733169	0.00096459	0.000368303	0.000342677	0.000245834	0.377511	-1.40541	0.00550184	1.39578	down
meta_313			Oxadiazon	2.88656	MS1 mz matched	346.222	327.712	0.000135961	0.000144704	0.000174421	0.00029993	0.000257837	0.000319382	0.000114383	0.000101563	0.000126063	0.38991	-1.35879	0.00482801	1.42	down
meta_314			Lepidine F;Lepidine E;Lepidine D;Lepidine B;Gibberellin A3;Gibberellic acid;Gibberellin;Antheridic acid;Antheridiogen-An;Hallactone A;Polactone A;Strigol;Cyropicrin;Molephantin;Saupirin;Gibberellin A29-catabolite;Gibberellin A6;Gibberellin A34-catabolite	20.1309877339336;20.1309877339336;20.1309877339336;20.1309877339336;24.1057416965263;24.1057416965263;24.1057416965263;24.1057416965263;24.1057416965263;24.1057416965263;24.1057416965263;24.1057416965263;24.1057416965263;24.1057416965263;24.1057416965263	MS1 mz matched	347.15	233.845	0.000427679	0.000339263	0.000323695	0.000234572	0.000200868	0.000200293	0.000526584	0.000594599	0.000255311	2.16521	1.11451	0.138478	1.11103	unchanged
meta_315	Adenosine monophosphate (AMP)	0.9996			MS2 forward	348.07	422.188	0.00053089	0.000473239	0.00033291	0.000403282	0.000337123	0.000213103	0.00071399	0.000767095	0.000763077	2.35359	1.23486	0.0109323	1.40395	up
meta_316					Unmapped	349.273	47.9745	0.000301442	0.000367357	0.000288266	0.000456312	0.000413604	0.000470847	0.000328841	0.000303374	0.00033468	0.721152	-0.471624	0.00693977	1.38649	down
meta_317			N-(1-Deoxy-1-fructosyl)phenylalanine;	-2.45161123167569;	MS1 mz matched	350.121	284.023	0.000148384	0.000117224	0.000113836	7.12e-05	6.73e-05	6.22e-05	0.000186739	0.000214474	0.000173427	2.86203	1.51704	0.00717819	1.4262	up
meta_318					Unmapped	350.327	34.5975	8.02e-05	8.48e-05	7.62e-05	0.000102412	6.81e-05	4.94e-05	7.27e-05	6.09e-05	7.63e-05	0.954595	-0.0670399	0.85372	0.145693	unchanged
meta_319					Unmapped	351.001	371.193	0.00410857	0.00411845	0.00385112	0.00491613	0.00427472	0.00509889	0.00537716	0.00562889	0.00409599	1.05684	0.0797636	0.648126	0.355852	unchanged
meta_320	L-Citrulline	0.9667			MS2 reverse	351.19	435.312	8.17e-05	8.3e-05	7.27e-05	8.6e-05	5.91e-05	6.04e-05	9.33e-05	9.55e-05	7.92e-05	1.30356	0.382452	0.126506	1.04244	unchanged
meta_321			Resolvin E1;(ent-6alpha,7alpha,12alpha)-6,7,12-Trihydroxy-16-kauren-19-oic acid;Oryzalic acid B;15-Epi-lipoxin B5;15-Keto-prostaglandin E2;Oryzalic acid A;5,12,18R-TriHEPE;8-iso-15-keto-PGE2;Prostaglandin D3;15-Oxo-lipoxin A4;PGH3;Prostaglandin E3;12-Oxo-20-hydroxy-leukotriene B4;20-oxo-leukotriene B4;(5Z,13E)-11alpha-Hydroxy-9,15-dioxoprost-13-enoate;(5Z)-(15S)-11alpha-Hydroxy-9,15-dioxoprosta-1…	8.30874508403082;8.30874508403082;8.30874508403082;8.30874508403082;8.30874508403082;8.30874508403082;8.30874508403082;8.30874508403082;8.30874508403082;8.30874508403082;8.30874508403082;8.30874508403082;8.30874508403082;8.30874508403082;8.37756164675343;8.37756164675343;8.37756164675343;8.37756164675343;8.37756164675343;8.37756164675343;8.37756164675343;8.37756164675343;8.37756164675343	MS1 mz matched	351.212	445.682	0.00402999	0.00371336	0.00337793	0.00342248	0.00360047	0.00376707	0.00700433	0.00743276	0.00566581	1.8631	0.897706	0.024879	1.3721	up
meta_322					Unmapped	352.244	264.67	0.00096271	0.000799661	0.000786789	0.00100952	0.00108951	0.00109561	0.0010664	0.00100798	0.000493728	0.803879	-0.314949	0.369683	0.718377	unchanged
meta_323			Indole-3-acetic-acid-O-glucuronide;Pretetramid;Pretetramide	13.9478708289496;9.67807312979543	MS1 mz matched	352.32	35.6185	0.000363216	0.000315137	0.000310392	0.000585038	5.69e-05	5.21e-05	0.000164014	0.000728532	0.000267114	1.67098	0.740697	0.565031	0.441061	unchanged
meta_324			(S)-5-Diphosphomevalonic acid;(R)-Mevalonic acid-5-pyrophosphate;14-Dihydroxycornestin;Cornexistin;Monocerin	16.5521592617192;16.5521592617192;-12.9817022904989;-12.9817022904989	MS1 mz matched	353.093	380.135	0.000331594	0.000253214	0.000255905	0.000276186	0.000235886	0.00024525	0.000415513	0.000434447	0.000353982	1.58974	0.668789	0.0125392	1.36579	up
meta_325			dUDP;Nisoldipine	-4.63724148023559;-8.75919780174839	MS1 mz matched	353.146	382.852	0.000155607	0.000110655	0.000107008	8.96e-05	7.37e-05	7.17e-05	9.51e-05	0.000114558	0.000122293	1.41205	0.497787	0.0362019	1.24313	up
meta_326	Lys-Trp	0.8822			MS2 reverse	355.172	391.185	0.000114878	0.000130208	0.00013817	0.00017144	0.00016825	0.000215411	0.000157651	0.000150996	0.000164818	0.852935	-0.229492	0.210494	0.953656	unchanged
meta_327			2-O-p-Coumaroylhydroxycitric acid;Bufadienolide	-8.96107074426263;18.7022996653508	MS1 mz matched	355.263	213.259	0.000162645	0.000144222	0.000122915	0.000172363	0.00014567	0.000151254	2.51e-05	2.12e-05	1.63e-05	0.133351	-2.9067	0.001747	1.44138	down
meta_328					Unmapped	356.279	34.999	0.000288036	0.000271228	0.000260323	0.000103657	0.000162598	0.000127114	0.000318702	0.000228781	0.000202815	1.90736	0.93158	0.0580973	1.21149	unchanged
meta_329			Dopexamine;Prostaglandin F1alpha;(13E,15S)-9alpha,11alpha-9,11,15-Trihydroxyprost-13-en-1-oic acid	7.88330821324777;-19.9668047975981	MS1 mz matched	357.249	532.438	0.00028125	0.000296387	0.000390684	0.000597082	0.000596874	0.000762019	0.000230557	0.000246967	0.000241292	0.367497	-1.44419	0.0167417	1.40433	down
meta_330			2',7-Dihydroxy-4'-methoxy-8-prenylflavan;5-Deoxymyricanone;2,2-Bis[4-(2,3-epoxypropoxy)phenyl]propane;2',4'-Dihydroxy-7-methoxy-8-prenylflavan;4',7-Dihydroxy-2'-methoxy-3'-prenylisoflavan;Bisphenol A diglycidyl ether;2,2-Bis(4-glycidyloxyphenyl)propane;16beta-Hydroxy-3,11-dioxopreg-4,17(20)-dien-21-oic acid, gamma-lactone	13.3484255353253;13.3484255353253;13.3484255353253;13.3484255353253;13.3484255353253;13.2287769995878;13.2287769995878	MS1 mz matched	358.206	251.047	8.7e-05	7.27e-05	6.09e-05	3.85e-05	4.16e-05	3.62e-05	5.57e-05	4.37e-05	3.21e-05	1.12985	0.176129	0.540014	0.488937	unchanged
meta_331			Oxybutynin;Dihydroretrofractamide B;Oxybutynin;Songorine;Zongorine;pellonine	-24.9228513364193;-24.9228513364193;-24.9399267250791;-24.9399267250791	MS1 mz matched	358.221	323.947	6.87e-05	6.9e-05	7.84e-05	0.000130674	0.000125826	0.000125864	5.88e-05	5.4e-05	4.97e-05	0.425195	-1.2338	8.02e-05	1.448	down
meta_332	Sucrose	0.9297			MS2 forward	360.149	356.483	4.68e-05	4.34e-05	4.79e-05	5.77e-05	4.08e-05	4.6e-05	3.58e-05	4.52e-05	4.09e-05	0.843308	-0.245869	0.273108	0.799545	unchanged
meta_333	Cellobiose	0.9657			MS2 forward	360.149	382.567	0.000208893	0.000215972	0.000179543	0.00029361	0.00021073	0.000213691	8.95e-05	0.000149901	0.000230373	0.654204	-0.612187	0.17717	0.933706	unchanged
meta_334			Loxtidine;Lavoltidine	14.0892	MS1 mz matched	360.237	314.444	2.81e-05	2.71e-05	3.29e-05	4.26e-05	4.83e-05	7.77e-05	1.44e-05	1.55e-05	1.53e-05	0.268236	-1.89843	0.0632757	1.28598	unchanged
meta_335					Unmapped	362.1	273.844	0.00118518	0.00105805	0.00100924	0.000874952	0.000806226	0.000839635	0.0015534	0.00167774	0.00133544	1.81155	0.857225	0.0177592	1.3928	up
meta_336			1-Guanidino-1-deoxy-scyllo-inositol 4-phosphate;N-Amidino-scyllo-inosamine 4-phosphate	-4.98227	MS1 mz matched	362.095	376.114	0.000144538	0.000121043	0.000109684	0.000289212	0.000192635	0.000234533	0.0001666	0.000224909	0.000112702	0.70383	-0.506701	0.175288	0.922347	unchanged
meta_337			Citrusinine I;Citpressine I;Sphinganine;Dihydrosphingosine;2-Amino-1,3-dihydroxyoctadecane	9.95705191621057;9.95705191621057;-3.65086935480593	MS1 mz matched	362.326	54.8025	0.00263243	0.00329789	0.00304335	0.00254901	0.00252493	0.00221836	0.00372156	0.0036796	0.0039883	1.56185	0.643252	0.000716458	1.42234	up
meta_338			Nb-Palmitoyltryptamine;(25S)-26-Oxocholest-4-en-3-one;(25R)-26-Oxocholest-4-en-3-one	-16.8553832768925;11.297491831304;11.297491831304	MS1 mz matched	363.31	35.468	9.26e-05	0.000110286	7.94e-05	8.46e-05	7.74e-05	7.53e-05	8.56e-05	6.98e-05	0.000116744	1.14678	0.197593	0.49067	0.552623	unchanged
meta_339			Bumetanide;10-Hydroxycamptothecin	-10.9154039236836;-1.59816141414594	MS1 mz matched	365.105	381.561	0.000441656	0.000349383	0.000335075	0.000472666	0.000370561	0.00046598	0.00024459	0.000208049	0.000319309	0.58963	-0.762119	0.0182463	1.29015	down
meta_340			Gibberellin A123;3b,8b-Dihydroxy-6b-angeloyloxy-7(11)-eremophilen-12,8-olide;3b,8a-Dihydroxy-6b-angeloyloxy-7(11)-eremophilen-12,8-olide;3b-Hydroxy-6b-(2,3-epoxy-2-methylbutanoyloxy)-7(11)-eremophilen-12,8b-olide;Eremopetasitenin A1;12-Oxo-20-carboxy-leukotriene B4;5-(4'-Hydroxyphenyl)-gamma-valerolactone-4'-O-glucuronide;Blumealactone A;Cinncassiol C2;Gibberellin A97;Gibberellin A74;3b,9b-Dihydr…	6.6212947781838;6.6212947781838;6.6212947781838;6.6212947781838;6.6212947781838;6.6212947781838;6.6212947781838;6.6212947781838;6.6212947781838;6.6212947781838;6.6212947781838;6.6212947781838;6.6212947781838;6.6212947781838;6.58999210839105;6.58999210839105;6.58999210839105;6.58999210839105;6.58999210839105;6.58999210839105;6.58999210839105;6.58999210839105	MS1 mz matched	365.203	416.308	0.00156184	0.00142283	0.0015004	0.00126687	0.00108652	0.00116768	0.00208201	0.00243621	0.0024088	1.9673	0.976219	0.00368023	1.42037	up
meta_341	Kynuramine	0.6527			MS2 reverse	367.15	286.674	0.000975658	0.000753601	0.000779117	0.000833293	0.000646563	0.000821788	0.000610659	0.000858358	0.000842934	1.00448	0.00644528	0.974449	0.030037	unchanged
meta_342					Unmapped	367.284	48.1	0.000714367	0.000744836	0.000713166	0.00117964	0.00118607	0.00128896	0.00100032	0.000926153	0.00111298	0.831664	-0.265928	0.0420318	1.23022	down
meta_343	Dihydrocapsaicin	0.8384			MS2 reverse	368.244	37.52	0.0001954	0.000214581	0.000122302	0.000390266	0.000431437	0.000341255	3.52e-05	0.000151509	1.54e-05	0.173779	-2.52467	0.00557085	1.38576	down
meta_344	Tyr-Glu	0.9185			MS2 reverse	371.144	298.697	0.000172984	0.000141414	0.000126541	0.00018989	0.000145127	0.000156333	0.00012853	0.000165413	0.000119803	0.842061	-0.248003	0.253303	0.801288	unchanged
meta_345			dUDP;Nisoldipine	-4.63724148023559;-8.75919780174839	MS1 mz matched	371.156	382.852	0.000939669	0.000758384	0.000704266	0.000625302	0.000434947	0.000428734	0.000613388	0.000703333	0.00074968	1.38779	0.472793	0.0765193	1.14436	unchanged
meta_346			Dodecanedioylcarnitine;Myxalamid D	18.755704781513;-22.1335325859196	MS1 mz matched	374.253	224.921	8.15e-05	7.12e-05	7.27e-05	0.000150443	0.000125924	0.000181093	8.79e-05	7.6e-05	5.58e-05	0.480288	-1.05803	0.0200938	1.31792	down
meta_347					Unmapped	374.963	371.077	0.00738894	0.00720089	0.00679406	0.00850684	0.0075376	0.00884078	0.00943201	0.00974483	0.00710732	1.05622	0.0789046	0.648665	0.357231	unchanged
meta_348			(S)-5-Diphosphomevalonic acid;(R)-Mevalonic acid-5-pyrophosphate;14-Dihydroxycornestin;Cornexistin;Monocerin	16.5521592617192;16.5521592617192;-12.9817022904989;-12.9817022904989	MS1 mz matched	375.075	380.135	0.000118271	9.27e-05	7.9e-05	8.72e-05	7.86e-05	8.81e-05	0.000149527	0.000170865	0.000129541	1.77234	0.825657	0.0259058	1.36089	up
meta_349			Haloxyfop methyl;Haloxyfop methyl ester	-19.9974	MS1 mz matched	376.051	285.998	0.000157185	0.0001476	0.000154733	0.000319078	0.000277132	0.000344858	8.06e-05	0.000118016	0.000154857	0.375566	-1.41286	0.00261622	1.39216	down
meta_350			Icaceine	13.3248	MS1 mz matched	376.258	34.7975	0.000833086	0.000691161	0.000732946	0.00116977	0.000701718	0.00046261	0.000846165	0.000892902	0.000777484	1.07817	0.108583	0.798512	0.212422	unchanged
meta_351					Unmapped	376.787	347.504	0.000302563	0.000246112	0.000207975	0.000316179	0.000253419	0.00028477	0.00021951	0.000218364	0.000209984	0.758288	-0.399182	0.0592269	1.28097	unchanged
meta_352	Riboflavin	0.9903			MS2 forward	377.145	205.911	8.1e-05	8.78e-05	7.25e-05	0.00011453	9.17e-05	0.000113148	6.06e-05	6.37e-05	5.81e-05	0.571265	-0.807769	0.021183	1.37882	down
meta_353			5-Nonadecyl-1,3-benzenediol;	-23.3736440106218;	MS1 mz matched	377.325	35.419	0.000140037	0.000119178	0.000119276	0.000110711	0.000293984	0.000219318	0.000116794	0.000102524	0.000134154	0.566449	-0.819983	0.229842	0.933773	unchanged
meta_354			6,9,12,15,18,21-Tetracosahexaenoic acid;	20.5329165044027;	MS1 mz matched	378.26	264.37	0.000128056	9.36e-05	7.73e-05	9.08e-05	0.000107812	9.94e-05	0.000177503	0.000185938	8.53e-05	1.50574	0.590471	0.257969	0.8865	unchanged
meta_355			S 1033;(5Z,9alpha,11alpha,13E)-9,11-Dihydroxyprosta-5,13-dien-1-oic acid monosodium salt	-21.3754	MS1 mz matched	378.263	42.421	0.000201748	0.000281487	0.000235523	0.000485356	0.000463343	0.000493129	0.000183256	8.27e-05	0.000107382	0.258919	-1.94943	0.0042667	1.43188	down
meta_356	D-erythro-Sphingosine-1-phosphate	0.9636			MS2 forward	380.255	275.008	0.000138114	0.000130201	0.000106728	0.000144331	0.000114962	0.000133918	0.00011953	0.000149324	0.000124517	1.00041	0.000586846	0.996827	0.00872789	unchanged
meta_357					Unmapped	380.9	376.784	0.000370583	0.000301629	0.000292995	0.000354475	0.000322959	0.000326746	0.000326904	0.000341685	0.000297067	0.961638	-0.0564349	0.481859	0.524652	unchanged
meta_358					Unmapped	384.081	273.753	0.000115962	0.000108386	9.79e-05	0.000107904	0.00010033	0.00010199	0.0001409	0.000161483	0.000148751	1.45422	0.540241	0.00867852	1.40349	up
meta_359			Dihydrozeatin-9-N-glucoside;Dihydrozeatin-7-N-dihydrozeatin;Dihydrozeatin-O-glucoside;Dihydrozeatin-O-glucoside	9.1768765647636;9.1768765647636;9.1768765647636;9.13407649927625	MS1 mz matched	384.198	243.272	0.000120591	0.000119725	9.89e-05	0.000103119	5.17e-05	7.35e-05	0.000165744	0.000140098	0.000184877	2.14892	1.10361	0.0119325	1.32401	up
meta_360			2,3-Butanediol apiosylglucoside;Schizandrin C;Wuweizisu C	1.69198940661303;16.9506085136894	MS1 mz matched	385.164	38.1575	0.000186818	0.000171535	0.000122441	9.94e-05	0.000128311	0.000114373	0.000193918	0.000146835	0.000174342	1.50568	0.590419	0.0311833	1.26707	up
meta_361			(7R)-7-(4-Carboxybutamido)cephalosporate;7-Glutarylaminocephalosporate	-1.03606	MS1 mz matched	387.087	380.848	0.000118388	8.5e-05	7.47e-05	9.52e-05	7.43e-05	8.41e-05	4.83e-05	4.23e-05	7.72e-05	0.661623	-0.595919	0.0990973	1.10037	unchanged
meta_362			Gibberellin A123;3b,8b-Dihydroxy-6b-angeloyloxy-7(11)-eremophilen-12,8-olide;3b,8a-Dihydroxy-6b-angeloyloxy-7(11)-eremophilen-12,8-olide;3b-Hydroxy-6b-(2,3-epoxy-2-methylbutanoyloxy)-7(11)-eremophilen-12,8b-olide;Eremopetasitenin A1;12-Oxo-20-carboxy-leukotriene B4;5-(4'-Hydroxyphenyl)-gamma-valerolactone-4'-O-glucuronide;Blumealactone A;Cinncassiol C2;Gibberellin A97;Gibberellin A74;3b,9b-Dihydr…	6.6212947781838;6.6212947781838;6.6212947781838;6.6212947781838;6.6212947781838;6.6212947781838;6.6212947781838;6.6212947781838;6.6212947781838;6.6212947781838;6.6212947781838;6.6212947781838;6.6212947781838;6.6212947781838;6.58999210839105;6.58999210839105;6.58999210839105;6.58999210839105;6.58999210839105;6.58999210839105;6.58999210839105;6.58999210839105	MS1 mz matched	387.176	416.118	0.00012296	0.000104928	9.68e-05	6.14e-05	4.98e-05	5.22e-05	0.000155445	0.000199019	0.000153026	3.10627	1.63518	0.0129353	1.40518	up
meta_363			Porson;Gingerenone B;Isogingerenone B;Burseran;(+)-Burseran;(+)-Eudesmin;Pinoresinol dimethyl ether	5.33802292691858;5.33802292691858;5.33802292691858;5.43797868774439;5.43797868774439	MS1 mz matched	387.18	38.161	0.0104297	0.010383	0.0104857	0.0122378	0.00925696	0.00814818	0.0122851	0.010002	0.0110319	1.12401	0.168658	0.440893	0.58714	unchanged
meta_364			dUDP;Nisoldipine	-4.63724148023559;-8.75919780174839	MS1 mz matched	389.166	382.852	0.000705378	0.000614097	0.000548815	0.000467995	0.000344928	0.000346213	0.000420686	0.000528375	0.000596238	1.33315	0.414838	0.123894	1.02326	unchanged
meta_365					Unmapped	390.994	370.681	0.000357752	0.000411667	0.000349261	0.00045622	0.000382764	0.000491849	0.000492459	0.000497221	0.000392952	1.03892	0.0550867	0.73073	0.262903	unchanged
meta_366			Sinensetin;Isosinensetin;Homoeriodictyol 4'-isobutyrate;Cyclokievitone hydrate;3',4',5',7,8-Pentamethoxyflavone;Auranetin;Sesamolinol;Tangeritin;Oxidihydroartocarpesin;3,4',5,6,8-Pentamethoxyflavone;Sinensetin;5,6,7,3',4'-Pentamethoxyflavone;Tangeretin;5,6,7,8,4'-Pentamethoxyflavone;Sesamolinol;(1'S)-Averantin;1,3,6,8-Tetrahydroxy-[(1S)-2-hydroxyhexyl]-9,10-anthraquinone	19.0717585138921;19.0717585138921;19.0717585138921;19.0717585138921;19.0717585138921;19.0717585138921;19.0717585138921;19.0717585138921;19.0717585138921;19.0717585138921;19.0798205636391;19.0798205636391;19.0798205636391;19.0798205636391	MS1 mz matched	395.117	385.11	5.36e-05	4.95e-05	7.48e-05	0.000195267	0.000165059	0.000244529	1.42e-05	1.47e-05	8.9e-06	0.0624397	-4.00139	0.0142308	1.4116	down
meta_367	Vitamin D2 (Ergocalciferol)	0.7834			MS2 reverse	396.347	47.2035	9.16e-05	8.96e-05	7.89e-05	2.83e-05	8.3e-05	5.26e-05	7.6e-05	2.63e-05	7.75e-05	1.09778	0.134592	0.828476	0.161485	unchanged
meta_368			Haloxyfop methyl;Haloxyfop methyl ester	-19.9974	MS1 mz matched	398.032	286.042	4.85e-05	3.53e-05	3.35e-05	6.29e-05	5.41e-05	6.55e-05	4.22e-05	4.46e-05	4.59e-05	0.727124	-0.459727	0.0311516	1.33268	down
meta_369			9-Hexadecenoylcarnitine;trans-Hexadec-2-enoyl carnitine;Solanidine	16.6606593684422;16.6606593684422;-21.824180885353	MS1 mz matched	398.326	155.667	0.000340681	0.000283639	0.000255387	0.000389077	0.000300555	0.0003014	0.000238756	0.000242358	0.00024232	0.729982	-0.454068	0.0932064	1.21103	unchanged
meta_370			Isoxapyrifop	11.2551	MS1 mz matched	400.087	24.89	2.43e-05	4.01e-05	2.56e-05	0.000215687	0.000172464	0.000171107	1.07e-05	9.22e-06	4.62e-06	0.0439407	-4.5083	0.00603956	1.43291	down
meta_371	Diethyltoluamide	0.6102			MS2 reverse	400.305	35.705	0.000336181	0.000286164	0.000273812	8.88e-05	0.000174188	8.99e-05	0.000319441	0.000308392	0.000274165	2.55592	1.35384	0.0112282	1.37408	up
meta_372	L-Palmitoylcarnitine	0.9951			MS2 forward	400.342	154.393	0.00131992	0.00107848	0.000980622	0.000823419	0.000776422	0.000756305	0.00104627	0.00109442	0.000936048	1.30583	0.384971	0.0228067	1.339	up
meta_373			5-Hydroxyflavone;Flavonol 3-O-D-galactoside;Flavonol 3-O-beta-D-glucoside;Flavonol 3-O-D-glucoside;Isoflavone 7-O-beta-D-glucoside;4'-Demethylpodophyllotoxin;alpha-Peltatin;2-[4-(Acetyloxy)phenyl]-5,6,7,8-tetramethoxy-4H-1-benzopyran-4-one;Flavonol 3-O-D-glycoside;Flavonol 3-O-beta-D-glycoside;4'-Demethylepipodophyllotoxin;(-)-4'-Demethylepipodophyllotoxin;(5R,5aR,8aR,9S)-9-Hydroxy-5-(4-hydroxy-3…	20.224144220327;20.2681323757062;20.2681323757062;20.2681323757062;20.2681323757062;20.2681323757062;20.2681323757062;20.2681323757062;20.2681323757062	MS1 mz matched	401.124	318.655	0.00231855	0.0022221	0.00186173	0.00237216	0.00190038	0.00211923	0.00307036	0.00292907	0.00249366	1.32875	0.410073	0.0364028	1.22931	up
meta_374			Theaflagallin;Calcidiol;25-Hydroxyvitamin D3;Calcifediol;Calcifediol anhydrous;(3S,5Z,7E)-9,10-Seco-5,7,10(19)-cholestatriene-3,25-diol;7alpha-Hydroxycholest-4-en-3-one;24(S),25-Epoxycholesterol;Spirostan;(25S)-26-Hydroxycholest-4-en-3-one;(25R)-26-Hydroxycholest-4-en-3-one	11.8418147174857;15.5887295137608;15.5887295137608;15.5887295137608;15.5887295137608;15.5887295137608;15.5887295137608	MS1 mz matched	401.34	34.6805	0.000157156	0.000183079	0.00022943	0.000185784	0.000184817	0.000136766	7.21e-05	9.79e-05	7.55e-05	0.483784	-1.04757	0.0177685	1.34007	down
meta_375					Unmapped	402.882	376.886	0.000599894	0.000514456	0.000498777	0.000612897	0.000508747	0.000524694	0.00056697	0.000584634	0.000515632	1.01269	0.0181969	0.866462	0.134766	unchanged
meta_376			CDP;Myxochelin B	-15.8739450026963;-10.6653623507268	MS1 mz matched	404.178	392.55	5.5e-05	4.8e-05	7.07e-05	0.000166246	0.000144283	0.000198948	1.88e-05	2.03e-05	2.43e-05	0.124562	-3.00507	0.0106022	1.42108	down
meta_377			Porson;Gingerenone B;Isogingerenone B;Burseran;(+)-Burseran;(+)-Eudesmin;Pinoresinol dimethyl ether	5.33802292691858;5.33802292691858;5.33802292691858;5.43797868774439;5.43797868774439	MS1 mz matched	404.206	38.161	0.00645	0.00637237	0.00583682	0.00711541	0.0060799	0.00479763	0.00723414	0.00572526	0.00648809	1.08084	0.112152	0.581976	0.42156	unchanged
meta_378			Aminopentol;AP1	15.0933	MS1 mz matched	406.352	60.618	0.000438969	0.00030386	0.000310379	0.000316874	0.000268013	0.000208213	0.000386792	0.000337026	0.000398593	1.41522	0.501027	0.0517616	1.209	unchanged
meta_379			(R)-Apiumetin glucoside;omega-Salicoyisalicin;Edulisin VI;Naproxen O-glucuronide;Piceatannol 4'-glucoside;Afzelechin 7-apioside;Benzyl 2,6-dihydroxybenzoate 2-glucoside;Flacourtin;(E)-Oxyresveratrol 3'-O-b-D-glucoside;Astringin;Trichocarpin	14.9680007627372;14.9680007627372;14.9680007627372;14.9680007627372;14.9680007627372;14.9680007627372;14.9680007627372;14.9680007627372;14.9680007627372;14.9244176198181;14.9244176198181	MS1 mz matched	407.132	341.313	7.63e-05	7.42e-05	6.99e-05	0.000139784	9.61e-05	0.000119234	5.39e-05	6.19e-05	7.42e-05	0.53502	-0.902334	0.0319162	1.29508	down
meta_380			2,3,4,5,6-Penta-O-acetyl-D-glucose;Monotropein;Monotropein	-0.768562120138908;-0.768562120138908;-0.768562120138908	MS1 mz matched	408.368	34.8495	0.000135104	0.000138491	0.000148799	0.0001065	0.000132246	7.15e-05	0.000103947	0.00011198	0.000200882	1.34364	0.426144	0.389517	0.648969	unchanged
meta_381			Porson;Gingerenone B;Isogingerenone B;Burseran;(+)-Burseran;(+)-Eudesmin;Pinoresinol dimethyl ether	5.33802292691858;5.33802292691858;5.33802292691858;5.43797868774439;5.43797868774439	MS1 mz matched	409.162	38.1575	0.00035397	0.000321452	0.000291258	0.000296155	0.000263356	0.000253579	0.000454091	0.000384744	0.000447234	1.58171	0.661481	0.00693343	1.38129	up
meta_382			Proacaciberin	-12.2716	MS1 mz matched	409.186	247.386	0.000142789	0.000131129	0.000162775	0.0002098	0.000212064	0.000222956	0.000102609	0.000115391	0.000140827	0.556476	-0.845608	0.00755876	1.40918	down
meta_383					Unmapped	410.266	45.6275	0.000305187	0.000251622	0.000255266	0.000699648	0.000596016	0.000619568	0.000237912	0.000171658	0.000159988	0.297383	-1.7496	0.000483869	1.43096	down
meta_384					Unmapped	410.328	47.859	6.51e-05	5.79e-05	4.35e-05	7.85e-05	0.000795597	0.000826444	0.000265769	0.000260621	0.000244859	0.453527	-1.14074	0.332458	0.781069	unchanged
meta_385			dUDP;Nisoldipine	-4.63724148023559;-8.75919780174839	MS1 mz matched	411.148	382.829	0.000240405	0.000175131	0.000144713	0.000145677	9.63e-05	0.000104439	0.000128474	0.000156359	0.000157978	1.27842	0.354359	0.16294	0.97096	unchanged
meta_386					Unmapped	414.743	347.688	0.000179951	0.00016899	0.000150899	0.000232406	0.000174813	0.000187664	0.000159688	0.000154818	0.000113583	0.719618	-0.474697	0.073031	1.12284	unchanged
meta_387			Flusulfamide	22.5923	MS1 mz matched	414.955	370.137	0.00159192	0.00169602	0.00147315	0.00185457	0.00171648	0.00193078	0.00207729	0.0021585	0.00157737	1.05658	0.0794087	0.634069	0.378742	unchanged
meta_388			4-O-Methylmelleolide;Clausarinol;Eplerenone;Armillarin;Armillaripin;Magnoshinin;Eplerenone;Estra-1,3,5(10)-triene-3,6alpha,17beta-triol triacetate;Estra-1,3,5(10)-triene-3,6beta,17beta-triol triacetate	4.25225006273771;4.25225006273771;4.25225006273771;4.25225006273771;4.25225006273771;4.34568263673548;4.34568263673548;4.34568263673548;4.34568263673548	MS1 mz matched	415.211	37.461	0.00720555	0.00712287	0.00700151	0.00687612	0.00627183	0.00437504	0.00701668	0.00627269	0.00788193	1.2082	0.27286	0.25476	0.824211	unchanged
meta_389			CPA(18:2(9Z,12Z)/0:0);Atractyloside G	-1.86289991028958;-21.6220891261498	MS1 mz matched	417.241	45.623	0.000223241	0.000201264	0.00019405	0.000622555	0.00057042	0.000644585	6.03e-05	2.11e-05	6.68e-05	0.0806916	-3.63144	8.85e-05	1.4471	down
meta_390			Hericerin;Dehydroxypaxilline;Ethamoxytriphetol;4-Methoxy-alpha-[4-[2-(diethylamino)ethoxy]phenyl]-alpha-phenylbenzeneethanol;13-Desoxypaxilline;13-Deoxypaxilline	11.8214591934006;11.8214591934006;11.926172223457;11.926172223457	MS1 mz matched	420.258	44.065	8.86e-05	7.48e-05	0.000118724	0.000166929	0.000199631	5.96e-05	0.000137224	0.000211898	5.78e-05	0.954766	-0.0667808	0.921697	0.0716522	unchanged
meta_391			Nb-Palmitoyltryptamine;(25S)-26-Oxocholest-4-en-3-one;(25R)-26-Oxocholest-4-en-3-one	-16.8553832768925;11.297491831304;11.297491831304	MS1 mz matched	421.317	34.7955	0.000356988	0.000342334	0.000317615	0.00050365	0.000364089	0.000225176	0.000446378	0.000460687	0.000366456	1.16525	0.22064	0.541042	0.486192	unchanged
meta_392			N-Arachidonyl dopamine;Arachidonoyl dopamine;DA	-10.471	MS1 mz matched	422.289	46.553	9.04e-05	0.000101172	0.000117643	0.000125102	0.000100515	0.000104218	0.000148702	0.00011266	9.83e-05	1.09028	0.124704	0.597384	0.408005	unchanged
meta_393			Linoleyl carnitine;Linoelaidyl carnitine;Xanthommatin	15.5446683911307;15.5446683911307;21.1169707026906	MS1 mz matched	424.341	152.659	0.000857084	0.00073485	0.000648775	0.000500882	0.000446997	0.000460129	0.000474087	0.000489059	0.000528995	1.05975	0.0837282	0.290769	0.758164	unchanged
meta_394					Unmapped	424.362	36.7965	0.000345811	0.000312481	0.000301691	0.000240823	0.000259447	0.000207462	0.000271062	0.000268187	0.000395667	1.321	0.401633	0.206016	0.940102	unchanged
meta_395					Unmapped	424.864	363.812	0.000287454	0.000259888	0.000260713	0.000261296	0.000267347	0.000285625	0.000353383	0.000300937	0.000300675	1.17283	0.229989	0.100334	1.12477	unchanged
meta_396					Unmapped	424.864	376.783	0.000280172	0.000177437	0.000189782	0.000226733	0.000204276	0.000199094	0.000225658	0.000225964	0.000188118	1.01529	0.0218969	0.843919	0.15513	unchanged
meta_397	Cholic acid	0.9679			MS2 forward	426.321	213.139	0.00107622	0.00106621	0.000881913	0.00119823	0.00102186	0.0011317	0.000130435	0.000124868	0.000137527	0.1172	-3.09296	0.00259694	1.44497	down
meta_398			11Z-Octadecenylcarnitine;Elaidic carnitine;Vaccenyl carnitine;Oleoylcarnitine;5,12-Dihydroxanthommatin	1.15434210050728;1.15434210050728;1.15434210050728;1.15434210050728;6.11263613539542	MS1 mz matched	426.357	151.034	0.001538	0.00136977	0.00130133	0.00111386	0.00118334	0.00103111	0.0010094	0.00102858	0.00111573	0.94754	-0.0777415	0.352887	0.678818	unchanged
meta_399	Stearoylcarnitine	0.9818			MS2 forward	428.372	150.067	0.000730837	0.000612143	0.000615217	0.000361147	0.000454231	0.000350943	0.000690845	0.000719398	0.000524317	1.65869	0.730041	0.0327704	1.27883	up
meta_400					Unmapped	430.378	32.5505	0.00160248	0.00155344	0.00142417	0.000315517	0.000495783	0.000295809	0.00162428	0.00262805	0.000985709	4.73127	2.24223	0.0998424	1.19234	unchanged
meta_401			MG(0:0/24:6(6Z,9Z,12Z,15Z,18Z,21Z)/0:0);Australigenin;25-Hydroxyvitamin D3-26,23-lactol;24-Oxo-1alpha,25-dihydroxyvitamin D3;Schidigeragenin C;7 alpha-Hydroxy-3-oxo-4-cholestenoate;MG(24:6(6Z,9Z,12Z,15Z,18Z,21Z)/0:0/0:0);Barogenin;Nuatigenin;(20S,22S,25S)-22,25-Epoxyfurost-5-ene-3beta,26-diol;Convallamarogenin;Hecogenin;Ruscogenin;2,22-Dideoxy-3-dehydroecdysone;7alpha-Hydroxy-3-oxo-4-cholestenoat…	15.0522308132839;15.0522308132839;15.0522308132839;15.0522308132839;15.0522308132839;15.0522308132839;15.0522308132839;15.0522308132839;15.0750055251715;15.0750055251715;15.0750055251715;15.0750055251715;15.0750055251715;15.0750055251715;15.0750055251715	MS1 mz matched	431.315	48.327	0.000144511	0.000154753	0.000202583	0.0002001	0.000152877	0.0001017	0.000128297	0.000114781	0.000150898	0.866496	-0.206735	0.559925	0.45702	unchanged
meta_402			(Acetyloxy)triphenylstannane;Chlorimuron-ethyl;Chlorimuron ethyl	19.5565551127713;-2.6567474986314	MS1 mz matched	432.074	29.968	0.000128232	0.000109316	0.000110278	0.000364375	0.000339426	0.000451214	2.24e-05	1.62e-05	1.62e-05	0.0474347	-4.39791	0.00824442	1.42937	down
meta_403			4-O-Methylmelleolide;Clausarinol;Eplerenone;Armillarin;Armillaripin;Magnoshinin;Eplerenone;Estra-1,3,5(10)-triene-3,6alpha,17beta-triol triacetate;Estra-1,3,5(10)-triene-3,6beta,17beta-triol triacetate	4.25225006273771;4.25225006273771;4.25225006273771;4.25225006273771;4.25225006273771;4.34568263673548;4.34568263673548;4.34568263673548;4.34568263673548	MS1 mz matched	432.237	37.511	0.00558833	0.00550299	0.0052857	0.00571173	0.0052303	0.00396444	0.00608388	0.00489903	0.00549209	1.10523	0.144341	0.455671	0.561748	unchanged
meta_404					Unmapped	433.004	371.288	0.0084513	0.00818601	0.00774083	0.0101437	0.00853894	0.0104843	0.011133	0.0112748	0.00818402	1.04885	0.0688119	0.710551	0.288108	unchanged
meta_405			dUDP;Nisoldipine	-4.63724148023559;-8.75919780174839	MS1 mz matched	433.13	382.563	5.58e-05	3.46e-05	3.71e-05	3.14e-05	2.51e-05	3.23e-05	3.55e-05	4.61e-05	4.9e-05	1.46788	0.553733	0.0568929	1.20609	unchanged
meta_406			15beta-hydroxycyproterone acetate;Armillaricin;Zizybeoside I	-3.12770183036914;-3.12770183036914;13.4208558247559	MS1 mz matched	433.177	33.3065	6.99e-05	5.08e-05	5.73e-05	0.000951573	0.000759971	0.000730201	7.43e-05	4.83e-05	9.23e-05	0.0880445	-3.50562	0.00707925	1.42684	down
meta_407					Unmapped	436.341	36.465	0.000175372	0.000204482	0.000191069	0.000266453	0.000225732	0.000175149	0.000184392	0.000163473	0.000198893	0.819319	-0.287503	0.264427	0.838324	unchanged
meta_408			4-O-Methylmelleolide;Clausarinol;Eplerenone;Armillarin;Armillaripin;Magnoshinin;Eplerenone;Estra-1,3,5(10)-triene-3,6alpha,17beta-triol triacetate;Estra-1,3,5(10)-triene-3,6beta,17beta-triol triacetate	4.25225006273771;4.25225006273771;4.25225006273771;4.25225006273771;4.25225006273771;4.34568263673548;4.34568263673548;4.34568263673548;4.34568263673548	MS1 mz matched	437.192	37.4585	0.000188754	0.000204257	0.000157058	0.000228275	0.000161184	0.000163552	0.000303886	0.000261489	0.000259103	1.49089	0.57617	0.0330825	1.25543	up
meta_409					Unmapped	438.378	36.172	0.000504482	0.000466343	0.000467398	0.000399499	0.000407499	0.000274838	0.00048543	0.000422139	0.000553048	1.35013	0.433097	0.0930393	1.07711	unchanged
meta_410			CPA(18:2(9Z,12Z)/0:0);Atractyloside G	-1.86289991028958;-21.6220891261498	MS1 mz matched	439.221	45.833	0.000103869	7.72e-05	9.11e-05	0.000297273	0.000248964	0.000283779	3.88e-05	5.96e-05	4.66e-05	0.174661	-2.51737	0.00122368	1.43909	down
meta_411					Unmapped	439.925	370.647	0.000715101	0.000668466	0.000650062	0.000825081	0.000673117	0.000821071	0.000854	0.000850479	0.000673736	1.02542	0.0362094	0.813237	0.182019	unchanged
meta_412			Propylene glycol alginate;	-19.4632325013163;	MS1 mz matched	441.144	447.861	7.88e-05	7.14e-05	5.25e-05	6.84e-05	7.04e-05	6.81e-05	8.74e-05	0.000107438	0.000106495	1.45602	0.542034	0.0390625	1.343	up
meta_413			Quercetin-4'-glucuronide;Quercetin 3'-O-glucuronide;Quercetin 4'-glucuronide;Quercetin 3-O-glucuronide;Carpaine	17.1419086637046;17.1419086637046;17.1419086637046;17.1419086637046;-19.0226497045729	MS1 mz matched	443.351	33.4355	0.000135997	0.000134556	0.000119727	0.000129671	0.000146048	0.000108621	0.00014886	0.000157737	7.02e-05	0.980465	-0.0284613	0.939208	0.0597581	unchanged
meta_414					Unmapped	444.331	36.329	0.000596575	0.000438888	0.000394464	8.44e-05	0.000370188	7.12e-05	0.000351664	0.000466602	0.000448745	2.41014	1.26911	0.113912	1.11358	unchanged
meta_415			O-Hexanoyl-adnosine monophosphate	17.6024	MS1 mz matched	446.372	32.9355	0.00035178	0.00036629	0.000253612	0.000236528	0.0002686	0.000197334	0.000295207	0.00031273	0.000334697	1.3419	0.424278	0.0400122	1.254	up
meta_416					Unmapped	446.846	376.166	0.000311143	0.000247465	0.000249696	0.000320513	0.000252733	0.000268468	0.000286961	0.00031046	0.000284396	1.04764	0.0671487	0.593217	0.425493	unchanged
meta_417			11Z-Octadecenylcarnitine;Elaidic carnitine;Vaccenyl carnitine;Oleoylcarnitine;5,12-Dihydroxanthommatin	1.15434210050728;1.15434210050728;1.15434210050728;1.15434210050728;6.11263613539542	MS1 mz matched	448.341	149.689	0.00032043	0.000273521	0.000275587	0.000109246	0.000127196	8.78e-05	0.000175118	0.00017575	0.000298752	2.00332	1.00239	0.109675	1.14263	unchanged
meta_418			7,11,12-Triacetoxycoumestan;beta-Tocotrienol;gamma-Tocotrienol;6-Geranylgeranyl-2,3-dimethylbenzene-1,4-diol	-20.7150089987694;8.5299590440863;8.5299590440863;8.5299590440863	MS1 mz matched	449.281	32.709	4.61e-05	7.4e-05	4.28e-05	0.000169106	0.000136832	0.000143018	0.000191636	0.000217853	0.000141624	1.22754	0.295775	0.265499	0.832964	unchanged
meta_419			Squalene;Squalene;Spicene;Supraene;Diploptene;22(29)-Hopene;Hop-22(29)-ene;Fernene;Dammara-20,24-diene;Dammara-18(28),21-diene;C30 Botryococcene	-7.92317084567864;-8.04110613461904;-8.04110613461904;-8.04110613461904;-8.04110613461904;-8.04110613461904	MS1 mz matched	449.347	34.719	0.000184129	0.000205818	0.000156378	0.000245609	0.000117829	0.000159849	0.000185469	0.000181235	0.000187028	1.05818	0.0815823	0.81264	0.19681	unchanged
meta_420			15beta-hydroxycyproterone acetate;Armillaricin;Zizybeoside I	-3.12770183036914;-3.12770183036914;13.4208558247559	MS1 mz matched	450.202	33.4455	5.06e-05	6.75e-05	5.13e-05	5.98e-05	4.25e-05	2.38e-05	6.5e-05	4.9e-05	5.64e-05	1.3507	0.433711	0.292937	0.790916	unchanged
meta_421			Quercetin 7-xyloside;Quercetin 3-arabinoside;Avicularin;6-Hydroxyluteolin 6-xyloside;Fukinolic acid;Chlorohyssopifolin A	-4.40328596960104;-4.40328596960104;-4.40328596960104;-4.40328596960104;-4.40328596960104;-15.8953249084424	MS1 mz matched	452.117	23.7275	0.000100121	8.65e-05	0.000115575	0.000123598	7.47e-05	7.73e-05	6e-05	5.79e-05	5.26e-05	0.618654	-0.692796	0.155745	1.06942	unchanged
meta_422			LPA(0:0/18:2(9Z,12Z));LPA(18:2(9Z,12Z)/0:0);Oleoylglycerone phosphate	-0.783201418675525;-0.783201418675525;-0.690856945821702	MS1 mz matched	452.276	243.143	0.000122301	0.000102266	0.000144338	0.000346763	0.000321871	0.000424028	2.16e-05	3.23e-05	2.34e-05	0.0706626	-3.82291	0.00760452	1.42975	down
meta_423			4-O-Methylmelleolide;Clausarinol;Eplerenone;Armillarin;Armillaripin;Magnoshinin;Eplerenone;Estra-1,3,5(10)-triene-3,6alpha,17beta-triol triacetate;Estra-1,3,5(10)-triene-3,6beta,17beta-triol triacetate	4.25225006273771;4.25225006273771;4.25225006273771;4.25225006273771;4.25225006273771;4.34568263673548;4.34568263673548;4.34568263673548;4.34568263673548	MS1 mz matched	453.165	37.075	4.85e-05	5.72e-05	4.42e-05	3.6e-05	8.89e-05	5.12e-05	7.11e-05	7.84e-05	6.27e-05	1.20423	0.268114	0.530621	0.499097	unchanged
meta_424					Unmapped	454.114	330.156	3.83e-05	3.88e-05	2.86e-05	3.08e-05	1.22e-05	1.48e-05	5.49e-05	7.06e-05	4.79e-05	3.00381	1.58679	0.0127166	1.32239	up
meta_425	1-Palmitoyl-2-hydroxy-sn-glycero-3-phosphoethanolamine	0.7709			MS2 forward	454.292	186.361	0.000461266	0.000456086	0.000384269	0.000641234	0.000540883	0.000540067	0.000331111	0.000392474	0.000291089	0.589179	-0.763223	0.00647541	1.35679	down
meta_426			Bispyribac-sodium	-13.1896	MS1 mz matched	454.352	212.185	3.24e-05	2.6e-05	2.12e-05	3.85e-05	3.35e-05	5.03e-05	5.86e-06	1.03e-05	6.81e-06	0.187716	-2.41337	0.0166562	1.38727	down
meta_427					Unmapped	455.186	445.676	0.000122597	0.000113603	9.01e-05	8.45e-05	0.00010457	8.99e-05	0.000198504	0.000176438	0.000142935	1.85618	0.892337	0.0272242	1.33222	up
meta_428			Ganoderal B;Isomasticadienonic acid;Micromeric acid;Bryononic acid;beta-Elemonic acid;Katononic acid;3beta-3-Hydroxy-11-oxolanosta-8,24-dien-26-al;Masticadienonic acid;Ganoderiol F;Epoxyganoderiol B;9(11)-Dehydroglycyrrhetic acid;Tomentosolic acid;Glypallidifloric acid;Ganoderic acid Y;Mangiferonic acid;Desoxoglabrolide;Lucidal;Ursonic acid;Glycyrrhetaldehyde	-3.62984319414638;-3.62984319414638;-3.62984319414638;-3.62984319414638;-3.62984319414638;-3.62984319414638;-3.62984319414638;-3.62984319414638;-3.62984319414638;-3.62984319414638;-3.62984319414638;-3.62984319414638;-3.62984319414638;-3.62984319414638;-3.62984319414638;-3.62984319414638;-3.62984319414638;-3.62984319414638;-3.64018772532832	MS1 mz matched	455.343	264.514	2.78e-05	3.04e-05	2.81e-05	6.73e-05	3.86e-05	5.71e-05	4.72e-05	3.26e-05	2.11e-05	0.619109	-0.691735	0.141688	0.982612	unchanged
meta_429			(22E, 24x)-Ergosta-4,6,8,22-tetraen-3-one;	5.31240873692114;	MS1 mz matched	456.331	246.975	0.000157794	0.000127838	0.000130421	0.000143102	0.00014567	0.000156784	0.000139459	0.000160913	0.000187379	1.0947	0.130536	0.420026	0.636559	unchanged
meta_430			3-(3,5-Diiodo-4-hydroxyphenyl)lactate;3-(3,5-Diiodo-4-hydroxyphenyl)lactate	17.5128765728593;17.5128765728593	MS1 mz matched	456.965	371.193	0.00760267	0.00734181	0.00679957	0.00900808	0.00759447	0.00902029	0.00954852	0.00997493	0.00727563	1.04591	0.0647525	0.709717	0.290694	unchanged
meta_431			CPA(18:2(9Z,12Z)/0:0);Atractyloside G	-1.86289991028958;-21.6220891261498	MS1 mz matched	458.266	45.1205	0.000209331	0.000194623	0.000203146	0.000435964	0.00038865	0.000489643	1.85e-05	0.000140847	0.000121681	0.21385	-2.22533	0.0025253	1.39886	down
meta_432					Unmapped	458.347	241.73	9.52e-05	9.06e-05	8.36e-05	9.12e-05	9.25e-05	7.25e-05	0.000114804	0.000111468	0.000120882	1.3548	0.438077	0.0282062	1.31933	up
meta_433			ORG 20599	2.97299	MS1 mz matched	460.269	37.4685	0.00117374	0.00137055	0.00112336	0.00138151	0.00105977	0.000955246	0.00138097	0.00104964	0.00121784	1.07417	0.103222	0.629577	0.368112	unchanged
meta_434			Sporidesmin J	-0.578791	MS1 mz matched	460.924	367.669	0.00125374	0.00132308	0.00119216	0.00141016	0.00130323	0.00141894	0.00162089	0.00152925	0.00122421	1.05857	0.0821138	0.576893	0.44278	unchanged
meta_435			Riboflavin cyclic-4',5'-phosphate;Riboflavin cyclic-4',5'-phosphate	-22.9405078605993;-23.0544077174804	MS1 mz matched	461.079	27.206	5.43e-05	4.75e-05	4.63e-05	7.84e-05	5.89e-05	7.01e-05	2.93e-05	2.11e-05	1.98e-05	0.338189	-1.5641	0.00544665	1.39973	down
meta_436			Quercetin-4'-glucuronide;Quercetin 3'-O-glucuronide;Quercetin 4'-glucuronide;Quercetin 3-O-glucuronide;Carpaine	17.1419086637046;17.1419086637046;17.1419086637046;17.1419086637046;-19.0226497045729	MS1 mz matched	461.363	33.4425	0.000213457	0.00024583	0.000156264	0.000247118	0.000245896	0.000189497	0.000174906	0.000148678	0.000116542	0.644862	-0.632937	0.0342399	1.22952	down
meta_437					Unmapped	462.266	192.469	0.000547402	0.000507146	0.000466245	0.000661312	0.000521653	0.000573913	0.000562967	0.000468575	0.00132503	1.34134	0.423672	0.538898	0.497713	unchanged
meta_438			Taurodeoxycholic acid;Taurochenodesoxycholic acid;Tauroursodeoxycholic acid;Taurodeoxycholate;Taurodeoxycholic acid;Taurochenodeoxycholate;Taurochenodeoxycholic acid;Chenodeoxycholoyltaurine;Tauroursodeoxycholic acid	-1.51993776539994;-1.51993776539994;-1.51993776539994;-1.60225340924788;-1.60225340924788;-1.60225340924788	MS1 mz matched	464.282	122.97	0.000980944	0.00120539	0.00119212	0.000703191	0.000857936	0.0010218	0.00107958	0.00164724	0.00156862	1.66301	0.733799	0.0648406	1.19209	unchanged
meta_439			Gentamicin C2;Gentamicin C2b;Sagamicin;Gentamicin C2a	18.1307772967518;18.1307772967518;18.1307772967518	MS1 mz matched	464.313	172.636	0.000362199	0.000272827	0.000229962	5.8e-05	4.29e-05	5.14e-05	4.44e-05	4.67e-05	4.62e-05	0.900486	-0.151224	0.366824	0.718277	unchanged
meta_440					Unmapped	464.882	363.654	0.000602956	0.000590299	0.000534892	0.000546429	0.000538638	0.000620518	0.00066253	0.00064883	0.000562609	1.09872	0.13583	0.242393	0.821846	unchanged
meta_441					Unmapped	468.13	324.991	5.07e-05	5.43e-05	6.15e-05	0.000138129	8.87e-05	9.73e-05	5.56e-05	4.95e-05	4.02e-05	0.448396	-1.15716	0.05012	1.281	unchanged
meta_442	1-Myristoyl-sn-glycero-3-phosphocholine	0.9789			MS2 forward	468.308	184.323	0.000834828	0.00075443	0.000772514	0.00125723	0.00108497	0.00105721	0.000580703	0.000504592	0.000626627	0.503594	-0.989667	0.00356733	1.40726	down
meta_443			Lucidine B;Serratanine	1.21334	MS1 mz matched	468.388	38.7825	0.000480883	0.000501736	0.000474081	0.000345652	0.000415589	0.000279917	0.000466474	0.000443809	0.000566738	1.41863	0.504502	0.0558825	1.16343	unchanged
meta_444			16beta-16-Hydroxy-3-oxo-1,12-oleanadien-28-oic acid;Ganoderic acid DM;Isomasticadienonalic acid;Uralenolide;Isoglabrolide;Colupone;Glabrolide;3-Oxoglycyrrhetite	-21.2671160409611;-21.2671160409611;-21.2671160409611;-21.2671160409611;-21.2671160409611;-21.2671160409611;-21.2671160409611;-21.3527387022465	MS1 mz matched	469.322	264.592	0.00045216	0.000285259	0.000288176	0.000621859	0.000565488	0.000659622	0.000382517	0.000471971	0.000153917	0.545978	-0.873085	0.088286	1.18681	unchanged
meta_445			Trifluoperazine;Trifluoperazine	1.71159405363095;1.7192077006624	MS1 mz matched	471.181	419.743	3.97e-05	3.18e-05	2.54e-05	3.72e-05	3.19e-05	2.6e-05	3.27e-05	3.98e-05	3.62e-05	1.14408	0.194194	0.310687	0.748807	unchanged
meta_446					Unmapped	472.997	371.161	0.000586258	0.000599264	0.000527026	0.000712138	0.000603765	0.000721116	0.000792567	0.000733982	0.00052483	1.00705	0.0101354	0.960938	0.0371693	unchanged
meta_447			(Acetyloxy)triphenylstannane;	19.5565551127713;	MS1 mz matched	473.102	27.988	4.19e-05	3.88e-05	3.22e-05	3.86e-05	3.99e-05	5.64e-05	4.63e-05	7.08e-05	1.28e-05	0.962598	-0.0549943	0.931757	0.0675005	unchanged
meta_448			Netilmicin;Netilmicin	9.49441261447299;9.49167747739557	MS1 mz matched	476.305	100.05	0.000616915	0.000435366	0.000395207	0.00112772	0.000414181	0.000532247	0.000525629	0.000394052	0.000322377	0.598827	-0.739789	0.335462	0.751589	unchanged
meta_449			Sertaconazole;	20.5587408913689;	MS1 mz matched	476.743	347.533	0.000206782	0.000176521	0.000165917	0.000246933	0.000133448	0.00021697	0.000189104	0.0002155	0.000167176	0.957193	-0.0631188	0.833122	0.165114	unchanged
meta_450			8-Methylthiooctyl glucosinolate	-22.0477	MS1 mz matched	478.106	27.244	9e-05	8.73e-05	6.49e-05	0.000125139	6.86e-05	0.000106248	5.06e-05	3.38e-05	3.14e-05	0.38603	-1.37322	0.052717	1.25896	unchanged
meta_451	1-Oleoyl-L-.alpha.-lysophosphatidic acid	0.6795			MS2 reverse	478.292	185.698	0.00118072	0.00118687	0.00123551	0.00120883	0.00130957	0.00125976	0.000663083	0.000691481	0.000482666	0.486275	-1.04015	0.00394144	1.4188	down
meta_452			Gentamicin;Gentamicin C1	-1.26058981129799;-1.15835163357625	MS1 mz matched	478.316	243.968	4.6e-05	5.69e-05	4.63e-05	3.41e-05	4.28e-05	4.2e-05	6.44e-05	5.69e-05	7.52e-05	1.65206	0.724266	0.0229149	1.31568	up
meta_453	Tauroursodeoxycholic acid	0.8518			MS2 forward	482.291	122.951	0.000462997	0.000511367	0.000479708	0.000428871	0.000371949	0.000404243	0.000393334	0.000375092	0.000598707	1.13449	0.182046	0.532718	0.501102	unchanged
meta_454	1-Stearoyl-2-hydroxy-sn-glycero-3-phosphoethanolamine	0.9325			MS2 reverse	482.324	181.968	0.00115987	0.00102721	0.000986499	0.0014741	0.00135932	0.00131983	0.000643106	0.000647206	0.000701396	0.479553	-1.06024	0.00137999	1.43868	down
meta_455			1-O-Hexadecyl-lyso-sn-glycero-3-phosphocholine;1-O-Hexadecyl-2-lyso-sn-glycero-3-phosphocholine	12.5228	MS1 mz matched	482.359	183.153	0.00061143	0.000441924	0.000487025	0.000733106	0.000629876	0.000687198	0.000372378	0.000350589	0.000457687	0.575879	-0.796163	0.00289302	1.38944	down
meta_456			Sodium picosulfate	-7.86548	MS1 mz matched	482.404	38.1555	0.000687956	0.000641539	0.000676149	0.000544745	0.000551823	0.00047986	0.000697267	0.000631673	0.000743631	1.31473	0.394762	0.0176002	1.30918	up
meta_457			Demeclocycline;	17.209741574178;	MS1 mz matched	482.906	367.86	0.00111788	0.000998242	0.000990606	0.00110232	0.00106947	0.00119297	0.00128276	0.00130742	0.000995762	1.06574	0.0918534	0.547198	0.473952	unchanged
meta_458			(2,3-Dihydroxybenzoyl)adenylate	-0.862565	MS1 mz matched	484.326	48.813	0.000145143	0.000132213	0.000131164	3.61e-05	9.9e-05	3.99e-05	0.000234281	0.000304917	0.000251585	4.51902	2.17601	0.00224056	1.39788	up
meta_459			Penoxsulam	-17.4254	MS1 mz matched	484.361	233.107	9.7e-05	6.6e-05	6.94e-05	5.77e-05	5.84e-05	6.47e-05	7.24e-05	8.71e-05	7.87e-05	1.31721	0.397491	0.0280408	1.29957	up
meta_460			Stigmatellin Y	-1.03246	MS1 mz matched	485.289	34.754	0.000290532	0.000345697	0.000293955	0.00048342	0.000639171	0.000329566	5.68e-05	5.39e-05	9.6e-05	0.142302	-2.81297	0.040634	1.33136	down
meta_461					Unmapped	486.864	376.84	0.000567685	0.000441812	0.000419541	0.000571277	0.000452245	0.000517038	0.000530398	0.000509746	0.000456174	0.971281	-0.0420397	0.739615	0.257214	unchanged
meta_462					Unmapped	488.301	37.5095	0.000104597	0.000104388	0.000107963	0.000120172	0.00011232	4.44e-05	0.000136537	0.000103458	0.000154851	1.42593	0.511908	0.250702	0.828524	unchanged
meta_463					Unmapped	488.357	38.159	0.000604246	0.000479681	0.000495238	0.000175716	0.000632892	0.0001252	0.000382462	0.000646442	0.000742498	1.89697	0.923694	0.233616	0.850948	unchanged
meta_464	Cytidine 5'-diphosphocholine (CDP-choline)	0.9881			MS2 forward	489.114	425.716	1.8e-05	1.76e-05	1.01e-05	3.04e-05	4.17e-06	4.85e-06	1.07e-05	2.49e-05	9.87e-06	1.15326	0.205716	0.851483	0.15271	unchanged
meta_465			Rubraflavone D;Kanzonol L;	0.227766222966169;0.227766222966169;	MS1 mz matched	489.226	32.4075	8.86e-05	6.96e-05	8.66e-05	6.59e-05	6.83e-05	3.16e-05	7.21e-05	5.88e-05	0.00010919	1.44657	0.532638	0.271015	0.787325	unchanged
meta_466			16beta-16-Hydroxy-3-oxo-1,12-oleanadien-28-oic acid;Ganoderic acid DM;Isomasticadienonalic acid;Uralenolide;Isoglabrolide;Colupone;Glabrolide;3-Oxoglycyrrhetite	-21.2671160409611;-21.2671160409611;-21.2671160409611;-21.2671160409611;-21.2671160409611;-21.2671160409611;-21.2671160409611;-21.3527387022465	MS1 mz matched	491.304	264.822	0.000229149	0.000177	0.000176201	0.000288763	0.000201557	0.000225212	0.000250584	0.000202564	0.000133786	0.820278	-0.285815	0.376133	0.651799	unchanged
meta_467			Erinacine P;Mucronine B	16.0271047278611;13.2202878195537	MS1 mz matched	493.28	238.448	0.000148429	9.32e-05	0.000121191	0.000248128	0.000199173	0.000236989	0.000111416	0.000106419	0.000119485	0.492948	-1.02049	0.0119241	1.40458	down
meta_468					Unmapped	494.773	179.234	0.000876183	0.000691648	0.00058707	0.000798867	0.000860978	0.000890301	0.000599355	0.000579228	0.000570766	0.68598	-0.543761	0.00599553	1.42264	down
meta_469	1-Palmitoyl-sn-glycero-3-phosphocholine	0.988			MS2 forward	496.339	200.793	0.00100188	0.00111077	0.00103224	0.000960667	0.00128384	0.00114533	0.000755805	0.000685808	0.000767301	0.65163	-0.617876	0.0440107	1.30499	down
meta_470			Sodium folite	-2.54692	MS1 mz matched	496.42	37.5345	0.000332125	0.000345703	0.000346875	0.000295614	0.000310738	0.000211257	0.000307727	0.000258159	0.000630594	1.46339	0.549313	0.393827	0.673444	unchanged
meta_471			3,5-Di-O-galloyl-1,4-galactarolactone;	21.4369986014305;	MS1 mz matched	497.06	183.184	0.00161338	0.00146635	0.00128123	0.00172129	0.00145021	0.0015912	0.00185082	0.000689127	0.00151279	0.850932	-0.232885	0.566711	0.466491	unchanged
meta_472					Unmapped	497.966	371.37	0.00155206	0.00146834	0.00130672	0.00183983	0.00167541	0.00192855	0.00213863	0.00214772	0.00143972	1.05185	0.0729345	0.733365	0.272357	unchanged
meta_473			5,10-Methenyltetrahydrofolate	-8.76363	MS1 mz matched	498.468	371.37	0.000362121	0.000325001	0.000313537	0.000409094	0.000341068	0.000452405	0.000490751	0.000447156	0.000326364	1.05131	0.0721873	0.747065	0.247453	unchanged
meta_474					Unmapped	499.278	38.485	0.000147053	9.19e-05	0.000119051	0.000173267	0.000117883	9.64e-05	0.000163619	9.98e-05	0.000100939	0.940151	-0.089036	0.816047	0.180192	unchanged
meta_475	Taurochenodeoxycholate	0.9727			MS2 forward	500.303	122.439	0.00128194	0.00159551	0.00158489	0.000848593	0.00189652	0.0021826	0.00145163	0.00116847	0.00298009	1.13647	0.18456	0.764254	0.228895	unchanged
meta_476					Unmapped	501.065	286.004	0.000131003	0.000134214	0.000118436	0.00031097	0.000222271	0.00030016	6.4e-05	8.23e-05	0.000133993	0.336345	-1.57199	0.00759996	1.35815	down
meta_477			LysoPE(0:0/18:1(9Z));LysoPE(18:1(11Z)/0:0);LysoPE(0:0/18:1(11Z));LysoPE(18:1(9Z)/0:0);	-0.394949990140113;-0.394949990140113;-0.394949990140113;-0.394949990140113;	MS1 mz matched	502.292	182.538	0.000953176	0.000876273	0.000865258	0.0011044	0.000882382	0.000792764	0.000627939	0.000660984	0.000647346	0.696614	-0.521568	0.0920544	1.20855	unchanged
meta_478			Stigmatellin Y	-1.03246	MS1 mz matched	502.316	35.3575	0.000379694	0.000367252	0.000339327	0.00054775	0.000766578	0.000395931	1.21e-05	5.87e-05	0.000122258	0.112895	-3.14694	0.0337133	1.32711	down
meta_479			Pinotin A aglycone;Peonidin 3-O-glucoside;Peonidin-3-glucoside	4.31580469259505;7.76847526842417	MS1 mz matched	502.373	37.4925	0.000209635	0.000205976	0.000130731	0.000119069	0.0001459	0.000121315	0.000151484	0.000155812	0.000208719	1.33584	0.417751	0.12839	1.05947	unchanged
meta_480			16beta-16-Hydroxy-3-oxo-1,12-oleanadien-28-oic acid;Ganoderic acid DM;Isomasticadienonalic acid;Uralenolide;Isoglabrolide;Colupone;Glabrolide;3-Oxoglycyrrhetite	-21.2671160409611;-21.2671160409611;-21.2671160409611;-21.2671160409611;-21.2671160409611;-21.2671160409611;-21.2671160409611;-21.3527387022465	MS1 mz matched	507.276	264.337	4.35e-05	2.47e-05	4.15e-05	6.1e-05	3.9e-05	4.97e-05	4.05e-05	3.59e-05	2.96e-05	0.708125	-0.497925	0.13443	1.03976	unchanged
meta_481					Unmapped	510.788	58.1575	0.000471132	0.000723767	0.000740161	0.000646955	0.000660716	0.000855908	0.0011454	0.00105909	0.000868373	1.42027	0.506166	0.0480261	1.18796	up
meta_482					Unmapped	512.334	200.882	0.000345647	0.000368274	0.000327098	0.00041116	0.000345527	0.000338809	0.000236507	0.000299774	0.000329563	0.790369	-0.339402	0.101648	1.05621	unchanged
meta_483					Unmapped	512.414	40.5	0.000612062	0.000584818	0.000513621	0.000443187	0.000472905	0.000385981	0.00049985	0.000473941	0.000711834	1.29457	0.372474	0.226072	0.910564	unchanged
meta_484					Unmapped	515.007	371.37	0.00646619	0.00602323	0.00561503	0.00801639	0.00669111	0.00777719	0.008442	0.0088309	0.00620249	1.04406	0.0622061	0.742568	0.25896	unchanged
meta_485			Nb-trans-Feruloylserotonin glucoside;	11.414732755642;	MS1 mz matched	515.209	242.969	0.00558033	0.0050739	0.00497989	0.00295603	0.00188718	0.00191127	0.00552358	0.00488721	0.00432763	2.18202	1.12567	0.00572413	1.36234	up
meta_486			dl-alpha-Tocopheryl sodium phosphate	-6.38702	MS1 mz matched	515.315	48.153	9.98e-05	8.58e-05	7.68e-05	0.000105168	9.16e-05	9.65e-05	5.8e-05	5.85e-05	8.95e-05	0.702581	-0.509263	0.0937676	1.15212	unchanged
meta_487	Taurocholate	0.9866			MS2 forward	516.299	192.39	0.000446408	0.00038292	0.000355495	0.00051256	0.000461205	0.000394689	0.000440723	0.000332916	0.000987319	1.28682	0.363813	0.586287	0.440895	unchanged
meta_488	Taurodeoxycholic acid	0.9928			MS2 forward	517.33	150.43	0.00238857	0.00184351	0.00173792	0.00141045	0.001359	0.00139171	0.00108628	0.00109324	0.00207991	1.02362	0.0336744	0.930034	0.0723821	unchanged
meta_489					Unmapped	518.966	370.617	0.000272567	0.000283986	0.000253439	0.00031762	0.000269491	0.000349932	0.000373969	0.000390605	0.000262425	1.096	0.13225	0.562426	0.445212	unchanged
meta_490			LysoPC(18:2(9Z,12Z));	0.98299261136157;	MS1 mz matched	520.34	177.768	0.0892123	0.0739194	0.0674661	0.100403	0.0900839	0.0895329	0.0352655	0.0353812	0.030701	0.361931	-1.46621	0.000969359	1.44053	down
meta_491			Chryso-obtusin glucoside	0.310867	MS1 mz matched	521.158	35.533	9.72e-05	7.75e-05	7.46e-05	6.79e-05	4.83e-05	7.9e-05	6.86e-05	4.94e-05	3.79e-05	0.798953	-0.323818	0.360764	0.669501	unchanged
meta_492					Unmapped	521.927	371.032	0.00135392	0.00123281	0.00118183	0.00149084	0.0013424	0.00150285	0.00167878	0.00168859	0.00130028	1.07647	0.106302	0.488657	0.540428	unchanged
meta_493	Maltotriose	0.971			MS2 forward	522.202	440.537	0.000123277	0.00018751	0.000154019	0.000253871	0.000110008	9.28e-05	0.00011886	0.000121661	0.000263699	1.10413	0.142906	0.831916	0.166737	unchanged
meta_494	1-Oleoyl-sn-glycero-3-phosphocholine	0.9859			MS2 forward	522.354	200.55	0.000295662	0.000346299	0.000281766	0.000359149	0.00032359	0.000279241	0.000175819	0.000165498	0.000213161	0.576392	-0.794878	0.0118222	1.34721	down
meta_495			Luteolin 3'-(4''-acetylglucuronide);3-Methylellagic acid 8-(3-acetylrhamnoside);3-Methylellagic acid 8-(4-acetylrhamnoside);Gomphrenol 3-methylether 4'-glucuronide;Luteolin 3'-(3''-acetylglucuronide);3-Methylellagic acid 8-(2-acetylrhamnoside);N,N'-Diacetylchitobiose 6'-phosphate	-23.9890356229887;-23.9890356229887;-23.9890356229887;-23.9890356229887;-23.9890356229887;-23.9890356229887;9.51663051005732	MS1 mz matched	522.43	371.101	0.000300594	0.00031309	0.000278672	0.000359082	0.000308143	0.000346507	0.000385328	0.000332469	0.000281375	0.985637	-0.0208721	0.894665	0.10717	unchanged
meta_496	1-Stearoyl-2-hydroxy-sn-glycero-3-phosphocholine	0.9916			MS2 forward	524.37	174.055	0.0425855	0.0347347	0.0371045	0.0358009	0.0368635	0.0310677	0.0238993	0.0267212	0.0311152	0.787949	-0.343825	0.0577736	1.15923	unchanged
meta_497			DG(14:1(9Z)/14:1(9Z)/0:0);DG(14:1n5/0:0/14:1n5);	-13.325589628063;-13.325589628063;	MS1 mz matched	526.43	40.0225	0.000815953	0.000760137	0.000747417	0.00055916	0.000791787	0.000513782	0.000813366	0.000618609	0.000841372	1.21913	0.285852	0.289666	0.757358	unchanged
meta_498	Leu-Leu	0.9984			MS2 reverse	527.321	179.894	0.000259716	0.000306761	0.000211975	0.000436355	0.000401895	0.000329818	0.000240961	0.000287728	0.000299605	0.709114	-0.49591	0.0480125	1.22153	down
meta_499					Unmapped	530.346	35.239	0.000219786	0.000182494	0.000131002	0.000198022	0.000264476	0.000203392	2.35e-05	4.01e-05	6.81e-05	0.197767	-2.33813	0.00406126	1.39868	down
meta_500			LysoPC(O-18:0);	6.82195832309659;	MS1 mz matched	532.384	40.062	0.000739711	0.00053676	0.000495797	0.000179689	0.000633046	0.000180744	0.000518197	0.000615845	0.00103356	2.18183	1.12554	0.147964	0.970008	unchanged
meta_501					Unmapped	534.451	33.019	8.92e-05	6.6e-05	7.9e-05	7.28e-05	7.38e-05	3.76e-05	3.3e-05	6.99e-05	7.23e-05	0.950459	-0.0733033	0.869874	0.119688	unchanged
meta_502			Nb-trans-Feruloylserotonin glucoside;	11.414732755642;	MS1 mz matched	537.19	243.531	9.4e-05	8.06e-05	6.91e-05	5.1e-05	2.88e-05	2.28e-05	0.00010889	0.000101364	6.84e-05	2.71571	1.44133	0.022152	1.29234	up
meta_503			Taurallocholic acid;Taurocholic acid;Taurohyocholate;Tauro-b-muricholic acid;Tauroursocholic acid;Taurocholate;Taurocholic acid;Cholyltaurine;Taurohyocholate;N-(3alpha,6alpha,7alpha-Trihydroxy-5beta-cholan-24-oyl)taurine	0.633621726915636;0.633621726915636;0.633621726915636;0.633621726915636;0.633621726915636;0.582194512425449;0.582194512425449	MS1 mz matched	538.279	192.54	4.32e-05	3.25e-05	2.92e-05	4.1e-05	3.63e-05	0.000115445	2.34e-05	4.04e-05	0.0001	0.849728	-0.234926	0.794027	0.20236	unchanged
meta_504	1-Palmitoyllysophosphatidylcholine	0.8026			MS2 forward	538.385	173.38	0.000750668	0.000599866	0.000582743	0.000607829	0.00059467	0.000541769	0.000492561	0.000481571	0.000571506	0.886125	-0.174418	0.137265	1.00029	unchanged
meta_505			Spinatoside;3,4',5,6-Tetrahydroxy-3',7-dimethoxyflavone 3-glucuronide;Myricetin 3-(6-acetylgalactoside);3,3',5,6-Tetrahydroxy-4',7-dimethoxyflavone 3-glucuronide;	12.6336970560708;12.6336970560708;12.6336970560708;12.6336970560708;	MS1 mz matched	540.446	39.471	0.000470621	0.00045151	0.000360856	0.000300309	0.000410959	0.000303595	0.00031267	0.000310509	0.000565754	1.17152	0.228384	0.578089	0.43631	unchanged
meta_506					Unmapped	540.948	370.664	0.00215119	0.00215628	0.00191088	0.00239789	0.00220729	0.00263664	0.00271803	0.00274066	0.00206346	1.03871	0.0547919	0.736796	0.26122	unchanged
meta_507			LysoPC(20:5(5Z,8Z,11Z,14Z,17Z));Novapikromyin	10.3203883442711;-4.93973030267765	MS1 mz matched	542.322	176.003	0.00242357	0.00201546	0.00183816	0.0037046	0.00331607	0.00323633	0.00154602	0.00190977	0.00106368	0.440623	-1.18238	0.00523684	1.39143	down
meta_508					Unmapped	542.621	173.978	0.000446647	0.000267125	0.000289169	0.000292191	0.000232485	0.000233176	0.000366721	0.00034725	0.000285358	1.31863	0.399042	0.0657671	1.14456	unchanged
meta_509					Unmapped	546.398	39.471	0.000230565	0.000267802	0.000204897	0.000215248	0.000237474	0.000144511	0.000247711	0.000156371	0.000222265	1.04875	0.0686686	0.816058	0.176781	unchanged
meta_510			CDP-4-dehydro-6-deoxy-D-glucose	-5.25049	MS1 mz matched	548.299	32.446	6.85e-05	4.97e-05	6.27e-05	5.73e-05	5.3e-05	2.55e-05	4.43e-05	5.72e-05	7.82e-05	1.32263	0.403409	0.356408	0.675431	unchanged
meta_511					Unmapped	548.864	376.783	0.000308325	0.00031167	0.000319565	0.000364512	0.000306795	0.000338055	0.000405462	0.000394604	0.000358964	1.14828	0.199473	0.0859749	1.09423	unchanged
meta_512			Janthitrem B;Janthitrem B	-2.43206821571669;-2.39175023838853	MS1 mz matched	550.339	47.149	8.44e-05	8.65e-05	8.29e-05	0.000111673	8.65e-05	0.000108706	6.47e-05	5.44e-05	0.000123745	0.791208	-0.33787	0.433409	0.611571	unchanged
meta_513					Unmapped	550.351	192.51	0.000352951	0.000272464	0.000260343	0.000334412	0.000306341	0.000260853	0.000346621	0.00022369	0.000617773	1.31774	0.398068	0.499816	0.542655	unchanged
meta_514	1-O-(cis-9-Octadecenyl)-2-O-acetyl-sn-glycero-3-phosphocholine	0.8019			MS2 forward	550.385	172.102	0.0011069	0.000843416	0.000838028	0.000918571	0.000930327	0.000849107	0.000663623	0.000655475	0.000763523	0.771912	-0.373492	0.010987	1.33929	down
meta_515					Unmapped	550.449	33.497	6.21e-05	6.45e-05	5.59e-05	9.88e-05	0.000108995	6.05e-05	1.4e-05	2.81e-05	2.8e-05	0.26115	-1.93705	0.0364289	1.31377	down
meta_516					Unmapped	552.329	204.315	0.000154578	0.000139208	0.000132161	0.000732731	0.000533289	0.000662116	2.91e-05	2.3e-05	1.36e-05	0.0340417	-4.87655	0.00842875	1.42756	down
meta_517					Unmapped	556.173	32.123	7.46e-05	8.03e-05	8.47e-05	4.81e-05	3.02e-05	2.23e-05	3.34e-05	3.63e-05	2.62e-05	0.953871	-0.0681334	0.86412	0.131922	unchanged
meta_518					Unmapped	556.441	41.8425	0.000644096	0.000563198	0.000577143	0.00041867	0.00045019	0.000374503	0.000607829	0.000459493	0.000712908	1.43179	0.517815	0.125718	1.10122	unchanged
meta_519			Cucurbitacin E	-15.4592	MS1 mz matched	557.303	380.125	0.000216456	0.000185385	0.000169152	0.000160677	5.25e-05	3.29e-05	0.000203113	0.000233278	0.000188454	2.53986	1.34475	0.0741927	1.21375	unchanged
meta_520			Vecuronium;Vecuronium	8.91050654671157;8.97024532867709	MS1 mz matched	558.437	45.036	0.000655324	0.000598729	0.000583315	0.000359421	0.000358736	0.000237021	0.000410628	0.00050878	0.000933929	1.94031	0.956284	0.197959	0.975897	unchanged
meta_521					Unmapped	560.283	463.675	0.000474213	0.000546829	0.00037175	0.00042643	0.000345573	0.000167549	0.000936892	0.00100361	0.000670381	2.77886	1.47449	0.0140442	1.32288	up
meta_522					Unmapped	562.929	370.745	0.00380752	0.00393525	0.00358772	0.00445285	0.00384844	0.00469017	0.00493548	0.00521984	0.00367849	1.06484	0.0906364	0.636048	0.36857	unchanged
meta_523			2-Hexaprenyl-3-methyl-6-methoxy-1,4-benzoquinol;	-15.2829127761098;	MS1 mz matched	563.43	371.258	0.000326605	0.000294857	0.000300865	0.000334366	0.000345011	0.00040578	0.000391715	0.000405442	0.00028872	1.00066	0.000956606	0.995872	0.00235929	unchanged
meta_524			1-[1,4-Dihydro-4-nonyl-5-(1-oxodecyl)-3-pyridinyl]-1-dodecanone;	-19.8563430352727;	MS1 mz matched	566.888	366.861	0.000380415	0.000512246	0.000506049	0.00057993	0.000562513	0.000405106	0.000455617	0.000646032	0.000557382	1.07204	0.100355	0.659494	0.343131	unchanged
meta_525					Unmapped	567.61	463.786	0.000178716	0.000150902	0.000133242	0.000129757	0.000108679	5.8e-05	0.000288003	0.000328698	0.000269221	2.98827	1.57931	0.00234831	1.4005	up
meta_526	1-Stearoyl-sn-glycerol 3-phosphocholine	0.9839			MS2 forward	568.338	172.315	0.00575344	0.00472951	0.0045306	0.00715723	0.0061266	0.00607368	0.00608858	0.00588704	0.00314027	0.780881	-0.356826	0.272757	0.830302	unchanged
meta_527			Darunavir;	12.3873605670731;	MS1 mz matched	570.233	40.585	0.000152039	0.000158746	0.000154977	0.000174021	0.000132031	0.000138081	0.000144509	8.54e-05	0.000162443	0.883492	-0.17871	0.562237	0.448895	unchanged
meta_528			Myricatin;	1.81022341773142;	MS1 mz matched	570.457	41.36	0.000798139	0.000766663	0.000786147	0.000607127	0.000606395	0.000472069	0.00069662	0.000664274	0.000906973	1.34544	0.428082	0.108788	1.07544	unchanged
meta_529					Unmapped	570.847	363.714	0.000450115	0.00041624	0.000392949	0.00043198	0.000400178	0.000413979	0.000500434	0.000447174	0.000426956	1.10306	0.141511	0.180203	0.969611	unchanged
meta_530					Unmapped	570.847	376.783	0.00034119	0.000319533	0.000311141	0.000375298	0.000300614	0.000331642	0.000370355	0.000346448	0.000324603	1.0336	0.0476749	0.684039	0.315622	unchanged
meta_531			dTDP-4-dimethylamino-4,6-dideoxy-5-C-methyl-L-mannose	5.938	MS1 mz matched	572.421	264.591	1.78e-05	1.96e-05	2.55e-05	4.12e-05	3.12e-05	3.29e-05	2.55e-05	3.15e-05	9.92e-06	0.63573	-0.653515	0.174872	0.967725	unchanged
meta_532			3,3'-Bis(4''-hydroxyanigorufone);Anigorootin;	-0.639040918613276;-0.639040918613276;	MS1 mz matched	575.141	342.389	0.000154121	0.000133762	0.000100473	0.000190119	0.000148632	0.000116743	0.000110095	0.000106335	0.000317548	1.17231	0.229351	0.74938	0.257903	unchanged
meta_533			Mangiferin 6'-gallate;	24.5454778090339;	MS1 mz matched	575.466	48.674	0.000212581	0.000281095	0.000253278	0.000295034	0.000248672	0.000248284	0.000138773	0.000164114	0.00011448	0.526985	-0.924165	0.00418113	1.37479	down
meta_534			LysoPC(22:2(13Z,16Z));dTDP-D-mycaminose;dTDP-alpha-D-mycaminose;dTDP-3-dimethylamino-3,6-dideoxy-alpha-D-galactopyranose;dTDP-D-ravidosamine;dTDP-N-hydroxy-beta-L-evernosamine	-3.63176543795633;-8.68963743355982;-8.68963743355982;-8.68963743355982	MS1 mz matched	576.4	170.733	9.3e-05	8.39e-05	9.91e-05	9.91e-05	0.0001	7.81e-05	4.42e-05	6.24e-05	6.9e-05	0.633005	-0.659711	0.0302306	1.23856	down
meta_535					Unmapped	576.41	41.826	0.000710981	0.000565291	0.000501275	0.000165786	0.000500039	0.000189684	0.000588063	0.000562384	0.0013324	2.90219	1.53714	0.152555	1.02122	unchanged
meta_536					Unmapped	576.699	347.546	0.000147674	0.000147275	0.000137489	0.000218774	0.000169599	0.000178608	0.000168382	0.000177897	0.000155625	0.885221	-0.17589	0.287436	0.796887	unchanged
meta_537					Unmapped	584.275	37.463	5.85e-05	5.73e-05	7.89e-05	6.63e-05	5.57e-05	5.21e-05	7.27e-05	4.21e-05	4.47e-05	0.91598	-0.126612	0.682183	0.326953	unchanged
meta_538					Unmapped	584.368	184.398	8.98e-05	5.45e-05	7.98e-05	9.93e-05	6.77e-05	6.36e-05	8.57e-05	8.87e-05	4.76e-05	0.962605	-0.0549841	0.876728	0.117196	unchanged
meta_539					Unmapped	584.472	40.8585	0.000409745	0.000371297	0.000340407	0.000285784	0.000269582	0.000263843	0.000321096	0.000271797	0.000518735	1.35695	0.440372	0.325297	0.78579	unchanged
meta_540			ADP-ribose 1"-2" cyclic phosphate ;Z-Arg-Arg-NHMec;Benzyloxycarbonylarginyl-arginine 4-methylcoumarin-7-ylamide	15.4519601776873;-19.7971261332559	MS1 mz matched	586.28	37.072	0.000239018	0.000208363	0.000212284	4.32e-05	4.93e-05	3.15e-05	0.000110132	6.27e-05	8.18e-05	2.05322	1.03789	0.0725366	1.20021	unchanged
meta_541					Unmapped	586.401	264.515	0.000140837	9.4e-05	9.11e-05	0.000187576	0.000139713	0.000189995	0.000157418	0.000133035	4.24e-05	0.643505	-0.635977	0.214911	0.90593	unchanged
meta_542					Unmapped	586.435	32.852	0.000210874	0.000175307	0.00024407	0.000150617	0.000148363	8.54e-05	8.38e-05	7.98e-05	0.000203623	0.95532	-0.0659444	0.908594	0.0885486	unchanged
meta_543			1-[1,4-Dihydro-4-nonyl-5-(1-oxodecyl)-3-pyridinyl]-1-dodecanone;	-19.8563430352727;	MS1 mz matched	588.87	367.617	0.000538467	0.000464122	0.00045624	0.000146565	0.000475442	0.00055019	0.000579218	0.000598182	0.000493335	1.4253	0.511268	0.310712	0.787536	unchanged
meta_544					Unmapped	590.426	41.1495	0.000237639	0.000222042	0.000184184	0.000175713	0.000186042	0.000143744	0.000157449	0.000173028	0.000220788	1.09054	0.125038	0.547017	0.461977	unchanged
meta_545					Unmapped	592.827	376.733	0.000190157	0.000140729	0.000130148	0.000167584	0.000148207	0.00013958	0.000144785	0.000160781	0.000144213	0.987717	-0.0178297	0.861189	0.129612	unchanged
meta_546					Unmapped	592.947	371.334	0.000224825	0.000228219	0.000216693	0.000282887	0.000219132	0.000288117	0.000330052	0.000359603	0.000213095	1.14252	0.192224	0.507989	0.512042	unchanged
meta_547			Cer(d18:0/20:0);	-18.2878879320007;	MS1 mz matched	597.01	371.514	0.0034065	0.00326606	0.00301622	0.00436995	0.00359811	0.00419299	0.00467862	0.0049003	0.00326187	1.0559	0.0784667	0.716521	0.287147	unchanged
meta_548					Unmapped	600.349	210.825	8.12e-05	7.97e-05	6.64e-05	3.39e-05	2.45e-05	7.99e-06	1.85e-05	2.1e-05	1.93e-05	0.887256	-0.172577	0.7735	0.230409	unchanged
meta_549			Gossypetin 8-glucoside 3-sulfate;	10.7058930589868;	MS1 mz matched	602.474	43.079	4.86e-05	4.88e-05	6.29e-05	5.07e-05	7.02e-05	4.94e-05	6.46e-05	4.75e-05	8.58e-05	1.16187	0.216451	0.52529	0.483212	unchanged
meta_550					Unmapped	603.065	188.492	0.00199495	0.00155252	0.00187555	0.0026658	0.00172821	0.00342915	0.00386302	0.00375448	0.00317353	1.37937	0.464008	0.171339	0.983376	unchanged
meta_551			Lanceotoxin A;Scilliroside;Scillirosidin 3-O-beta-D-glucoside	20.4745154351169;20.4745154351169	MS1 mz matched	603.292	228.366	7.67e-05	7.29e-05	6.64e-05	7.91e-05	7.16e-05	7.81e-05	6.62e-05	6.05e-05	5e-05	0.772581	-0.372243	0.0481535	1.24102	down
meta_552					Unmapped	603.354	192.54	5.49e-05	4.03e-05	4.02e-05	6.25e-05	6.36e-05	5.47e-05	5.8e-05	5.13e-05	8.73e-05	1.08799	0.12166	0.683499	0.328489	unchanged
meta_553			Physapruin B;Avermectin A2b aglycone;Avermectin B2a aglycone	-18.3802583934775;-18.3802583934775;-18.3802583934775	MS1 mz matched	603.744	58.2645	0.000309423	0.000488398	0.000460827	0.00039862	0.000441123	0.00052978	0.000690146	0.000557751	0.000560413	1.32039	0.400969	0.0671522	1.13138	unchanged
meta_554			N-Acetyl-L-phenylalanyl-L-diiodotyrosine;N-Acetylphenylalanyl-3,5-diiodotyrosine	-9.96871	MS1 mz matched	604.926	370.668	0.000362515	0.000345458	0.000302203	0.000415212	0.000366123	0.000437194	0.000429172	0.000435008	0.000345029	0.992352	-0.0110767	0.935526	0.0635026	unchanged
meta_555			Hydroxydestruxin B;	-17.66337942795;	MS1 mz matched	610.371	231.631	9.77e-05	7.56e-05	8.77e-05	0.000305666	0.000352939	0.00036121	3.09e-05	3.52e-05	2.87e-05	0.0929591	-3.42726	0.00284933	1.44423	down
meta_556			dTDP-4-dimethylamino-4,6-dideoxy-5-C-methyl-L-mannose	5.938	MS1 mz matched	612.416	264.238	2.43e-05	2.04e-05	1.69e-05	2.48e-05	2.87e-05	1.35e-05	3.37e-05	4.55e-05	9.26e-06	1.31785	0.398192	0.587546	0.428517	unchanged
meta_557					Unmapped	614.483	42.8205	0.00071869	0.000680719	0.00062373	0.000487489	0.000506198	0.0004193	0.000753259	0.000689546	0.000784258	1.57614	0.656394	0.00213903	1.39784	up
meta_558					Unmapped	616.345	219.026	0.000239663	0.000214975	0.000196691	0.000184189	0.000172041	0.000175558	0.000159577	0.00019596	0.000196312	1.03772	0.0534212	0.644346	0.376059	unchanged
meta_559					Unmapped	620.285	37.4425	3.9e-05	4.21e-05	4.04e-05	3.24e-05	2.66e-05	3.48e-05	2.72e-05	1.85e-05	2.02e-05	0.702208	-0.510031	0.0615795	1.15253	unchanged
meta_560					Unmapped	620.435	43.5355	0.000545796	0.000462634	0.000402599	7.64e-05	9.09e-05	0.00013422	0.000430405	0.000383717	0.00137886	7.27255	2.86246	0.190924	1.01204	unchanged
meta_561			2-Hexaprenyl-3-methyl-5-hydroxy-6-methoxy-1,4-benzoquinol;	4.30421121137664;	MS1 mz matched	620.477	32.5515	5.69e-05	3.33e-05	5.09e-05	9.29e-05	9.34e-05	5.9e-05	3.43e-05	3.64e-05	4.9e-05	0.488	-1.03505	0.051197	1.25147	unchanged
meta_562			Lanceotoxin A;Scilliroside;Scillirosidin 3-O-beta-D-glucoside	20.4745154351169;20.4745154351169	MS1 mz matched	621.302	228.366	0.000147892	0.000150686	0.000123518	0.0001525	0.000141304	0.000141745	0.000137585	0.000121741	0.000104827	0.836077	-0.258292	0.114521	1.10714	unchanged
meta_563					Unmapped	622.442	43.073	6.81e-05	6.58e-05	8.55e-05	6.22e-05	6.98e-05	5.08e-05	4.44e-05	4.88e-05	0.000133395	1.23984	0.310149	0.666325	0.350555	unchanged
meta_564			N-Acetyl-L-phenylalanyl-L-diiodotyrosine;N-Acetylphenylalanyl-3,5-diiodotyrosine	-9.96871	MS1 mz matched	622.95	370.722	0.00137329	0.00136657	0.00127578	0.00156298	0.00132584	0.00170515	0.00175277	0.0017471	0.00128953	1.04254	0.0601028	0.749588	0.245348	unchanged
meta_565					Unmapped	624.349	210.902	6.95e-05	5.6e-05	5.13e-05	2.17e-05	1.66e-05	2.66e-05	1.75e-05	1.95e-05	1.93e-05	0.867348	-0.205316	0.428551	0.631564	unchanged
meta_566					Unmapped	624.515	32.243	6.72e-05	6.46e-05	6.46e-05	0.000108077	9.79e-05	5.65e-05	2.63e-05	3.27e-05	6.11e-05	0.457632	-1.12774	0.076124	1.13006	unchanged
meta_567			CE(16:0);Cholesteryl palmitate	12.3187720648003;12.3187720648003	MS1 mz matched	626.079	285.983	8.88e-05	7.85e-05	7.45e-05	0.000192237	0.000168442	0.000202948	3.74e-05	4.88e-05	8.15e-05	0.297671	-1.74821	0.00178578	1.40843	down
meta_568			Glycochenodeoxycholic acid 3-glucuronide;	22.0493859984509;	MS1 mz matched	626.365	208.685	0.000105865	8.57e-05	7.34e-05	1.95e-05	1.3e-05	8.68e-06	9.75e-06	1.34e-05	1.74e-05	0.982971	-0.0247788	0.954729	0.0386304	unchanged
meta_569			Amritoside;	-12.1232524009116;	MS1 mz matched	627.466	52.245	0.000495773	0.000635974	0.000621062	0.000453255	0.000417232	0.000319873	0.000639492	0.000638147	0.000672291	1.6381	0.712025	0.0178991	1.38236	up
meta_570					Unmapped	628.498	42.427	0.000349255	0.000314261	0.000280348	0.000224987	0.000268506	0.00016494	0.000310255	0.000245187	0.000460334	1.54272	0.625475	0.194226	0.937872	unchanged
meta_571					Unmapped	628.886	367.899	0.0007586	0.000732887	0.000692544	0.000858444	0.000671991	0.000803314	0.000836249	0.00092631	0.000740416	1.07251	0.100994	0.5048	0.502263	unchanged
meta_572					Unmapped	630.192	31.971	0.000115487	9.77e-05	0.000130767	5.66e-05	4.61e-05	3.34e-05	5.91e-05	5.37e-05	4.96e-05	1.19323	0.254871	0.322295	0.75519	unchanged
meta_573					Unmapped	632.846	363.601	0.000343147	0.000316351	0.000315115	0.00036594	0.000342064	0.000340933	0.000394269	0.000405216	0.000350097	1.09595	0.132181	0.174525	0.971627	unchanged
meta_574					Unmapped	633.951	371.568	0.000199122	0.000167386	0.000170567	0.000212565	0.00016691	0.00023043	0.000255111	0.000300398	0.000168308	1.18677	0.247041	0.445399	0.586686	unchanged
meta_575					Unmapped	634.451	42.851	0.000211893	0.000176819	0.000158965	0.000136222	0.000235235	0.000186937	0.000218274	0.000151523	0.000193976	1.00963	0.0138316	0.961473	0.0319701	unchanged
meta_576			Maslinic acid 3-O-b-D-glucoside;Momordicin II;Momordicoside L;Lucyoside Q;28-Glucosylpomolate;Soyasapogenol B 3-O-b-D-glucuronide;Soyasapogenol B 3-O-D-glucuronide;Soyasapogenol B 3-O-beta-D-glucuronide	-6.43670865202463;-6.43670865202463;-6.43670865202463;-6.43670865202463;-6.43670865202463;-6.43670865202463;-6.46271697980211	MS1 mz matched	635.412	167.988	6.24e-05	4.76e-05	3.35e-05	5.89e-05	8.28e-05	7.31e-05	2.21e-05	3.29e-05	2e-05	0.349422	-1.51696	0.00837628	1.37429	down
meta_577			Lanceotoxin A;Scilliroside;Scillirosidin 3-O-beta-D-glucoside	20.4745154351169;20.4745154351169	MS1 mz matched	638.329	228.164	6.74e-05	6.15e-05	6.17e-05	9.52e-05	5.67e-05	7.04e-05	7.5e-05	5.06e-05	4.51e-05	0.767705	-0.381376	0.304202	0.741567	unchanged
meta_578					Unmapped	640.345	218.166	0.000570924	0.000539241	0.000473833	0.000386857	0.00034807	0.000336893	0.000294986	0.000333939	0.000353793	0.916869	-0.125213	0.266698	0.78369	unchanged
meta_579					Unmapped	644.375	215.834	0.000154335	0.000134022	0.000145496	0.000110851	0.000105665	0.000100559	0.000117461	0.000116832	0.000141657	1.18568	0.245713	0.12603	1.08853	unchanged
meta_580					Unmapped	644.493	44.9915	0.000419532	0.000371737	0.000361347	0.000203742	0.000269889	0.000198333	0.000418677	0.000351455	0.000475387	1.85355	0.890292	0.0156068	1.32621	up
meta_581			N-Acetyl-L-phenylalanyl-L-diiodotyrosine;N-Acetylphenylalanyl-3,5-diiodotyrosine	-9.96871	MS1 mz matched	644.933	371.288	0.00374559	0.00362853	0.00342845	0.00448038	0.00386296	0.00449074	0.00487248	0.0050344	0.00379083	1.06729	0.0939546	0.560709	0.450271	unchanged
meta_582					Unmapped	645.433	371.348	0.00032033	0.000312587	0.000246876	0.000362028	0.000295871	0.000356363	0.000405094	0.000452364	0.000265185	1.10686	0.146469	0.596546	0.419883	unchanged
meta_583					Unmapped	649.281	340.87	0.000160373	0.000157829	0.000156917	0.00033179	0.000288926	0.000360666	5.77e-05	5.95e-05	8.32e-05	0.204267	-2.29147	0.00257713	1.43217	down
meta_584					Unmapped	650.533	31.903	0.000104985	8.68e-05	8.13e-05	0.00012261	0.000153415	6.23e-05	3.64e-05	4.58e-05	5.89e-05	0.417237	-1.26106	0.126387	1.11152	unchanged
meta_585					Unmapped	652.846	366.752	0.000256965	0.000454057	0.000399238	0.000298614	0.000415588	0.000317263	0.000379398	0.000317404	0.000424688	1.08728	0.120722	0.564842	0.43246	unchanged
meta_586					Unmapped	656.486	44.2075	5.74e-05	7.41e-05	5.75e-05	7.68e-05	7.48e-05	4.82e-05	4.57e-05	3.93e-05	5.01e-05	0.676263	-0.564344	0.133307	1.07687	unchanged
meta_587					Unmapped	656.524	31.9565	0.000104008	9.14e-05	0.000100292	0.000113614	0.000133447	6.7e-05	4.33e-05	5.1e-05	0.000132236	0.721061	-0.471807	0.451899	0.562503	unchanged
meta_588					Unmapped	658.355	192.48	5.47e-05	5.18e-05	4.48e-05	6.19e-05	4.84e-05	6.09e-05	5.47e-05	4.1e-05	0.000109587	1.19891	0.26172	0.645049	0.37173	unchanged
meta_589			20,21-Diprenylterpendole J	-14.396	MS1 mz matched	658.43	38.179	9.26e-05	7.84e-05	9.51e-05	5.34e-05	0.000118602	6.97e-05	9.25e-05	7.53e-05	6.97e-05	0.982993	-0.0247474	0.952318	0.050718	unchanged
meta_590			6''-O-Galloylquercimeritrin;Quercetin 3-(2-galloylglucoside);Heme;Haem;Protoheme;Heme B;Protoheme IX	0.648844424322969;0.648844424322969;-10.2191886191495	MS1 mz matched	658.508	44.297	0.00051534	0.000481434	0.000470982	0.000323761	0.000368203	0.000327197	0.000552898	0.0005197	0.000621644	1.66239	0.733259	0.00764659	1.39294	up
meta_591			Goyaglycoside c;	8.47836064559745;	MS1 mz matched	663.453	31.81	0.000988562	0.000946833	0.000956819	0.000712248	0.000991579	0.000558742	0.000592382	0.000586253	0.00133893	1.1127	0.154067	0.781635	0.218786	unchanged
meta_592					Unmapped	664.344	215.247	0.000428789	0.000351277	0.000356484	0.000257024	0.00027412	0.000213945	0.000288631	0.000297268	0.000381401	1.29823	0.376548	0.113636	1.06352	unchanged
meta_593			(6S)-6-beta-hydroxy-1,4,5,6-tetrahydronicotinamide-adenine dinucleotide;(6S)-6beta-Hydroxy-1,4,5,6-tetrahydronicotimide-adenine dinucleotide;(S)-DH-hydrate;(S)-DHX;(6S)-6-Hydroxy-1,4,5,6-tetrahydronicotimide-adenine dinucleotide;6beta-Hydroxy-1,4,5,6-tetrahydronicotimide-adenine dinucleotide;(6R)-6beta-Hydroxy-1,4,5,6-tetrahydronicotimide-adenine dinucleotide;(R)-DH-hydrate;(R)-DHX	-22.3862154757001;-22.3862154757001;-22.3862154757001	MS1 mz matched	666.433	220.284	4.15e-05	4.12e-05	3.6e-05	8.4e-05	7.46e-05	8.95e-05	2.43e-05	2.8e-05	2.15e-05	0.297778	-1.74769	0.00183044	1.43419	down
meta_594					Unmapped	668.543	33.23	9.83e-05	9.59e-05	9.87e-05	0.000127377	0.000161479	0.000104321	3.42e-05	3.45e-05	3.66e-05	0.267623	-1.90173	0.0284306	1.37247	down
meta_595					Unmapped	669.158	23.579	3.1e-05	2.89e-05	2.88e-05	3.78e-05	2.92e-05	3.9e-05	1.66e-05	1.25e-05	1.95e-05	0.458102	-1.12626	0.00949974	1.35673	down
meta_596					Unmapped	670.873	368.581	0.000488269	0.000478494	0.000395034	0.000481983	0.000429584	0.000482565	0.000574987	0.000547091	0.000432817	1.11531	0.15745	0.346361	0.719469	unchanged
meta_597			Galactosylceramide (d18:1/14:0) ;	-16.2306096120149;	MS1 mz matched	672.523	43.763	0.000229448	0.000210535	0.000211426	0.000308607	0.0002763	0.000173564	0.000222525	0.000191912	0.000356476	1.0164	0.0234724	0.952242	0.048295	unchanged
meta_598			PC(14:1(9Z)/14:1(9Z));	-10.3183779659192;	MS1 mz matched	674.461	33.388	0.000182694	0.000169082	0.000210618	0.00010691	0.000125191	0.000135756	0.000183058	0.000208234	0.000272193	1.80365	0.850917	0.0543887	1.26545	unchanged
meta_599					Unmapped	674.534	32.222	0.000113731	0.0001182	0.000108011	0.000288351	0.00026894	0.000145286	3.46e-05	0.000262957	7.42e-05	0.529081	-0.91844	0.26866	0.794569	unchanged
meta_600			Adenosine thiamine diphosphate;	3.46710350756915;	MS1 mz matched	675.542	164.93	0.000189153	0.000148044	0.000148836	0.000102359	0.000115504	8.1e-05	8.79e-05	0.000124626	0.000134566	1.16105	0.215435	0.413905	0.613766	unchanged
meta_601					Unmapped	676.656	347.743	0.000124176	0.000100465	8.95e-05	0.000155856	0.000131331	0.000118877	9.41e-05	0.000113297	0.00010722	0.774887	-0.367943	0.0883641	1.1282	unchanged
meta_602			PE(14:1(9Z)/14:1(9Z));	22.1581745462876;	MS1 mz matched	676.811	376.733	0.000109864	9.85e-05	9.63e-05	0.000141575	0.000101372	9.4e-05	0.000126975	0.000111769	0.000111433	1.03932	0.0556386	0.799732	0.20483	unchanged
meta_603					Unmapped	676.809	363.984	0.00015373	0.000137364	0.000144703	0.000149434	0.000159639	0.000167413	0.000178483	0.000181638	0.000155902	1.08298	0.115002	0.254424	0.818801	unchanged
meta_604			Cytidine monophosphate N-acetylneuraminic acid;CMP-N-acetylneuramite;CMP-N-acetyl-beta-neuramite	9.60206597400006;9.60206597400006	MS1 mz matched	678.477	44.121	0.000157488	0.000170178	0.000196216	0.0001203	0.000101485	0.000122006	0.000138874	0.000124913	0.000166707	1.25219	0.324458	0.127966	1.04474	unchanged
meta_605			DG(18:4n3/0:0/22:6n3);DG(20:5(5Z,8Z,11Z,14Z,17Z)/20:5(5Z,8Z,11Z,14Z,17Z)/0:0);DG(18:4(6Z,9Z,12Z,15Z)/22:6(4Z,7Z,10Z,13Z,16Z,19Z)/0:0);DG(20:5n3/0:0/20:5n3);DG(22:6(4Z,7Z,10Z,13Z,16Z,19Z)/18:4(6Z,9Z,12Z,15Z)/0:0);	14.6755056582641;14.6755056582641;14.6755056582641;14.6755056582641;14.6755056582641;	MS1 mz matched	679.013	371.81	0.00194612	0.00181837	0.00177468	0.00249061	0.00202378	0.00260041	0.00274133	0.00293558	0.00181083	1.05242	0.0737067	0.770733	0.229353	unchanged
meta_606			Lolitrem J	-23.4365	MS1 mz matched	679.382	232.512	6.92e-05	5.34e-05	5.19e-05	9.74e-05	6.93e-05	0.000109109	2.45e-05	2.41e-05	3.02e-05	0.285899	-1.80642	0.0280854	1.36526	down
meta_607			Goyaglycoside c;	8.47836064559745;	MS1 mz matched	680.479	31.8885	0.00179104	0.0016984	0.00186806	0.00119067	0.00162225	0.000882295	0.00101846	0.000991175	0.00216249	1.12906	0.175124	0.741804	0.258345	unchanged
meta_608	Stachyose	0.8417			MS2 forward	684.254	480.279	4.64e-05	3.25e-05	4.72e-05	0.00010506	7.57e-05	0.000137201	2.42e-05	2.18e-05	3.04e-05	0.240104	-2.05827	0.0427708	1.32824	down
meta_609			(20R)-Ginsenoside Rh2;Squamosinin A;	-5.57318792721974;-5.57318792721974;	MS1 mz matched	686.46	37.233	0.000118278	0.000136325	0.000125025	0.000104016	0.000105625	0.000106527	0.000103023	5.15e-05	0.000115366	0.853678	-0.228236	0.513007	0.537443	unchanged
meta_610			PE(18:2(9Z,12Z)/14:1(9Z));PE(18:3(9Z,12Z,15Z)/14:0);PE(14:1(9Z)/18:2(9Z,12Z));PE(14:0/18:3(6Z,9Z,12Z));PE(14:0/18:3(9Z,12Z,15Z));PE(18:3(6Z,9Z,12Z)/14:0);	8.01852717148441;8.01852717148441;8.01852717148441;8.01852717148441;8.01852717148441;8.01852717148441;	MS1 mz matched	686.927	371.288	0.00042087	0.000432219	0.000372379	0.000459384	0.000433754	0.00047979	0.000527329	0.000562689	0.000407732	1.09092	0.125542	0.472269	0.570992	unchanged
meta_611					Unmapped	687.238	341.069	4.34e-05	3.19e-05	5.09e-05	7.8e-05	6.28e-05	8.81e-05	1.12e-05	9.76e-06	1.34e-05	0.150189	-2.73515	0.0112585	1.41694	down
meta_612			UDP-N-acetyl-alpha-D-glucosamine 3'-phosphate	3.49175	MS1 mz matched	688.344	213.905	0.000151014	0.000146413	0.000135087	0.000152982	0.000170201	0.000137729	0.000172648	0.000162582	0.000158431	1.07105	0.0990313	0.371972	0.680866	unchanged
meta_613			Uridine diphosphate acetylgalactosamine 4-sulfate;Lolitrem E	-0.907309537014005;4.18423554385441	MS1 mz matched	688.416	371.254	9.83e-05	0.000103675	8.66e-05	8.15e-05	6.33e-05	9.69e-05	0.000108977	0.000109133	7.98e-05	1.23268	0.301793	0.244972	0.816448	unchanged
meta_614			PE(15:0/P-18:1(11Z));PC(P-16:0/14:1(9Z));PE(15:0/P-18:1(9Z));PE(P-18:1(9Z)/15:0);PC(14:1(9Z)/P-16:0);PC(o-16:1(9Z)/14:1(9Z));PE(P-18:1(11Z)/15:0);	-1.44024840291598;-1.44024840291598;-1.44024840291598;-1.44024840291598;-1.44024840291598;-1.44024840291598;-1.44024840291598;	MS1 mz matched	688.519	46.279	0.000289729	0.000263079	0.000239483	0.000163072	0.000231179	0.000147876	0.00029806	0.000226265	0.000359889	1.63101	0.705767	0.0791751	1.12606	unchanged
meta_615			Halistanol sulfate	-22.8909	MS1 mz matched	689.895	368.585	8.62e-05	0.000106228	9.57e-05	0.000103089	7.71e-05	0.000113662	9.72e-05	0.000111337	8.36e-05	0.994006	-0.008673	0.967574	0.0305691	unchanged
meta_616			3',5'-Cyclic diGMP;cdiGMP;3',5'-Cyclic diguanylic acid;Bis-(3',5')-cyclic diGMP;Cyclic di-3',5'-guanylate	14.6357	MS1 mz matched	691.116	27.244	2.9e-05	2.2e-05	2.1e-05	3.98e-05	3.28e-05	3.5e-05	1.12e-05	9.08e-06	6.27e-06	0.246291	-2.02157	0.00081695	1.42827	down
meta_617			Bismahanine;	-1.60595317287718;	MS1 mz matched	693.36	294.707	5.9e-05	5.34e-05	3.78e-05	8.89e-05	8.85e-05	8.75e-05	1.07e-05	1.83e-05	7.88e-05	0.406832	-1.29749	0.135468	1.1215	unchanged
meta_618					Unmapped	694.842	365.882	8.9e-05	0.000116549	6.86e-05	8.18e-05	9.59e-05	9.9e-05	0.000108248	9.69e-05	8.21e-05	1.03826	0.0541638	0.723932	0.267808	unchanged
meta_619			Dihydro-alpha-ergocryptine mesylate;9,10alpha-Dihydro-12'-hydroxy-5'alpha-isobutyl-2'-isopropylergotaman-3',6',18-trione monomethanesulphote;Dihydro-beta-ergocryptine mesylate	-1.48407586609189;-1.48407586609189	MS1 mz matched	696.817	366.055	4.86e-05	6.86e-05	4.45e-05	7.05e-05	6.66e-05	6.13e-05	8.25e-05	0.000103804	7.43e-05	1.3133	0.393196	0.13255	1.09125	unchanged
meta_620			PE(18:3(9Z,12Z,15Z)/P-16:0);PE(18:3(6Z,9Z,12Z)/P-16:0);PE(P-16:0/18:3(6Z,9Z,12Z));PE(P-16:0/18:3(9Z,12Z,15Z));	22.021072140162;22.021072140162;22.021072140162;22.021072140162;	MS1 mz matched	698.534	31.987	0.000116555	0.000121893	0.000111543	0.000243329	0.000255289	0.000160006	4.48e-05	2.22e-05	5.87e-05	0.19083	-2.38964	0.0181832	1.36738	down
meta_621			3',5'-Diiodo-L-thyronine-beta-D-glucuronoside;	15.5299242970973;	MS1 mz matched	702.212	31.936	0.000186555	0.000207337	0.000253441	0.000106971	9.16e-05	7.16e-05	0.00011013	0.000114434	6.04e-05	1.05446	0.0765102	0.822195	0.177931	unchanged
meta_622			PEP-16:0/18:1(11Z));PE(16:0/P-18:1(9Z));PE(P-18:0/16:1(9Z));PE(P-16:0/18:1(9Z));PE(P-18:1(11Z)/16:0);PE(18:1(9Z)/P-16:0);PE(16:0/P-18:1(11Z));PE(P-18:1(9Z)/16:0);PE(18:1(11Z)/P-16:0);PE(16:1(9Z)/P-18:0);1-Hexadecanoyl-2-(9Z-octadecenoyl)-sn-glycero-3-phosphonoethanolamine	-0.831746410167333;-0.831746410167333;-0.831746410167333;-0.831746410167333;-0.831746410167333;-0.831746410167333;-0.831746410167333;-0.831746410167333;-0.831746410167333;-0.831746410167333;-0.774301072724264	MS1 mz matched	702.535	45.9135	0.000332116	0.000312149	0.000308826	0.000253357	0.00025887	0.00019822	0.000375768	0.00029381	0.000407426	1.51595	0.600227	0.047954	1.22356	up
meta_623					Unmapped	702.974	371.568	0.00346404	0.00337835	0.00312207	0.00413379	0.00362131	0.00427339	0.00469409	0.00492309	0.00319117	1.06483	0.0906295	0.688762	0.318876	unchanged
meta_624					Unmapped	703.136	27.244	2.08e-05	2.1e-05	1.77e-05	2.31e-05	2.21e-05	2.46e-05	1.26e-05	8.2e-06	6.22e-06	0.386871	-1.37008	0.00913559	1.39926	down
meta_625					Unmapped	703.476	372.012	0.000201647	0.000138115	0.000171978	0.000275708	0.000215646	0.00027241	0.000288524	0.00029585	0.000179671	1.00037	0.000529289	0.998377	0.00181055	unchanged
meta_626			SM(d18:0/16:1(9Z));	8.69653001235521;	MS1 mz matched	703.574	160.678	0.000792798	0.000857925	0.000809387	0.000256633	9.74e-06	0.00021018	0.000308849	0.000354439	0.00073032	2.92438	1.54813	0.135715	1.02604	unchanged
meta_627			beta1-Chaconine;	21.0996118247806;	MS1 mz matched	706.933	370.617	0.000402637	0.0004362	0.000368621	0.000485427	0.000441571	0.000537008	0.000565895	0.000540077	0.000398746	1.02781	0.0395713	0.832169	0.164347	unchanged
meta_628			3',5'-Cyclic diGMP;cdiGMP;3',5'-Cyclic diguanylic acid;Bis-(3',5')-cyclic diGMP;Cyclic di-3',5'-guanylate	14.6357	MS1 mz matched	708.143	27.279	5.67e-05	5.7e-05	5.05e-05	7.99e-05	7.28e-05	7.88e-05	2.24e-05	1.83e-05	1.29e-05	0.231516	-2.11082	0.000102888	1.44308	down
meta_629			AS 1-1;	-23.1693676315373;	MS1 mz matched	708.488	46.395	0.000243906	0.000205006	0.000207423	3.67e-05	7.83e-05	7.89e-05	0.000118992	0.000123602	0.00096711	6.23637	2.64071	0.35268	0.747436	unchanged
meta_630			Chymosin preparation, escherichia coli k-12;Enterochelin;Enterobactin;Tri-(2,3-dihydroxy-N-benzoyl-L-serine)-ester;Tri-(N-(2,3-dihydroxybenzoyl)-L-serine)-ester	14.1887083272076;14.1887083272076	MS1 mz matched	708.511	31.829	0.000382664	0.000361133	0.000361959	0.00026721	0.000302726	0.000210699	0.000271455	0.000306468	0.000508208	1.39134	0.476479	0.300574	0.792439	unchanged
meta_631					Unmapped	709.356	323.12	4e-05	3.82e-05	3.84e-05	6.96e-05	7.19e-05	8.21e-05	1.83e-05	1.9e-05	9.3e-05	0.582505	-0.779659	0.335317	0.766478	unchanged
meta_632					Unmapped	711.069	191.881	0.00716931	0.00565787	0.00823748	0.0062161	0.00538885	0.00618111	0.00752674	0.00691902	0.00939433	1.34038	0.422642	0.10016	1.14215	unchanged
meta_633			Indivir sulfate	1.36486	MS1 mz matched	712.869	367.272	0.000205745	0.000194206	0.000183899	0.000215132	0.000129858	0.000143807	0.000164356	0.000112912	0.000182362	0.940328	-0.0887634	0.787563	0.208071	unchanged
meta_634			PC(o-16:1(9Z)/16:1(9Z));PC(14:1(9Z)/P-18:0);PC(14:0/P-18:1(9Z));PC(P-18:0/14:1(9Z));PC(P-16:0/16:1(9Z));PC(P-18:1(9Z)/14:0);PC(16:1(9Z)/P-16:0);PC(P-18:1(11Z)/14:0);PC(14:0/P-18:1(11Z));	-0.792535447646785;-0.792535447646785;-0.792535447646785;-0.792535447646785;-0.792535447646785;-0.792535447646785;-0.792535447646785;-0.792535447646785;-0.792535447646785;	MS1 mz matched	716.551	45.508	0.000157698	0.000124271	0.000120872	0.000110263	0.000117291	0.000100063	0.000143186	0.000117243	0.000251072	1.56128	0.642726	0.27244	0.865641	unchanged
meta_635					Unmapped	716.827	376.812	0.000246901	0.000287456	0.000247377	0.000262499	0.000234188	0.000252486	0.000260793	0.000269831	0.000256611	1.05081	0.0714954	0.264683	0.829934	unchanged
meta_636			PC(16:0/P-16:0);PC(P-18:0/14:0);PC(14:0/P-18:0);PC(P-16:0/16:0);PC(o-16:0/16:1(9Z));	-11.4719562662208;-11.4719562662208;-11.4719562662208;-11.4719562662208;-11.4719562662208;	MS1 mz matched	718.559	32.222	4.92e-05	3.58e-05	3.87e-05	9.08e-05	7.68e-05	6.06e-05	1.42e-05	2.45e-05	2.99e-05	0.300239	-1.73582	0.0120147	1.36072	down
meta_637			Kinetensin 4-8;	-0.109834259869896;	MS1 mz matched	719.355	407.751	3.09e-05	2.66e-05	2.22e-05	2.8e-05	2.25e-05	1.36e-05	3e-05	3.26e-05	3.91e-05	1.58609	0.665474	0.0764677	1.14036	unchanged
meta_638			PE(P-18:1(9Z)/16:1(9Z));PE(P-16:0/18:2(9Z,12Z));PE(18:2(9Z,12Z)/P-16:0);PE(16:1(9Z)/P-18:1(11Z));PE(P-18:1(11Z)/16:1(9Z));PE(16:1(9Z)/P-18:1(9Z));	-14.7103667243787;-14.7103667243787;-14.7103667243787;-14.7103667243787;-14.7103667243787;-14.7103667243787;	MS1 mz matched	722.503	45.235	0.000124715	0.000142754	0.000155799	0.000136602	0.000128427	0.000102994	0.000103135	8.22e-05	0.000166161	0.955196	-0.0661306	0.854356	0.145868	unchanged
meta_639					Unmapped	726.936	371.288	0.00269372	0.00268664	0.0025719	0.00339898	0.0028856	0.00330287	0.00367014	0.00359541	0.00252241	1.02091	0.0298609	0.87986	0.119807	unchanged
meta_640			Torvoside D;	23.3445146909365;	MS1 mz matched	727.437	371.767	0.00026587	0.000299639	0.000230798	0.000367813	0.000268081	0.000335237	0.000364198	0.000356463	0.000241503	0.990766	-0.0133839	0.954846	0.0436539	unchanged
meta_641			Parishin B;Parishin C	20.0489854389067;20.0489854389067	MS1 mz matched	729.239	341.068	0.000291278	0.000300209	0.000345241	0.000795315	0.000715228	0.000872269	9.93e-05	0.000113977	0.000119399	0.13962	-2.84043	0.00385442	1.44034	down
meta_642			PC(16:1(9Z)/16:1(9Z));PC(18:1(9Z)/14:1(9Z));PC(14:1(9Z)/18:1(9Z));PC(14:1(9Z)/18:1(11Z));PE(20:2(11Z,14Z)/15:0);PC(18:2(9Z,12Z)/14:0);PE(15:0/20:2(11Z,14Z));PC(18:1(11Z)/14:1(9Z));PC(14:0/18:2(9Z,12Z));	8.42061711135332;8.42061711135332;8.42061711135332;8.42061711135332;8.42061711135332;8.42061711135332;8.42061711135332;8.42061711135332;8.42061711135332;	MS1 mz matched	730.537	137.735	0.000393404	0.000509753	0.000502585	0.00043731	0.000636095	0.000398608	0.00027449	0.000305714	0.000377769	0.650791	-0.619733	0.131652	1.06311	unchanged
meta_643			PE(18:2(9Z,12Z)/14:1(9Z));PE(18:3(9Z,12Z,15Z)/14:0);PE(14:1(9Z)/18:2(9Z,12Z));PE(14:0/18:3(6Z,9Z,12Z));PE(14:0/18:3(9Z,12Z,15Z));PE(18:3(6Z,9Z,12Z)/14:0);	8.01852717148441;8.01852717148441;8.01852717148441;8.01852717148441;8.01852717148441;8.01852717148441;	MS1 mz matched	730.894	369.243	0.000901253	0.000918405	0.000833884	0.00104156	0.000874572	0.000983116	0.00112297	0.00109436	0.0008484	1.05742	0.080552	0.615757	0.388647	unchanged
meta_644			Mycimicin IV	3.87998	MS1 mz matched	734.852	366.845	0.000235638	0.000380806	0.000371728	0.000295535	0.000388486	0.000336748	0.000345228	0.000336868	0.000406056	1.06601	0.0922263	0.553238	0.446622	unchanged
meta_645					Unmapped	736.541	32.1645	0.000127075	0.000127135	0.000133198	0.000105964	0.000225043	6.74e-05	9.77e-05	8.39e-05	0.000128642	0.778473	-0.361281	0.603603	0.415502	unchanged
meta_646					Unmapped	738.81	377.354	0.00013265	0.000128515	0.00012618	0.000145694	0.000139493	0.000124217	0.000141026	0.00013614	0.000122336	0.975814	-0.0353223	0.717519	0.275554	unchanged
meta_647					Unmapped	738.915	371.334	0.000625536	0.000660463	0.000541008	0.000789155	0.000726939	0.000881781	0.000851721	0.000892988	0.000617954	0.985315	-0.0213425	0.911032	0.0885842	unchanged
meta_648					Unmapped	742.602	32.868	2.63e-05	2.85e-05	2.71e-05	5.12e-05	6.02e-05	2.36e-05	1.26e-05	4.85e-05	5.3e-05	0.844493	-0.243843	0.699855	0.289072	unchanged
meta_649			PE(16:0/20:2(11Z,14Z));PE(18:0/18:2(9Z,12Z));PE(18:2(9Z,12Z)/18:0);PE(18:1(9Z)/18:1(9Z));PE(18:1(9Z)/18:1(11Z));PE(16:1(9Z)/20:1(11Z));PE(18:1(11Z)/18:1(11Z));PE(22:1(13Z)/14:1(9Z));PE(20:2(11Z,14Z)/16:0);PE(18:1(11Z)/18:1(9Z));PC(18:2(9Z,12Z)/15:0);PE(14:1(9Z)/22:1(13Z));PE(14:0/22:2(13Z,16Z));PE(22:2(13Z,16Z)/14:0);PC(15:0/18:2(9Z,12Z));PE(20:1(11Z)/16:1(9Z));Dihydrostreptomycin 3'alpha,6-bisph…	7.63139892643256;7.63139892643256;7.63139892643256;7.63139892643256;7.63139892643256;7.63139892643256;7.63139892643256;7.63139892643256;7.63139892643256;7.63139892643256;7.63139892643256;7.63139892643256;7.63139892643256;7.63139892643256;7.63139892643256;7.63139892643256;3.33441059824853;3.33441059824853	MS1 mz matched	744.552	137.146	0.000337681	0.000404421	0.000405029	0.000380031	0.000509856	0.00039978	0.00018626	0.000226655	0.000218071	0.489263	-1.03132	0.0242476	1.35576	down
meta_650			Parishin B;Parishin C	20.0489854389067;20.0489854389067	MS1 mz matched	746.265	341.072	5.75e-05	5.65e-05	6.27e-05	0.000152167	0.000141051	0.000161456	2.21e-05	3.14e-05	2.56e-05	0.173985	-2.52296	0.00045878	1.44516	down
meta_651					Unmapped	751.093	285.983	2.56e-05	2.48e-05	1.86e-05	5.17e-05	3.52e-05	5.39e-05	1.5e-05	1.59e-05	2.23e-05	0.377979	-1.40362	0.0264609	1.33245	down
meta_652			Parishin B;Parishin C	20.0489854389067;20.0489854389067	MS1 mz matched	751.218	341.113	3.05e-05	1.97e-05	2.9e-05	4.7e-05	4.3e-05	5.13e-05	1.11e-05	9.95e-06	1.46e-05	0.252444	-1.98596	0.000711527	1.43567	down
meta_653			PC(18:3(9Z,12Z,15Z)/16:1(9Z));PE(15:0/22:4(7Z,10Z,13Z,16Z));PC(20:4(5Z,8Z,11Z,14Z)/14:0);PC(16:1(9Z)/18:3(6Z,9Z,12Z));PC(14:0/20:4(5Z,8Z,11Z,14Z));PC(14:0/20:4(8Z,11Z,14Z,17Z));PC(16:0/18:4(6Z,9Z,12Z,15Z));PC(20:4(8Z,11Z,14Z,17Z)/14:0);PC(20:3(8Z,11Z,14Z)/14:1(9Z));PC(14:1(9Z)/20:3(5Z,8Z,11Z));PC(16:1(9Z)/18:3(9Z,12Z,15Z));PC(14:1(9Z)/20:3(8Z,11Z,14Z));PC(18:4(6Z,9Z,12Z,15Z)/16:0);PC(18:3(6Z,9Z,1…	9.57465769732807;9.57465769732807;9.57465769732807;9.57465769732807;9.57465769732807;9.57465769732807;9.57465769732807;9.57465769732807;9.57465769732807;9.57465769732807;9.57465769732807;9.57465769732807;9.57465769732807;9.57465769732807;9.57465769732807;9.57465769732807;	MS1 mz matched	754.538	135.53	0.000394697	0.000425953	0.000428028	0.00042401	0.000615301	0.000461639	0.000304927	0.000280362	0.000332963	0.611781	-0.708913	0.0717058	1.23441	unchanged
meta_654					Unmapped	754.856	367.566	0.000229302	0.000224928	0.00020015	0.000262949	0.000230507	0.000240486	0.000279503	0.000305951	0.000216816	1.0931	0.128422	0.48738	0.547833	unchanged
meta_655	PC(16:0/16:0)	0.998			MS2 forward	756.552	116.691	0.00488207	0.00782978	0.00807933	0.00512438	0.0195038	0.00485897	0.00358658	0.00383523	0.0040312	0.388407	-1.36436	0.339942	0.766546	unchanged
meta_656					Unmapped	756.861	449.067	0.000152781	0.000150186	0.000127784	0.000144625	0.000104708	0.000122321	0.000180288	0.000198993	0.000138094	1.39209	0.477249	0.0973097	1.09213	unchanged
meta_657			Ascidiacyclamide	11.7671	MS1 mz matched	757.362	448.546	0.000125854	0.000111382	9.03e-05	0.000128677	9.8e-05	8.5e-05	0.000157693	0.000167574	0.000125946	1.44745	0.53351	0.0614894	1.15047	unchanged
meta_658	Thioetheramide-PC	0.9604			MS2 forward	758.569	136.189	0.0249983	0.0267785	0.0304792	0.0168525	0.0245944	0.0165126	0.0126642	0.0120259	0.0170541	0.720232	-0.473467	0.169503	0.959158	unchanged
meta_659			PG(18:3(6Z,9Z,12Z)/16:1(9Z));PG(16:1(9Z)/18:3(6Z,9Z,12Z));PG(18:3(9Z,12Z,15Z)/16:1(9Z));PG(16:1(9Z)/18:3(9Z,12Z,15Z));	20.8625100021933;20.8625100021933;20.8625100021933;20.8625100021933;	MS1 mz matched	761.015	371.615	0.00126277	0.00122089	0.00112779	0.00156816	0.00131306	0.00160919	0.00175069	0.00184498	0.00116793	1.06084	0.0852006	0.722216	0.281186	unchanged
meta_660			Lividomycin A	12.8718	MS1 mz matched	762.373	443.858	0.0011773	0.00116154	0.00148354	0.00110971	0.00131335	0.00128441	0.0019012	0.0016154	0.00163864	1.3905	0.475604	0.0158924	1.3159	up
meta_661					Unmapped	764.573	31.796	0.000106747	8.16e-05	8.45e-05	9.76e-05	0.000115305	7.7e-05	5.39e-05	5.41e-05	8.54e-05	0.666822	-0.584627	0.102361	1.05399	unchanged
meta_662			PC(o-16:1(9Z)/20:4(8Z,11Z,14Z,17Z));PC(P-16:0/20:4(5Z,8Z,11Z,14Z));PC(P-18:1(9Z)/18:3(9Z,12Z,15Z));PC(P-18:1(11Z)/18:3(6Z,9Z,12Z));PC(P-18:1(11Z)/18:3(9Z,12Z,15Z));2-O-(5,8,11,14,17-Eicosapentaenoyl)-1-O-hexadecylglycero-3-phosphocholine;PC(18:4(6Z,9Z,12Z,15Z)/dm18:0);PC(P-18:1(9Z)/18:3(6Z,9Z,12Z));PC(P-16:0/20:4(8Z,11Z,14Z,17Z));PC(18:3(6Z,9Z,12Z)/P-18:1(11Z));PC(20:4(8Z,11Z,14Z,17Z)/P-16:0);PC(…	7.05150340195215;7.05150340195215;7.05150340195215;7.05150340195215;7.05150340195215;7.05150340195215;7.05150340195215;7.05150340195215;7.05150340195215;7.05150340195215;7.05150340195215;7.05150340195215;7.05150340195215;7.05150340195215;7.05150340195215;7.05150340195215;	MS1 mz matched	766.573	132.039	0.00069604	0.000796485	0.000702013	0.000611405	0.000686857	0.000509726	0.000501783	0.000541188	0.000738758	0.985476	-0.0211068	0.92731	0.0684997	unchanged
meta_663			PC(14:1(9Z)/22:2(13Z,16Z));PC(16:0/20:3(8Z,11Z,14Z));PC(20:3(5Z,8Z,11Z)/16:0);PC(18:3(9Z,12Z,15Z)/18:0);PC(18:2(9Z,12Z)/18:1(9Z));PC(20:3(8Z,11Z,14Z)/16:0);PC(18:0/18:3(9Z,12Z,15Z));PC(16:0/20:3(5Z,8Z,11Z));PC(18:3(6Z,9Z,12Z)/18:0);PC(22:2(13Z,16Z)/14:1(9Z));PC(20:2(11Z,14Z)/16:1(9Z));PC(18:2(9Z,12Z)/18:1(11Z));PC(18:1(9Z)/18:2(9Z,12Z));PC(18:1(11Z)/18:2(9Z,12Z));PC(16:1(9Z)/20:2(11Z,14Z));PC(18:…	11.7345079712127;11.7345079712127;11.7345079712127;11.7345079712127;11.7345079712127;11.7345079712127;11.7345079712127;11.7345079712127;11.7345079712127;11.7345079712127;11.7345079712127;11.7345079712127;11.7345079712127;11.7345079712127;11.7345079712127;11.7345079712127;	MS1 mz matched	766.573	98.7185	0.00159278	0.00237304	0.00265373	0.00116655	0.00212463	0.00134403	0.00062879	0.00144493	0.000210693	0.492839	-1.02081	0.171554	0.932024	unchanged
meta_664			Parishin B;Parishin C	20.0489854389067;20.0489854389067	MS1 mz matched	767.195	341.067	9.3e-05	0.000102588	0.000138034	0.000217443	0.000193583	0.000271102	2.95e-05	2.72e-05	3.83e-05	0.139242	-2.84434	0.0120586	1.41459	down
meta_665			Adiantifoline	-13.2167	MS1 mz matched	771.313	470.308	5.11e-05	6.34e-05	3.51e-05	1.79e-05	2.01e-05	1.24e-05	7.12e-05	8.76e-05	5.68e-05	4.2809	2.09792	0.019722	1.37944	up
meta_666					Unmapped	773.076	286.036	4.03e-05	3.48e-05	3.5e-05	5.79e-05	5.09e-05	5.68e-05	3.11e-05	3.84e-05	5.23e-05	0.734811	-0.444555	0.131286	1.07768	unchanged
meta_667					Unmapped	773.364	443.921	0.000297094	0.000330331	0.000393229	0.000296353	0.00032879	0.000325398	0.000508079	0.000411753	0.000448766	1.43981	0.525878	0.0268964	1.33238	up
meta_668			PS(14:0/16:0);PS(16:0/14:0);	-14.8322787112008;-14.8322787112008;	MS1 mz matched	774.858	369.951	0.000251162	0.000274753	0.000253233	0.000302569	0.000270304	0.000297992	0.000309924	0.000353822	0.000258143	1.05859	0.0821458	0.610811	0.406123	unchanged
meta_669					Unmapped	774.867	443.779	2.53e-05	3.38e-05	2.82e-05	1.84e-05	1.86e-05	2.41e-05	6.37e-05	3.43e-05	3.48e-05	2.17533	1.12124	0.128238	1.11482	unchanged
meta_670			TG(14:0/18:1(11Z)/14:1(9Z));TG(14:1(9Z)/18:0/14:1(9Z));TG(16:0/16:1(9Z)/14:1(9Z));TG(14:0/16:1(9Z)/16:1(9Z));TG(14:1(9Z)/14:0/18:1(11Z));TG(14:0/14:1(9Z)/18:1(11Z));TG(14:1(9Z)/16:0/16:1(9Z));TG(14:1(9Z)/14:0/18:1(9Z));TG(18:0/14:1(9Z)/14:1(9Z));TG(16:0/14:1(9Z)/16:1(9Z));TG(16:1(9Z)/14:0/16:1(9Z))[iso3];TG(14:0/14:1(9Z)/18:1(9Z));TG(14:0/18:1(9Z)/14:1(9Z));	-6.36064946998153;-6.36064946998153;-6.36064946998153;-6.36064946998153;-6.36064946998153;-6.36064946998153;-6.36064946998153;-6.36064946998153;-6.36064946998153;-6.36064946998153;-6.36064946998153;-6.36064946998153;-6.36064946998153;	MS1 mz matched	776.23	31.81	0.000158063	0.000154825	0.000176214	6.87e-05	7.72e-05	4.29e-05	7.91e-05	7.52e-05	7.21e-05	1.19891	0.261729	0.348218	0.745561	unchanged
meta_671			PC(18:1(11Z)/18:3(9Z,12Z,15Z));PC(18:0/18:4(6Z,9Z,12Z,15Z));PC(20:4(5Z,8Z,11Z,14Z)/16:0);PC(18:3(9Z,12Z,15Z)/18:1(11Z));PC(18:2(9Z,12Z)/18:2(9Z,12Z));PC(16:1(9Z)/20:3(5Z,8Z,11Z));PC(18:3(9Z,12Z,15Z)/18:1(9Z));PC(16:0/20:4(5Z,8Z,11Z,14Z));PC(18:4(6Z,9Z,12Z,15Z)/18:0);PC(20:3(5Z,8Z,11Z)/16:1(9Z));PC(16:1(9Z)/20:3(8Z,11Z,14Z));PC(20:4(8Z,11Z,14Z,17Z)/16:0);PC(16:0/20:4(8Z,11Z,14Z,17Z));PC(18:3(6Z,9Z…	-2.75742624694987;-2.75742624694987;-2.75742624694987;-2.75742624694987;-2.75742624694987;-2.75742624694987;-2.75742624694987;-2.75742624694987;-2.75742624694987;-2.75742624694987;-2.75742624694987;-2.75742624694987;-2.75742624694987;-2.75742624694987;-2.75742624694987;-2.75742624694987;-2.75742624694987;-2.75742624694987;-2.75742624694987;-2.75742624694987;-2.75742624694987;	MS1 mz matched	782.569	132.957	0.0388268	0.0401565	0.0358136	0.0242498	0.0295835	0.0239678	0.0304251	0.0314867	0.0378642	1.28245	0.358902	0.071802	1.13141	unchanged
meta_672			PC(P-18:1(9Z)/16:0);PC(16:0/P-18:1(9Z));PC(16:1(9Z)/P-18:0);PC(O-16:0/18:2(9Z,12Z));PC(18:1(11Z)/P-16:0);PC(16:0/P-18:1(11Z));PC(P-16:0/18:1(11Z));PC(P-18:1(11Z)/16:0);PC(P-18:0/16:1(9Z));PC(18:1(9Z)/P-16:0);PC(P-16:0/18:1(9Z));	16.2853397446011;16.2853397446011;16.2853397446011;16.2853397446011;16.2853397446011;16.2853397446011;16.2853397446011;16.2853397446011;16.2853397446011;16.2853397446011;16.2853397446011;	MS1 mz matched	782.569	69.3405	0.0776509	0.0460943	0.0607019	0.0481076	0.0313701	0.0278587	0.0370383	0.0416594	0.0605275	1.29709	0.375281	0.327877	0.711614	unchanged
meta_673			Soyasaponin IV;28-Glucosylsiaresinolate 3-arabinoside;Pitheduloside A;Saquivir mesylate;Saquivir mesilate	-22.035193985936;-22.035193985936;-22.035193985936;-11.0829112591639	MS1 mz matched	784.977	371.615	0.00213617	0.00214524	0.00196135	0.00278024	0.00224868	0.00288686	0.00309677	0.00319708	0.00201115	1.04917	0.0692482	0.781518	0.217693	unchanged
meta_674			Ginsenoside Rg3;Ginsenoside F2;Ginsenoside C;Dolastatin 10	-22.6310532515078;-22.6310532515078;-22.6310532515078;-16.0123983403101	MS1 mz matched	785.48	371.978	0.000136182	0.000122541	0.000122437	0.000173688	0.000152431	0.000209932	0.000187129	0.000220414	0.000117987	0.980371	-0.0285996	0.925238	0.0733545	unchanged
meta_675	1,2-dioleoyl-sn-glycero-3-phosphatidylcholine	0.9979			MS2 forward	786.598	100.266	0.00742731	0.0069881	0.00690834	0.00253899	0.00682914	0.0231301	0.00999138	0.00561848	0.00649703	0.680249	-0.555865	0.639214	0.383964	unchanged
meta_676					Unmapped	788.936	370.659	0.000412091	0.000421459	0.000383437	0.000476625	0.000390565	0.00045375	0.000545181	0.000523144	0.000362657	1.08331	0.11544	0.604477	0.405578	unchanged
meta_677					Unmapped	790.378	38.16	0.00255278	0.00270305	0.0022317	0.00233655	0.00202002	0.00139336	0.00289552	0.00205581	0.00246624	1.29003	0.367404	0.206857	0.874369	unchanged
meta_678			beta-D-Glucosyloxydestruxin B;	-15.8052543920562;	MS1 mz matched	794.873	368.558	0.000307471	0.000285508	0.000265419	0.00031584	0.000315082	0.000318353	0.000394346	0.000233635	0.000272871	0.948988	-0.0755375	0.77039	0.245621	unchanged
meta_679					Unmapped	795.335	38.162	0.000100218	8.11e-05	6.99e-05	6.14e-05	4.89e-05	2.23e-05	0.000132701	0.000115763	0.000117381	2.75979	1.46456	0.0103498	1.38124	up
meta_680					Unmapped	797.959	371.81	8.16e-05	8.64e-05	9.35e-05	0.000119239	9.85e-05	9.71e-05	0.000140462	0.000163459	8.26e-05	1.2276	0.295836	0.428738	0.626417	unchanged
meta_681					Unmapped	798.563	123.57	0.0058447	0.00499686	0.00461194	0.0201985	0.0158464	0.0166102	0.00133589	0.00147362	0.00174343	0.0864674	-3.5317	0.00658843	1.43232	down
meta_682					Unmapped	798.83	365.804	0.000109664	0.000106075	0.000116538	0.000139705	0.000167607	0.000130242	0.000153658	6.44e-05	0.000126411	0.787304	-0.345008	0.366573	0.696061	unchanged
meta_683					Unmapped	800.811	377.354	0.000167524	0.000146443	0.000169252	0.000163721	0.000167624	0.000163706	0.000192878	0.000168974	0.000174352	1.08313	0.115205	0.195458	0.986122	unchanged
meta_684			PC(18:1(11Z)/18:3(9Z,12Z,15Z));PC(18:0/18:4(6Z,9Z,12Z,15Z));PC(20:4(5Z,8Z,11Z,14Z)/16:0);PC(18:3(9Z,12Z,15Z)/18:1(11Z));PC(18:2(9Z,12Z)/18:2(9Z,12Z));PC(16:1(9Z)/20:3(5Z,8Z,11Z));PC(18:3(9Z,12Z,15Z)/18:1(9Z));PC(16:0/20:4(5Z,8Z,11Z,14Z));PC(18:4(6Z,9Z,12Z,15Z)/18:0);PC(20:3(5Z,8Z,11Z)/16:1(9Z));PC(16:1(9Z)/20:3(8Z,11Z,14Z));PC(20:4(8Z,11Z,14Z,17Z)/16:0);PC(16:0/20:4(8Z,11Z,14Z,17Z));PC(18:3(6Z,9Z…	-2.75742624694987;-2.75742624694987;-2.75742624694987;-2.75742624694987;-2.75742624694987;-2.75742624694987;-2.75742624694987;-2.75742624694987;-2.75742624694987;-2.75742624694987;-2.75742624694987;-2.75742624694987;-2.75742624694987;-2.75742624694987;-2.75742624694987;-2.75742624694987;-2.75742624694987;-2.75742624694987;-2.75742624694987;-2.75742624694987;-2.75742624694987;	MS1 mz matched	804.551	132.928	0.00132608	0.00120372	0.0010571	0.00171512	0.00164839	0.00150334	0.00109991	0.00103461	0.000991996	0.642411	-0.638431	0.00391955	1.4121	down
meta_685			Parishin B;Parishin C	20.0489854389067;20.0489854389067	MS1 mz matched	805.15	341.064	4.45e-05	4.84e-05	4.93e-05	5.95e-05	7.6e-05	9.05e-05	8.97e-06	1.11e-05	1.38e-05	0.149694	-2.73991	0.0171849	1.39894	down
meta_686			PC(16:1(9Z)/22:5(4Z,7Z,10Z,13Z,16Z));PC(18:3(6Z,9Z,12Z)/20:3(5Z,8Z,11Z));PC(16:1(9Z)/22:5(7Z,10Z,13Z,16Z,19Z));PC(20:4(5Z,8Z,11Z,14Z)/18:2(9Z,12Z));PC(18:2(9Z,12Z)/20:4(8Z,11Z,14Z,17Z));PC(20:3(8Z,11Z,14Z)/18:3(6Z,9Z,12Z));PC(18:1(11Z)/20:5(5Z,8Z,11Z,14Z,17Z));PC(20:5(5Z,8Z,11Z,14Z,17Z)/18:1(11Z));PC(20:3(5Z,8Z,11Z)/18:3(9Z,12Z,15Z));PC(22:6(4Z,7Z,10Z,13Z,16Z,19Z)/16:0);PC(18:2(9Z,12Z)/20:4(5Z,8Z…	8.32362836001123;8.32362836001123;8.32362836001123;8.32362836001123;8.32362836001123;8.32362836001123;8.32362836001123;8.32362836001123;8.32362836001123;8.32362836001123;8.32362836001123;8.32362836001123;8.32362836001123;8.32362836001123;8.32362836001123;8.32362836001123;8.32362836001123;8.32362836001123;8.32362836001123;8.32362836001123;8.32362836001123;8.32362836001123;8.32362836001123;8.323628…	MS1 mz matched	806.569	132.401	0.00939176	0.0100707	0.00841573	0.00953825	0.0111962	0.00809995	0.00929455	0.0104564	0.00760251	0.94864	-0.0760669	0.706421	0.285292	unchanged
meta_687			PC(14:1(9Z)/22:2(13Z,16Z));PC(16:0/20:3(8Z,11Z,14Z));PC(20:3(5Z,8Z,11Z)/16:0);PC(18:3(9Z,12Z,15Z)/18:0);PC(18:2(9Z,12Z)/18:1(9Z));PC(20:3(8Z,11Z,14Z)/16:0);PC(18:0/18:3(9Z,12Z,15Z));PC(16:0/20:3(5Z,8Z,11Z));PC(18:3(6Z,9Z,12Z)/18:0);PC(22:2(13Z,16Z)/14:1(9Z));PC(20:2(11Z,14Z)/16:1(9Z));PC(18:2(9Z,12Z)/18:1(11Z));PC(18:1(9Z)/18:2(9Z,12Z));PC(18:1(11Z)/18:2(9Z,12Z));PC(16:1(9Z)/20:2(11Z,14Z));PC(18:…	11.7345079712127;11.7345079712127;11.7345079712127;11.7345079712127;11.7345079712127;11.7345079712127;11.7345079712127;11.7345079712127;11.7345079712127;11.7345079712127;11.7345079712127;11.7345079712127;11.7345079712127;11.7345079712127;11.7345079712127;11.7345079712127;	MS1 mz matched	806.569	101.549	0.0249336	0.0408061	0.0376413	0.00923072	0.0477387	0.0571063	0.0333235	0.0320519	0.0346262	0.876624	-0.189969	0.779272	0.233654	unchanged
meta_688					Unmapped	808.938	371.334	0.00197635	0.00188481	0.00176047	0.00230848	0.00199482	0.00248042	0.00276633	0.00287195	0.00181504	1.09871	0.135807	0.588488	0.424681	unchanged
meta_689			Licoricesaponin B2;	17.9096497158297;	MS1 mz matched	809.439	371.904	0.000206929	0.00022019	0.000200388	0.000303727	0.00022	0.000252374	0.000277001	0.000325217	0.000201468	1.03554	0.0503878	0.844222	0.156193	unchanged
meta_690	1-Stearoyl-2-oleoyl-sn-glycerol 3-phosphocholine (SOPC)	0.9997			MS2 forward	810.599	131.85	0.0113479	0.0113778	0.00987093	0.00540104	0.00719638	0.00519073	0.00824385	0.009066	0.0134879	1.73136	0.791908	0.10238	1.13194	unchanged
meta_691					Unmapped	812.897	369.973	0.000724345	0.000749343	0.000692574	0.000802899	0.000734301	0.000862428	0.00088974	0.000957977	0.000711071	1.06633	0.0926494	0.566201	0.445739	unchanged
meta_692					Unmapped	817.897	465.855	5.36e-05	6.73e-05	3.57e-05	3.36e-05	2.64e-05	1.92e-05	0.000148757	0.000120195	7.3e-05	4.3204	2.11116	0.0535969	1.29191	unchanged
meta_693					Unmapped	818.41	38.1545	0.00123992	0.00121379	0.00114489	0.00113429	0.00104354	0.000638286	0.00142655	0.000945086	0.00144331	1.35468	0.437952	0.210814	0.866957	unchanged
meta_694					Unmapped	820.555	264.409	2.19e-05	1.56e-05	1.22e-05	2.08e-05	1.74e-05	1.87e-05	1.93e-05	3.01e-05	3.86e-06	0.934138	-0.098293	0.884969	0.115331	unchanged
meta_695					Unmapped	820.919	371.462	0.000538567	0.00048976	0.000418017	0.000605892	0.000547472	0.000631291	0.000692703	0.000779108	0.00050924	1.11005	0.150621	0.502664	0.532447	unchanged
meta_696					Unmapped	823.363	37.5085	7.02e-05	7.35e-05	6.27e-05	6.35e-05	3.09e-05	3.7e-05	8.54e-05	8.95e-05	6.68e-05	1.83945	0.879276	0.0453418	1.21297	up
meta_697			Vincristine;Yiamoloside B	24.7285436245391;-15.7577476603183	MS1 mz matched	825.979	371.978	0.000245304	0.000240073	0.000202978	0.000308361	0.000282352	0.000312884	0.000370157	0.000388468	0.000213724	1.07609	0.105794	0.721263	0.290222	unchanged
meta_698			Calenduloside G methyl ester;	5.06282983511483;	MS1 mz matched	826.499	45.599	3.8e-05	2.9e-05	2.75e-05	0.000110596	0.000121945	0.000100311	1.12e-05	9.82e-06	1.09e-05	0.0957591	-3.38445	0.00373225	1.44163	down
meta_699					Unmapped	826.9	466.348	0.000314339	0.000297089	0.000206239	0.000163756	0.000150678	9.02e-05	0.000794046	0.000727704	0.000443686	4.85789	2.28033	0.0353129	1.33836	up
meta_700					Unmapped	829.825	367.769	7.69e-05	0.000105597	7.95e-05	9.4e-05	9.07e-05	0.000109893	0.000102106	0.000117639	9.48e-05	1.06774	0.0945657	0.500545	0.505705	unchanged
meta_701			Cephalomannine;Taxol B	-1.83471	MS1 mz matched	832.899	371.288	0.00086212	0.000882178	0.000787272	0.00103292	0.000888393	0.00104055	0.00117852	0.00128005	0.000813441	1.10471	0.143672	0.549725	0.474128	unchanged
meta_702					Unmapped	833.402	371.37	0.00016571	0.000177509	0.000163546	0.000196712	0.000177078	0.000209657	0.000210332	0.000199704	0.000166938	0.988904	-0.016098	0.90063	0.0994394	unchanged
meta_703			PC(20:3(5Z,8Z,11Z)/20:3(5Z,8Z,11Z));PC(18:1(9Z)/22:5(4Z,7Z,10Z,13Z,16Z));PC(20:3(8Z,11Z,14Z)/20:3(5Z,8Z,11Z));PC(18:2(9Z,12Z)/22:4(7Z,10Z,13Z,16Z));PC(20:4(5Z,8Z,11Z,14Z)/20:2(11Z,14Z));PC(22:5(7Z,10Z,13Z,16Z,19Z)/18:1(9Z));PC(18:4(6Z,9Z,12Z,15Z)/22:2(13Z,16Z));PC(18:1(11Z)/22:5(4Z,7Z,10Z,13Z,16Z));PC(20:3(8Z,11Z,14Z)/20:3(8Z,11Z,14Z));PC(22:4(7Z,10Z,13Z,16Z)/18:2(9Z,12Z));PC(22:5(7Z,10Z,13Z,16Z,…	6.87973251735423;6.87973251735423;6.87973251735423;6.87973251735423;6.87973251735423;6.87973251735423;6.87973251735423;6.87973251735423;6.87973251735423;6.87973251735423;6.87973251735423;6.87973251735423;6.87973251735423;6.87973251735423;6.87973251735423;6.87973251735423;6.87973251735423;6.87973251735423;6.87973251735423;6.87973251735423;6.87973251735423;6.87973251735423;6.87973251735423;6.879732…	MS1 mz matched	834.599	70.528	0.00235394	0.00260525	0.00264652	0.00180948	0.00424558	0.00248205	0.00093737	0.00392607	0.00546208	1.20949	0.274396	0.719316	0.284069	unchanged
meta_704					Unmapped	834.609	212.98	3.06e-05	3.45e-05	2.22e-05	3.86e-05	3.6e-05	4.19e-05	1.95e-06	8.25e-07	1.09e-06	0.0331922	-4.91301	0.00144698	1.44717	down
meta_705			Aclacinomycin N	-12.041	MS1 mz matched	836.859	368.574	0.000188965	0.000222671	0.000180242	0.000143984	0.000183359	0.000140686	0.000208881	0.000255987	0.000176848	1.3711	0.455339	0.111909	1.0692	unchanged
meta_706			Monoammonium glycyrrhizite	-12.2702	MS1 mz matched	840.424	463.675	0.00166538	0.00177586	0.00106108	0.00123522	0.00114692	0.000473122	0.00416111	0.0046501	0.00248337	3.95572	1.98394	0.0376914	1.30231	up
meta_707			Vincristine;Yiamoloside B	24.7285436245391;-15.7577476603183	MS1 mz matched	843.019	371.904	0.000729962	0.000764851	0.000672981	0.000957747	0.000756044	0.00101132	0.00112693	0.00119122	0.00070378	1.10892	0.149155	0.604866	0.402785	unchanged
meta_708			TG(14:1(9Z)/18:4(6Z,9Z,12Z,15Z)/20:5(5Z,8Z,11Z,14Z,17Z));TG(14:1(9Z)/20:5(5Z,8Z,11Z,14Z,17Z)/18:4(6Z,9Z,12Z,15Z));TG(18:4(6Z,9Z,12Z,15Z)/14:1(9Z)/20:5(5Z,8Z,11Z,14Z,17Z));C-1027 Chromophore;C-1027	-10.3170084659666;-10.3170084659666;-10.3170084659666;21.8205812196927	MS1 mz matched	844.266	396.312	2.48e-05	2.71e-05	3.71e-05	6.99e-05	6.9e-05	9.18e-05	8.74e-06	8.64e-06	9.41e-06	0.116171	-3.10567	0.0117382	1.42003	down
meta_709					Unmapped	844.88	371.02	0.000268603	0.000224588	0.00023813	0.000274376	0.00023665	0.000351724	0.000331273	0.000359483	0.000225587	1.06212	0.086945	0.753502	0.240578	unchanged
meta_710			Digitoxigenin 3-[glucosyl-(1-&gt;6)-glucosyl-(1-&gt;4)-2,6-dideoxyribohexoside];	-8.8730959267803;	MS1 mz matched	846.442	37.481	0.000867649	0.000826238	0.00078341	0.000672042	0.000652529	0.000317156	0.000686781	0.000527957	0.000706161	1.17005	0.226567	0.522141	0.496456	unchanged
meta_711					Unmapped	849.869	370.884	2.36e-05	2.94e-05	2.19e-05	0.000515249	0.000409892	0.000445179	5.11e-05	0.000646781	3.74e-05	0.536516	-0.898307	0.402739	0.665786	unchanged
meta_712					Unmapped	850.942	371.767	0.000111171	0.000103588	0.000116474	0.000122895	9.64e-05	0.000150246	0.000146526	0.000155092	9.15e-05	1.06388	0.0893333	0.77185	0.222751	unchanged
meta_713			Digitoxigenin 3-[glucosyl-(1-&gt;6)-glucosyl-(1-&gt;4)-2,6-dideoxyribohexoside];	-8.8730959267803;	MS1 mz matched	851.395	37.165	4.08e-05	2.93e-05	3.39e-05	3.66e-05	1.33e-05	9.28e-06	5.84e-05	3.65e-05	5.39e-05	2.51281	1.3293	0.054114	1.17604	unchanged
meta_714			Fevicordin B 2-gentiobioside;	13.5129834172102;	MS1 mz matched	851.412	463.786	8.37e-05	0.000119688	7.91e-05	9.35e-05	8.48e-05	3.95e-05	0.000224687	0.000306007	0.000181326	3.26951	1.70907	0.0298823	1.30822	up
meta_715					Unmapped	856.863	370.647	0.000242467	0.000196668	0.000225282	0.000267042	0.000207035	0.00026673	0.000274456	0.000239333	0.000210874	0.978206	-0.0317896	0.852503	0.145995	unchanged
meta_716			TG(14:1(9Z)/18:4(6Z,9Z,12Z,15Z)/20:5(5Z,8Z,11Z,14Z,17Z));TG(14:1(9Z)/20:5(5Z,8Z,11Z,14Z,17Z)/18:4(6Z,9Z,12Z,15Z));TG(18:4(6Z,9Z,12Z,15Z)/14:1(9Z)/20:5(5Z,8Z,11Z,14Z,17Z));C-1027 Chromophore;C-1027	-10.3170084659666;-10.3170084659666;-10.3170084659666;21.8205812196927	MS1 mz matched	861.292	396.312	1.59e-05	1.55e-05	2.06e-05	4.17e-05	4.47e-05	5.98e-05	6.94e-06	5.79e-06	4.52e-06	0.117992	-3.08324	0.0154159	1.40644	down
meta_717					Unmapped	862.918	371.704	0.000158913	0.000171713	0.000144142	0.000187727	0.000198929	0.000218755	0.000247167	0.00026482	0.000141382	1.07921	0.109982	0.72201	0.287107	unchanged
meta_718			TG(14:1(9Z)/18:4(6Z,9Z,12Z,15Z)/20:5(5Z,8Z,11Z,14Z,17Z));TG(14:1(9Z)/20:5(5Z,8Z,11Z,14Z,17Z)/18:4(6Z,9Z,12Z,15Z));TG(18:4(6Z,9Z,12Z,15Z)/14:1(9Z)/20:5(5Z,8Z,11Z,14Z,17Z));C-1027 Chromophore;C-1027	-10.3170084659666;-10.3170084659666;-10.3170084659666;21.8205812196927	MS1 mz matched	866.248	396.526	1.85e-05	1.72e-05	2.25e-05	4.77e-05	4.4e-05	6.53e-05	7.08e-06	7.02e-06	6.35e-06	0.130247	-2.94068	0.0200431	1.39699	down
meta_719					Unmapped	866.98	371.81	0.00122837	0.00120076	0.00106304	0.00161429	0.00133213	0.00156439	0.00174047	0.00189463	0.00115828	1.06264	0.087656	0.72528	0.28048	unchanged
meta_720			Brevetoxin A	0.461637	MS1 mz matched	867.483	371.928	8.45e-05	8.62e-05	8.38e-05	0.000106908	0.000105421	0.000126213	0.000137672	0.00015758	8.62e-05	1.12686	0.172303	0.576768	0.444706	unchanged
meta_721			Aquifoliunine EI;	-2.16328927825038;	MS1 mz matched	868.843	370.362	0.000103087	0.000100478	8.69e-05	0.000116117	0.00010792	0.000134935	0.000130097	0.000146304	8.95e-05	1.01924	0.0274954	0.910159	0.0894915	unchanged
meta_722					Unmapped	870.94	370.844	0.000359211	0.000431533	0.000364423	0.000442524	0.000376482	0.000418639	0.000495842	0.000530491	0.000345129	1.10812	0.148118	0.522429	0.506904	unchanged
meta_723					Unmapped	876.068	192.312	0.000168894	0.000141757	0.000133147	0.000175105	0.000156215	0.000160905	0.000178749	0.00018591	0.000131149	1.00728	0.0104627	0.952427	0.049381	unchanged
meta_724					Unmapped	876.109	286.017	1.6e-05	1.73e-05	1.66e-05	4.11e-05	2.92e-05	4.71e-05	1.2e-05	1.48e-05	1.92e-05	0.391758	-1.35197	0.0315877	1.3129	down
meta_725			PC(o-22:0/22:6(4Z,7Z,10Z,13Z,16Z,19Z));PC(o-22:3(10Z,13Z,16Z)/22:3(10Z,13Z,16Z));Cyclohex-1-ene-1-carboxyl-CoA;(2E)-5-Methylhexa-2,4-dienoyl-CoA	-11.1809518097672;-11.1809518097672;-5.59570313952127;-5.59570313952127	MS1 mz matched	876.673	31.301	1.95e-05	2.97e-05	3.37e-05	6.2e-05	7.7e-05	3.62e-05	1.26e-05	1.61e-05	1.96e-05	0.275551	-1.85961	0.0670791	1.26005	unchanged
meta_726					Unmapped	878.855	366.699	0.00015999	0.000155316	0.000172483	9.26e-05	0.000152394	0.000128764	0.000109388	0.000111492	8.48e-05	0.818059	-0.289724	0.329133	0.735193	unchanged
meta_727					Unmapped	879.961	372.046	6.64e-05	6.91e-05	5.88e-05	7.43e-05	6.22e-05	8.78e-05	9.75e-05	0.000114239	6.06e-05	1.21395	0.279705	0.431575	0.604821	unchanged
meta_728			3-Oxohexanoyl-CoA;3-Oxo-4-methyl-pentanoyl-CoA;3-Oxohexanoyl-CoA;3-Ketohexanoyl-CoA	7.95761094337688;7.95761094337688;8.41233539385695	MS1 mz matched	880.668	31.7045	3.7e-05	3.57e-05	4.54e-05	9.91e-05	8.03e-05	4.07e-05	1.01e-05	2.33e-05	3.12e-05	0.29362	-1.76798	0.0812974	1.18433	unchanged
meta_729			Aclacinomycin N	-12.041	MS1 mz matched	880.83	367.224	0.000169969	0.000164977	0.000160284	8.57e-05	0.000152335	0.000149055	0.000156582	0.000147634	0.000148164	1.16859	0.224769	0.421578	0.643035	unchanged
meta_730					Unmapped	882.813	365.882	5.72e-05	7.75e-05	6.02e-05	7.81e-05	6.74e-05	7.15e-05	7.35e-05	4.11e-05	7.25e-05	0.862056	-0.214147	0.450619	0.601032	unchanged
meta_731			PE(22:1(13Z)/24:1(15Z));PE(24:0/22:2(13Z,16Z));PE(22:2(13Z,16Z)/24:0);PE(24:1(15Z)/22:1(13Z));	-16.9803654677023;-16.9803654677023;-16.9803654677023;-16.9803654677023;	MS1 mz matched	884.694	31.8125	5.24e-05	5.46e-05	5.07e-05	0.000104506	0.000133797	6.53e-05	1.19e-05	7.58e-06	1.55e-05	0.11529	-3.11667	0.0441455	1.32611	down
meta_732					Unmapped	890.941	371.658	0.000944726	0.000969942	0.000923273	0.00127694	0.00100325	0.00118737	0.00131934	0.00144726	0.000891935	1.05507	0.0773451	0.755932	0.246477	unchanged
meta_733					Unmapped	891.443	371.978	0.000152459	0.000153186	0.000135464	0.000189363	0.000153647	0.000228088	0.000219221	0.000298262	0.000135563	1.14349	0.193445	0.635953	0.373189	unchanged
meta_734					Unmapped	894.6	130.71	0.000427747	0.000657948	0.000489781	0.000386058	0.000596426	0.000288057	0.000481187	0.000559561	0.000373235	1.1129	0.15432	0.679747	0.322551	unchanged
meta_735			TG(14:0/22:0/o-18:0);TG(16:0/o-18:0/20:0);TG(18:0/o-18:0/18:0);TG(18:0/18:0/o-18:0);TG(14:0/o-18:0/22:0);TG(20:0/16:0/o-18:0);TG(22:0/14:0/o-18:0);TG(16:0/20:0/o-18:0);	13.7119080887144;13.7119080887144;13.7119080887144;13.7119080887144;13.7119080887144;13.7119080887144;13.7119080887144;13.7119080887144;	MS1 mz matched	894.9	370.509	0.000511681	0.00054045	0.000453726	0.00059241	0.000530519	0.000649031	0.000632509	0.000637192	0.000481407	0.988232	-0.017079	0.91628	0.0831086	unchanged
meta_736			TG(15:0/18:3(6Z,9Z,12Z)/22:2(13Z,16Z));TG(15:0/20:5(5Z,8Z,11Z,14Z,17Z)/20:0);TG(18:0/18:3(9Z,12Z,15Z)/20:2n6);TG(15:0/20:1(11Z)/20:4(8Z,11Z,14Z,17Z));TG(15:0/22:2(13Z,16Z)/18:3(6Z,9Z,12Z));TG(14:1(9Z)/20:2n6/22:2(13Z,16Z));TG(15:0/22:4(7Z,10Z,13Z,16Z)/18:1(11Z));TG(16:0/20:2n6/20:3(5Z,8Z,11Z));TG(15:0/20:4(8Z,11Z,14Z,17Z)/20:1(11Z));TG(20:2n6/16:0/20:3n6);TG(20:1(11Z)/15:0/20:4(8Z,11Z,14Z,17Z));T…	14.616867442055;14.616867442055;14.616867442055;14.616867442055;14.616867442055;14.616867442055;14.616867442055;14.616867442055;14.616867442055;14.616867442055;14.616867442055;14.616867442055;14.616867442055;14.616867442055;14.616867442055;14.616867442055;14.616867442055;14.616867442055;14.616867442055;14.616867442055;14.616867442055;14.616867442055;14.616867442055;14.616867442055;14.616867442055…	MS1 mz matched	895.781	376.738	2.57e-05	2.32e-05	2.39e-05	2.42e-05	2.16e-05	2.09e-05	2.37e-05	3.39e-05	2.64e-05	1.25849	0.331688	0.193197	0.972815	unchanged
meta_737			Cinmoyl-CoA;S-(Cinmoyl) coenzyme A;(E)-Cinmoyl-CoA	-6.08871226031493;-6.08871226031493	MS1 mz matched	898.672	31.709	5.43e-05	3.06e-05	3.95e-05	9.05e-05	0.000136234	4.89e-05	9.75e-06	5.36e-06	1.28e-05	0.101107	-3.30604	0.0808498	1.23809	unchanged
meta_738					Unmapped	900.167	342.585	1.8e-05	2.29e-05	1.31e-05	2.45e-05	1.64e-05	1.46e-05	7.26e-06	1.04e-05	3.96e-05	1.03282	0.0465849	0.959428	0.043041	unchanged
meta_739					Unmapped	900.839	366.574	0.000147607	0.000243622	0.000165472	0.000163891	0.000262039	0.000196711	9.35e-05	0.000197034	0.000238304	0.849418	-0.235454	0.583409	0.416347	unchanged
meta_740					Unmapped	902.816	366.058	0.000102497	0.00011366	8.44e-05	7.79e-05	9.04e-05	0.000125915	0.000119236	0.000126626	0.000110625	1.21173	0.277071	0.283238	0.820351	unchanged
meta_741					Unmapped	902.921	371.81	0.000383119	0.000312714	0.000314366	0.000468534	0.000393244	0.00042697	0.000493892	0.000502812	0.000350981	1.04573	0.064513	0.741181	0.262016	unchanged
meta_742					Unmapped	903.424	371.81	0.000171745	0.000161109	0.000143503	0.00019691	0.000168834	0.000213836	0.000242628	0.000273286	0.000160931	1.16782	0.223818	0.443433	0.597247	unchanged
meta_743					Unmapped	906.259	31.354	2.96e-05	3.01e-05	2.32e-05	9.91e-06	2.99e-05	2.17e-05	8.02e-05	5.64e-05	3.25e-05	2.74821	1.45849	0.106127	1.11299	unchanged
meta_744			Cyanidin 3-O-(2"-xylosyl-6"-(6"'-caffeoyl-glucosyl)-galactoside);Tetrahydrosarcipterin;H4SPT;5,6,7,8-Tetrahydrosarcipterin	-6.85131591234093;-22.7488157937427	MS1 mz matched	906.776	376.206	0.000100253	6.78e-05	7.36e-05	8.13e-05	7.44e-05	7.66e-05	6.76e-05	9.11e-05	6.89e-05	0.979513	-0.0298629	0.857359	0.138713	unchanged
meta_745					Unmapped	911.614	119.937	0.000470415	0.000413033	0.000341006	0.000178743	0.000304114	0.000227897	0.000332539	0.00041817	0.000224179	1.37163	0.455887	0.269346	0.799475	unchanged
meta_746			Neuromedin C 1-8;	6.62150949399831;	MS1 mz matched	914.903	371.81	0.000421767	0.00038955	0.000368168	0.000489253	0.000436714	0.000552222	0.000555843	0.000610354	0.000392227	1.05428	0.076258	0.740472	0.260051	unchanged
meta_747					Unmapped	915.406	371.36	0.000132206	0.00012514	0.000123025	0.000148552	0.000126875	0.000200327	0.000213874	0.000218238	0.000156342	1.23689	0.306716	0.272861	0.777948	unchanged
meta_748			PIP(16:2(9Z,12Z)/18:0);PIP(18:1(9Z)/16:1(9Z));PIP(16:1(9Z)/18:1(9Z));PIP(18:0/16:2(9Z,12Z));PIP(16:1(9Z)/18:1(11Z));PIP(18:1(11Z)/16:1(9Z));PIP(16:0/18:2(9Z,12Z));PIP(18:2(9Z,12Z)/16:0);	-1.70739572087109;-1.70739572087109;-1.70739572087109;-1.70739572087109;-1.70739572087109;-1.70739572087109;-1.70739572087109;-1.70739572087109;	MS1 mz matched	915.491	287.649	5.57e-05	5.98e-05	5.74e-05	4.48e-05	3.63e-05	3.9e-05	5.71e-05	7.34e-05	5.19e-05	1.51947	0.603568	0.0693928	1.21253	unchanged
meta_749					Unmapped	922.823	367.178	9.05e-05	0.000126311	8.09e-05	9.03e-05	0.000141528	0.000128798	0.000158284	0.000160848	0.000118069	1.21243	0.277902	0.285991	0.760239	unchanged
meta_750					Unmapped	924.8	366.395	6.06e-05	5.11e-05	5.06e-05	5.11e-05	3.8e-05	6.14e-05	6.9e-05	7.74e-05	6.14e-05	1.38054	0.465233	0.0891216	1.10228	unchanged
meta_751					Unmapped	926.268	31.194	6.71e-05	6.38e-05	7.38e-05	2.63e-05	3.01e-05	2.46e-05	3.04e-05	3.12e-05	3.11e-05	1.14412	0.194243	0.13887	1.1036	unchanged
meta_752			6-Oxocyclohex-1-ene-1-carboxyl-CoA;KRN 7000	14.6124059326746;-13.9903839427043	MS1 mz matched	934.64	31.796	0.0001943	0.000156272	0.000163596	0.000113654	0.000166461	0.000106337	0.000210084	0.000202412	0.000280431	1.79305	0.842418	0.0339402	1.2397	up
meta_753					Unmapped	938.177	27.219	2.01e-05	2.31e-05	1.68e-05	3.46e-05	3.66e-05	3.35e-05	9.58e-06	7.68e-06	4.6e-06	0.208785	-2.25991	0.000258204	1.44208	down
meta_754					Unmapped	944.92	371.768	0.000142864	9.38e-05	0.000109308	0.000140241	0.000108429	0.000154361	0.000153146	0.000150506	0.000103694	1.01071	0.0153659	0.948847	0.0484055	unchanged
meta_755					Unmapped	948.984	371.904	0.000540909	0.000564554	0.000521405	0.000788019	0.000622351	0.000806726	0.000826827	0.000965086	0.000585928	1.0725	0.100981	0.697478	0.305482	unchanged
meta_756			TG(18:1(11Z)/22:4(7Z,10Z,13Z,16Z)/18:3(9Z,12Z,15Z));TG(18:3(6Z,9Z,12Z)/20:1(11Z)/20:4(8Z,11Z,14Z,17Z));TG(20:0/18:4(6Z,9Z,12Z,15Z)/20:4(5Z,8Z,11Z,14Z));TG(16:0/22:5(7Z,10Z,13Z,16Z,19Z)/20:3(5Z,8Z,11Z));TG(18:1(9Z)/18:3(9Z,12Z,15Z)/22:4(7Z,10Z,13Z,16Z));TG(18:0/22:5(7Z,10Z,13Z,16Z,19Z)/18:3(6Z,9Z,12Z));TG(18:3(9Z,12Z,15Z)/22:2(13Z,16Z)/18:3(9Z,12Z,15Z));TG(20:1(11Z)/20:4(5Z,8Z,11Z,14Z)/18:3(9Z,12Z…	-15.0301838297728;-15.0301838297728;-15.0301838297728;-15.0301838297728;-15.0301838297728;-15.0301838297728;-15.0301838297728;-15.0301838297728;-15.0301838297728;-15.0301838297728;-15.0301838297728;-15.0301838297728;-15.0301838297728;-15.0301838297728;-15.0301838297728;-15.0301838297728;-15.0301838297728;-15.0301838297728;-15.0301838297728;-15.0301838297728;-15.0301838297728;-15.0301838297728;-15…	MS1 mz matched	949.487	371.989	5.76e-05	5.81e-05	5.65e-05	8.31e-05	5.79e-05	9.97e-05	0.000101541	0.000124173	7.29e-05	1.24029	0.310681	0.373775	0.653406	unchanged
meta_757					Unmapped	950.594	95.5295	0.000167682	0.000303834	0.000239082	0.000175273	0.00039416	0.000395858	0.000401959	0.000436349	0.000120167	0.99294	-0.0102216	0.986346	0.0152689	unchanged
meta_758			3-Isopropenylpimelyl-CoA	-13.5262	MS1 mz matched	950.738	31.829	2.63e-05	2.99e-05	3.55e-05	4.99e-05	9.54e-05	3.49e-05	9.1e-06	4.7e-06	1.35e-05	0.151632	-2.72136	0.10453	1.17846	unchanged
meta_759					Unmapped	952.942	371.02	0.000372902	0.000415317	0.000341761	0.000484404	0.000408876	0.000474409	0.000491649	0.000543264	0.000359695	1.01968	0.0281194	0.890712	0.110789	unchanged
meta_760					Unmapped	956.9	370.995	0.000374484	0.00037216	0.000337751	0.00035871	0.000323893	0.000381293	0.000459616	0.000447176	0.000315138	1.14854	0.199804	0.375818	0.68516	unchanged
meta_761					Unmapped	957.397	371.317	8.58e-05	7.11e-05	8.75e-05	0.000107961	8.13e-05	0.000110855	9.43e-05	0.000112266	5.55e-05	0.873232	-0.195563	0.554005	0.454337	unchanged
meta_762					Unmapped	960.859	368.126	0.000154609	0.00014913	0.000141913	9.48e-05	0.000144285	0.000125834	0.000190704	0.000128027	0.000136227	1.24666	0.318072	0.291679	0.755394	unchanged
meta_763					Unmapped	962.836	367.952	0.000105798	0.000145415	0.000123807	0.000108763	0.000101631	0.00013656	0.000137818	0.000147046	0.000122895	1.17525	0.232972	0.198409	0.902199	unchanged
meta_764					Unmapped	966.738	31.709	2.24e-05	3.62e-05	3.74e-05	7.21e-05	8.77e-05	3.69e-05	1.06e-05	5.2e-06	8.7e-06	0.124638	-3.00418	0.0607995	1.28448	unchanged
meta_765			cis,cis-3,6-Dodecadienoyl-CoA;trans,cis-Lauro-2,6-dienoyl-CoA;trans,cis-Lauro-2,6-dienoyl-CoA;cis,cis-3,6-Dodecadienoyl-CoA	-21.1460078980147;-21.1460078980147;-20.9345522459095;-20.9345522459095	MS1 mz matched	968.776	376.886	0.000111034	0.00010562	0.000108591	0.000126221	0.000110499	0.000105705	0.000133945	0.000143726	0.000115225	1.14739	0.19836	0.187254	0.916546	unchanged
meta_766					Unmapped	972.945	371.81	0.000356667	0.000374607	0.000323881	0.000451402	0.000354745	0.000447951	0.000471571	0.000573058	0.000313464	1.08292	0.114932	0.703713	0.303048	unchanged
meta_767					Unmapped	973.446	372.003	0.000117495	0.000127532	0.000111014	0.000141303	9.44e-05	0.000143204	0.000170954	0.000203473	0.00010071	1.25399	0.326527	0.417674	0.61737	unchanged
meta_768					Unmapped	973.669	97.447	0.00011861	0.000204984	0.000195174	0.000141691	0.0002067	0.000214439	0.000284169	0.000182236	5.77e-05	0.931191	-0.102851	0.866585	0.138952	unchanged
meta_769			5-Methyltetrahydropteroylpentaglutamate;	-7.90102219284945;	MS1 mz matched	976.904	370.637	0.000295424	0.000310836	0.000267775	0.000334731	0.000321753	0.000366438	0.000328237	0.000448042	0.000280933	1.03352	0.0475684	0.842574	0.163911	unchanged
meta_770					Unmapped	982.841	368.269	0.000210727	0.000227763	0.000185731	0.000110438	0.000202411	0.000217748	0.000221821	0.000117417	0.000183489	0.985168	-0.0215578	0.956627	0.0495044	unchanged
meta_771					Unmapped	984.925	371.904	0.000247818	0.000227904	0.000251073	0.000311191	0.000248196	0.000304141	0.00031607	0.000461862	0.000210965	1.14518	0.195578	0.628754	0.391461	unchanged
meta_772					Unmapped	985.426	371.989	0.00011771	0.000109385	0.000101557	0.000147798	0.00012038	0.000161966	0.000181268	0.000206266	0.000102943	1.14026	0.189366	0.595798	0.419175	unchanged
meta_773			TG(20:0/22:5(4Z,7Z,10Z,13Z,16Z)/20:3(5Z,8Z,11Z));TG(24:1(15Z)/20:3n6/18:4(6Z,9Z,12Z,15Z));TG(22:2(13Z,16Z)/18:1(9Z)/22:5(4Z,7Z,10Z,13Z,16Z));TG(20:3(5Z,8Z,11Z)/22:2(13Z,16Z)/20:3n6);TG(20:4(5Z,8Z,11Z,14Z)/24:1(15Z)/18:3(9Z,12Z,15Z));TG(22:0/18:3(6Z,9Z,12Z)/22:5(4Z,7Z,10Z,13Z,16Z));TG(22:0/20:3n6/20:5(5Z,8Z,11Z,14Z,17Z));TG(18:4(6Z,9Z,12Z,15Z)/24:0/20:4(8Z,11Z,14Z,17Z));TG(20:1(11Z)/22:4(7Z,10Z,13…	-22.5381216233495;-22.5381216233495;-22.5381216233495;-22.5381216233495;-22.5381216233495;-22.5381216233495;-22.5381216233495;-22.5381216233495;-22.5381216233495;-22.5381216233495;-22.5381216233495;-22.5381216233495;-22.5381216233495;-22.5381216233495;-22.5381216233495;-22.5381216233495;-22.5381216233495;-22.5381216233495;-22.5381216233495;-22.5381216233495;-22.5381216233495;-22.5381216233495;-22…	MS1 mz matched	987.81	136.831	0.000193644	0.000137667	0.000119723	0.000118257	7.99e-05	7.26e-05	9.41e-05	6.99e-05	0.000114919	1.03015	0.0428561	0.89425	0.103366	unchanged
meta_774					Unmapped	988.72	32.054	4.23e-05	3.89e-05	3.92e-05	9.95e-05	0.000136978	5.05e-05	4.07e-06	8.13e-07	9.46e-06	0.0499823	-4.32244	0.0668251	1.27007	unchanged
meta_775					Unmapped	989.654	179.94	0.000207194	0.000137267	0.000130404	0.000246115	0.000272954	0.000185928	7.17e-05	8.88e-05	6.6e-05	0.321382	-1.63764	0.0193889	1.37695	down
meta_776					Unmapped	990.737	31.377	3.5e-05	4.73e-05	4.27e-05	6.3e-05	9.72e-05	5e-05	7.4e-06	4.34e-06	1.55e-05	0.129494	-2.94904	0.0430219	1.31259	down
meta_777					Unmapped	992.753	31.803	2.93e-05	3.84e-05	3.77e-05	7.07e-05	8.81e-05	3.88e-05	6.45e-06	5.93e-06	1.32e-05	0.129575	-2.94814	0.0544448	1.29333	unchanged
meta_778					Unmapped	996.906	371.81	0.000336283	0.000321865	0.000296638	0.00036901	0.00033765	0.000380102	0.000450612	0.000445963	0.000316609	1.11633	0.158762	0.441764	0.607488	unchanged
meta_779					Unmapped	997.409	371.462	0.000117828	0.000113212	0.000103577	0.000128572	0.000115622	0.000157406	0.000147947	0.000148185	9.79e-05	0.981034	-0.0276253	0.909224	0.0904144	unchanged
meta_780					Unmapped	997.625	181.234	0.00015018	0.000131011	0.000118238	0.000221434	0.000156921	0.000139381	6.76e-05	6.1e-05	8.6e-05	0.414559	-1.27035	0.0461433	1.28981	down
meta_781			(4R,8R,12R)-Trimethyl-2E-tridecenoyl-CoA;(2E)-Hexadecenoyl-CoA;	-11.3827915870615;-11.3827915870615;	MS1 mz matched	1000.29	31.379	4.06e-05	4.17e-05	5.35e-05	1.65e-05	2.2e-05	1.4e-05	2.28e-05	1.79e-05	2.19e-05	1.19074	0.251862	0.311411	0.739953	unchanged
meta_782			PC(24:1(15Z)/24:0);PC(24:0/24:1(15Z));	-8.27163171424637;-8.27163171424637;	MS1 mz matched	1000.76	31.4635	5.5e-05	4.42e-05	3.96e-05	9.28e-05	7.23e-05	5.06e-05	7.61e-06	1.4e-05	1.52e-05	0.170827	-2.54939	0.0353506	1.33905	down
meta_783					Unmapped	1000.87	370.664	0.000134241	0.000120834	0.000122529	0.000155362	0.000137226	0.000150851	0.000151336	0.000192716	0.000108714	1.02103	0.0300282	0.910963	0.0939189	unchanged
meta_784					Unmapped	1007.03	371.81	0.000246742	0.000262213	0.000227498	0.000299588	0.000254229	0.000346571	0.000358155	0.000399409	0.000237435	1.10508	0.144148	0.607959	0.397752	unchanged
meta_785					Unmapped	1018.15	286.017	2.19e-05	1.86e-05	1.67e-05	4.13e-05	3.61e-05	4.79e-05	1.09e-05	1.35e-05	1.91e-05	0.346739	-1.52808	0.00404077	1.38981	down
meta_786					Unmapped	1019.7	177.363	0.000916637	0.000835575	0.000767155	0.000839273	0.00100619	0.000868851	0.000360233	0.000404207	0.000573347	0.492863	-1.02074	0.00603512	1.36636	down
meta_787			Pelargonidin 3-O-[b-D-Glucopyranosyl-(1-&gt;2)-[4-hydroxy-3-methoxy-(E)-cinnamoyl-(-&gt;6)]-b-D-glucopyranoside] 5-O-(6-O-malonyl-b-D-glucopyranoside);	-14.5320804426627;	MS1 mz matched	1020.87	371.288	0.000167639	0.000157424	0.000157581	0.000218296	0.000169379	0.000227273	0.000205098	0.000220563	0.0001528	0.940668	-0.0882426	0.679113	0.315649	unchanged
meta_788					Unmapped	1021.37	371.344	5.38e-05	6.4e-05	5.97e-05	5.91e-05	6e-05	5.78e-05	8e-05	9.02e-05	5.88e-05	1.29481	0.372739	0.200569	0.994891	unchanged
meta_789			TG(22:0/22:2(13Z,16Z)/20:1(11Z));TG(22:0/20:3(5Z,8Z,11Z)/22:0);TG(24:1(15Z)/18:0/22:2(13Z,16Z));TG(24:0/20:0/20:3n6);TG(18:1(9Z)/22:1(13Z)/24:1(15Z));TG(24:0/18:1(9Z)/22:2(13Z,16Z));TG(22:1(13Z)/20:0/22:2(13Z,16Z));TG(22:0/20:3n6/22:0);TG(18:1(11Z)/22:1(13Z)/24:1(15Z));TG(22:0/18:3(9Z,12Z,15Z)/24:0);TG(20:0/20:3(5Z,8Z,11Z)/24:0);TG(20:0/24:0/20:3(5Z,8Z,11Z));TG(22:0/24:0/18:3(6Z,9Z,12Z));TG(24:0/…	-19.3104025761397;-19.3104025761397;-19.3104025761397;-19.3104025761397;-19.3104025761397;-19.3104025761397;-19.3104025761397;-19.3104025761397;-19.3104025761397;-19.3104025761397;-19.3104025761397;-19.3104025761397;-19.3104025761397;-19.3104025761397;-19.3104025761397;-19.3104025761397;-19.3104025761397;-19.3104025761397;-19.3104025761397;-19.3104025761397;-19.3104025761397;-19.3104025761397;-19…	MS1 mz matched	1025.93	371.904	0.000218146	0.000175122	0.000189297	0.000250873	0.000170642	0.000290696	0.000259661	0.000293747	0.00015715	0.997679	-0.00335233	0.992378	0.00723497	unchanged
meta_790					Unmapped	1026.43	371.81	0.000109089	0.000115096	0.000105647	0.000119888	0.000104345	0.000141666	0.000157952	0.000173637	0.000109826	1.20638	0.270688	0.332604	0.720512	unchanged
meta_791					Unmapped	1030.78	377.416	6.39e-05	4.99e-05	4.96e-05	6.89e-05	5.69e-05	4.79e-05	6.23e-05	5.95e-05	5.14e-05	0.997068	-0.00423578	0.981924	0.0149772	unchanged
meta_792					Unmapped	1031.59	192.096	7.36e-05	4.85e-05	5.42e-05	8.42e-05	6.38e-05	6.71e-05	7.94e-05	6.56e-05	0.000132143	1.28844	0.365623	0.418305	0.636184	unchanged
meta_793					Unmapped	1032.85	370.698	8.44e-05	9.38e-05	8.37e-05	9.5e-05	9.33e-05	6.46e-05	0.000146405	0.000136896	7.17e-05	1.40427	0.48982	0.283147	0.807989	unchanged
meta_794					Unmapped	1037.65	132.947	0.000195966	0.000169715	0.000158077	6.78e-05	0.000101343	0.000135762	0.000201619	0.000274915	0.000222863	2.29377	1.19772	0.0112045	1.32793	up
meta_795					Unmapped	1038.91	370.772	0.000299587	0.000303161	0.000264437	0.000342851	0.000313539	0.000362394	0.000363314	0.00042809	0.000269931	1.04177	0.0590347	0.79166	0.214028	unchanged
meta_796					Unmapped	1039.67	177.199	0.00183774	0.00163412	0.00139616	0.001886	0.0020586	0.00179429	0.000767176	0.000749656	0.000665315	0.380238	-1.39502	0.00144594	1.43866	down
meta_797					Unmapped	1042.86	368.333	0.000204198	0.000176912	0.000169066	0.000183568	0.000188227	0.000180387	0.000192361	0.000257155	0.000186059	1.15102	0.202917	0.345541	0.760179	unchanged
meta_798			TG(22:0/22:2(13Z,16Z)/20:1(11Z));TG(22:0/20:3(5Z,8Z,11Z)/22:0);TG(24:1(15Z)/18:0/22:2(13Z,16Z));TG(24:0/20:0/20:3n6);TG(18:1(9Z)/22:1(13Z)/24:1(15Z));TG(24:0/18:1(9Z)/22:2(13Z,16Z));TG(22:1(13Z)/20:0/22:2(13Z,16Z));TG(22:0/20:3n6/22:0);TG(18:1(11Z)/22:1(13Z)/24:1(15Z));TG(22:0/18:3(9Z,12Z,15Z)/24:0);TG(20:0/20:3(5Z,8Z,11Z)/24:0);TG(20:0/24:0/20:3(5Z,8Z,11Z));TG(22:0/24:0/18:3(6Z,9Z,12Z));TG(24:0/…	-19.3104025761397;-19.3104025761397;-19.3104025761397;-19.3104025761397;-19.3104025761397;-19.3104025761397;-19.3104025761397;-19.3104025761397;-19.3104025761397;-19.3104025761397;-19.3104025761397;-19.3104025761397;-19.3104025761397;-19.3104025761397;-19.3104025761397;-19.3104025761397;-19.3104025761397;-19.3104025761397;-19.3104025761397;-19.3104025761397;-19.3104025761397;-19.3104025761397;-19…	MS1 mz matched	1042.97	371.978	9.85e-05	7.19e-05	8.92e-05	0.000111243	9.65e-05	0.000114924	0.000119818	0.000229348	7.3e-05	1.3084	0.387801	0.549107	0.490568	unchanged
meta_799					Unmapped	1045.72	175.352	0.000802429	0.000611166	0.000494854	0.000632374	0.000627518	0.000542061	0.000267759	0.000272978	0.000296409	0.464577	-1.10601	0.00493752	1.4266	down
meta_800					Unmapped	1046.82	367.767	0.000131442	0.000148193	0.000120888	0.000129118	0.000129023	0.000132158	0.000142868	0.000105094	0.000130656	0.970073	-0.0438342	0.760327	0.256109	unchanged
meta_801					Unmapped	1048.62	192.042	2.62e-05	3.31e-05	3.06e-05	3.59e-05	2.46e-05	2.88e-05	2.37e-05	2.25e-05	0.00012636	1.93306	0.950887	0.504926	0.541858	unchanged
meta_802			TG(22:1(13Z)/22:2(13Z,16Z)/22:1(13Z));TG(24:0/24:0/18:4(6Z,9Z,12Z,15Z));TG(24:0/18:3(9Z,12Z,15Z)/24:1(15Z));TG(22:0/20:3(5Z,8Z,11Z)/24:1(15Z));TG(22:1(13Z)/24:0/20:3n6);TG(24:1(15Z)/24:0/18:3(6Z,9Z,12Z));TG(22:0/20:4(5Z,8Z,11Z,14Z)/24:0);TG(24:0/24:1(15Z)/18:3(9Z,12Z,15Z));TG(22:0/24:1(15Z)/20:3n6);TG(22:0/24:0/20:4(8Z,11Z,14Z,17Z));TG(24:0/20:3(5Z,8Z,11Z)/22:1(13Z));TG(24:0/20:0/22:4(7Z,10Z,13Z,…	14.1670654520304;14.1670654520304;14.1670654520304;14.1670654520304;14.1670654520304;14.1670654520304;14.1670654520304;14.1670654520304;14.1670654520304;14.1670654520304;14.1670654520304;14.1670654520304;14.1670654520304;14.1670654520304;14.1670654520304;14.1670654520304;14.1670654520304;14.1670654520304;14.1670654520304;14.1670654520304;14.1670654520304;14.1670654520304;14.1670654520304;14.16706…	MS1 mz matched	1052.76	377.423	9.22e-05	9.38e-05	7.71e-05	0.000108563	7.82e-05	8.47e-05	8.85e-05	0.000106324	8.01e-05	1.01284	0.0184126	0.927927	0.0752649	unchanged
meta_803					Unmapped	1052.86	370.469	0.000118759	0.000134396	0.000104966	0.000130307	0.000124556	8.9e-05	0.000165361	0.000135043	0.000108695	1.18982	0.250738	0.358801	0.671266	unchanged
meta_804					Unmapped	1054.95	371.978	0.000224317	0.000211296	0.000191167	0.000289781	0.000249391	0.000289123	0.000339335	0.000365168	0.000193236	1.08384	0.116149	0.711535	0.298969	unchanged
meta_805					Unmapped	1055.3	31.3275	2.32e-05	1.95e-05	2.18e-05	1.3e-06	4.52e-05	1.65e-05	6.91e-05	4.31e-05	3.08e-05	2.26988	1.18262	0.195507	0.889383	unchanged
meta_806					Unmapped	1055.45	372.014	8.58e-05	6.82e-05	5.52e-05	8.96e-05	7.39e-05	0.000122655	9.68e-05	0.00015339	7.62e-05	1.1403	0.18941	0.652978	0.34968	unchanged
meta_807					Unmapped	1055.84	76.345	0.000485385	0.000428576	0.000389652	0.000266284	0.000302732	0.000173775	0.000478954	0.000542178	0.000548019	2.1125	1.07895	0.00693968	1.38488	up
meta_808					Unmapped	1056.75	31.846	2.8e-05	2.03e-05	2.85e-05	3.84e-05	5.94e-05	3.26e-05	0	2.13e-06	1.04e-05	0.0962174	-3.37756	0.0277278	1.32713	down
meta_809					Unmapped	1060.89	370.664	0.000174164	0.00018076	0.000161702	0.00019195	0.000173964	0.000210758	0.000231018	0.000218984	0.000135204	1.0148	0.0211935	0.935719	0.0628827	unchanged
meta_810					Unmapped	1063.36	370.672	5.99e-05	6.99e-05	3.94e-05	7.44e-05	3.87e-05	8.36e-05	6.99e-05	9.65e-05	5.97e-05	1.14965	0.201191	0.60711	0.393526	unchanged
meta_811					Unmapped	1063.67	176.021	0.000746356	0.000657322	0.000678583	0.000720599	0.000668934	0.000569876	0.000416169	0.000360907	0.000268429	0.533582	-0.906219	0.00786674	1.34617	down
meta_812			Deltoside;Avenacoside A;26-Desglucoavenacoside B;Avecoside A;Nuatigenin 3-O-{alpha-L-rhamnopyranosyl-(1->2)-[beta-D-glucopyranosyl-(1->4)]-beta-D-glucopyranoside}-26-O-beta-D-glucopyranoside;26-Desgluco-avecoside B	-4.97092222125261;-4.97092222125261;-4.97092222125261;-4.97092222125261;-4.97092222125261	MS1 mz matched	1064.18	371.332	2.23e-05	1.99e-05	1.9e-05	1.63e-05	2.13e-05	2.21e-05	1.76e-05	4.53e-05	2.07e-05	1.39858	0.483961	0.461879	0.594325	unchanged
meta_813					Unmapped	1066.83	368.409	0.000135278	0.00016611	0.000124234	9.48e-05	0.000141541	0.000142039	0.000159247	0.00015991	0.000123054	1.1688	0.225024	0.347301	0.683905	unchanged
meta_814					Unmapped	1067.93	372.024	6.7e-05	7.27e-05	7.58e-05	7.16e-05	6.99e-05	9.81e-05	0.000104241	7.42e-05	6.58e-05	1.01928	0.0275444	0.922577	0.0690128	unchanged
meta_815			TG(22:1(13Z)/22:2(13Z,16Z)/22:1(13Z));TG(24:0/24:0/18:4(6Z,9Z,12Z,15Z));TG(24:0/18:3(9Z,12Z,15Z)/24:1(15Z));TG(22:0/20:3(5Z,8Z,11Z)/24:1(15Z));TG(22:1(13Z)/24:0/20:3n6);TG(24:1(15Z)/24:0/18:3(6Z,9Z,12Z));TG(22:0/20:4(5Z,8Z,11Z,14Z)/24:0);TG(24:0/24:1(15Z)/18:3(9Z,12Z,15Z));TG(22:0/24:1(15Z)/20:3n6);TG(22:0/24:0/20:4(8Z,11Z,14Z,17Z));TG(24:0/20:3(5Z,8Z,11Z)/22:1(13Z));TG(24:0/20:0/22:4(7Z,10Z,13Z,…	14.1670654520304;14.1670654520304;14.1670654520304;14.1670654520304;14.1670654520304;14.1670654520304;14.1670654520304;14.1670654520304;14.1670654520304;14.1670654520304;14.1670654520304;14.1670654520304;14.1670654520304;14.1670654520304;14.1670654520304;14.1670654520304;14.1670654520304;14.1670654520304;14.1670654520304;14.1670654520304;14.1670654520304;14.1670654520304;14.1670654520304;14.16706…	MS1 mz matched	1074.74	376.784	4.62e-05	4.11e-05	4.06e-05	4.69e-05	4.81e-05	4.05e-05	5.18e-05	4.98e-05	3.64e-05	1.01813	0.025916	0.888744	0.110945	unchanged
meta_816					Unmapped	1078.91	371.897	0.000277934	0.000246858	0.000240449	0.000372712	0.00028715	0.00035515	0.000329322	0.000384325	0.000233089	0.932734	-0.100462	0.685377	0.312254	unchanged
meta_817					Unmapped	1079.41	371.747	8.49e-05	9.7e-05	8.14e-05	0.000107988	9.19e-05	0.000120849	0.00010184	0.000129183	9.46e-05	1.01516	0.0217021	0.910262	0.0899902	unchanged
meta_818					Unmapped	1080.48	422.982	2.1e-05	2.11e-05	2.95e-05	5.34e-05	4.23e-05	6.98e-05	1.18e-05	1.41e-05	1.38e-05	0.240647	-2.05501	0.0336213	1.35752	down
meta_819					Unmapped	1082.67	192.032	8.42e-05	8.17e-05	6.96e-05	8.2e-05	8.98e-05	8.02e-05	7.92e-05	6.18e-05	0.000279632	1.66918	0.739141	0.505625	0.54169	unchanged
meta_820					Unmapped	1082.87	370.634	0.000155846	0.000143416	0.000151829	0.000161649	0.000177328	0.0001686	0.000208825	0.000231487	0.000138355	1.14006	0.189108	0.488124	0.560219	unchanged
meta_821			Ganglioside GA2 (d18:1/16:0);	-16.0740550293182;	MS1 mz matched	1087.67	174.061	0.000463169	0.000358786	0.000383077	0.000337137	0.00028757	0.000255863	0.000320323	0.000308572	0.000207349	0.949663	-0.0745123	0.75073	0.244736	unchanged
meta_822					Unmapped	1089.03	371.978	0.000114839	0.000110036	0.000103702	0.00015505	0.000119797	0.000178127	0.0001891	0.000213531	8.24e-05	1.07069	0.098546	0.824461	0.17634	unchanged
meta_823			Ganglioside GA2 (d18:1/9Z-18:1);	-11.7024393784953;	MS1 mz matched	1091.7	174.145	0.000213506	0.000198531	0.00021226	0.000191557	0.0001591	0.000157794	0.0001343	0.000130771	0.000142168	0.800939	-0.320235	0.0817399	1.19725	unchanged
meta_824					Unmapped	1096.64	95.974	3.62e-05	5.65e-05	4.16e-05	8.98e-05	0.000116543	0.000162062	0.000355732	0.000101947	0	1.24222	0.31292	0.806861	0.192904	unchanged
meta_825					Unmapped	1102.87	371.36	0.000165267	0.000156567	0.000158948	0.000209584	0.000155062	0.000222095	0.000200341	0.000244012	0.000164041	1.0369	0.0522813	0.827203	0.170404	unchanged
meta_826					Unmapped	1103.37	371.352	4.74e-05	4.43e-05	5.42e-05	5.27e-05	5.47e-05	8.13e-05	6.56e-05	9.79e-05	5.83e-05	1.17569	0.233512	0.512579	0.495461	unchanged
meta_827			Diguanosine hexaphosphate;	-7.44627119335854;	MS1 mz matched	1108.93	371.987	5.44e-05	4.87e-05	4.19e-05	7.07e-05	5.24e-05	7.33e-05	7.29e-05	7.35e-05	4.1e-05	0.953853	-0.0681617	0.824535	0.173403	unchanged
meta_828					Unmapped	1114.76	377.195	4.56e-05	4.95e-05	4.36e-05	5.74e-05	3.51e-05	4.34e-05	4.13e-05	4.35e-05	3.95e-05	0.91401	-0.129719	0.612898	0.406715	unchanged
meta_829			Guavin D;	17.9399549706967;	MS1 mz matched	1115.84	371.02	7.85e-05	9.56e-05	9.16e-05	0.000105237	6.96e-05	0.000109444	0.000107992	0.000145269	7.82e-05	1.16573	0.221233	0.540345	0.469457	unchanged
meta_830					Unmapped	1118.57	310.159	0.000152895	0.0001453	0.000122499	0.000118077	9.72e-05	0.000125796	0.000196894	0.000235567	0.000139384	1.67669	0.74562	0.0998793	1.15823	unchanged
meta_831			TG(24:1(15Z)/24:1(15Z)/24:1(15Z));	8.34863550350965;	MS1 mz matched	1120.91	371.425	0.000114587	0.000121579	0.000131918	0.000152595	0.000121184	0.000137163	0.000155524	0.000190881	0.000114737	1.12216	0.166279	0.538428	0.485273	unchanged
meta_832					Unmapped	1124.97	372.02	4.8e-05	4.52e-05	4.99e-05	6.09e-05	4.92e-05	8.13e-05	6.99e-05	8.14e-05	4.8e-05	1.04063	0.0574505	0.857762	0.13784	unchanged
meta_833					Unmapped	1126.84	369.863	0.000119883	0.000136937	0.000112238	0.000155636	0.00011312	0.000174422	0.000157499	0.000207081	0.000114601	1.08124	0.112689	0.731421	0.267553	unchanged
meta_834					Unmapped	1136.95	371.978	0.000142545	0.000154217	0.000154522	0.000189842	0.000145805	0.000199492	0.000206367	0.000230971	0.000142026	1.08264	0.114555	0.666108	0.334557	unchanged
meta_835					Unmapped	1137.38	192.37	1.93e-05	1.66e-05	2.74e-05	1.43e-05	2.13e-05	3.05e-05	4.64e-05	1.66e-05	5.02e-05	1.71393	0.777304	0.276248	0.808774	unchanged
meta_836			TG(24:1(15Z)/24:1(15Z)/24:1(15Z));	8.34863550350965;	MS1 mz matched	1160.91	371.978	0.000198299	0.000213105	0.000179938	0.000246024	0.000235979	0.000267121	0.000290591	0.000334916	0.000198918	1.10052	0.138185	0.598173	0.425652	unchanged
meta_837					Unmapped	1161.41	371.81	7.95e-05	6.24e-05	6.92e-05	0.000100099	7.35e-05	6.73e-05	9.7e-05	0.00011115	6.44e-05	1.13147	0.178196	0.573982	0.431533	unchanged
meta_838					Unmapped	1164.87	370.722	0.000124193	0.000131572	0.000115264	0.000160312	0.000123283	0.000129835	0.000151088	0.000186504	0.000111086	1.08526	0.118041	0.665246	0.34165	unchanged
meta_839					Unmapped	1171.03	372.014	5.07e-05	6.49e-05	5.05e-05	5.78e-05	6.55e-05	9.78e-05	8.41e-05	9.19e-05	4.54e-05	1.00081	0.00116282	0.997644	0.000245973	unchanged
meta_840			TG(24:1(15Z)/24:1(15Z)/24:1(15Z));	8.34863550350965;	MS1 mz matched	1176.87	371.323	6.76e-05	4.44e-05	6.08e-05	7.68e-05	5.11e-05	7.62e-05	6.5e-05	0.000118215	6.65e-05	1.22389	0.29147	0.492391	0.535093	unchanged
meta_841					Unmapped	1177.95	372.003	5.65e-05	5.64e-05	4.92e-05	6.75e-05	4.41e-05	8.11e-05	9.26e-05	0.000126435	4.98e-05	1.39599	0.481288	0.380572	0.667665	unchanged
meta_842					Unmapped	1188.84	370.042	0.000107978	8.12e-05	7.11e-05	9.59e-05	8.09e-05	9.11e-05	7.66e-05	0.000111489	6.4e-05	0.940713	-0.0881731	0.750832	0.250016	unchanged
meta_843					Unmapped	1189.93	372.017	7.33e-05	7.61e-05	8.22e-05	7.71e-05	5.21e-05	8.85e-05	0.000102133	0.000112002	4.91e-05	1.20962	0.274555	0.542487	0.469076	unchanged
meta_844					Unmapped	1190.1	187.092	0.00234569	0.00211961	0.00197141	0.00241286	0.00133072	0.00145928	0.00106712	0.00267713	0.00230633	1.16293	0.21777	0.662073	0.343169	unchanged
meta_845					Unmapped	1190.44	371.942	5.26e-05	5.15e-05	3.35e-05	8.14e-05	5.76e-05	7.35e-05	8.15e-05	8.59e-05	5.51e-05	1.04701	0.0662683	0.79495	0.202461	unchanged
meta_846					Unmapped	1194.82	30.9395	0.000133976	0.000105071	0.0001191	4.69e-05	8.93e-05	4.05e-05	0.000195967	0.000138948	0.000321522	3.71436	1.89311	0.0877778	1.18877	unchanged
meta_847					Unmapped	1196.09	191.881	0.00367038	0.00323533	0.00315277	0.00233863	0.00211083	0.00253401	0.0017716	0.0028302	0.00355134	1.16749	0.223414	0.532514	0.504175	unchanged
meta_848					Unmapped	1196.83	30.736	5.62e-05	3.56e-05	3.52e-05	2.54e-05	2.34e-05	1.43e-05	7.21e-05	5.1e-05	9.37e-05	3.43136	1.77878	0.0448762	1.29888	up
meta_849					Unmapped	1196.86	371.37	8.87e-05	8.29e-05	6.01e-05	8.97e-05	7.04e-05	0.000104492	0.00010021	0.000117163	6.26e-05	1.05834	0.0818056	0.801508	0.196558	unchanged
