# Supplementary material for: Metabolomic Profiling of Female Mink Serum during Early to Mid-Pregnancy to Reveal Metabolite Changes
Source: Genes (Basel). 2023 Sep 4;14(9):1759. doi: 10.3390/genes14091759 (PMC10531253; doi:10.3390/genes14091759)
Supplement: Supplementary file 1 [file genes-14-01759-s001.zip › supplementary file-5A -neg-D1vsD29.xlsx]

## Sheet: supplementary file-9A -neg-D1vs
#ID	MS2 name	MS2 score	MS1 name	MS1 ppm	type	mzmed	rtmed	QC01neg.QC01	QC02neg.QC02	QC03neg.QC03	D1.1neg.D1.1	D1.2neg.D1.2	D1.3neg.D1.3	D29.1neg.D29.1	D29.2neg.D29.2	D29.3neg.D29.3	Fold_change	log2FC	P_value	VIP	regulated
meta_1					Unmapped	88.0428	337.608	0.000319949	0.000314866	0.000392998	0.000396145	0.000454591	0.000447897	0.000377057	0.000329066	0.000215183	0.709443	-0.495241	0.105959	1.01508	unchanged
meta_2					Unmapped	89.027	225.006	0.0156012	0.015906	0.0154163	0.0141751	0.0122265	0.014358	0.0207544	0.0241424	0.0133276	1.42848	0.514483	0.205969	0.873973	unchanged
meta_3	Dihydroxyacetone	1			MS2 forward	89.0259	298.245	0.00150918	0.00152323	0.00103629	0.000574431	0.000892738	0.000885822	0.000935128	0.000586225	0.000726366	0.955261	-0.0660336	0.8218	0.156458	unchanged
meta_4	Phenol	0.9874			MS2 forward	93.0363	130.031	9.15e-05	7.67e-05	0.000115826	0.000291348	0.000409158	0.000450431	2.32e-05	1.43e-05	1.49e-05	0.0455668	-4.45587	0.0162451	1.2697	down
meta_5					Unmapped	103.042	239.993	0.000260448	0.000286467	0.000270465	0.000292816	0.000312811	0.000373771	0.000319323	0.000264793	0.000182499	0.782741	-0.353393	0.217094	0.793276	unchanged
meta_6	2-hydroxy-butanoic acid	0.9132			MS2 forward	103.041	198.685	0.000753836	0.000732156	0.000896115	0.000469187	0.000447004	0.000415981	0.00140718	0.00138148	0.000775815	2.67569	1.41991	0.0682195	1.14738	unchanged
meta_7	Glyceric acid	0.6667			MS2 reverse	105.021	296.06	0.000205404	0.000183187	0.000208453	0.000171191	0.000197204	0.00018539	0.000268394	0.000252394	0.000188298	1.28044	0.356636	0.160053	0.933629	unchanged
meta_8	Uracil	0.998			MS2 forward	111.021	92.863	0.000647475	0.00065766	0.000751713	0.00136981	0.0012902	0.0014053	0.000575906	0.000563072	0.000407837	0.380491	-1.39407	0.000515044	1.29703	down
meta_9	Creatinine	0.9041			MS2 forward	112.053	167.766	0.000155325	0.000150113	0.000147707	0.000151881	0.000181966	0.000182564	0.000168661	0.000175079	0.000173567	1.00174	0.0025045	0.979337	0.0186018	unchanged
meta_10			cis-Acetylacrylate;Norfuraneol;Pteridine	20.2215710133021;20.2215710133021;10.6025585487644	MS1 mz matched	113.025	297.544	0.000671101	0.000591469	0.000671855	0.000550128	0.000627155	0.000599213	0.000494851	0.000554504	0.00084382	1.06568	0.0917736	0.755225	0.226917	unchanged
meta_11	L-Proline	0.9986			MS2 forward	114.057	302.377	0.000703117	0.000728235	0.000831889	0.00121957	0.00114712	0.00129828	0.000846805	0.000906777	0.000365427	0.578179	-0.790411	0.086957	1.08119	unchanged
meta_12			Methylacetoacetic acid;Alpha-ketoisovaleric acid;Acetoxyacetone;Ethyl pyruvate;Glutarate semialdehyde;2-Methylacetoacetic acid;Levulinic acid;2-Oxovaleric acid;3-Methyl-2-oxobutanoic acid;3-Methyl-2-oxobutyric acid;3-Methyl-2-oxobutanoate;2-Oxo-3-methylbutanoate;2-Oxoisovalerate;2-Oxoisopentanoate;alpha-Ketovaline;2-Ketovaline;2-Keto-3-methylbutyric acid;3-Oxopentanoic acid;3-Oxopentanoate;5-Oxop…	-11.5823417625047;-11.5823417625047;-11.5823417625047;-11.5823417625047;-11.5823417625047;-11.5823417625047;-11.5823417625047;-11.5823417625047;-11.2023287056271;-11.2023287056271;-11.2023287056271;-11.2023287056271	MS1 mz matched	115.041	33.318	0.00588328	0.00575588	0.00514944	0.000932817	0.00334703	0.00228598	0.00519093	0.00532547	0.000209342	1.63357	0.70803	0.508313	0.467314	unchanged
meta_13					Unmapped	116.036	243.803	9.12e-05	9.5e-05	8.71e-05	6.82e-05	8.67e-05	8.56e-05	0.000106687	5.88e-05	2.98e-05	0.811999	-0.300449	0.575321	0.404223	unchanged
meta_14	L-Valine	0.9718			MS2 forward	116.073	290.282	0.00138592	0.00138149	0.00161586	0.00215965	0.00231442	0.00255834	0.00181872	0.00181606	0.00082778	0.634571	-0.656146	0.109251	1.01565	unchanged
meta_15	L-Threonine	0.925			MS2 forward	118.052	341.46	0.0003256	0.000350905	0.000390725	0.000497834	0.000512211	0.000612996	0.000314859	0.000287661	0.000197172	0.492712	-1.02118	0.00567774	1.23019	down
meta_16			Benzoic acid;4-Hydroxybenzaldehyde;3-(2-Furanyl)-2-propenal;2-Hydroxybenzaldehyde;Benzoate;Benzoic acid;Benzenecarboxylic acid;Phenylformic acid;Dracylic acid;Aromatic acid;Aromatic carboxylic acid;4-Hydroxybenzaldehyde;p-Hydroxybenzaldehyde;3-Hydroxybenzaldehyde;Salicylaldehyde;o-Hydroxybenzaldehyde;2-Hydroxybenzaldehyde;Tropolone	10.0019027542147;10.0019027542147;10.0019027542147;10.0019027542147;9.83309952405507;9.83309952405507;9.83309952405507;9.83309952405507;9.83309952405507;9.83309952405507	MS1 mz matched	121.031	40.526	0.00356239	0.00348052	0.00343606	0.011016	0.00870264	0.0101223	0.00032398	0.000279886	0.000240914	0.0283093	-5.14258	0.00477808	1.29948	down
meta_17	Taurine	0.9997			MS2 forward	124.009	286.745	0.00183297	0.00184706	0.00223142	0.00244573	0.00257067	0.0026188	0.00254024	0.00252286	0.00188762	0.910352	-0.135503	0.400337	0.601255	unchanged
meta_18	Thymine	0.7301			MS2 reverse	125.036	88.173	0.000119274	0.000140928	0.000137683	0.00036274	0.000433244	0.000407897	6.31e-05	6.21e-05	4.96e-05	0.145151	-2.78438	0.00257782	1.30243	down
meta_19	5-Amino-4-carbamoylimidazole (AICA)	0.8292			MS2 reverse	126.057	124.04	0.000130409	0.000112608	0.000131795	0.000182011	0.000256889	0.000338909	1.77e-05	1.56e-05	1.04e-05	0.05623	-4.15252	0.0323657	1.23023	down
meta_20	Dihydrothymine	0.8918			MS2 forward	127.052	360.715	0.000114728	0.000128011	0.000137616	0.000116244	0.000117777	0.000135177	0.000152868	0.000168201	0.00012785	1.21593	0.282062	0.138398	0.930463	unchanged
meta_21					Unmapped	127.052	330.914	5.36e-05	5.14e-05	4.59e-05	4.32e-05	2.68e-05	2.26e-05	0.000137992	0.000150917	9.28e-05	4.12345	2.04385	0.0218872	1.22361	up
meta_22	L-Pyroglutamic acid	0.993			MS2 forward	128.037	284.935	0.00193266	0.00234662	0.00203931	0.00215935	0.00174817	0.00187351	0.00246316	0.00236224	0.00212815	1.20282	0.266422	0.0700583	1.02371	unchanged
meta_23	Mesaconic acid	0.9862			MS2 forward	129.02	416.8	4.42e-05	4.75e-05	5.44e-05	6.98e-05	6.62e-05	7.32e-05	5.09e-05	4.9e-05	5.05e-05	0.718905	-0.476127	0.00704686	1.28289	down
meta_24	ketoisocaproic acid	0.8729			MS2 forward	129.057	47.429	0.0260421	0.0260202	0.026052	0.0287521	0.032919	0.0310735	0.0166136	0.0165619	0.0238943	0.615344	-0.700535	0.0232765	1.194	down
meta_25	N-Acetyl-L-alanine	0.9998			MS2 forward	130.051	246.552	0.000146352	0.000161339	0.000136512	0.000144243	0.000185681	0.000139298	0.000126333	0.000149076	0.000137344	0.879654	-0.184991	0.333288	0.662963	unchanged
meta_26			Trans-3-hydroxy-L-proline;3-Hydroxy-L-proline;5-Amino-2-oxopentanoic acid;4-Hydroxyproline;Propionylglycine;L-Glutamic gamma-semialdehyde;N-Acetyl-L-alanine;cis-4-Hydroxy-D-proline;5-Aminolevulinic acid;4-Hydroxy-2-pyrrolidinecarboxylic acid;4-Hydroxy-L-proline;5-Aminolevulite;5-Amino-4-oxopentanoate;5-Amino-4-oxovaleric acid;cis-4-Hydroxy-L-proline;L-Allohydroxyproline;N-Acetyl-beta-alanine;5-Am…	-24.7462496123692;-24.7462496123692;-24.7462496123692;-24.7462496123692;-24.7462496123692;-24.7462496123692;-24.7462496123692;-24.7462496123692;-24.7462496123692;-24.7462496123692;-24.7462496123692;-24.416633220909;-24.416633220909;-24.416633220909;-24.416633220909;-24.416633220909;-24.416633220909;-24.416633220909;-24.416633220909;-24.416633220909;-24.416633220909;-24.416633220909;-24.4166332209…	MS1 mz matched	130.052	358.858	0.000197651	0.000203759	0.000200742	0.000227978	0.000199138	0.000225361	0.000183325	0.000136986	0.000222267	0.831567	-0.266095	0.27295	0.749963	unchanged
meta_27			Trans-3-hydroxy-L-proline;3-Hydroxy-L-proline;5-Amino-2-oxopentanoic acid;4-Hydroxyproline;Propionylglycine;L-Glutamic gamma-semialdehyde;N-Acetyl-L-alanine;cis-4-Hydroxy-D-proline;5-Aminolevulinic acid;4-Hydroxy-2-pyrrolidinecarboxylic acid;4-Hydroxy-L-proline;5-Aminolevulite;5-Amino-4-oxopentanoate;5-Amino-4-oxovaleric acid;cis-4-Hydroxy-L-proline;L-Allohydroxyproline;N-Acetyl-beta-alanine;5-Am…	-24.7462496123692;-24.7462496123692;-24.7462496123692;-24.7462496123692;-24.7462496123692;-24.7462496123692;-24.7462496123692;-24.7462496123692;-24.7462496123692;-24.7462496123692;-24.7462496123692;-24.416633220909;-24.416633220909;-24.416633220909;-24.416633220909;-24.416633220909;-24.416633220909;-24.416633220909;-24.416633220909;-24.416633220909;-24.416633220909;-24.416633220909;-24.4166332209…	MS1 mz matched	130.052	336.303	0.000201745	0.000224143	0.000288398	0.000254048	0.000288742	0.000333809	0.000265856	0.000260407	0.000225802	0.857935	-0.221059	0.209781	0.812691	unchanged
meta_28	L-Leucine	0.9965			MS2 forward	130.089	254.192	0.00337524	0.00349676	0.00481775	0.00482564	0.00568292	0.00509889	0.00435701	0.00544103	0.00163828	0.732747	-0.448613	0.343512	0.674276	unchanged
meta_29	Ethylmalonic acid	0.9865			MS2 forward	131.036	356.234	4.34e-05	5.19e-05	5.22e-05	5.16e-05	5.18e-05	5.28e-05	4.22e-05	5.69e-05	3.92e-05	0.885908	-0.174771	0.392088	0.623337	unchanged
meta_30	Hydroxyisocaproic acid	0.9895			MS2 forward	131.072	122.797	0.00271029	0.00372772	0.00239131	0.00548993	0.00629534	0.00568294	0.00147646	0.00151214	0.0023536	0.305824	-1.70923	0.000486452	1.29036	down
meta_31	L-Threonate	0.9911			MS2 forward	135.031	320.973	0.00102669	0.00121576	0.00114668	0.00114191	0.000954465	0.00173703	0.00260946	0.00226341	0.00166516	1.70554	0.770229	0.0694233	1.02301	unchanged
meta_32	Hypoxanthine	0.9857			MS2 forward	135.032	167.218	0.000145765	0.000123977	0.00013341	4.75e-05	4.05e-05	2.86e-05	0.000536505	0.000585826	0.000205908	11.3882	3.50947	0.0769373	1.13007	unchanged
meta_33	2-Methylbenzoic acid	0.9491			MS2 forward	135.045	39.248	0.000170088	0.000148519	0.000154435	0.000189517	0.000177349	0.000172669	0.000126388	0.000140574	0.000173554	0.816474	-0.292521	0.13005	0.976329	unchanged
meta_34					Unmapped	136.008	89.232	0.00216463	0.0020158	0.00218372	0.00101726	0.00288781	0.00325438	0.00278329	0.00256115	0.00029082	0.787108	-0.345367	0.655879	0.306229	unchanged
meta_35	4-Nitrophenol	0.9846			MS2 forward	138.02	39.093	0.000268311	0.000289019	0.000281259	0.000203521	0.000156937	0.000203107	0.000223535	0.000228453	0.00032144	1.37238	0.456683	0.145987	0.92177	unchanged
meta_36			Benzoic acid;4-Hydroxybenzaldehyde;3-(2-Furanyl)-2-propenal;2-Hydroxybenzaldehyde;Benzoate;Benzoic acid;Benzenecarboxylic acid;Phenylformic acid;Dracylic acid;Aromatic acid;Aromatic carboxylic acid;4-Hydroxybenzaldehyde;p-Hydroxybenzaldehyde;3-Hydroxybenzaldehyde;Salicylaldehyde;o-Hydroxybenzaldehyde;2-Hydroxybenzaldehyde;Tropolone	10.0019027542147;10.0019027542147;10.0019027542147;10.0019027542147;9.83309952405507;9.83309952405507;9.83309952405507;9.83309952405507;9.83309952405507;9.83309952405507	MS1 mz matched	138.056	41.903	0.000864011	0.000787327	0.000738834	0.00100359	0.000903951	0.00104192	0.000982835	0.000987752	0.000799935	0.939333	-0.0902913	0.472948	0.487746	unchanged
meta_37	2-Oxoadipic acid	0.9681			MS2 forward	141.018	370.872	0.0414751	0.0381808	0.0410616	0.0373939	0.0386444	0.0387971	0.0455299	0.0457448	0.0371828	1.11862	0.161724	0.246748	0.81783	unchanged
meta_38	Pyruvaldehyde	0.719			MS2 reverse	143.035	297.77	0.000245124	0.000248235	0.000246755	0.000215764	0.000261102	0.000241318	0.000192588	0.00020594	0.000311871	0.989161	-0.015723	0.953087	0.0439805	unchanged
meta_39	Caprylic acid	0.9509			MS2 reverse	143.108	51.02	0.000796674	0.00062994	0.000704793	0.000224211	0.000366306	0.00030963	0.000933309	0.000858082	0.00102204	3.12552	1.6441	0.000583121	1.2872	up
meta_40	Isobutyrylglycine	0.6509			MS2 reverse	144.067	202.061	0.000343245	0.00033486	0.000395507	0.000285225	0.000507362	0.000456262	0.000374989	0.000232729	0.000133675	0.593661	-0.752288	0.156384	0.861746	unchanged
meta_41					Unmapped	144.992	37.772	0.000396262	0.000372779	0.00035784	0.000463753	0.000424381	0.000417648	0.00026865	0.000274361	0.000392573	0.716494	-0.480974	0.0790678	1.0782	unchanged
meta_42	alpha-ketoglutarate	0.7336			MS2 forward	145.015	320.362	0.000220164	0.000229726	0.000239379	3.02e-05	6.31e-05	4.93e-05	0.000129159	0.000111832	1.84e-05	1.819	0.863142	0.37617	0.629161	unchanged
meta_43	Cyanuric acid	0.8919			MS2 forward	145.037	96.5955	0.000299691	0.000299526	0.000300106	0.000307451	0.000474946	0.000489251	0.000276571	8.12e-05	6.28e-05	0.330714	-1.59634	0.0355274	1.10793	down
meta_44	L-Lysine	0.9879			MS2 forward	145.099	511.685	7.57e-05	9.47e-05	0.00010166	0.000119198	0.000123397	0.000136891	0.000121222	0.000103213	6.73e-05	0.768636	-0.379628	0.199006	0.862612	unchanged
meta_45	L-Glutamate	0.989			MS2 forward	146.046	380.156	0.000284069	0.00027245	0.000303034	0.000392701	0.000346631	0.000383439	0.000318839	0.000295032	0.000285129	0.800698	-0.320671	0.0155203	1.1902	down
meta_46			2-Oxo-4-methylthiobutanoic acid;4-Methylthio-2-oxobutanoic acid;4-Methylthio-2-oxobutanoate;2-Keto-4-methylthiobutyric acid;2-Oxo-4-methylthiobutanoate;2-Oxo-4-methylthiobutanoic acid	-9.5582056036615;-9.45821966573052	MS1 mz matched	147.012	78.825	0.00188045	0.00183676	0.00178222	0.00722879	0.00619708	0.0111456	0.000116213	0.000135737	0.000103015	0.0144462	-6.11316	0.0331377	1.22897	down
meta_47	D-(+)-3-Phenyllactic acid	0.6841			MS2 reverse	147.045	109.921	0.000308177	0.000248039	0.00023151	0.000580866	0.000302705	0.000461007	0.000169892	0.000104345	7.68e-05	0.261043	-1.93764	0.0425823	1.16641	down
meta_48	DL-3-Phenyllactic acid	0.7379			MS2 forward	147.045	247.1	0.000128971	0.000135683	0.000125819	8.08e-05	7.68e-05	5.11e-05	0.000135718	0.000174913	0.000117386	2.05068	1.0361	0.0306467	1.15982	up
meta_49	L-Methionine	0.9061			MS2 forward	148.044	273.394	0.000209034	0.0002215	0.000218266	0.000126426	0.000122319	0.000109906	0.000309339	0.000311143	0.000165148	2.19052	1.13127	0.0971707	1.08408	unchanged
meta_50	D-Ribose	0.9935			MS2 forward	149.046	297.779	0.000369433	0.000409138	0.00043208	0.000372381	0.000411075	0.000362948	0.000286625	0.000288387	0.000443573	0.888504	-0.170549	0.503238	0.482338	unchanged
meta_51	Xanthine	0.992			MS2 forward	151.026	208.685	0.000301035	0.000366216	0.000325426	0.000184939	9.89e-05	4.6e-05	0.000868205	0.000847887	0.000769274	7.53508	2.91362	0.000230777	1.2995	up
meta_52	2-Hydroxyphenylacetic acid	0.9941			MS2 forward	151.04	44.849	0.000651541	0.000613414	0.000557108	0.000918592	0.000949391	0.000909477	0.000510079	0.000497166	0.000362783	0.493267	-1.01956	0.0069669	1.28468	down
meta_53	Ribitol	0.9598			MS2 forward	151.061	242.574	9.37e-05	9.17e-05	0.000101527	0.000107683	0.000106981	0.000119034	8.39e-05	7.66e-05	5.74e-05	0.652995	-0.614855	0.0233084	1.19289	down
meta_54			Dimefox	-0.840543	MS1 mz matched	153.067	195.484	8.52e-05	9.87e-05	9.72e-05	6.87e-05	0.000129439	0.000119318	8.02e-05	2.88e-05	1.63e-05	0.394695	-1.34119	0.0776071	1.00107	unchanged
meta_55			Methylacetoacetic acid;Alpha-ketoisovaleric acid;Acetoxyacetone;Ethyl pyruvate;Glutarate semialdehyde;2-Methylacetoacetic acid;Levulinic acid;2-Oxovaleric acid;3-Methyl-2-oxobutanoic acid;3-Methyl-2-oxobutyric acid;3-Methyl-2-oxobutanoate;2-Oxo-3-methylbutanoate;2-Oxoisovalerate;2-Oxoisopentanoate;alpha-Ketovaline;2-Ketovaline;2-Keto-3-methylbutyric acid;3-Oxopentanoic acid;3-Oxopentanoate;5-Oxop…	-11.5823417625047;-11.5823417625047;-11.5823417625047;-11.5823417625047;-11.5823417625047;-11.5823417625047;-11.5823417625047;-11.5823417625047;-11.2023287056271;-11.2023287056271;-11.2023287056271;-11.2023287056271	MS1 mz matched	156.067	31.5055	0.00287351	0.00286497	0.00282673	0.000517022	0.00251428	0.00131497	0.00192663	0.00171264	4.09e-05	0.846731	-0.240024	0.802767	0.173235	unchanged
meta_56					Unmapped	156.991	347.68	0.00151541	0.00151541	0.00151629	0.00148168	0.00155879	0.0016019	0.00173224	0.00176102	0.0017215	1.12329	0.167737	0.0230984	1.22308	up
meta_57	Allantoin	0.9785			MS2 forward	157.037	180.663	0.00148475	0.00144613	0.00148015	0.00174887	0.00195431	0.00185466	0.0015378	0.00148701	0.00115736	0.752482	-0.410272	0.0426111	1.13423	down
meta_58			Heptyl acetate;Propyl hexanoate;3-Methylbutyl 2-methylpropanoate;3-Heptyl acetate;Isoamyl butyrate;Methyl caprylate;3-Octyl formate;Butyl 3-methylbutanoate;Pelargonic acid;Butyl 2-methylbutanoate;xi-2-Ethylheptanoic acid;Hexyl propionate;5-Methylhexyl acetate;Butyl pentanoate;Octyl formate;1-Hydroxy-3-nonanone;1-Methylbutyl butanoate;Isopropyl hexanoate;4-Methyloctanoic acid;2-Methylpropyl 3-meth…	2.02490750314496;2.02490750314496;2.02490750314496;2.02490750314496;2.02490750314496;2.02490750314496;2.02490750314496;2.02490750314496;2.02490750314496;2.02490750314496;2.02490750314496;2.02490750314496;2.02490750314496;2.02490750314496;2.02490750314496;2.02490750314496;2.02490750314496;2.02490750314496;2.02490750314496;2.02490750314496;2.02490750314496;2.02490750314496;2.02490750314496;2.024907…	MS1 mz matched	157.123	50.366	0.0012005	0.00117297	0.00122868	0.000379623	0.000431323	0.000478185	0.00135051	0.00147893	0.00125538	3.16866	1.66387	0.00146289	1.29742	up
meta_59					Unmapped	158.083	319.213	0.000100304	9.55e-05	9.67e-05	0.000110234	7.88e-05	9.89e-05	9.55e-05	5.57e-05	8.18e-05	0.809381	-0.305109	0.288849	0.687578	unchanged
meta_60	Pimelic acid	0.9667			MS2 reverse	159.066	350.746	3.1e-05	2.34e-05	2.94e-05	4.76e-05	4.37e-05	6.5e-05	1.6e-05	1.95e-05	1.79e-05	0.341912	-1.5483	0.032057	1.2238	down
meta_61			2,4-Dichlorotoluene;Benzal chloride	-11.8569073176122;-11.8569073176122	MS1 mz matched	160.027	28.895	0.000651589	0.000751201	0.000688782	0.000170542	0.00061995	0.000260112	0.000384237	0.000103696	8.14e-05	0.54189	-0.883929	0.400113	0.564442	unchanged
meta_62			Purine;Purine;Purine base	-4.96569595848402;-4.99818399307832	MS1 mz matched	160.062	264.39	0.000374217	0.000256997	0.000353713	0.000262595	0.000316567	0.000334174	0.000288288	0.00036219	0.000286082	1.02543	0.0362266	0.8263	0.152983	unchanged
meta_63	3-Hydorxy-3-methylglutaric acid	0.7561			MS2 reverse	161.046	297.73	0.000836404	0.000724213	0.000777038	0.000632025	0.000704195	0.000696877	0.000585574	0.000638413	0.00097219	1.08021	0.111316	0.699556	0.281465	unchanged
meta_64			P-Dichlorobenzene;m-Dichlorobenzene;1,4-Dichlorobenzene;p-Dichlorobenzene;1,2-Dichlorobenzene;o-Dichlorobenzene;1,3-Dichlorobenzene;meta-Dichlorobenzene	-20.407885607096;-20.407885607096;-20.407885607096;-20.407885607096;-20.407885607096	MS1 mz matched	163.018	88.977	0.00487461	0.00346878	0.00370417	0.00150834	0.00473087	0.00322641	0.0052621	0.0044711	0.000492665	1.08032	0.111455	0.892774	0.0957183	unchanged
meta_65	Phenylpyruvate	0.997			MS2 forward	163.04	45.863	0.00747684	0.00708917	0.00692704	0.0255164	0.0186905	0.0202406	0.000385733	0.00041642	0.000239268	0.0161592	-5.9515	0.00938253	1.28768	down
meta_66	L-Iditol	0.8046			MS2 forward	163.061	206.69	0.000543341	0.000588426	0.000591195	0.000610003	0.000549255	0.000572199	0.000526481	0.000521077	0.000609496	0.957028	-0.0633666	0.509559	0.454327	unchanged
meta_67	Formylanthranilic acid	0.8846			MS2 forward	164.035	73.1405	0.000276326	0.000306642	0.000274863	0.000684559	0.000713796	0.000768683	0.000177998	0.000164286	0.000241138	0.269225	-1.89311	0.000103708	1.30138	down
meta_68	L-Phenylalanine	0.9975			MS2 forward	164.072	247.219	0.00230224	0.00225307	0.00219753	0.00119951	0.0012076	0.00119016	0.00245562	0.00316785	0.00212753	2.15469	1.10748	0.0457949	1.19968	up
meta_69			Phthalic acid;Benzoquinoneacetic acid;3,4-Methylenedioxybenzoic acid;Terephthalic acid;Phthalate;o-Phthalic acid;1,2-Benzenedicarboxylic acid;4-Hydroxyphenylglyoxylate;4-Hydroxybenzoylformate;4-Hydroxyphenylglyoxylic acid;2-(4-Hydroxyphenyl)-2-oxoacetate;Terephthalate;Terephthalic acid;1,4-Benzenedicarboxylic acid;3-Formylsalicylic acid;2-Hydroxyisophthalaldehydic acid;4-Formylsalicylic acid;4-Fo…	-9.68941070704023;-9.68941070704023;-9.68941070704023;-9.68941070704023;-9.63700997307824;-9.63700997307824;-9.63700997307824;-9.63700997307824;-9.63700997307824	MS1 mz matched	165.022	27.497	0.00209809	0.00214003	0.00219672	0.00104082	0.00151026	0.00123697	0.00117487	0.00120505	0.000493531	0.758557	-0.398671	0.334546	0.645928	unchanged
meta_70	1,2-Benzenedicarboxylic acid	0.9499			MS2 forward	165.019	279.126	6.88e-05	7.29e-05	7.79e-05	7.87e-05	8.52e-05	9.46e-05	4.3e-05	3.85e-05	4.09e-05	0.473622	-1.07819	0.00668068	1.28375	down
meta_71	Phenyllactic acid	0.9574			MS2 forward	165.056	109.77	0.00243009	0.00216443	0.00227021	0.00355529	0.00328932	0.0043375	0.00124811	0.00110943	0.000614131	0.265753	-1.91184	0.00357436	1.26662	down
meta_72			Ethyl 1-(methylthio)ethyl disulfide;1-(Ethylthio)ethyl methyl disulfide;Ethyl (ethylthio)methyl disulfide;Methyl 1-(methylthio)propyl disulfide;1,2-Dinitrobenzene;o-Dinitrobenzene	19.0845655198909;19.0845655198909;19.0845655198909;19.0845655198909;-22.5042570071597	MS1 mz matched	167.013	259.512	8.1e-05	6.98e-05	8.58e-05	0.000144172	0.00015388	0.000196161	7.44e-05	6.65e-05	4.95e-05	0.385199	-1.37633	0.0123744	1.23936	down
meta_73	Uric acid	0.9758			MS2 forward	167.022	312.747	0.000384904	0.000433524	0.000621462	0.00115776	0.00100739	0.00154129	0.000399647	0.000365341	0.000242609	0.27185	-1.87911	0.0223341	1.23067	down
meta_74	3-Hydroxymandelic acid	0.9265			MS2 forward	167.035	197.631	0.000109696	0.000101464	0.000157214	0.000414739	0.000469156	0.000526048	3.06e-05	1.99e-05	1.98e-05	0.0498394	-4.32657	0.00471721	1.29858	down
meta_75			L-2,3-Dihydrodipicolinate;2-Furoylglycine;L-2,3-Dihydrodipicolite;Dihydrodipicolinic acid;Dihydrodipicolite;2,3-Dihydrodipicolite;(S)-2,3-Dihydropyridine-2,6-dicarboxylate;3,5-Dihydroxyanthranilate;3,5-Dihydroxyanthranilic acid;3-Methylpyrrole-2,4-dicarboxylic acid;2-Methoxy-5-nitrophenol;5-Nitroguaiacol;2-Methoxy-4-nitrophenol;4-Nitroguaiacol;4-Methyl-5-nitrocatechol	-14.8351690350634;-14.8351690350634;-14.7896176883693;-14.7896176883693;-14.7896176883693;-14.7896176883693;-14.7896176883693;-14.7896176883693	MS1 mz matched	168.028	380.063	0.000109556	0.000128851	0.000143767	0.000187329	0.000172099	0.000194684	0.000140649	0.000152026	0.000124284	0.752481	-0.410273	0.0128544	1.19298	down
meta_76			Diethylthiophosphate;Diethylthiophosphoric acid;DETP	4.81541068627586;4.52955503789391	MS1 mz matched	169.017	39.215	0.000234048	0.000256345	0.000223935	0.000181558	0.000213823	0.00020161	0.000197722	0.000183138	0.0001983	0.970132	-0.0437477	0.614808	0.353841	unchanged
meta_77			(-)-3-Cyanomethyl-3-hydroxy-1H-indol-2(3H)-one;Sodium hexafluorosilicate	-24.3408200830965;-7.97636867835799	MS1 mz matched	169.041	35.9195	0.000375015	0.000374355	0.000403165	0.000756407	0.00118758	0.000973761	0.0002034	0.00019306	0.00019298	0.202018	-2.30744	0.024695	1.24964	down
meta_78			D-Glyceraldehyde 3-phosphate;Dihydroxyacetone phosphate;Imetit	24.0800480778101;24.0800480778101;-4.14553229228892	MS1 mz matched	169.062	245.582	0.000129197	0.000120466	0.000126212	8.87e-05	0.000165548	0.000127716	0.000145354	9.44e-05	4.37e-05	0.742089	-0.430335	0.426214	0.534031	unchanged
meta_79					Unmapped	172.991	25.441	0.00362867	0.00464237	0.00248731	0.0127338	0.0116472	0.00687008	0.000378914	0.00129812	0.000521509	0.070351	-3.82929	0.0302803	1.22817	down
meta_80	cis-Aconitate	0.9731			MS2 forward	173.009	416.907	6.28e-05	7.86e-05	8.3e-05	0.000117844	0.000109383	0.000131357	7.73e-05	7.51e-05	8.74e-05	0.668489	-0.581023	0.0105258	1.22847	down
meta_81	L-Arginine	0.9281			MS2 forward	173.105	506.078	0.000206349	0.000225355	0.000225992	0.000228683	0.000251688	0.000294024	0.000259561	0.000265939	0.000189199	0.922912	-0.115735	0.559723	0.398093	unchanged
meta_82	Indoleacetic acid	0.915			MS2 forward	174.056	135.478	0.000619326	0.000458312	0.000724363	0.000707639	0.000906921	0.000834484	0.000508423	0.000473578	0.000387742	0.559297	-0.838313	0.0102777	1.22647	down
meta_83	L-Citrulline	0.9896			MS2 forward	174.088	379.803	6.61e-05	8.22e-05	8.1e-05	8.02e-05	7.32e-05	8.18e-05	7.06e-05	7.73e-05	6.3e-05	0.896509	-0.157611	0.184771	0.836744	unchanged
meta_84	5,6,7,8-tetrahydro-2-Naphthoic Acid	0.9005			MS2 reverse	175.072	315.393	4.69e-05	5.92e-05	3.93e-05	2.09e-05	1.81e-05	1.4e-05	6.16e-05	6.72e-05	7.05e-05	3.76119	1.91119	0.000179295	1.30026	up
meta_85	N-Formylmethionine	0.91			MS2 forward	176.038	196.758	4.5e-05	4.46e-05	5.54e-05	2.27e-05	3.56e-05	3.09e-05	4.03e-05	2.48e-05	1.71e-05	0.922261	-0.116753	0.785243	0.191892	unchanged
meta_86	Indole	0.9997			MS2 reverse	176.072	109.765	0.000726528	0.000669081	0.000806428	0.000223457	0.000400791	0.000186815	0.000769876	0.000478601	0.000102283	1.66542	0.735886	0.455864	0.529731	unchanged
meta_87			N'-nitrosonornicotine;N'-Nitrosonornicotine;NNN	14.4542150075338;14.521978065279	MS1 mz matched	176.093	265.428	0.000269961	0.000235943	0.0002633	0.000248407	0.000262863	0.000280898	0.000219994	0.00023913	0.000142244	0.759144	-0.397555	0.155752	0.937619	unchanged
meta_88	Cyclohexylsulfamate	0.6697			MS2 forward	178.053	44.42	0.000102259	0.000102904	0.000110047	0.000214486	0.000520731	0.000318717	0.000267462	0.00020165	5.41e-05	0.496483	-1.01018	0.190645	0.82306	unchanged
meta_89	Aspirin	0.9815			MS2 reverse	179.035	41.862	0.00146433	0.00140928	0.00122442	0.000368171	0.00160638	0.000885434	0.000232271	0.000327538	6.11e-05	0.217118	-2.20345	0.168232	0.935443	unchanged
meta_90	myo-Inositol	0.9143			MS2 forward	179.056	383.983	0.000558472	0.000581774	0.000516214	0.00054044	0.000453713	0.000438927	0.000706177	0.000806807	0.000890179	1.67692	0.745815	0.0110634	1.22507	up
meta_91	D-Fructose	0.9505			MS2 forward	179.056	297.711	0.0128776	0.0116641	0.0120152	0.00997452	0.0118865	0.0114928	0.00886568	0.00969464	0.0149946	1.00603	0.00867147	0.97596	0.0205892	unchanged
meta_92	L-Sorbose	0.8327			MS2 forward	179.056	264.301	0.000316752	0.000280648	0.000275616	0.00025133	0.000257254	0.000220347	0.000266385	0.00030321	0.000417274	1.35386	0.437076	0.193425	0.886224	unchanged
meta_93	Hydroxyphenyllactic acid	0.9582			MS2 forward	181.05	195.676	5.42e-05	4.95e-05	6.71e-05	7.62e-05	8.49e-05	7.39e-05	4.73e-05	4.05e-05	3.37e-05	0.516902	-0.952037	0.00201646	1.26578	down
meta_94	D-Sorbitol	0.7785			MS2 forward	181.071	291.538	0.000177155	0.000177649	0.000157605	0.000149875	0.000158663	0.000152716	0.000180752	0.000167531	0.000184624	1.15534	0.208323	0.0267663	1.18053	up
meta_95	Saccharin	0.8626			MS2 forward	181.992	31.471	0.000232853	0.000282418	0.000293018	0.000622971	0.000385459	0.000511814	0.0024598	6.22e-05	4.85e-05	1.69087	0.757766	0.705326	0.280049	unchanged
meta_96			p-Hydroxyphenylacetothiohydroximate	-18.167	MS1 mz matched	182.032	275.722	0.000620621	0.000634735	0.000721136	0.000685371	0.000694449	0.000734453	0.000523444	0.000496529	0.000507187	0.72231	-0.46931	0.00139388	1.29271	down
meta_97	4-Pyridoxic acid	0.9955			MS2 forward	182.046	42.5125	0.00834251	0.00818984	0.00816998	0.00934906	0.00882036	0.0098847	0.00924902	0.0104058	0.00885154	1.01612	0.0230714	0.802475	0.176483	unchanged
meta_98	L-Glutamine	0.8615			MS2 reverse	183.016	249.179	7.39e-05	8.72e-05	7.39e-05	9.11e-05	9.91e-05	0.000107431	4.56e-05	6.39e-05	6.99e-05	0.603016	-0.729733	0.0151684	1.20074	down
meta_99			1-Naphthaleneacetic acid;Biphenyl-2,3-diol;2,3-Dihydroxybiphenyl;3-Phenylcatechol;2,2'-Dihydroxybiphenyl;(+/-)-trans-Acephthene-1,2-diol;Eutypine;4-Hydroxy-3-(3-methyl-3-butene-1-ynyl)benzaldehyde;Chimaphylin;Chimaphilin;1-phthylacetic acid;A;4,4'-Dihydroxybiphenyl;4,4'-Biphenyldiol;3,5-Dihydroxybiphenyl;3,5-Biphenyldiol;5-Phenylresorcinol;5-Methyl-1-phthoate	20.2587139508705;20.1490744518894;20.1490744518894;20.1490744518894;20.1490744518894;20.1490744518894;20.1490744518894;20.1490744518894;20.1490744518894;20.1490744518894	MS1 mz matched	185.072	146.614	0.000490086	0.000447382	0.000481902	0.000524038	0.000560765	0.000555595	0.000340905	0.00032315	0.000391439	0.643438	-0.636128	0.00304961	1.27603	down
meta_100			3-Fumarylpyruvate;Calligonine;Elaeagnine;Tetrahydroharman;Paraquat;1,1'-Dimethyl-4,4'-bipyridinium	-5.758684367925;11.4348225323664;11.4348225323664	MS1 mz matched	185.118	49.0825	0.000524158	0.000412881	0.000487354	0.000254015	0.000329594	0.00039952	0.00018119	0.00025623	0.000459262	0.912068	-0.132787	0.777385	0.20176	unchanged
meta_101			Pydanon;Hexahydro-4-hydroxy-3,6-dioxopyridazine-4-acetic acid	-7.97795	MS1 mz matched	187.042	225.289	0.0133473	0.0127661	0.0147497	0.0110026	0.0109313	0.0111528	0.0156662	0.0153674	0.0111502	1.27495	0.350439	0.172828	0.946215	unchanged
meta_102	4-Methoxyphenylacetic acid	0.9725			MS2 reverse	187.041	33.929	0.000383987	0.000344672	0.000330302	0.000352014	0.000234248	0.000155976	0.000898274	0.000832431	0.00249275	5.69016	2.50847	0.164618	0.954961	unchanged
meta_103	Azelaic acid	0.9968			MS2 forward	187.097	327.803	0.000177722	0.000166803	0.000203889	0.00028095	0.000285354	0.000341653	0.000127568	0.000153475	0.000101909	0.421773	-1.24546	0.00264651	1.26307	down
meta_104	3-Hydroxycapric acid	0.9993			MS2 reverse	187.134	110.212	0.000203228	0.000185363	0.000156344	0.000217118	0.000191033	0.000347705	0.000132049	0.000112369	0.000189457	0.574019	-0.800831	0.143782	0.927362	unchanged
meta_105	Kynurenic acid	0.9999			MS2 reverse	188.035	192.398	8.08e-05	9.43e-05	6.87e-05	0.000118584	0.00013206	0.000225995	3.78e-05	4.39e-05	4.98e-05	0.27601	-1.85721	0.0750084	1.12969	unchanged
meta_106	3-Indolepropionic acid	0.6546			MS2 forward	188.071	109.214	0.000475549	0.000458227	0.000456391	0.00192121	0.00166537	0.00215807	4.78e-05	7.82e-05	7.21e-05	0.0344847	-4.8579	0.00570519	1.29671	down
meta_107					Unmapped	188.939	379.115	0.000852214	0.000851701	0.000837474	0.000728248	0.000690154	0.000683279	0.000807272	0.000798263	0.000744521	1.11818	0.161151	0.0308109	1.13492	up
meta_108					Unmapped	188.939	362.178	0.000491449	0.000506844	0.000462831	0.000397351	0.000417132	0.000430502	0.000434539	0.000473485	0.000484528	1.11853	0.161604	0.0624133	1.05916	unchanged
meta_109			Nitroxoline;4-Nitroquinoline N-oxide;4-Nitroquinoline 1-oxide;Nitrochin	12.8795400586283;13.1010777854929	MS1 mz matched	189.04	234.425	0.000287765	0.000288506	0.000314601	0.000257057	0.000266381	0.000229985	0.000315779	0.000316905	0.000324339	1.27023	0.345093	0.0199534	1.24527	up
meta_110			4-Hydroxyphthalide;Phenylglyoxylic acid;(E)-8-Hydroxy-2-octene-4,6-diynoic acid;3,4-Methylenedioxybenzaldehyde;1,4-Benzodioxin-2(3H)-one;alpha-Oxo-benzeneacetic acid;Benzoylformate;Benzoylformic acid;Phenylglyoxylic acid;Phenylglyoxylate;2-Oxo-2-phenylacetate;2-Carboxybenzaldehyde;Phthalaldehydic acid;o-Formylbenzoic acid;2-Formylbenzoic acid;2-Formylbenzoate;Piperol	-24.6221308249452;-24.6221308249452;-24.6221308249452;-24.6221308249452;-24.6221308249452;-24.6614548792631;-24.6614548792631;-24.6614548792631	MS1 mz matched	190.05	31.3765	0.0030164	0.00297996	0.00252187	0.0011738	0.00559234	0.00323205	0.000180919	0.000261474	0.000443321	0.0885874	-3.49675	0.139857	1.00426	unchanged
meta_111	5-Hydroxyindoleacetate	0.9737			MS2 forward	190.051	251.099	0.000111261	0.000128525	0.000126196	0.000171304	0.000166892	0.000179848	0.000142335	0.000138272	9.3e-05	0.721156	-0.471618	0.0857414	1.08647	unchanged
meta_112					Unmapped	194.927	406.716	0.000548979	0.00079631	0.000896754	0.000789742	0.000787541	0.000765462	0.000551157	0.000581077	0.000714985	0.788485	-0.342845	0.0784818	1.11739	unchanged
meta_113	Galactonic acid	0.8609			MS2 forward	195.051	343.632	0.000254242	0.000219183	0.000243402	0.000349728	0.000275259	0.000354453	0.000189421	0.000215655	0.000173043	0.590255	-0.760589	0.0198823	1.20676	down
meta_114	IS	0.8605			MS2 forward	198.032	231.487	0.00180194	0.00177657	0.00179769	0.00162524	0.00190659	0.00181875	0.00171681	0.00158958	0.00164801	0.925956	-0.110984	0.24982	0.771556	unchanged
meta_115	p-CHLOROPHENYLALANINE	0.7953			MS2 forward	198.032	265.863	0.000356853	0.000346475	0.000388477	0.000335983	0.000320412	0.000353595	0.000369848	0.000424069	0.000293349	1.07651	0.106366	0.571044	0.411476	unchanged
meta_116			1-(Methylthio)-1-hexanethiol;Butyl propyl disulfide;Butyl isopropyl disulfide;L-Rhamnose;6-Deoxy-L-mannose;L-Mannomethylose;L-Rhamnopyranose;2-Deoxy-D-glucose;2-Deoxy-D-arabino-hexose;D-arabino-2-Deoxyhexose;L-Rhamnulose;6-Deoxy-L-fructose;6-Deoxy-D-galactose;D-Fucose;6-Deoxy-L-galactose;L-Fucose;D-Rhamnose;6-Deoxy-D-mannose;D-Mannomethylose;L-Fuculose;6-Deoxy-L-tagatose;beta-D-Fucose;beta-L-Rham…	-2.08387500104639;-2.08387500104639;-2.08387500104639;3.04750759584062;3.04750759584062;3.04750759584062;3.04750759584062;3.04750759584062;3.04750759584062;3.04750759584062;3.04750759584062;3.04750759584062;3.04750759584062;3.04750759584062;3.04750759584062;3.04750759584062;3.04750759584062;3.04750759584062;3.04750759584062;3.04750759584062;3.04750759584062;3.04750759584062;3.04750759584062;3.047…	MS1 mz matched	199.038	206.69	0.000714123	0.00076843	0.000686973	0.00077428	0.000674602	0.000727415	0.000698746	0.000689179	0.000806251	1.00822	0.0118044	0.9062	0.0820438	unchanged
meta_117			2-Hexenoylcholine;Tegafur	23.8693013816457;13.6475974323068	MS1 mz matched	199.17	47.787	0.000197858	0.000208171	0.000202318	8.2e-05	7.89e-05	5.4e-05	0.000350783	0.00033474	0.00037956	4.9555	2.30903	0.000140103	1.30393	up
meta_118			Chlorphenesin;4-Chloro-3,5-dimethoxybenzyl alcohol;Chlorphenesin	6.57346147667619;6.57346147667619;6.43437898584443	MS1 mz matched	201.038	225.242	0.000758357	0.000666221	0.000492618	0.000587808	0.000509242	0.000550455	0.000861703	0.000840456	0.000587511	1.38978	0.474857	0.128023	1.00082	unchanged
meta_119			Piperazine phosphate	-14.3513	MS1 mz matched	201.057	239.559	0.000386731	0.000417032	0.000367881	0.000412527	0.000425243	0.000501009	0.000411018	0.000313727	0.000275579	0.747191	-0.42045	0.0907983	0.990877	unchanged
meta_120	Sebacic acid	0.7763			MS2 forward	201.113	306.496	5.03e-05	5.48e-05	5.64e-05	3.03e-05	5.7e-05	6.02e-05	4.72e-05	4.92e-05	3.46e-05	0.888713	-0.170211	0.640495	0.329778	unchanged
meta_121	1-Methylxanthine	0.7806			MS2 forward	203.001	27.4255	0.000596785	0.000526135	0.000499241	0.000715733	0.0007665	0.000614815	0.00029541	0.00027762	0.000163583	0.351262	-1.50938	0.00176311	1.2674	down
meta_122					Unmapped	203.032	29.434	0.000708269	0.000942106	0.000833093	0.000901866	0.00047976	0.000390591	0.00044318	0.000649821	0.000282347	0.77606	-0.365759	0.530014	0.430528	unchanged
meta_123	L-Tryptophan	0.9981			MS2 forward	203.082	248.247	0.00339026	0.00371855	0.00373597	0.00422864	0.00425554	0.0047944	0.00305749	0.00383638	0.00385792	0.809709	-0.304524	0.0657791	1.04343	unchanged
meta_124	Indolelactic acid	0.9694			MS2 forward	204.066	140.013	0.000533883	0.000419774	0.000481567	0.000478641	0.000554028	0.000535223	0.000467604	0.000556121	0.000344684	0.87277	-0.196327	0.396019	0.594363	unchanged
meta_125			Etidronic acid;Etidronic acid;1-Hydroxyethylidene-1,1-diphosphonic acid;Ethane-1-hydroxy-1,1-bisphosphote	16.8681053634915;16.9923946896461	MS1 mz matched	204.97	363.686	0.000852561	0.000828614	0.000894556	0.000710574	0.000722329	0.000766011	0.000865217	0.000798196	0.000832114	1.13489	0.182553	0.018909	1.16489	up
meta_126					Unmapped	204.981	38.539	0.000689489	0.000678427	0.000689128	0.000453511	0.000413533	0.000424492	0.000234543	0.000230182	0.000100784	0.437858	-1.19146	0.0247555	1.22786	down
meta_127			Carbamazepine iminoquinone;2H-Dibenz[b,f]azepin-2-one	-8.67442777085538;-8.60730077598573	MS1 mz matched	206.067	206.808	0.00011432	9.84e-05	9.28e-05	0.000107537	8.4e-05	9.16e-05	9.29e-05	9.49e-05	0.000106297	1.0383	0.054223	0.682591	0.286186	unchanged
meta_128	N-Carbamylglutamate	0.8954			MS2 reverse	206.082	285.301	6.71e-05	6.99e-05	5.66e-05	3.01e-05	3.01e-05	2.4e-05	6.07e-05	4.7e-05	8.81e-05	2.32431	1.2168	0.0873755	1.09516	unchanged
meta_129			Miglitol;N-Ethylglycocyamine;Miglitol;2-Deoxy-2-dimethylamino-alpha-D-Glucose	20.8936601073573;20.7618437869248;20.7618437869248;20.7618437869248	MS1 mz matched	206.103	358.903	4.58e-05	4.01e-05	4.21e-05	4.22e-05	3.58e-05	3.98e-05	3.3e-05	1.96e-05	4.94e-05	0.865903	-0.207723	0.606602	0.375821	unchanged
meta_130			Stipitatote	-21.1581	MS1 mz matched	206.996	28.122	0.00433126	0.00436656	0.00388826	0.00252755	0.00385979	0.0034532	0.00304463	0.00254303	0.00242871	0.814627	-0.295788	0.262212	0.749142	unchanged
meta_131	D-Arabinono-1,4-lactone	0.8828			MS2 reverse	207.051	295.127	9.18e-05	0.000105006	9.51e-05	0.000142978	6.63e-05	5.74e-05	8.06e-05	0.000103544	0.000109426	1.10094	0.138742	0.778393	0.203599	unchanged
meta_132	L-Kynurenine	0.9973			MS2 forward	207.077	251.095	7.75e-05	8.91e-05	9.93e-05	0.000123399	0.000118595	0.000129661	9.07e-05	0.000108031	6.53e-05	0.710259	-0.493583	0.0934196	1.06716	unchanged
meta_133	(R)-mevalonic acid 5-Phosphate	0.658			MS2 reverse	209.118	49.133	0.00120304	0.00130576	0.00109061	0.000461219	0.000583531	0.000467349	0.000660788	0.000644555	0.00395326	3.47768	1.79813	0.374042	0.646294	unchanged
meta_134	N1-Methyl-2-pyridone-5-carboxamide	0.9897			MS2 reverse	211.072	88.26	9.39e-05	0.000128358	9.89e-05	0.000112946	0.00011445	0.000114583	0.000152598	0.000155299	9.79e-05	1.18675	0.247017	0.372604	0.650358	unchanged
meta_135			3-[[5-Methyl-2-(1-methylethyl)cyclohexyl]oxy]-1,2-propanediol;	3.49844179040396;	MS1 mz matched	211.17	39.914	0.000237052	0.000189122	0.00025081	0.000212358	0.000207448	0.000253705	0.000123277	9.13e-05	0.000173846	0.576673	-0.794175	0.0373209	1.12906	down
meta_136	Indoxyl sulfate	0.8875			MS2 forward	212.002	27.4935	0.0326838	0.033737	0.0305288	0.0319461	0.0297486	0.0279995	0.055466	0.0604282	0.049236	1.84104	0.880517	0.00960001	1.26603	up
meta_137	sn-Glycerol 3-phosphoethanolamine	0.9946			MS2 forward	214.048	383.539	2.86e-05	2.76e-05	3.13e-05	3.85e-05	2.3e-05	2.33e-05	6.25e-05	7.88e-05	3.29e-05	2.055	1.03914	0.144635	0.945412	unchanged
meta_138			Tyramine-O-sulfate;	16.3895392637625;	MS1 mz matched	216.044	44.515	0.000201261	0.000193006	0.000146526	2.68e-05	0.000272875	4.82e-05	0.000282606	0.000133489	1.4e-05	1.23648	0.306241	0.816408	0.161621	unchanged
meta_139					Unmapped	216.909	406.716	0.000139506	0.000199613	0.000232406	0.000195526	0.000241991	0.000215325	0.000162701	0.00017005	0.000206717	0.826338	-0.275196	0.119644	0.92276	unchanged
meta_140			Tyrosol 4-sulfate;4,4'-Biphenyldithiol;4,4'-Dimercaptobiphenyl;4,4'-Thiobiphenyl	-4.10090785137855;7.33869547347553	MS1 mz matched	217.017	28.775	0.00342992	0.00329917	0.00303481	0.00222273	0.00216892	0.00208757	0.000793581	0.000697872	0.000347002	0.283746	-1.81733	0.00467634	1.29061	down
meta_141	Pantothenate	0.9924			MS2 forward	218.103	261.521	0.000651278	0.000794184	0.000672556	0.000941309	0.000947627	0.00094835	0.000852617	0.0007288	0.000783181	0.833401	-0.262917	0.0475206	1.19382	down
meta_142	L-Carnitine	0.802			MS2 forward	220.118	345.476	7.39e-05	9.21e-05	8.6e-05	8.11e-05	7.63e-05	7.18e-05	0.000113472	0.000122862	7.52e-05	1.35908	0.44263	0.19739	0.891966	unchanged
meta_143			Fenclorim	2.26661	MS1 mz matched	222.991	45.826	0.0053627	0.00547118	0.00479082	0.00374119	0.00405232	0.00397492	0.0030164	0.0028341	0.00236804	0.698354	-0.517969	0.0129398	1.23329	down
meta_144			Radium-224	-2.50468	MS1 mz matched	223.02	371.091	0.00708726	0.00684532	0.00676475	0.0063175	0.0064712	0.00670489	0.00777861	0.00791501	0.00714866	1.17178	0.228706	0.0258565	1.18869	up
meta_145	D-Quinovose	0.9879			MS2 forward	223.082	206.69	0.00171013	0.00182315	0.00181127	0.0018282	0.00170528	0.00182067	0.00161915	0.00165621	0.00177747	0.943724	-0.0835637	0.183966	0.824636	unchanged
meta_146	L-Carnosine	0.9979			MS2 forward	225.099	410.74	0.000495752	0.0005032	0.000433109	0.000440622	0.000348906	0.000368392	0.000668583	0.00072627	0.000670901	1.78402	0.835133	0.00151721	1.28095	up
meta_147	Myristoleic acid	0.9999			MS2 reverse	225.185	46.485	0.000123453	0.000151482	0.000177867	7.92e-05	0.000114858	9e-05	0.00013688	0.000165605	0.000216488	1.82687	0.869373	0.0603193	1.09798	unchanged
meta_148					Unmapped	226.027	172.209	0.000173936	0.000177368	0.000173195	6.99e-05	0.000161823	0.000141255	0.00022837	0.000174877	2.96e-05	1.16053	0.214785	0.781843	0.198293	unchanged
meta_149			Selenocysteine;5-Nitro-ortho-anisidine;2-Methoxy-5-nitroaniline	5.95060993737788;-14.8762150150169	MS1 mz matched	227.064	362.863	0.00025788	0.000258927	0.000292999	0.000247024	0.000228551	0.000262908	0.00034893	0.000411051	0.000299804	1.43508	0.521135	0.0687715	1.11125	unchanged
meta_150	2'-Deoxyuridine	0.8377			MS2 forward	227.067	117.988	0.00023386	0.000244046	0.000281836	0.00025799	0.000260365	0.000285131	0.000290313	0.00025317	0.000148622	0.861377	-0.215283	0.475436	0.515826	unchanged
meta_151			Pemirolast;Tetradecanoic acid;Tetradecanoate;Myristic acid	3.94373430449159;9.20209509801269	MS1 mz matched	227.201	46.4785	0.000679819	0.000646788	0.000734437	0.000410285	0.000390763	0.000394739	0.000715965	0.00059783	0.00107081	1.99417	0.995792	0.107902	1.06532	unchanged
meta_152			Coriandrin;2',4'-Dihydroxy-2-biphenylcarboxylic acid;Wyeronic acid;2,4,6-Trihydroxybenzophenone;Phenyl(2,4,6-trihydroxyphenyl)-methanone;2-Hydroxy-4-(1-oxo-1,3-dihydro-2H-inden-2-ylidene)-but-2-enoic acid;2-Hydroxy-4-(2-oxo-1,3-dihydro-2H-inden-1-ylidene)but-2-enoic acid;Visgin;Bis-noryangonin;2,3-Dihydroxy-2'-carboxybiphenyl;4-Hydroxyphenyl-4-hydroxybenzoate	16.1976609256435;16.1976609256435;16.1976609256435;16.2359127855318;16.2359127855318;16.2359127855318;16.2359127855318;16.2359127855318;16.2359127855318;16.2359127855318	MS1 mz matched	229.062	146.614	0.00168988	0.00151969	0.00168523	0.00175271	0.0018254	0.00190422	0.00106839	0.00109035	0.00131642	0.633883	-0.657712	0.00450336	1.26686	down
meta_153			Thiaburimamide	8.69316	MS1 mz matched	229.061	170.341	0.00044012	0.000430263	0.000415814	0.000493849	0.000466908	0.000503465	0.000288151	0.000261753	0.000394603	0.645057	-0.632501	0.0428329	1.18076	down
meta_154			Ribose 1-phosphate;D-Arabinose 5-phosphate;Beta-L-arabinose 1-phosphate;Xylulose 5-phosphate;D-Xylulose 1-phosphate;D-Ribulose 5-phosphate;D-Ribose 5-phosphate;D-Ribose 5-phosphate;Ribose 5-phosphate;D-Ribulose 5-phosphate;D-Xylulose 5-phosphate;alpha-D-Ribose 1-phosphate;Ribose 1-phosphate;D-Ribose 1-phosphate;L-Ribulose 5-phosphate;D-Arabinose 5-phosphate;L-Xylulose 5-phosphate;alpha-D-Ribose 5…	-10.8743738858723;-10.8743738858723;-10.8743738858723;-10.8743738858723;-10.8743738858723;-10.8743738858723;-10.8743738858723;-10.8743738858723;-10.8743738858723;-10.8743738858723;-10.8743738858723;-10.8743738858723;-10.8743738858723;-10.8743738858723;-10.8743738858723;-10.8743738858723;-10.8743738858723;-10.8743738858723;-10.8743738858723;-10.8743738858723;-10.8743738858723	MS1 mz matched	229.107	38.4675	0.000227597	0.000220427	0.000176979	0.000330272	0.000310171	0.000324302	0.000197445	0.000222766	0.000170216	0.612004	-0.708388	0.00748562	1.26928	down
meta_155			Ibudilast;Camoensine	8.9414395290978;8.99879596023506	MS1 mz matched	229.144	278.894	6.81e-05	6.26e-05	7.54e-05	6.54e-05	7.06e-05	5.78e-05	5.44e-05	6.92e-05	4.78e-05	0.884918	-0.176384	0.380318	0.5932	unchanged
meta_156			Suberylglycine;Isovalerylglutamic acid;4-Bromophenylthiourea;N-p-Bromophenylthiourea	5.74313589450081;5.74313589450081;-3.89420062662645	MS1 mz matched	230.103	321.146	7.35e-05	8.63e-05	7.37e-05	9.13e-05	8.06e-05	8.8e-05	8.94e-05	8.01e-05	7.51e-05	0.940593	-0.0883576	0.386518	0.576022	unchanged
meta_157			Thorium;Thorium-232	12.6703352027477;12.4979475353875	MS1 mz matched	231.033	26.9165	0.00297665	0.00270737	0.00209685	0.00261562	0.00251122	0.00246705	0.00259502	0.00261412	0.00103091	0.821721	-0.28328	0.48055	0.515854	unchanged
meta_158					Unmapped	231.077	191.483	0.000164077	0.000176908	0.000158431	9.02e-05	0.000145636	0.000143599	0.000139921	0.000107439	6.01e-05	0.810241	-0.303577	0.463011	0.494705	unchanged
meta_159			Fenchyl acetate;Dihydrocarveol acetate;Allyl 3-cyclohexylpropionate;cis-3-Hexenyl cis-3-hexenoate;alpha-Terpineol acetate;Isopulegol acetate;Yuzu lactone;Geranyl acetate;(Z)-4-Hydroxy-6-dodecenoic acid lactone;cis-3-Hexenyl trans-2-hexenoate;(3R,3aR,7aS)-3-Butylhexahydro-1(3H)-isobenzofuranone;Ethyl 2Z,4E-decadienoic acid;cis-3-Hexenyl trans-4-hexenoate;p-Menth-1-en-9-ol acetate;(S)-Santolina ace…	13.6127961270047;13.6127961270047;13.6127961270047;13.6127961270047;13.6127961270047;13.6127961270047;13.6127961270047;13.6127961270047;13.6127961270047;13.6127961270047;13.6127961270047;13.6127961270047;13.6127961270047;13.6127961270047;13.6127961270047;13.6127961270047;13.6127961270047;13.6127961270047;13.6127961270047;13.6127961270047;13.6127961270047;13.6127961270047;13.7652354390797;13.76523…	MS1 mz matched	231.123	43.2005	0.00044523	0.000401456	0.00043226	0.00098714	0.000885197	0.00102929	0.000378152	0.000380941	0.000212203	0.334742	-1.57888	0.00106787	1.2816	down
meta_160					Unmapped	231.991	211.518	0.000233712	0.00025136	0.000274767	0.000617888	0.000639877	0.000768197	9.39e-05	0.000113193	0.000120871	0.161869	-2.6271	0.00564397	1.29398	down
meta_161					Unmapped	233.012	30	0.00146874	0.00166037	0.00144398	0.00194912	0.00148954	0.00160768	0.000898083	0.000934328	0.000645869	0.491104	-1.0259	0.00967403	1.224	down
meta_162					Unmapped	234.973	28.3445	0.000770959	0.000873089	0.000738966	0.0017349	0.00166364	0.00171158	0.000169473	0.000154656	0.000102593	0.0835053	-3.58199	7.4e-07	1.31121	down
meta_163	3-Hydroxyisovaleric acid	0.7573			MS2 reverse	235.118	280.172	2.94e-05	2.85e-05	3.27e-05	5.3e-05	4.99e-05	5.67e-05	2.81e-05	3.09e-05	2.17e-05	0.505743	-0.983522	0.00206565	1.27161	down
meta_164			Ketamine;Ketamine	-0.0641101231897123;0.112192735242018	MS1 mz matched	236.092	153.558	0.000115764	0.000128468	0.000122747	0.000114323	0.000116782	0.00013115	7.25e-05	6.5e-05	4.73e-05	0.510087	-0.971184	0.0041945	1.25355	down
meta_165					Unmapped	236.861	347.82	0.00184667	0.00188313	0.00174568	0.00179343	0.00177147	0.00178447	0.00205703	0.00203309	0.00211744	1.16043	0.214659	0.00519797	1.29105	up
meta_166	Purine	0.9683			MS2 reverse	239.077	383.997	0.000360005	0.000368635	0.000350896	0.000353263	0.000288234	0.000269275	0.000504303	0.000537442	0.000599882	1.80246	0.849965	0.00309155	1.25284	up
meta_167	L-Anserine	0.9665			MS2 forward	239.114	403.385	4.94e-05	6.47e-05	4.77e-05	5.02e-05	5.12e-05	9.25e-05	8.27e-05	8.76e-05	6.81e-05	1.22968	0.298283	0.405755	0.579726	unchanged
meta_168	D-glucosamine 6-phosphate	0.8489			MS2 forward	240.033	29.437	0.00486255	0.00496887	0.00478098	0.0029609	0.00218459	0.00229345	0.0013551	0.00162832	0.00194962	0.663137	-0.592621	0.0545227	1.06919	unchanged
meta_169					Unmapped	240.042	153.077	0.000604226	0.000638615	0.000619859	0.00055277	0.000561152	0.000620324	0.000643344	0.000618041	0.000693291	1.1271	0.172621	0.0748074	1.0071	unchanged
meta_170					Unmapped	240.043	174.663	0.000311461	0.00031913	0.000333941	0.000275715	0.000273084	0.000294472	0.000345949	0.000345429	0.000316592	1.19531	0.257387	0.0126923	1.20594	up
meta_171	Thymidine	0.8339			MS2 forward	241.082	107.605	0.000119481	0.000135301	0.000183826	0.000155557	0.000164068	0.00015545	0.000267752	0.000221256	0.000126709	1.29604	0.374114	0.375807	0.645281	unchanged
meta_172					Unmapped	241.217	45.833	0.000347884	0.000312066	0.000318341	0.000178708	0.000259417	0.000183304	0.000253872	0.000236288	0.000356288	1.3621	0.44583	0.184092	0.831719	unchanged
meta_173	L-homocysteic acid	0.9301			MS2 reverse	242.04	174.898	0.000112907	0.000116022	9.44e-05	0.000118818	9.5e-05	0.000113062	9.84e-05	0.000116124	0.000123818	1.03508	0.0497425	0.732245	0.236594	unchanged
meta_174	Cytidine	0.964			MS2 forward	242.077	236.145	0.000138621	0.000149748	0.000157196	0.000158131	0.000141398	0.000142816	0.000133615	0.000146495	0.000144474	0.959848	-0.0591216	0.429633	0.531464	unchanged
meta_175					Unmapped	242.175	123.436	0.000443167	0.000352835	0.00039074	0.000753182	0.000113381	0.000174401	0.000418689	0.000310036	0.00025468	0.944706	-0.0820624	0.934619	0.0593862	unchanged
meta_176			Bromobenzene-2,3-dihydrodiol;Bromobenzene-3,4-dihydrodiol;5,6-Indolequinone-2-carboxylic acid	-15.70491511486;-15.70491511486;-9.94650351597282	MS1 mz matched	243.007	38.4675	0.000165379	0.000180408	0.000162395	0.000179271	0.000163086	0.000206178	0.000178004	0.000210553	0.000282854	1.22401	0.291614	0.318537	0.684641	unchanged
meta_177	Pseudouridine	0.9908			MS2 forward	243.062	238.378	0.00035288	0.000396577	0.000336049	0.000368515	0.000382288	0.000400137	0.000386056	0.000389014	0.000377176	1.00113	0.00163587	0.967837	0.0297202	unchanged
meta_178			Verruculotoxin;Agyrine;Rhombifoline;(1R)-3-(3-Butenyl)-1,2,3,4,5,6-hexahydro-1,5-methano-8H-pyrido[1,2-a][1,4]diazocin-8-one;Sophoramine;Thermospine;(-)-Thermopsine;Tinctorine;Tsukushimine A	8.0693781393172;8.0693781393172;8.0693781393172;8.0693781393172;8.0693781393172;8.0693781393172;8.0693781393172	MS1 mz matched	243.16	259.596	6.45e-05	8.91e-05	8.58e-05	0.000139478	0.000143243	0.000187577	6.98e-05	6.9e-05	4.45e-05	0.389822	-1.35911	0.0114439	1.23168	down
meta_179					Unmapped	246.007	32.6805	0.00277398	0.00273029	0.00264374	0.00391201	0.00318874	0.00365629	0.0049328	0.00574968	0.00434108	1.39663	0.481946	0.0535694	1.1023	unchanged
meta_180					Unmapped	246.98	365.823	0.00662556	0.00457813	0.00694453	0.00385575	0.00428858	0.00402589	0.00424558	0.00470091	0.00440036	1.09668	0.133145	0.0997842	0.957339	unchanged
meta_181			1-Hydroxy-6-methoxypyrene;1-Hydroxy-6-methoxypyrene;6-Methoxy-1-pyrenol;1-Methoxypyrene-6,7-oxide;7,8-Dihydropyrene-8-carboxylate;1,2-Dihydropyrene-1-carboxylate;7,8-Dihydropyrene-7-carboxylate;1,2-Dihydropyrene-2-carboxylate	17.2135432133385;17.3328598372269;17.3328598372269;17.3328598372269;17.3328598372269	MS1 mz matched	247.081	410.728	4.12e-05	3.44e-05	2.71e-05	3.24e-05	2.95e-05	3.06e-05	4.72e-05	6.46e-05	5.61e-05	1.8153	0.86021	0.034916	1.21542	up
meta_182			2-Amino-4-hydroxy-6-pteridinecarboxylic acid;	-1.44825179117348;	MS1 mz matched	247.166	265.428	7.3e-05	4.81e-05	6.38e-05	0.000107649	9.94e-05	0.000106509	5.59e-05	6.02e-05	2.12e-05	0.437967	-1.19111	0.0366989	1.20497	down
meta_183	Adenosine	0.9994			MS2 reverse	248.079	46.5055	0.0015109	0.0015858	0.0015055	0.000496264	0.000789435	0.000755221	0.00180657	0.00184991	0.00175583	2.6519	1.40703	0.00398337	1.29324	up
meta_184			5-(2'-Carboxyethyl)-4,6-Dihydroxypicolinate;5-(2'-Carboxyethyl)-4,6-dihydroxypicolite;5-(beta-Carboxyethyl)-4,6-dihydroxypicolite;Stizolobate;Stizolobic acid;Stizolobite;Stizolobinic acid	-12.7657195529119;-12.7657195529119;-12.7657195529119;-12.7657195529119	MS1 mz matched	248.15	297.931	9.1e-05	8.46e-05	7.77e-05	8.88e-05	7.34e-05	9.87e-05	6.89e-05	4.69e-05	7.51e-05	0.73194	-0.450203	0.109581	0.942076	unchanged
meta_185			4-Chloro-5-sulfamoylanthranilic acid;Oxidized Photinus luciferin	7.26493745722079;-15.1159799845356	MS1 mz matched	248.983	22.719	0.00272882	0.00289758	0.00287365	0.00232307	0.00275026	0.00225868	0.00269027	0.00333672	0.00249163	1.16184	0.216412	0.269169	0.725286	unchanged
meta_186			Hydroxymethoxyphenylcarboxylic acid-O-sulphate;3,4-Dihydroxyphenylglycol O-sulfate;	-22.8922517929684;-22.8922517929684;	MS1 mz matched	249.006	35.919	0.000714325	0.000760067	0.000817161	0.000991628	0.000856269	0.000982191	0.000705981	0.00064373	0.00060035	0.689046	-0.537328	0.00727017	1.2327	down
meta_187			(E)-2-Propenyl [3-(2-propenylthio)-2-propenyl] sulfate;1,1-Dichloro-2,2-diphenylethane;1-(o-Chlorophenyl)-1-(p-chlorophenyl)ethane;1-Chloro-2-[1-(4-chlorophenyl)ethyl]benzene	-9.39994603587547;-2.39969667830585;-2.39969667830585	MS1 mz matched	249.021	286.434	0.000179729	0.000158214	0.000185498	0.000250301	0.000243066	0.000281508	0.000272735	0.000252095	0.000169175	0.895634	-0.159019	0.492463	0.485026	unchanged
meta_188			Diflunisal;2-Hydroxy-6-oxo-6-(2-hydroxyphenoxy)-hexa-2,4-dienoate	8.08977133017065;-6.10563504483119	MS1 mz matched	249.046	362.662	0.00026078	0.000250388	0.000196427	0.000195957	0.000221091	0.000214331	0.000345207	0.000343227	0.000264844	1.50984	0.594393	0.046875	1.1681	up
meta_189			Feminosulf;para-Dimethylaminoazobenzenediazo sodium sulfote	-16.7487	MS1 mz matched	250.03	379.664	8.37e-05	0.000104648	0.000115796	0.000151756	0.000154847	0.000151494	0.000131641	0.000120947	9.62e-05	0.761279	-0.393502	0.0725442	1.13465	unchanged
meta_190	Muramic acid	0.9948			MS2 reverse	250.093	359.16	0.000833779	0.000756409	0.000791115	0.000799329	0.000703154	0.000768055	0.000623562	0.000355356	0.000815151	0.790151	-0.339799	0.355601	0.660941	unchanged
meta_191					Unmapped	252.892	347.68	0.000369004	0.00036723	0.000362705	0.000384367	0.000372708	0.000389528	0.000410348	0.000430037	0.000433428	1.11094	0.151786	0.0111822	1.21286	up
meta_192			Thorium;Thorium-232	12.6703352027477;12.4979475353875	MS1 mz matched	253.017	26.8345	0.00484937	0.00556985	0.00547505	0.000869785	0.000791569	0.000620723	0.00755637	0.0351238	0.0158341	25.6408	4.68037	0.148634	0.989132	unchanged
meta_193			Galactosylglycerol;(2R)-1-O-beta-D-Galactopyranosylglycerol;3-beta-D-Galactosyl-sn-glycerol;Galactosylglycerol;2-O-(alpha-D-Glucopyranosyl)glycerol;2-O-alpha-D-Glucosylglycerol	-0.659582406341915;-0.659582406341915;-0.787091076695883;-0.787091076695883	MS1 mz matched	253.093	307.529	5.27e-05	4.52e-05	5.57e-05	7.7e-05	7.78e-05	8.4e-05	3.81e-05	3.46e-05	3.15e-05	0.435833	-1.19815	0.000118858	1.30107	down
meta_194	cis-9-Palmitoleic acid	1			MS2 forward	253.217	45.7965	0.00333109	0.00363174	0.00354285	0.00304927	0.003141	0.00307105	0.00225515	0.00212042	0.00454438	0.963141	-0.0541808	0.898263	0.0958118	unchanged
meta_195			Clausine L;Methyl 6-methoxy-9H-carbazole-3-carboxylate;Ketorolac;Mukonine;Pranoprofen;1-Hydroxy-3-methoxy-10-methylacridone;1,6-Dimethoxy-9H-carbazole-3-carboxaldehyde;Ketorolac;3-Methoxy-8,9-methylenedioxy-3,4-dihydrophenthridine;3-Methoxy-3,4-dihydro-[1,3]-dioxolo-[4,5-j]-phenthridine;(E)-1-Methoxy-4-[2-(4-nitrophenyl)ethenyl]benzene;(E)-Methoxy-4'-nitrostilbene;alpha-(p-Methoxyphenyl)-4-pyridi…	-17.8106085463935;-17.8106085463935;-17.8106085463935;-17.8106085463935;-17.8106085463935;-17.8106085463935;-17.8106085463935;-17.6408672249499;-17.6408672249499;-17.6408672249499;-17.6408672249499	MS1 mz matched	254.077	133.411	0.000534641	0.000518645	0.000609437	0.000270837	0.00028852	0.000300119	0.000751387	0.000823067	0.000923792	2.90671	1.53939	0.00697502	1.28989	up
meta_196			Ascorbic acid-2-sulfate;Pyrrolnitrin	-23.0576401646575;9.37571050303971	MS1 mz matched	254.981	44.514	0.00657077	0.00601118	0.00623968	0.00716441	0.0071523	0.00696501	0.00825339	0.00814157	0.00720443	1.1089	0.149134	0.141269	0.98722	unchanged
meta_197	Palmitic acid	0.9968			MS2 forward	255.233	45.747	0.0195595	0.0217699	0.0221456	0.0116052	0.0117517	0.0117379	0.0223721	0.0206935	0.032373	2.14956	1.10404	0.0662495	1.15297	unchanged
meta_198	5-Methylcytidine	0.6337			MS2 reverse	256.093	222.217	8.49e-05	7.5e-05	6.09e-05	3.27e-05	6.87e-05	5.4e-05	7.73e-05	9.57e-05	4.99e-05	1.43409	0.520134	0.258017	0.726853	unchanged
meta_199	2'-O-Methyluridine	0.9184			MS2 forward	257.077	93.306	0.000446605	0.000433424	0.000448156	0.000676233	0.000648649	0.000713028	0.000512732	0.000506423	0.000351202	0.672433	-0.572537	0.0398799	1.17136	down
meta_200					Unmapped	259.035	28.136	0.00157486	0.00163131	0.00252636	0.00206111	0.00164027	0.00209736	0.000300086	0.000299708	8.27e-05	0.11769	-3.08694	0.00211814	1.28841	down
meta_201			5-Fluorouridine;5-Fluorouridine	18.6434323019314;18.6980009548213	MS1 mz matched	261.058	383.708	7.2e-05	7.24e-05	6.71e-05	7.12e-05	6.01e-05	5.69e-05	9.52e-05	0.000108922	0.000121549	1.73051	0.791193	0.0117473	1.22553	up
meta_202			5,8-Dihydro-6-(4-methyl-3-pentenyl)-1,2,3,4-tetrathiocin;	-7.17084588399297;	MS1 mz matched	263.012	370.216	0.00639267	0.00553667	0.00624196	0.00527576	0.00580466	0.00605266	0.00687187	0.00708769	0.00635309	1.18558	0.245594	0.0286387	1.12715	up
meta_203	3-Methoxy-4-Hydroxyphenylglycol Sulfate	0.9522			MS2 forward	263.022	41.87	0.00362861	0.00393876	0.00368658	0.00488302	0.00470918	0.00504113	0.0029765	0.0031251	0.00393347	0.685768	-0.544208	0.0265055	1.21544	down
meta_204			Acetyl-N-formyl-5-methoxykynurenamine;di-Hydroxymelatonin;Alpha-N-Phenylacetyl-L-glutamine;Phenylacetylglutamine;alpha-N-Phenylacetyl-L-glutamine;N2-(2-Phenylacetyl)-L-glutamine;Formyl-N-acetyl-5-methoxykynuremine	7.54606944506188;7.54606944506188;7.54606944506188;7.57257365278065;7.57257365278065	MS1 mz matched	263.103	211.962	2.22e-05	2.15e-05	2.55e-05	3.26e-05	3.26e-05	3.9e-05	1.01e-05	9.65e-06	1.59e-05	0.342559	-1.54557	0.00151213	1.27072	down
meta_205			Nitecapone;	-18.016768109285;	MS1 mz matched	264.054	328.978	6.56e-05	7.3e-05	8.42e-05	0.000115386	0.000105679	0.000148165	5.43e-05	5.17e-05	4.71e-05	0.414717	-1.2698	0.0277217	1.23362	down
meta_206					Unmapped	266.087	377.853	0.000264607	0.000249306	0.00023812	0.000218699	0.000189438	0.000203058	0.000205769	0.000161752	0.000262239	1.03038	0.0431708	0.854545	0.132732	unchanged
meta_207	Inosine	0.9979			MS2 forward	267.073	214.14	0.00166859	0.00171477	0.00140114	0.000368886	0.000278283	0.000114012	0.00253893	0.00258544	0.00222498	9.65518	3.2713	0.000218859	1.30238	up
meta_208	2'-Deoxy-D-ribose	0.603			MS2 reverse	267.108	153.732	0.00015169	0.000154246	0.000132731	5.76e-05	7.04e-05	6.88e-05	0.000115833	0.000120905	8.16e-05	1.61843	0.694592	0.0695178	1.10564	unchanged
meta_209			Histidinyl-Hydroxyproline;Acetylcarnosine;Hydroxyprolyl-Histidine;Pentostatin;Dexrazoxane;Lysergic acid;N-Butyl-beta-carboline-3-carboxylate;N,N'-Diacetylbenzidine;4,4'-Diacetylbenzidine	20.9292836931167;20.9292836931167;20.9292836931167;20.9292836931167;20.9292836931167;5.84250704541083;5.84250704541083;5.84250704541083	MS1 mz matched	267.123	264.39	0.000111917	0.000103865	0.000114692	0.00012311	0.000125068	0.000139775	7.97e-05	7.75e-05	0.000126861	0.732266	-0.44956	0.154879	0.938696	unchanged
meta_210			Glycerylphosphorylethanolamine;sn-glycero-3-Phosphoethanolamine;Rimantadine hydrochloride	20.9164666044387;20.9164666044387;8.83129028394368	MS1 mz matched	267.142	108.959	0.00104895	0.000702798	0.000743763	0.00161524	0.00127193	0.000832063	0.000637773	0.00140798	0.000652771	0.725561	-0.462831	0.375088	0.586332	unchanged
meta_211					Unmapped	268.943	30.086	0.00017791	0.000206325	0.000185108	0.000358815	0.000292327	0.000286658	0.000101445	0.000106905	6.85e-05	0.29525	-1.75999	0.00348747	1.27671	down
meta_212			Dimethoate	1.74673	MS1 mz matched	269.012	26.7945	0.0108043	0.0153104	0.0119839	0.000222315	0.000268333	0.000209985	0.00917411	0.00218973	0.00105872	17.7305	4.14816	0.263517	0.801299	unchanged
meta_213			Leflunomide;A771726;Leflunomide	13.6839382209284;13.6839382209284;13.6839382209284	MS1 mz matched	269.211	47.7835	0.000517717	0.000543363	0.000518116	0.000396707	0.000342015	0.00044404	0.000396439	0.000311688	0.000644545	1.14365	0.193651	0.63383	0.343639	unchanged
meta_214			(R)-Higenamine;(卤)-Tembamide;Normorphine;(E,E)-Trichostachine;Norhydromorphone;(S)-Norcoclaurine;6,7-Dihydroxy-(1S)-[(4-hydroxyphenyl)methyl]-1,2,3,4-tetrahydroisoquinoline;(R,S)-Norcoclaurine;Norcoclaurine;6,7-Dihydroxy-1-[(4-hydroxyphenyl)methyl]-1,2,3,4-tetrahydroisoquinoline;Higemine;(R)-Norcoclaurine;6,7-Dihydroxy-(1R)-[(4-hydroxyphenyl)methyl]-1,2,3,4-tetrahydroisoquinoline;(+)-Demethylcocl…	-15.5616954679341;-15.5616954679341;-15.5616954679341;-15.5616954679341;-15.5616954679341;-15.4016217123955;-15.4016217123955;-15.4016217123955;-15.4016217123955;-15.4016217123955;-15.4016217123955;-15.4016217123955;-15.4016217123955;-15.4016217123955	MS1 mz matched	270.117	28.4135	0.000316373	0.000367077	0.000382449	0.000546196	0.000704811	0.000565217	0.000238063	0.000133737	0.000274757	0.355989	-1.49009	0.00435035	1.24426	down
meta_215			Bupranolol;	-0.591589602271751;	MS1 mz matched	270.134	277.713	4.86e-05	4.53e-05	4.98e-05	4.39e-05	4.94e-05	5.47e-05	3.53e-05	3.37e-05	3.1e-05	0.675542	-0.565882	0.0229858	1.21008	down
meta_216					Unmapped	270.941	363.19	0.00080944	0.000773264	0.000797046	0.000637806	0.00067232	0.000690334	0.000697643	0.000776345	0.000730764	1.10212	0.140285	0.0774748	1.02018	unchanged
meta_217	5,2'-O-dimethyluridine	0.6017			MS2 forward	271.092	73.853	9.84e-05	0.000113162	8.27e-05	0.000107064	0.000116459	8.11e-05	0.000116298	0.000127875	0.000198517	1.45334	0.539373	0.207707	0.83585	unchanged
meta_218			beta-Obscurine	6.23721	MS1 mz matched	271.191	216.952	0.000204086	0.000233546	0.000238433	0.000400374	0.000425372	0.000452621	0.000184356	0.000151821	9.53e-05	0.337548	-1.56683	0.00193429	1.28313	down
meta_219			Pyridine N-oxide glucuronide;(Z)-4-(2-Hydroxy-5-sulfotophenyl)-2-oxo-3-butenoate	-16.5748697616144;-16.2075411607343	MS1 mz matched	271.227	47.1445	0.00106005	0.00104017	0.0010276	0.000583992	0.000574976	0.000570056	0.000954228	0.00126455	0.0027944	2.89942	1.53577	0.194141	0.90897	unchanged
meta_220	16-Hydroxypalmitic acid	0.7039			MS2 forward	271.227	68.112	0.000256725	0.000290844	0.000256252	0.000247172	0.000226087	0.000207652	0.000263111	0.000230106	0.000486127	1.43829	0.52435	0.341169	0.684353	unchanged
meta_221	5-Hydroxymethylcytidine	0.9751			MS2 forward	272.088	277.064	0.000445458	0.000404113	0.000407076	0.000215235	0.000100816	6.87e-05	0.00109001	0.00124094	0.000640341	7.72172	2.94892	0.0347618	1.20544	up
meta_222			L-Thyronine;1,6-Dihydro-1-(3-methoxyphenethyl)-6-oxonicotinic acid	6.92786251112726;6.95715600242478	MS1 mz matched	272.095	43.868	0.000277936	0.000286224	0.000262532	0.000312356	0.00034176	0.000326811	0.000224806	0.000254793	0.000216504	0.709638	-0.494845	0.00372335	1.25572	down
meta_223			Isoferulic acid 3-sulfate;Ferulic acid 4-sulfate;6-Phospho-2-dehydro-D-glucote;2-Dehydro-D-glucote 6-phosphate;1-Phospho-alpha-D-galacturote;D-Galacturote 1-phosphate;D-Glucurote 1-phosphate;1-Phospho-alpha-D-glucurote;3-Dehydro-L-gulote 6-phosphate	-2.64000412457341;-2.64000412457341;18.2475758095371;18.2475758095371;18.2475758095371;18.2475758095371	MS1 mz matched	273.007	361.643	0.000134113	0.000114221	9.68e-05	0.000103838	0.000110526	0.000117555	0.000156285	0.000187328	0.000145659	1.47407	0.559805	0.0420047	1.17389	up
meta_224			4-Ketoifosfamide;4-Ketocyclophosphamide;4-Ketocyclophosphamide;4-Ketoifosfamide	8.31921906069895;8.31921906069895;8.26155521035825;8.26155521035825	MS1 mz matched	273.006	199.606	0.000136559	0.000158825	0.000182126	0.000145599	0.000174416	0.000209873	0.000115774	0.000116043	9e-05	0.607285	-0.719555	0.0469766	1.12924	down
meta_225					Unmapped	273.156	289.897	5.57e-05	4.95e-05	7.15e-05	0.00012472	0.000121605	0.000162158	2.14e-05	1.29e-05	1.11e-05	0.110914	-3.17248	0.00838391	1.2809	down
meta_226			S-aminomethyldihydrolipoamide;3-Dimethylallyl-4-hydroxymandelic acid	1.25073218077774;-12.2826760477338	MS1 mz matched	276.126	43.183	0.00123437	0.00129206	0.00129689	0.000769658	0.000899808	0.000780737	0.00157042	0.00159365	0.00132811	1.83339	0.874515	0.0061149	1.26443	up
meta_227	all cis-(6,9,12)-Linolenic acid	0.9986			MS2 forward	277.216	45.175	0.0018152	0.0017741	0.00185397	0.00191463	0.00169778	0.00169256	0.000972146	0.000988603	0.00180806	0.710429	-0.493238	0.19899	0.876918	unchanged
meta_228			Homoclausenamide;Murrayamine A;z-Clausenamide;Cycloclausenamide;Heptaphylline;Koenine;N-Methyl-N-(2-phenylethenyl)-3-phenyl-2-oxiranecarboxamide;(E,E)-N-4-Methoxystyrylcinnamide;(R)-Roemerine;	-7.20069256431852;-7.20069256431852;-7.20069256431852;-7.20069256431852;-7.20069256431852;-7.20069256431852;-7.20069256431852;-7.20069256431852;-7.20069256431852;	MS1 mz matched	278.124	319.3	0.000967158	0.00091399	0.000843428	0.000972756	0.000725835	0.000955837	0.000852408	0.000427377	0.00073752	0.759977	-0.395972	0.242038	0.758155	unchanged
meta_229					Unmapped	279.043	46.485	0.000806701	0.000809179	0.000878972	0.000377237	0.000446316	0.000409735	0.000610214	0.000649699	0.00175509	2.44469	1.28965	0.254074	0.81263	unchanged
meta_230	Sulfamethoxypyridazine	0.9832			MS2 reverse	279.052	321.033	3.07e-05	3.6e-05	3.14e-05	3.92e-05	2.61e-05	0.000133977	0.000132543	0.000123173	6.66e-05	1.61734	0.693622	0.371938	0.602651	unchanged
meta_231			10-Hydroxymyristic acid methyl ester;Ethyl 3-hydroxytridecanoate;	-1.9161992412537;-1.9161992412537;	MS1 mz matched	279.195	50.427	0.00730345	0.00752765	0.006692	0.0393317	0.0376277	0.0394698	0.0171839	0.0176006	0.0194169	0.465531	-1.10305	2.56e-05	1.30723	down
meta_232	Linoleic acid	0.9998			MS2 forward	279.233	44.8245	0.0361175	0.0370633	0.0381828	0.0368755	0.0355322	0.0406195	0.0279486	0.0276555	0.0344034	0.796335	-0.328553	0.0524711	1.07641	unchanged
meta_233			N2-(gamma-Glutamyl)-4-carboxyphenylhydrazine;Annolobine;Anolobine;Balsoxine;2-Phenyl-5-(3,4-dimethoxyphenyl)oxazole;Oxoassoanine;Dihydropratosine;Michelalbine	6.09104542799027;-8.2431772875421;-8.2431772875421;-8.2431772875421;-8.2431772875421	MS1 mz matched	280.103	361.652	0.00046532	0.000617667	0.00073187	0.000632297	0.000671234	0.00064461	0.000389231	0.000298403	0.00032362	0.519086	-0.945953	0.00281253	1.28944	down
meta_234			L-alpha-Aspartyl-L-hydroxyproline ;Aspartyl-Hydroxyproline;5,6-Dihydrouridine;(-)-Columbianetin;(R)-Columbianetin;Decursinol;Marmesin;(+)-Marmesin;Nodakenetin;(-)-Marmesin;Torachrysone;(+)-Columbianetin;(S)-Columbianetin	-4.82028202641344;-4.82028202641344;-4.82028202641344;-21.1305494105474;-21.1305494105474;-21.1305494105474;-21.1305494105474;-21.1305494105474;-21.1305494105474	MS1 mz matched	281.053	168.43	0.000130127	0.000127652	0.000100145	0.000131818	0.000134351	0.000125872	0.00012783	0.000116477	0.00011641	0.920101	-0.120136	0.0936246	0.988764	unchanged
meta_235			1-Methylinosine;8-Oxocoformycin	5.13406019844692;5.20354034991582	MS1 mz matched	281.098	261.144	0.000112395	0.000138396	0.000135093	0.000139395	0.00014938	0.000146112	0.000116885	0.000113504	0.00011055	0.783973	-0.351124	0.00182077	1.28119	down
meta_236	Oleic acid	0.9999			MS2 forward	281.248	44.478	0.0183105	0.019268	0.0187428	0.0176718	0.0177905	0.0174551	0.0123338	0.0116741	0.021429	0.85864	-0.219875	0.511315	0.484141	unchanged
meta_237	Guanosine	0.9994			MS2 forward	282.083	255.367	0.000208739	0.000178887	0.000171578	4.04e-05	4.71e-05	3.37e-05	0.000190757	0.000197739	0.000158188	4.50964	2.17301	0.00407099	1.29149	up
meta_238			Phenindamine;desmethylcyclobenzaprine;Phenindamine	8.61721203639943;8.61721203639943;8.42421917067464	MS1 mz matched	282.134	285.03	8.55e-05	8.27e-05	7.74e-05	5.5e-05	5.92e-05	5.46e-05	8.07e-05	5.22e-05	8.79e-05	1.30777	0.387113	0.251982	0.810876	unchanged
meta_239			Melanostatin;Pencozole	18.927821718975;20.8304962659536	MS1 mz matched	283.19	201.411	7.73e-05	7.83e-05	7.88e-05	7.04e-05	7.37e-05	7.76e-05	5.94e-05	5.67e-05	8.15e-05	0.891279	-0.166052	0.415556	0.582813	unchanged
meta_240	Stearic acid	0.9998			MS2 forward	283.263	43.4765	0.00600382	0.00622352	0.0061541	0.00321828	0.00329308	0.0037134	0.0060919	0.00408771	0.00758484	1.73739	0.796925	0.128192	1.01651	unchanged
meta_241			4-phenylbutanic acid-O-sulphate;CGP 52608	18.2584415003453;-1.22927997388173	MS1 mz matched	284.063	360.135	3.45e-05	4.11e-05	5.27e-05	5.95e-05	6.25e-05	7e-05	2.43e-05	2.21e-05	1.4e-05	0.314601	-1.6684	0.000584614	1.28595	down
meta_242					Unmapped	285.206	199.96	0.000107295	9.84e-05	0.000113058	0.000106987	0.00011992	0.000124234	7.12e-05	7.83e-05	0.000101836	0.715554	-0.482868	0.0487995	1.10681	down
meta_243			Tricetanidin;Nifurtimox	14.2181532938848;7.12226396378596	MS1 mz matched	286.06	342.901	0.00356335	0.00362344	0.00387591	0.00317757	0.00334394	0.00344419	0.0048023	0.00441281	0.00460305	1.38657	0.471522	0.00123351	1.2835	up
meta_244	Deoxycytidine	0.8855			MS2 forward	286.103	203.428	3.27e-05	4.1e-05	4.2e-05	3.43e-05	3.2e-05	3.65e-05	4.46e-05	4.37e-05	2.58e-05	1.10913	0.149426	0.606992	0.37635	unchanged
meta_245			Ethylene brassylate;(10S)-Juvenile hormone III acid diol	18.1014276304941;18.1358493553583	MS1 mz matched	286.214	45.539	0.000359272	0.000350584	0.000401691	0.000307701	0.00023882	0.000222506	0.000392687	0.000366013	0.000470933	1.59895	0.677121	0.0211215	1.15773	up
meta_246	Hexadecanedioic acid	0.7092			MS2 reverse	286.221	108.917	0.000117978	9.33e-05	0.000101819	0.000112998	0.000132019	0.000110363	0.000215186	0.000209015	9.18e-05	1.45188	0.537919	0.313118	0.721517	unchanged
meta_247			1,6-phthalenedisulfonic acid;2,6-phthalenedisulfonic acid	13.1955349088309;13.1955349088309	MS1 mz matched	286.973	364.4	0.00161111	0.00168465	0.00164101	0.00136357	0.00146809	0.00150568	0.00154524	0.00166712	0.00164148	1.11908	0.162318	0.038899	1.09712	up
meta_248			Orotidine;Dihydrokaempferol;Aromadendrin;(+)-Dihydrokaempferol;(+)-Aromadendrin;Fustin;2,3-Dihydrofisetin;Eriodictyol;Okanin;Micromelin;3,5-Dimethoxy-1,6-dihydroxyxanthone;Gentiacaulein;2,8-Dihydroxy-1,6-dimethoxyxanthone;2-O-Methylswertianin;1,8-Dihydroxy-2,6-dimethoxyxanthone;Swerchirin;5-O-Methylbellidifolin;3,5-Dimethoxy-1,8-dihydroxyxanthone;(+-)-Dalbergioidin;2-Hydroxy-2,3-dihydrogenistein;…	-8.2441339710878;-22.2499630289563;-22.2499630289563;-22.2499630289563;-22.2499630289563;-22.2499630289563;-22.2499630289563;-22.2499630289563;-22.2499630289563;-22.2499630289563;-22.2499630289563;-22.2499630289563;-22.2499630289563;-22.2499630289563;-22.2499630289563	MS1 mz matched	287.057	234.479	8.19e-05	7.1e-05	8.65e-05	5.62e-05	6.71e-05	5.95e-05	9.08e-05	9.43e-05	0.000113502	1.63402	0.708424	0.01829	1.21702	up
meta_249	N-Tris[hydroxymethyl]methyl-2-aminoethanesulfonic acid [TES]	0.8032			MS2 reverse	288.076	265.669	8.62e-05	6.42e-05	6.42e-05	8.41e-05	8.87e-05	9.35e-05	5.4e-05	6.07e-05	4.73e-05	0.608561	-0.716527	0.00275951	1.26598	down
meta_250	(-)-Naringenin	0.8082			MS2 reverse	288.09	42.965	0.000541146	0.000540008	0.000491742	0.00043242	0.000445927	0.000413553	0.000432719	0.000501959	0.000418852	1.0477	0.0672307	0.516599	0.461151	unchanged
meta_251	D-Ribose 5-phosphate	0.7765			MS2 reverse	289.038	37.888	0.000175192	0.000190179	0.000173853	0.000268214	0.000255419	0.000275724	0.000278529	0.000107574	3.9e-05	0.531769	-0.911127	0.221292	0.861881	unchanged
meta_252			4-Ketoifosfamide;4-Ketocyclophosphamide;L-Idurote 2-sulfate	-14.9056172354037;-14.9056172354037;1.82482084817008	MS1 mz matched	290.019	340.827	9.35e-05	9.4e-05	0.0001001	0.000147119	0.000153025	0.000158801	0.000102611	0.000102615	7.19e-05	0.603836	-0.727772	0.0191313	1.2359	down
meta_253			(S)-Edulinine;C20915;Tabtoxin biosynthesis intermediate 5	-17.0470552946846;-3.10843812143459	MS1 mz matched	290.142	42.513	0.00119852	0.00122184	0.00119214	0.000921095	0.000890588	0.000883657	0.00131325	0.00145345	0.00136492	1.53288	0.616241	0.00452602	1.29191	up
meta_254					Unmapped	291.958	27.033	0.000198225	0.000237555	0.000179198	0.000204937	0.000160548	0.000219626	0.000356578	0.000370986	0.000346472	1.83561	0.876261	0.00553895	1.27772	up
meta_255			Citreovirone;Melosatin B	-11.7270410685211;-6.9512481338706	MS1 mz matched	292.14	297.861	0.0018043	0.00185503	0.00177084	0.00185214	0.0015257	0.00175769	0.00146592	0.000796721	0.00146364	0.725586	-0.462781	0.157515	0.912041	unchanged
meta_256					Unmapped	292.827	347.68	0.000226623	0.000242373	0.000218229	0.000227743	0.000218833	0.000235964	0.000253632	0.000264844	0.000271934	1.15804	0.211686	0.00789573	1.21638	up
meta_257			5-Carboxy-2'-deoxyuridine;	-12.6833917152791;	MS1 mz matched	293.032	225.332	0.000522305	0.000460869	0.000533097	0.000559816	0.00031798	0.000478531	0.000828446	0.000654279	0.000377464	1.37149	0.455744	0.340594	0.644625	unchanged
meta_258			Rosoxacin;N-Glycosyl-L-asparagine	1.89629092578097;-18.0206952383441	MS1 mz matched	293.098	384.44	0.000166325	0.000153501	0.000145555	0.000178243	0.000168887	0.000162384	0.000154427	0.000119448	0.000108763	0.750986	-0.413142	0.0795983	1.0807	unchanged
meta_259	gamma-L-Glutamyl-L-phenylalanine	0.9088			MS2 forward	293.113	330.836	4.2e-05	4.52e-05	5.31e-05	5.7e-05	5.27e-05	6.43e-05	5.06e-05	5.61e-05	4.27e-05	0.85912	-0.219068	0.188699	0.814982	unchanged
meta_260			Nigellidine;Triamiphos	-8.41751105598546;-4.92323613788126	MS1 mz matched	293.134	450.357	5.72e-05	6.53e-05	7.86e-05	8.1e-05	6.11e-05	6.61e-05	5.6e-05	5.86e-05	4.56e-05	0.769045	-0.37886	0.100051	0.975575	unchanged
meta_261	Embelin	0.7245			MS2 reverse	293.175	109.43	0.000342858	0.000335961	0.000268023	0.000296239	0.000273248	0.000763587	0.000370299	0.000919356	0.000318738	1.20653	0.270864	0.732648	0.237631	unchanged
meta_262	9-OxoODE	0.9972			MS2 reverse	293.211	47.77	0.00045493	0.000569049	0.000521516	0.000435035	0.000521619	0.00044515	0.000292313	0.00022427	0.000409744	0.66081	-0.597692	0.0807514	1.04263	unchanged
meta_263					Unmapped	294.118	301.555	0.000143584	0.000119413	0.000133392	0.00020792	0.000203263	0.000203789	0.000110832	0.00011786	8.54e-05	0.510795	-0.969182	0.00837935	1.28682	down
meta_264					Unmapped	294.902	347.447	0.000246867	0.000247128	0.000220745	0.000278445	0.00026237	0.000290084	0.000508249	0.000306372	0.000317225	1.36219	0.445933	0.264639	0.794435	unchanged
meta_265					Unmapped	294.902	378.599	0.000392293	0.000392397	0.000409849	0.000329989	0.000329611	0.000317879	0.000328628	0.0003488	0.000373388	1.07503	0.104373	0.192434	0.878257	unchanged
meta_266	9(S)-HODE	0.9152			MS2 forward	295.227	48.438	0.00214786	0.00195986	0.00188777	0.00212671	0.00230017	0.00210295	0.00108037	0.0011127	0.00142649	0.554312	-0.85123	0.00387766	1.26999	down
meta_267	13(S)-HODE	0.724			MS2 forward	295.226	109.59	8.18e-05	6.67e-05	6.28e-05	9.26e-05	9.31e-05	9.42e-05	0.000132112	9.44e-05	8.27e-05	1.10498	0.144014	0.578646	0.410523	unchanged
meta_268			(+)-Erythraline;(卤)-Clausenamide;(卤)-Aegeline;Lansamide 3;Oripavine;Codeinone;(5alpha)-7,8-Didehydro-4,5-epoxy-3-methoxy-17-methylmorphin-6-one;Neopinone;Oripavine;(-)-Apoglaziovine;Glaziovine;3-Hydroxyestra-1,3,5(10),7-tetraene-16,17-dione 16-oxime;Tuduranine	-8.62970404540632;-8.62970404540632;-8.62970404540632;-8.62970404540632;-8.62970404540632;-8.65157932477239;-8.65157932477239;-8.65157932477239;-8.65157932477239;-8.65157932477239;-8.65157932477239;-8.65157932477239	MS1 mz matched	296.134	290.869	0.000764896	0.000831513	0.00078193	0.000977848	0.00105824	0.00123385	0.000683302	0.000704575	0.000510479	0.580549	-0.78451	0.0103232	1.20672	down
meta_269	Nname,cis-9,10-Epoxystearic acid	0.9827			MS2 forward	297.242	48.4345	0.00168816	0.00150525	0.00170931	0.00151746	0.00171236	0.00143646	0.000842717	0.000661061	0.00111659	0.561553	-0.832506	0.0176335	1.19421	down
meta_270					Unmapped	298.86	347.82	0.00040378	0.000411875	0.00037382	0.000392096	0.000392924	0.000375484	0.000447853	0.000453811	0.000467904	1.18015	0.238968	0.00107202	1.27678	up
meta_271			Thioxanthine monophosphate;Streptidine	-3.8147554740839;0	MS1 mz matched	299.086	338.305	8.25e-05	7.91e-05	8.15e-05	0.000104201	0.00010101	0.000107629	0.000125192	0.0001	5.04e-05	0.880912	-0.18293	0.629336	0.354307	unchanged
meta_272	Eicosapentaenoic acid	0.9385			MS2 forward	301.216	43.9	0.00608894	0.00606663	0.00638856	0.0136446	0.0120358	0.012521	0.00249309	0.00241683	0.00300667	0.207233	-2.27067	0.000676392	1.30549	down
meta_273			Neuraminic acid;N-(1-Deoxy-1-fructosyl)serine;Neuraminic acid;5-Amino-3,5-dideoxy-D-glycero-D-galacto-2-nonulosonic acid;Miserotoxin	-1.55936782977936;-1.55936782977936;-1.49759224590328;-1.49759224590328	MS1 mz matched	302.065	170.178	0.000139908	0.000106445	8.72e-05	8.23e-06	1.01e-05	5.44e-06	7.69e-05	8.49e-05	0.000131071	12.3075	3.62146	0.0329052	1.22716	up
meta_274			Gynocardin;Gynocardin;2-Cyclopentene-1-carbonitrile, 1-(beta-D-glucopyranosyloxy)-4,5-dihydroxy-,(1alpha,4alpha,5beta)-	-11.2720279292457;-11.2175902372625	MS1 mz matched	302.085	361.37	5.26e-05	6.17e-05	6.29e-05	8.15e-05	7.02e-05	6.62e-05	4.81e-05	3.99e-05	4.83e-05	0.625276	-0.677435	0.0117199	1.22066	down
meta_275			Sinapinic acid-O-sulphate;5-(3',4',5'-Trihydroxyphenyl)-gamma-valerolactone-4'-O-sulphate;5-(3',4',5'-Trihydroxyphenyl)-gamma-valerolactone-3'-O-sulphate;	8.98181864093538;8.98181864093538;8.98181864093538;	MS1 mz matched	303.028	30.087	0.00021012	0.000213898	0.000185909	0.000112798	0.000189512	0.000191039	0.000168204	6.65e-05	9.64e-05	0.671104	-0.575392	0.246539	0.738154	unchanged
meta_276	Arachidonic Acid (peroxide free)	0.9991			MS2 forward	303.232	43.204	0.0438327	0.0460944	0.0483848	0.0596521	0.0539184	0.0541788	0.0458535	0.0470608	0.0553838	0.884046	-0.177807	0.153924	0.88804	unchanged
meta_277			Cartilagineal	-1.98423	MS1 mz matched	303.978	192.849	0.000556802	0.000549602	0.000556828	0.000516822	0.000491953	0.00052707	0.000648988	0.000639014	0.000553593	1.19908	0.261923	0.0652524	1.11186	unchanged
meta_278			2-O-(Z-p-Hydroxycinnamoyl)-(x)-glyceric acid;S-(4-Methylthiobutylthiohydroximoyl)-L-cysteine	10.3620760622677;23.0103760926699	MS1 mz matched	304.069	288.993	6.45e-05	6.18e-05	7.62e-05	7.1e-05	6.34e-05	6.35e-05	8.7e-05	9.53e-05	0.000109676	1.47604	0.561729	0.0294518	1.19563	up
meta_279					Unmapped	305.022	371.208	0.0163154	0.0172102	0.0177074	0.0163607	0.0170201	0.0180665	0.0211039	0.0211686	0.0183136	1.17764	0.235894	0.0635755	1.07638	unchanged
meta_280			(S)-5-Diphosphomevalonic acid;(R)-Mevalonic acid-5-pyrophosphate;Citrus Red No.2;Citrus Red 2	-10.0237929175253;-10.0237929175253;-7.42739506316003	MS1 mz matched	307.114	381.11	0.00172648	0.00160945	0.00145981	0.00115432	0.001065	0.00100413	0.00158506	0.00128272	0.00237014	1.62494	0.700388	0.171925	0.939321	unchanged
meta_281			Phenylbutazone;Phenylbutazone;DMXB-A;GTS-21;2,4-Dimethoxybenzylidene abaseine	-8.42634794858466;-8.49806508131813;-8.49806508131813	MS1 mz matched	307.15	459.125	0.000214831	0.00020421	0.000211697	0.000284484	0.000513569	0.000278951	0.000224289	0.000208626	0.000280053	0.661992	-0.595114	0.253308	0.79213	unchanged
meta_282			Phenylbutazone;Phenylbutazone;DMXB-A;GTS-21;2,4-Dimethoxybenzylidene abaseine	-8.95628040640502;-9.02799750113293;-9.02799750113293	MS1 mz matched	307.15	441.848	0.000213034	0.000160956	0.0001918	0.000213632	0.000152824	0.000219801	0.000220279	0.000140065	0.000211355	0.975169	-0.0362757	0.891	0.0951104	unchanged
meta_283	11(Z),14(Z)-Eicosadienoic Acid	0.9789			MS2 forward	307.263	42.521	0.000527931	0.000563708	0.00060885	0.000570947	0.00058068	0.000540022	0.000390624	0.000394598	0.000586384	0.81081	-0.302564	0.237867	0.8277	unchanged
meta_284			N-Acetyl-a-neuraminic acid;N-Acetylneuraminic acid;N-Acetylneuramite;N-Acetylneuraminic acid;5-Acetamido-3,5-dideoxy-D-glycero-D-galacto-2-nonulosonic acid;Neu5Ac;O-Acetylneuraminic acid;O-Acetylated sialic acid;N-Acetyl-alpha-neuramite;alpha-Neu5Ac;N-Acetyl-beta-neuramite;beta-Neu5Ac;N-Glycolylmuramic acid;2-Glycolylamido-3-O-[(R)-1-carboxyethyl]-2-deoxy-D-glucopyranose	-3.17431579986394;-3.17431579986394;-3.23513616680476;-3.23513616680476;-3.23513616680476;-3.23513616680476;-3.23513616680476	MS1 mz matched	308.098	421.303	0.000154424	0.000128431	0.000143945	0.000171004	0.000129408	0.000205905	0.000156297	0.000118957	0.000251988	1.04133	0.0584264	0.887174	0.100153	unchanged
meta_285	N-Acetylneuraminic acid	0.9956			MS2 forward	308.098	358.011	7.54e-05	8.76e-05	0.000116352	0.000178428	0.000172469	0.000213612	5.75e-05	4.9e-05	5.78e-05	0.290983	-1.78099	0.00685464	1.28723	down
meta_286			Ketotifen;Evadol hydrochloride;2-Amino-1,2-bis(p-methoxyphenyl)ethanol hydrochloride;beta-Amino-4-methoxy-alpha-(4-methoxyphenyl)benzeneethanol hydrochloride	-9.40059489087076;8.50497487656009	MS1 mz matched	308.116	48.422	0.000310224	0.000303489	0.000356462	0.000261942	0.000243245	0.000228456	0.000515064	0.000631869	0.00030368	1.97727	0.983512	0.129195	1.02132	unchanged
meta_287			Koenigine;SB 218655	1.63843483599781;-6.46958164453385	MS1 mz matched	308.134	330.042	5.19e-05	5.02e-05	5.07e-05	3.85e-05	3.3e-05	4.3e-05	5.32e-05	3.86e-05	5.93e-05	1.31862	0.399026	0.175786	0.876447	unchanged
meta_288	2E-Eicosenoic acid	0.9966			MS2 forward	309.279	42.513	0.000751832	0.000870936	0.000872825	0.00089566	0.00092364	0.000882666	0.000340988	0.000265793	0.000507954	0.412564	-1.27731	0.0156962	1.26573	down
meta_289			5-Chloro-1,3-dihydro-1-(4-piperidinyl)-2H-benzimidazol-2-one;N-Feruloylglycine;N-[3-(4-Hydroxy-3-methoxyphenyl)-1-oxo-2-propen-1-yl]glycine	-2.14989063135463;10.3552899999006	MS1 mz matched	310.096	312.106	0.000592332	0.000562324	0.000490039	0.000224892	0.000223076	0.000179158	0.000585479	0.000485187	0.000618763	2.69392	1.42971	0.00666346	1.27522	up
meta_290			Lansamide 4;(-)-Thebaine;Lansimide 3;(R)-Pronuciferine;Piperettine;N-[2-Methoxy-2-(4-methoxyphenyl)ethyl]cinnamide;Leonurine;Norboldine	-8.88857768706855;-8.88857768706855;-8.88857768706855;-8.88857768706855;-8.88857768706855;-8.88857768706855;4.10672602540497	MS1 mz matched	310.149	291.595	0.00010792	9.67e-05	9.75e-05	0.000114787	0.000104807	0.000120491	7.57e-05	7.84e-05	7.27e-05	0.666879	-0.584502	0.00820862	1.27033	down
meta_291			Didesmethyl doxepin;Prosulfocarb	3.92544108156256;-9.55663580932921	MS1 mz matched	310.15	265.221	0.00010484	8.77e-05	9.42e-05	8.52e-05	7.61e-05	7.3e-05	7.65e-05	8.72e-05	6.12e-05	0.959999	-0.0588949	0.735043	0.239563	unchanged
meta_292	Ticrynafen	0.9999			MS2 reverse	310.933	363.096	0.00038289	0.000372082	0.000362945	0.000315163	0.00035003	0.000319796	0.000363146	0.000381318	0.00039546	1.1573	0.210759	0.0239045	1.14553	up
meta_293					Unmapped	310.933	377.708	0.000376356	0.000378017	0.000369791	0.000301024	0.000300746	0.000287691	0.000319666	0.000388632	0.000354397	1.19476	0.256724	0.0948295	1.07151	unchanged
meta_294			Talbutal;	-5.52256355380938;	MS1 mz matched	311.167	28.2415	0.00271268	0.00280908	0.00256136	0.00149962	0.00157251	0.00161877	0.00298347	0.00226968	0.00434133	2.04534	1.03234	0.114385	1.05186	unchanged
meta_295			Flurprimidol	23.4999	MS1 mz matched	311.294	40.5745	0.000285319	0.000315023	0.000307502	0.000245987	0.00024305	0.000246642	0.000147605	0.000126489	0.000302341	0.783541	-0.351919	0.439342	0.567562	unchanged
meta_296			2-Hydroxyenterolactone;4-Hydroxyenterolactone;2'-Hydroxy-4,4',6'-trimethoxychalcone;beta,2-Dihydroxy-4,6-dimethoxy-3-methylchalcone;5-Hydroxyenterolactone;2'-Hydroxyenterolactone;6-Hydroxyenterolactone;(-)-3,4,9-Trimethoxypterocarpan;7-Hydroxyenterolactone;5,8-Dimethoxychalepensin;4'-Hydroxyenterolactone;p-Hydroxyphenethyl trans-ferulate;2,3,9-Trimethoxypterocarpan;6'-Hydroxyenterolactone;Brugine	1.83467590731183;1.83467590731183;1.83467590731183;1.83467590731183;1.83467590731183;1.83467590731183;1.83467590731183;1.83467590731183;1.83467590731183;1.83467590731183;1.83467590731183;1.83467590731183;1.83467590731183;1.83467590731183;-2.56329789511064	MS1 mz matched	313.112	360.175	6.22e-05	6.96e-05	5.51e-05	6.58e-05	5.68e-05	7.1e-05	7.51e-05	9.36e-05	5.81e-05	1.17109	0.227851	0.400962	0.58667	unchanged
meta_297			N2-Monodes-methylnizatidine;	-11.5989372714957;	MS1 mz matched	316.094	274.553	6.59e-05	6.02e-05	7.02e-05	4.25e-05	4.6e-05	4.11e-05	6.78e-05	4.55e-05	9.01e-05	1.56988	0.650651	0.194681	0.903216	unchanged
meta_298			Pyro-L-glutaminyl-L-glutamine;5-Methylcytidine;Tolmetin;Ismine	-4.55307145134512;-4.55307145134512;-20.2251840880779;-20.2251840880779	MS1 mz matched	316.114	243.827	0.000188459	0.000174222	0.000174559	9.07e-05	6.85e-05	6.54e-05	0.000213718	0.000243758	0.000249737	3.14877	1.65479	0.000519255	1.29344	up
meta_299			N-(1-Deoxy-1-fructosyl)histidine;Piplartine;Piperlongumine;Crimidine;Haemanthidine;Hemanthidine;9-O-Demethyl-2alpha-hydroxyhomolycorine	-4.26207806900013;-16.8752954265855;-16.8752954265855;-16.8752954265855;-16.8752954265855	MS1 mz matched	316.121	43.223	0.000345741	0.000417796	0.000349549	0.000349803	0.000331693	0.000337735	0.000263037	0.000266335	0.00069063	1.19698	0.259404	0.683892	0.299657	unchanged
meta_300			Melilotocarpan A;3-Hydroxy-4,9-dimethoxypterocarpan;5,7-Dihydroxy-4'-methoxy-8-methylflavanone;Methylnissolin;8-Hydroxy-3,9-dimethoxypterocarpan;5,7-Dihydroxy-4'-methoxy-8-methylisoflavanone;3-Hydroxy-2,9-dimethoxypterocarpan;Sativanone;Heliannone B;2',4-Dihydroxy-4',6'-dimethoxychalcone;Homopisatin;4,4'-Dihydroxy-2',6'-dimethoxychalcone;Heliannone A;Farrerol;Coelogin;4-Hydroxyhomopterocarpin;(-)…	10.7510910831851;10.7510910831851;10.7510910831851;10.7510910831851;10.7510910831851;10.7510910831851;10.7510910831851;10.7510910831851;10.7510910831851;10.7510910831851;10.7510910831851;10.7510910831851;10.7510910831851;10.663119402254;10.663119402254;10.663119402254;10.663119402254;10.663119402254;10.663119402254;10.663119402254;10.663119402254	MS1 mz matched	316.115	377.925	0.000199775	0.000185035	0.000204935	0.00017795	0.000129072	0.000130075	0.000250807	0.000235645	0.000213253	1.6008	0.678792	0.0145633	1.1993	up
meta_301			gamma-Glutamyl-S-methylcysteine sulfoxide;	0.33241344544424;	MS1 mz matched	317.032	30.24	0.000587608	0.000553923	0.000476407	0.000556103	0.000409893	0.000412166	0.000715704	0.000582892	0.000162732	1.06035	0.0845347	0.885856	0.105777	unchanged
meta_302			Pyrimidine 5'-deoxynucleotide	3.97027	MS1 mz matched	317.072	133.011	0.000100062	0.000106399	0.000125833	7.92e-05	5.78e-05	7.88e-05	0.000172688	0.000196211	0.000189393	2.58759	1.37161	0.000327594	1.29278	up
meta_303			Zinc phosphide	-1.93667	MS1 mz matched	317.189	32.683	0.00026799	0.000341812	0.000310367	0.000223367	0.000348321	0.000222457	0.000387261	0.000238753	6.02e-05	0.864049	-0.210816	0.752661	0.22424	unchanged
meta_304	5-Oxo-ETE	0.8005			MS2 reverse	317.211	48.424	0.000880807	0.000698995	0.000649335	0.00134827	0.00117459	0.00122151	0.000343844	0.000414979	0.000467835	0.3276	-1.60999	0.000366709	1.29763	down
meta_305	Chloroquine	0.9518			MS2 forward	318.173	41.104	0.0001485	0.000157697	0.000106879	9.09e-05	0.00010932	7.48e-05	0.00010122	0.00012904	0.000187651	1.51978	0.603866	0.193874	0.860512	unchanged
meta_306			Dehydrorabelomycin;19-Hydroxytetrangulol	23.4324839840535;23.4324839840535	MS1 mz matched	319.066	313.932	3.16e-05	3.5e-05	3.52e-05	4.81e-05	5.22e-05	5.32e-05	2e-05	2.29e-05	2.54e-05	0.444801	-1.16877	0.00020465	1.29697	down
meta_307			3-p-Coumaroyl-1,5-quinolactone;4-p-Coumaroyl-1,5-quinolactone;7-Hydroxy-6-methoxy-alpha-pyrufuran;4-Coumaroylshikimate;trans-5-O-(4-Coumaroyl)shikimate;alpha-phthyl-beta-D-glucuronide;1-phthyl glucuronide;DHKred-OH;Hydroxylated dihydrokalafungin dihydroquinone	-4.82646104716374;-4.82646104716374;-4.82646104716374;-4.81740112777491;-4.81740112777491;-4.81740112777491	MS1 mz matched	319.088	244.368	3.74e-05	5.25e-05	5.66e-05	2.61e-05	1.38e-05	1.28e-05	5.22e-05	5.55e-05	4.97e-05	2.9906	1.58044	0.00769084	1.26904	up
meta_308	(+-)12-HETE	0.8915			MS2 forward	319.227	49.0715	0.00304842	0.00321949	0.00276421	0.00269176	0.00262626	0.00310064	0.00178574	0.00176606	0.00205741	0.666282	-0.585795	0.00944168	1.22854	down
meta_309	5(S)-HETE	0.825			MS2 forward	319.227	77.6775	0.000206818	0.000177701	0.00016007	0.000622893	0.000617036	0.000594297	2.73e-05	2.75e-05	3.03e-05	0.046399	-4.42976	0.000189147	1.3116	down
meta_310					Unmapped	320.188	40.5345	7.64e-05	0.00010006	8.14e-05	5.46e-05	7.42e-05	5.32e-05	0.000166712	5.67e-05	6.42e-05	1.58015	0.660065	0.426525	0.575477	unchanged
meta_311			Vamidothion	15.6772	MS1 mz matched	323.998	26.476	0.000204164	0.000174865	0.000117524	0.00021373	0.000205727	0.000194029	0.000185896	0.000148561	0.000288869	1.01604	0.0229563	0.945083	0.0497165	unchanged
meta_312			Famphur;Famophos	3.69207	MS1 mz matched	324.015	343.543	0.000324269	0.000293346	0.000297764	0.000248475	0.000237756	0.000259663	0.000442122	0.000368013	0.000427148	1.65879	0.730132	0.013422	1.2614	up
meta_313			Niclosamide;	10.7767791635437;	MS1 mz matched	326.124	285.231	0.00110648	0.00108038	0.000997345	0.000419899	0.000405375	0.000323806	0.00112755	0.000783977	0.00134068	2.83027	1.50094	0.0454933	1.18702	up
meta_314			Histidinyl-Hydroxyproline;Acetylcarnosine;Hydroxyprolyl-Histidine;Pentostatin;Dexrazoxane;Deoxycoformycin;Pentostatin	-0.578105492752101;-0.578105492752101;-0.578105492752101;-0.578105492752101;-0.578105492752101;-0.745942446089394	MS1 mz matched	327.128	206.772	4.52e-05	3.91e-05	3.84e-05	4.87e-05	3.88e-05	3.99e-05	3.2e-05	2.95e-05	3.79e-05	0.779854	-0.358725	0.0839898	0.995196	unchanged
meta_315	(4Z,7Z,10Z,13Z,16Z,19Z)-4,7,10,13,1 6,19-Docosahexaenoic acid	0.6074			MS2 reverse	327.232	43.5025	0.00863188	0.0088582	0.00884466	0.0140368	0.0125865	0.011738	0.00576339	0.00516199	0.00754605	0.481512	-1.05436	0.00253961	1.25845	down
meta_316			Epoxicozole	24.573	MS1 mz matched	328.081	41.8875	0.000273795	0.000265241	0.000296693	7.66e-05	2.74e-05	7.86e-05	0.000574661	0.000463084	0.000502107	8.43608	3.07657	0.0011887	1.29539	up
meta_317					Unmapped	328.983	367.19	0.00777462	0.00776409	0.00769172	0.00702531	0.00734614	0.00720168	0.00802098	0.00826881	0.00778715	1.11606	0.158417	0.0107067	1.21818	up
meta_318			Clitidine;Chrytidine	-11.8481	MS1 mz matched	329.095	381.055	0.000203511	0.000201827	0.000179853	0.000138861	0.000138036	0.00012329	0.00020093	0.000184627	0.000295555	1.70198	0.767216	0.110654	1.05082	unchanged
meta_319			Aluminum acetoacetate	24.9867	MS1 mz matched	329.232	109.579	0.000571271	0.00056498	0.00043878	0.001697	0.00114971	0.00188188	0.000316759	0.000329722	0.000302016	0.200588	-2.3177	0.028974	1.2385	down
meta_320					Unmapped	329.232	151.703	0.000350115	0.000382408	0.000393776	0.00105383	0.000864114	0.00095722	0.000142894	0.000133793	7.03e-05	0.120685	-3.05068	0.00135414	1.2992	down
meta_321	7Z, 10Z, 13Z, 16Z, 19Z-Docosapentaenoic acid	0.9719			MS2 forward	329.247	42.5125	0.00291074	0.00307214	0.0030504	0.00404338	0.00375357	0.00372961	0.00239214	0.00227561	0.00297994	0.663484	-0.591866	0.0147101	1.23036	down
meta_322			Ambelline;(3alpha,11S)-1,2-Didehydro-3,7-dimethoxycrin-11-ol;Pretazettine;Tazettine;Sekisanin;2-O-Acetylpseudolycorine	6.03970502083562;6.03970502083562;6.03970502083562;6.03970502083562	MS1 mz matched	330.137	42.525	0.000755402	0.000832761	0.000781878	0.000796085	0.000750412	0.000803865	0.000838782	0.000819955	0.00109737	1.17263	0.229749	0.267946	0.781676	unchanged
meta_323			Parathion;Sulfadimethoxine sodium	-13.8465383217203;10.5404066489816	MS1 mz matched	331.048	363.659	0.000115919	0.000134582	0.000116258	0.00011114	9.36e-05	0.000114833	0.00015558	0.00016503	0.000102501	1.32395	0.404852	0.211547	0.845272	unchanged
meta_324	Adrenic Acid	0.9973			MS2 forward	331.263	41.884	0.00320569	0.00321247	0.0032874	0.00253738	0.00239538	0.00210148	0.00281461	0.00270811	0.00504239	1.50196	0.586842	0.260236	0.794696	unchanged
meta_325			Irilone;3,8-Dihydroxy-1-methylanthraquinone-2-carboxylic acid;Glyzaglabrin;Aflatoxin P1;3,8-Dihydroxy-9-methoxycoumestan;Isotrifoliol;Trifoliol;Sativol;Quilphos;Phoxim	14.2993871625602;14.2993871625602;14.2993871625602;14.2993871625602;14.2993871625602;14.2993871625602;14.2993871625602;14.2993871625602;-7.04570076366823;-7.04570076366823	MS1 mz matched	333.027	29.4315	0.000494262	0.000415153	0.000611955	0.000619541	0.000512197	0.000567985	0.000674457	0.000280685	0.000480833	0.844829	-0.243269	0.524499	0.458066	unchanged
meta_326			Robenidine;	8.21746064521421;	MS1 mz matched	333.206	152.275	0.000336561	0.000411387	0.000368088	0.000374652	0.00035232	0.000383429	0.0003355	0.000300916	0.000423868	0.954866	-0.0666301	0.697061	0.284139	unchanged
meta_327	8-iso-Prostaglandin A2	0.8124			MS2 forward	333.206	109.697	0.000300877	0.000293701	0.000270701	0.00126091	0.000532028	0.00102597	0.000805941	0.000424765	0.000505304	0.615846	-0.699358	0.233617	0.779184	unchanged
meta_328			Caffeoyl aspartic acid;Acetylsulfamethoxazole	2.70512813655408;24.7405043063272	MS1 mz matched	335.083	277.193	2.08e-05	2.09e-05	2.42e-05	1.57e-05	1.26e-05	1.01e-05	5.35e-05	6.51e-05	3.3e-05	3.94794	1.9811	0.0530699	1.17173	unchanged
meta_329					Unmapped	335.156	447.281	0.000385075	0.000306711	0.000342968	0.000255588	0.000317353	0.0002507	0.000351762	0.00029964	0.000360831	1.22897	0.297454	0.0945735	0.968372	unchanged
meta_330			Fentanyl;2,2-Bis(4-hydroxyphenyl)hexafluoropropane;Bisphenol AF	2.75236318470065;-23.8263136653934	MS1 mz matched	335.221	49.12	0.000372322	0.0004153	0.000387981	0.00074587	0.00070139	0.000701336	0.000176356	0.000172414	0.000247851	0.27768	-1.84851	0.000209033	1.30429	down
meta_331			6-oxo-famciclovir;Talampanel	4.12056027684476;-7.68843806749817	MS1 mz matched	336.14	386.29	9.45e-05	9.32e-05	8.29e-05	8.28e-05	6.46e-05	7.94e-05	8.81e-05	6.48e-05	8.58e-05	1.05246	0.0737687	0.692485	0.274829	unchanged
meta_332					Unmapped	336.816	347.788	0.00054442	0.000528743	0.000470751	0.000524692	0.000477281	0.000502665	0.00059627	0.000606017	0.000643404	1.22667	0.294744	0.00463242	1.23869	up
meta_333			Nicotine glucuronide;Aziridyl benzoquinone;Benzoquinone aziridine	-5.28289721774049;-5.3231161048598	MS1 mz matched	337.139	198.961	0.000102404	0.000103454	9.66e-05	4.01e-05	3.46e-05	3.64e-05	6.77e-05	4.34e-05	0.000137172	2.23536	1.16051	0.244884	0.826616	unchanged
meta_334	Erucic acid	0.9995			MS2 forward	337.31	41.853	0.000590602	0.000613084	0.00060227	0.000539143	0.000652929	0.000526772	0.000219425	0.000229124	0.000519429	0.563157	-0.828391	0.111444	1.00106	unchanged
meta_335	Norethindrone Acetate	0.999			MS2 forward	339.199	109.236	0.000952099	0.00131256	0.000914609	0.0014472	0.000974091	0.000889345	0.00119946	0.00117886	0.00103308	1.03044	0.0432557	0.867739	0.121547	unchanged
meta_336			14,19-Dihydroaspidospermatine;1-(4-Hydroxy-2-methylpyrimid-5-ylmethyl)-3-(beta-hydroxyethyl)-2-methylpyridinium bromide;Oxypyrithiamine bromide;Oxypyrithiamine	1.72920025507553;0.195464287947507	MS1 mz matched	339.216	22.732	0.000302433	0.000323099	0.00032335	0.000312459	0.000360493	0.000221533	0.000239819	0.000309033	0.000526969	1.20273	0.26631	0.574467	0.393954	unchanged
meta_337	Cellobiose	0.8024			MS2 forward	341.107	381.771	0.00052699	0.000444236	0.000444995	0.000471684	0.000420363	0.000431463	0.000270445	0.000366284	0.000328744	0.729479	-0.455061	0.0309292	1.15698	down
meta_338	Sucrose	0.8982			MS2 forward	341.108	356.912	0.00010022	0.000138272	0.000142945	0.000144599	0.000122921	0.000120162	0.000132378	0.000133224	8e-05	0.891339	-0.165953	0.522787	0.448772	unchanged
meta_339			3-O-Galloyl-1,4-galactarolactone;5-O-Galloyl-1,4-galactarolactone;2-O-Galloyl-1,4-galactarolactone;Di-n-heptyl phthalate;10beta,14beta-Dihydroxytaxa-4(20),11-dien-5alpha-yl acetate;5alpha-Acetoxy-10beta,14beta-dihydroxytaxadiene	3.48606358923652;3.48606358923652;3.48606358923652;-1.93239008770792;-1.93239008770792	MS1 mz matched	343.226	48.422	0.000780192	0.000789128	0.000757833	0.00145998	0.00140368	0.00164023	0.000209268	0.000246977	0.000255835	0.158104	-2.66106	0.002326	1.3035	down
meta_340	Maltitol	0.9049			MS2 reverse	344.134	265.488	3.98e-05	4.88e-05	4.72e-05	2.8e-05	2.46e-05	2.69e-05	4.89e-05	6.11e-05	5.96e-05	2.13207	1.09225	0.0116315	1.26871	up
meta_341					Unmapped	345.014	370.447	0.0132281	0.0111383	0.0126766	0.0114079	0.011609	0.0123361	0.0137187	0.0142511	0.012629	1.14838	0.199606	0.045919	1.10875	up
meta_342	Adenosine monophosphate (AMP)	0.9888			MS2 forward	346.054	422.423	0.000401949	0.000418355	0.000270745	0.000311735	0.000231307	0.000143579	0.000726407	0.000648672	0.000899157	3.31221	1.7278	0.00621203	1.24407	up
meta_343			Dide-O-methylsimmondsin;Lead arsete;Lead hydrogen arsete	7.16866877666196;-8.58561604665889	MS1 mz matched	346.124	222.954	7.7e-05	9.23e-05	5.75e-05	0.000103686	7.76e-05	8.41e-05	9.34e-05	8.65e-05	7.35e-05	0.954831	-0.0666829	0.705058	0.261834	unchanged
meta_344			Inosinic acid;Inosine 2'-phosphate;IMP;Inosinic acid;Inosine monophosphate;Inosine 5'-monophosphate;Inosine 5'-phosphate;5'-Inosite;5'-Inosinic acid;5'-Inosine monophosphate;5'-IMP	22.6983646819605;22.6983646819605;22.6980773579394	MS1 mz matched	347.043	31.4385	0.00015752	0.000161434	0.000147501	0.00020442	9.61e-05	0.000173528	0.000138442	0.0001	0.000103402	0.72105	-0.471829	0.304193	0.705938	unchanged
meta_345			PMEG;9-((2-Phosphonylmethoxy)ethyl)guanine	-8.99475	MS1 mz matched	348.069	358.568	2.59e-05	2.82e-05	3.32e-05	3.3e-05	3.21e-05	3.62e-05	2.99e-05	1.44e-05	2.96e-05	0.728434	-0.457131	0.210271	0.861448	unchanged
meta_346			Patuletin;4',5,6,7,8-Pentahydroxy-3'-methoxyflavone;Sulfadimethoxine sodium	17.4146784220614;17.4146784220614;10.5404066489816	MS1 mz matched	348.089	377.476	9.49e-05	9.82e-05	9.86e-05	9.6e-05	8.49e-05	0.000101625	0.000108222	6.41e-05	8.27e-05	0.902633	-0.147789	0.558387	0.415466	unchanged
meta_347					Unmapped	349	27.184	0.00022799	0.000158786	0.000155212	0.000179257	0.000224019	0.000135158	0.000123078	0.000129227	0.000170474	0.7852	-0.348867	0.279106	0.716324	unchanged
meta_348					Unmapped	350.868	347.532	0.000105815	8.95e-05	9.94e-05	0.000111701	0.000105063	0.00011	0.000126931	0.000125062	0.000132378	1.1763	0.23425	0.00301842	1.25378	up
meta_349			N-(Carbethoxyacetyl)-4-chloro-L-tryptophan;4-Methylumbelliferone glucuronide;4-Methylumbelliferyl glucuronide	3.97804379539824;13.0652347168911	MS1 mz matched	351.077	380.87	5.72e-05	4.11e-05	3.84e-05	3.85e-05	3.81e-05	3.4e-05	5.49e-05	3.66e-05	6.26e-05	1.39214	0.477309	0.198462	0.888535	unchanged
meta_350	Prostaglandin E2	0.9525			MS2 forward	351.216	110.226	0.00158426	0.00160959	0.00133421	0.00235604	0.00233471	0.00214873	0.00343131	0.00253046	0.00319356	1.3386	0.420724	0.0958664	1.06544	unchanged
meta_351	Prostaglandin H2	0.8766			MS2 forward	351.216	127.381	0.000454783	0.000460838	0.000527246	0.000958258	0.00117802	0.000934016	0.000642159	0.000619416	0.000905598	0.705853	-0.502561	0.068234	1.02617	unchanged
meta_352			MG(18:3(6Z,9Z,12Z)/0:0/0:0);MG(18:3(9Z,12Z,15Z)/0:0/0:0);MG(0:0/18:3(9Z,12Z,15Z)/0:0);MG(0:0/18:3(6Z,9Z,12Z)/0:0);Montanol	1.817968342415;1.817968342415;1.817968342415;1.817968342415;1.70328057522033	MS1 mz matched	351.253	45.2705	0.000340328	0.000331179	0.000370106	0.000944254	8.67e-05	0.000935336	0.000240709	0.000234133	0.000918153	0.708438	-0.497286	0.628462	0.333301	unchanged
meta_353					Unmapped	352.184	54.311	0.000948666	0.00103847	0.000738912	0.000289763	0.000547441	0.000379607	0.000753373	0.000938792	0.000949951	2.17135	1.11859	0.00921478	1.21102	up
meta_354			Pipobroman;Pipobroman	-19.3613446911279;-19.4938437593094	MS1 mz matched	352.944	364.557	0.00113456	0.00112371	0.001091	0.00088251	0.000919774	0.000899964	0.00100906	0.00114397	0.00102168	1.17484	0.232466	0.0595928	1.14329	unchanged
meta_355			Rosoxacin;N-Glycosyl-L-asparagine	1.89629092578097;-18.0206952383441	MS1 mz matched	353.109	385.803	1.27e-05	1.52e-05	1.78e-05	3.87e-05	3.76e-05	4.52e-05	9.27e-06	5.47e-06	5.98e-06	0.170626	-2.55109	0.00117511	1.29586	down
meta_356	PGF2a	0.9103			MS2 forward	353.232	163.648	0.000479524	0.000422121	0.000286848	5.9e-05	4.68e-05	5.08e-05	0.00120965	0.000766879	0.0014093	21.6175	4.43413	0.0296831	1.23725	up
meta_357			Azothoate	5.33685	MS1 mz matched	355.01	362.399	9.25e-05	6.14e-05	6.43e-05	7.63e-05	5.68e-05	6.2e-05	8.13e-05	9.43e-05	8.01e-05	1.31089	0.390547	0.055738	1.05929	unchanged
meta_358			Pantetheine 4'-phosphate;Pantetheine 4'-phosphate;4'-Phosphopantetheine;Phosphopantetheine;D-Pantetheine 4'-phosphate	9.44717789380898;9.33072770345701	MS1 mz matched	357.1	84.1845	0.000869654	0.000960187	0.000910951	0.000787199	0.000652459	0.000790554	0.00127307	0.00127359	0.002468	2.24852	1.16897	0.143356	0.992362	unchanged
meta_359			13,16-Docosadienoic acid;(13Z,16Z)-Docosa-13,16-dienoic acid	3.56821	MS1 mz matched	357.278	41.225	0.000142749	0.00014041	0.000145575	0.00016388	0.000160433	0.000157611	9.08e-05	0.000104383	0.000163019	0.743282	-0.428019	0.203079	0.893242	unchanged
meta_360					Unmapped	360.084	274.56	0.00091202	0.000852643	0.000879727	0.000593792	0.000594901	0.000537052	0.000903467	0.000592479	0.00128455	1.61118	0.688121	0.220174	0.863068	unchanged
meta_361			2,3-Dihydro-2,3-dihydroxy-4-(4-methoxyphenyl)-1H-phenalen-1-one;Phenolphthalin	-8.93144830394728;-9.05953017279962	MS1 mz matched	360.128	290.959	0.000456037	0.000610708	0.000568354	0.000370537	0.000446653	0.000256	0.000523347	0.000570062	0.000509724	1.4938	0.578989	0.0738072	1.09448	unchanged
meta_362			N-palmitoyl-phosphoethanolamine;Sphingosine 1-phosphate;Sphingosine 1-phosphate;Sphing-4-enine 1-phosphate;S1P	-23.0977683476846;-23.0977683476846;-23.2037649163502	MS1 mz matched	360.22	39.2505	0.000174954	0.000214711	0.000166449	0.00014674	0.000228134	0.000152644	0.000462245	0.00033324	0.000224241	1.93307	0.95089	0.126975	0.977208	unchanged
meta_363			Olsalazine;Olsalazine	10.3090876936632;10.2630689423896	MS1 mz matched	361.07	248.3	4.85e-05	4.16e-05	3.05e-05	4.12e-05	3.7e-05	3.59e-05	3.46e-05	5.05e-05	6.41e-05	1.30823	0.387612	0.302401	0.732526	unchanged
meta_364			Famphur;Famophos	3.69207	MS1 mz matched	361.97	344.069	6.16e-05	4.69e-05	5.17e-05	5.43e-05	4.15e-05	4.58e-05	8.13e-05	6.74e-05	7.68e-05	1.59278	0.671548	0.00749052	1.21941	up
meta_365			Margaroylglycine;Robecoxib	-22.4399889952896;-10.6944191938269	MS1 mz matched	362.235	39.4045	0.000455913	0.000498351	0.00047103	0.000297304	0.000375798	0.000282953	0.000375861	0.000432479	0.000523431	1.39299	0.47818	0.0820153	1.01029	unchanged
meta_366					Unmapped	363.325	41.182	0.000133678	0.000110357	0.000130264	0.000102652	0.000135671	7.5e-05	7.43e-05	5.75e-05	0.000141462	0.872048	-0.197521	0.692078	0.277238	unchanged
meta_367			Dihydrozeatin-9-N-glucoside;Dihydrozeatin-7-N-dihydrozeatin;Dihydrozeatin-O-glucoside;Dihydrozeatin-O-glucoside	1.34766780168257;1.34766780168257;1.34766780168257;1.30486807128279	MS1 mz matched	364.171	298.488	3.05e-05	3.25e-05	3.35e-05	1.68e-05	4.2e-05	3.22e-05	2.7e-05	1.79e-05	1.73e-05	0.683062	-0.549911	0.32217	0.677823	unchanged
meta_368			Diloxanide;Pencycuron	-15.2370736285733;23.7707620844603	MS1 mz matched	365.097	41.8675	0.00021158	0.000202079	0.000226606	0.000345838	0.000243719	0.000277714	0.000296099	0.000271541	0.000204874	0.890742	-0.16692	0.479893	0.475018	unchanged
meta_369			Ampicillin;Cefradine;Ampicillin;Anhydrous ampicillin;Cephradine;Cefradine;(p-Aminobenzyl)penicillin;Penicillin T	-1.79542456553211;-1.79542456553211;-1.71865798024436;-1.71865798024436;-1.71865798024436	MS1 mz matched	365.134	287.614	0.000566563	0.000566291	0.00053256	0.000474923	0.000388829	0.000448188	0.000503332	0.000297672	0.000889491	1.28854	0.365743	0.543749	0.443522	unchanged
meta_370	Nervonic acid	1			MS2 reverse	365.341	41.2035	0.000376957	0.000383061	0.000400717	0.000280441	0.000309738	0.000257528	0.000216956	0.000185273	0.000405447	0.952778	-0.069788	0.865717	0.12516	unchanged
meta_371			3-O-Caffeoyl-1-O-methylquinic acid;3-O-Feruloylquinic acid;3-O-Caffeoyl-4-O-methylquinic acid;(S)-N-[3-(3,4-Methylenedioxyphenyl)-2-(mercaptomethyl)-1-oxoprolyl]-(S)-alanine;Indolylmethyl-desulfoglucosinolate	-18.905180944852;-18.905180944852;-18.905180944852;-1.15999763111085;-1.15999763111085	MS1 mz matched	367.104	297.031	0.000205702	0.000268315	0.000310516	0.000165916	0.000181239	8.59e-05	0.000230838	0.000196009	0.000363129	1.82418	0.867245	0.130478	0.931789	unchanged
meta_372			N-Desmethyleletriptan;4,4-Bis[4-(acetyloxy)phenyl]3-hexanone;4,4-Bis(4-hydroxyphenyl)-3-hexanone diacetate	3.21032520379447;-14.5843247436631	MS1 mz matched	367.157	27.494	0.00027825	0.00029972	0.000336314	0.000577162	0.000582764	0.000522626	9.38e-05	7.22e-05	3.29e-05	0.11825	-3.08009	4.82e-05	1.30484	down
meta_373					Unmapped	368.975	365.981	0.0026086	0.00397105	0.00374016	0.00331218	0.00351545	0.00347335	0.00259074	0.00264164	0.00400749	0.89699	-0.156837	0.526396	0.46492	unchanged
meta_374			4-Hydroxy-5-(phenyl)-valeric acid-O-glucuronide;Linusitamarin;Perilloside E;	6.46698023829273;6.46698023829273;6.46698023829273;	MS1 mz matched	369.129	299.76	0.000139918	0.000137478	0.00015343	0.000146992	0.000106901	0.000107821	0.000143855	0.000102993	0.000173964	1.16338	0.218324	0.472719	0.490011	unchanged
meta_375	Androsterone sulfate	0.9977			MS2 forward	369.172	28.3445	0.00140175	0.00125988	0.00114077	0.000614565	0.000665074	0.000699052	0.000666484	0.00062296	0.000371095	0.839211	-0.252895	0.369098	0.636993	unchanged
meta_376	Thromboxane B2	0.9925			MS2 forward	369.227	150.233	0.00227024	0.00229833	0.00216732	0.000289444	0.000329959	0.000340036	0.00332028	0.00507949	0.00398345	12.9067	3.69005	0.0175928	1.26689	up
meta_377			Sinensetin;Isosinensetin;Homoeriodictyol 4'-isobutyrate;Cyclokievitone hydrate;3',4',5',7,8-Pentamethoxyflavone;Auranetin;Sesamolinol;Tangeritin;Oxidihydroartocarpesin;3,4',5,6,8-Pentamethoxyflavone;Sinensetin;5,6,7,3',4'-Pentamethoxyflavone;Tangeretin;5,6,7,8,4'-Pentamethoxyflavone;Sesamolinol;(1'S)-Averantin;1,3,6,8-Tetrahydroxy-[(1S)-2-hydroxyhexyl]-9,10-anthraquinone	-5.57265120896107;-5.57265120896107;-5.57265120896107;-5.57265120896107;-5.57265120896107;-5.57265120896107;-5.57265120896107;-5.57265120896107;-5.57265120896107;-5.57265120896107;-5.56458935789473;-5.56458935789473;-5.56458935789473;-5.56458935789473	MS1 mz matched	371.119	385.629	5.65e-05	5.41e-05	8.27e-05	0.000169536	0.00016344	0.000209242	2.1e-05	1.11e-05	1.47e-05	0.0864965	-3.53121	0.00585927	1.29185	down
meta_378			Portulacaxanthin II;Portulacaxanthin II	10.7168613155381;10.7192670418009	MS1 mz matched	373.115	196.325	0.00020117	0.000178323	0.000185721	8.26e-05	8.7e-05	0.000100369	0.000326423	0.000159709	0.000346941	3.08484	1.62519	0.08581	1.10789	unchanged
meta_379					Unmapped	374.772	347.77	0.00018968	0.000197502	0.000180385	0.000181241	0.000178881	0.000192818	0.000227635	0.000239204	0.00023886	1.27627	0.351932	0.000958671	1.28	up
meta_380			(3beta,5alpha)-3-Hydroxypregn-16-en-20-one;1-Phenyl-1,3-pentadecanedione;Kaurenoic acid methyl ester;Pregnenolone;5-(8,11-Pentadecadienyl)-1,3-benzenediol;20a-Dihydroprogesterone;Ethyltestosterone;5-alpha-Pregnan-3,20-dione;5a-Pregnane-3,20-dione;Bolasterone;Calusterone ;Norbolethone;Pregnenolone;5-Pregnen-3beta-ol-20-one;3beta-Hydroxypregn-5-en-20-one;5alpha-Pregne-3,20-dione;5alpha-Dihydroproge…	8.75821522568488;8.75821522568488;8.75821522568488;8.75821522568488;8.75821522568488;8.75821522568488;8.75821522568488;8.75821522568488;8.75821522568488;8.75821522568488;8.75821522568488;8.75821522568488;8.85402931056603;8.85402931056603;8.85402931056603;8.85402931056603;8.85402931056603;8.85402931056603;8.85402931056603;8.85402931056603;8.85402931056603;8.85402931056603;8.85402931056603;8.854029…	MS1 mz matched	375.253	44.503	0.000659321	0.000766403	0.000757576	0.000644188	0.000617708	0.000535642	0.000522917	0.000533456	0.00120879	1.26015	0.333592	0.564213	0.421202	unchanged
meta_381					Unmapped	376.1	389.741	3.01e-05	2.71e-05	3.02e-05	3.24e-05	1.97e-05	1.86e-05	7.06e-05	5.95e-05	3.73e-05	2.36845	1.24394	0.0631489	1.09242	unchanged
meta_382					Unmapped	376.905	377.885	0.000240664	0.000290129	0.000261166	0.000222773	0.000234422	0.000205441	0.000239783	0.000220241	0.000252765	1.07569	0.105256	0.257977	0.722121	unchanged
meta_383	Sphingosine-1-phosphate	0.9899			MS2 forward	378.24	275.009	8.99e-05	9.91e-05	0.000106547	8.89e-05	8.38e-05	7.24e-05	0.000132482	0.000123736	0.000152321	1.66654	0.736858	0.00959074	1.23494	up
meta_384					Unmapped	378.978	30.096	0.00064789	0.000746471	0.000704082	0.00140241	0.00141147	0.00136539	6.84e-05	8.26e-05	8.96e-05	0.057583	-4.11821	8.58e-06	1.31185	down
meta_385			Azelastine;Benthiavalicarb isopropyl	-16.5040585583713;6.03276066628163	MS1 mz matched	380.154	336.342	2.49e-05	3e-05	3.08e-05	3.11e-05	2.68e-05	3.47e-05	3.35e-05	2.67e-05	4.69e-06	0.700337	-0.513879	0.399942	0.599216	unchanged
meta_386			Pyrvinium	-4.75187	MS1 mz matched	381.226	200.254	0.000174422	0.000172445	0.000195282	0.000169527	0.000190188	0.000188852	9.71e-05	9.26e-05	0.000120353	0.565162	-0.823262	0.00235189	1.26585	down
meta_387			Famphur;Famophos	3.69207	MS1 mz matched	384.036	343.543	0.000410119	0.000392559	0.000391178	0.00031694	0.000300404	0.000298912	0.000548544	0.00049035	0.000557283	1.74206	0.800797	0.00553408	1.28853	up
meta_388					Unmapped	385.309	40.513	7.7e-05	9.37e-05	8.45e-05	0.000117799	8.86e-05	7.43e-05	4.73e-05	4.52e-05	6.9e-05	0.57547	-0.797188	0.0694989	1.05044	unchanged
meta_389					Unmapped	387.024	371.315	0.0190062	0.017461	0.0178791	0.0168698	0.017317	0.0183737	0.0219308	0.0195288	0.0186011	1.14269	0.19244	0.112213	0.990718	unchanged
meta_390			Edulisin III;MS 3;(R)-Heraclenol 2'-(3-methylbutanoate);8-Hydroxy-4'-methoxypinoresinol;8-Epidiosbulbin E acetate;Alectrol;Orobanchyl acetate;Dihydrosamidin;Visdin;Visdine;Trachelogenin;(-)-Trachelogenin	-3.78227918915801;-3.78227918915801;-3.78227918915801;-3.78227918915801;-3.78227918915801;-3.77429266147674;-3.77429266147674;-3.77429266147674;-3.77429266147674	MS1 mz matched	387.151	383.08	0.000436931	0.000444478	0.00038129	0.000287661	0.000230237	0.000209562	0.000472635	0.000407975	0.000956434	2.52528	1.33645	0.163848	0.953291	unchanged
meta_391			N-Acetylneuraminate 9-phosphate;N-Acetylneuraminic acid 9-phosphate;N-Acetylneuramite 9-phosphate	2.72678367471472;2.72678367471472;2.72678367471472	MS1 mz matched	388.251	37.913	0.000333537	0.000319512	0.000267444	0.000217218	0.000236206	0.000243225	0.000233341	0.000282222	0.000442892	1.37581	0.460278	0.301278	0.739941	unchanged
meta_392			2,3,4,5,6-Penta-O-acetyl-D-glucose;Monotropein;Monotropein	-0.629043328130977;-0.629043328130977;-0.599564950166129	MS1 mz matched	389.116	380.765	0.000265079	0.000284013	0.00023099	0.000190115	0.000174375	0.000178154	0.000293142	0.000231827	0.000402775	1.70967	0.773717	0.122843	1.03283	unchanged
meta_393			11,14,15-THETA;Prostaglandin D1;8-isoprostaglandin PGF2b;13,14-Dihydro-15-keto PGF2a;11,12,15-THETA;Troxilin B3;Prostaglandin H1;Prostaglandin F2b;11,12,15-TriHETRE;8-iso-13,14-dihydro-15-keto-PGF2a;Prostaglandin F2a;11b-PGF2a;11-Epi-PGF2a;8-Isoprostaglandin E1;15-keto-PGF1alpha;(5Z,9E,12S,14Z)-8,11,12-Trihydroxyicosa-5,9,14-trienoate;13,14-Dihydro- lipoxin A4;Prostaglandin E1;Trioxilin A3;8-Isop…	-4.58501902119641;-4.58501902119641;-4.58501902119641;-4.58501902119641;-4.58501902119641;-4.58501902119641;-4.58501902119641;-4.58501902119641;-4.58501902119641;-4.58501902119641;-4.58501902119641;-4.58501902119641;-4.58501902119641;-4.58501902119641;-4.58501902119641;-4.58501902119641;-4.58501902119641;-4.58501902119641;-4.58501902119641;-4.58501902119641;-4.58501902119641;-4.51670418353027;-4.…	MS1 mz matched	389.208	164.408	0.000295404	0.000305708	0.000183929	3.38e-05	2.4e-05	2.72e-05	0.000487545	0.000486156	0.000949963	22.6055	4.4986	0.0579365	1.1713	unchanged
meta_394			Trospium;Kalihinol A	1.61540933749212;0.261075902982116	MS1 mz matched	391.223	66.928	0.000146913	0.000224198	0.000249937	0.000440906	0.000526988	0.000429611	5.94e-05	6.36e-05	8.6e-05	0.14956	-2.7412	0.00378794	1.29576	down
meta_395			Dipivefrin;Dipivefrin;Dipivefrine	-4.47887106529104;-4.55574898521578	MS1 mz matched	391.224	46.5035	0.00182648	0.00212957	0.00190388	0.00275056	0.00345923	0.00292351	0.000454882	0.000458406	0.000893581	0.197833	-2.33764	0.00124491	1.28406	down
meta_396	Deoxycholic acid	0.9995			MS2 forward	391.284	142.593	0.000755973	0.000814483	0.000550062	0.00112725	0.00168941	0.00127063	0.000159843	0.000209487	0.000113758	0.118193	-3.08079	0.0170582	1.2623	down
meta_397			6-Methylthioguanosine monophosphate;6-Methylthioguanosine monophosphate	12.7125215794938;13.2210291655957	MS1 mz matched	392.316	48.441	0.000288515	0.000227814	0.000198153	0.0001203	0.000108947	0.000100041	0.000275453	0.000319877	0.000294356	2.70185	1.43395	0.00132961	1.29733	up
meta_398					Unmapped	392.878	347.451	7.98e-05	6.66e-05	6.65e-05	9.11e-05	8.26e-05	8.71e-05	8.91e-05	9.74e-05	0.000101812	1.10552	0.144731	0.119674	0.939793	unchanged
meta_399					Unmapped	392.936	364.029	0.000401546	0.000671514	0.000684751	0.000337773	0.000326653	0.000347907	0.000370268	0.000422379	0.000412702	1.19066	0.251766	0.0427482	1.15785	up
meta_400			1-Hydroxypyrene glucuronide;Justicidin A	-9.96459694739207;-10.0841069633319	MS1 mz matched	393.101	385.514	1.59e-05	1.46e-05	2.06e-05	3.68e-05	3.76e-05	4.88e-05	1.15e-05	6.43e-06	1.03e-05	0.229107	-2.12591	0.00752206	1.26889	down
meta_401			(3'x,5'a,9'x,10'b)-O-(3-Hydroxy-6-oxo-7-drimen-11-yl)umbelliferone;(S)-(E)-2'-(3,6-Dimethyl-2-heptenyl)-3',4',7-trihydroxyflavanone;(S)-(E)-8-(3,6-Dimethyl-2-heptenyl)-4',5,7-trihydroxyflavanone;9alpha-Fluoro-11beta,16alpha,17alpha,21-tetrahydroxypregn-4-ene-3,20-dione;9alpha-Fluoro-16alpha-hydroxyhydrocortisone	-14.4295590140637;-14.4295590140637;-14.4295590140637;-17.2715542959701	MS1 mz matched	395.188	26.8365	0.000479136	0.000564471	0.000547433	0.000171959	0.000183873	0.000136812	0.00066192	0.000738392	0.00102535	4.92376	2.29976	0.0266234	1.23955	up
meta_402					Unmapped	396.005	30.086	0.000307609	0.000287739	0.000294368	0.000461931	0.00047807	0.000506461	5.1e-05	4.35e-05	5.88e-05	0.106014	-3.23767	0.000293029	1.30951	down
meta_403			Bismuth Subsalicylate;Bismuth subsalicylate	-8.74836267474441;-8.83979854097065	MS1 mz matched	396.969	369.269	0.000152621	0.00015473	0.000135561	0.000132608	0.000114813	0.000132359	0.000121801	0.000154513	8.09e-05	0.940605	-0.0883396	0.762155	0.219067	unchanged
meta_404			Nicotine glucuronide;Aziridyl benzoquinone;Benzoquinone aziridine	-5.28289721774049;-5.3231161048598	MS1 mz matched	397.16	198.994	0.000174443	0.000196616	0.000191665	7.29e-05	5.93e-05	6.68e-05	0.00013091	8.6e-05	0.0002446	2.31896	1.21348	0.204144	0.889774	unchanged
meta_405	Sunitinib	0.9047			MS2 forward	397.204	27.503	0.00941121	0.0100997	0.0100588	0.000291978	0.000320205	0.000256026	0.0102823	0.00916457	0.0247408	50.8952	5.66946	0.10246	1.07695	unchanged
meta_406			Papaverine;Litebamine;N-Methoxycarbonyl-N-nornuciferine;(S)-Cadine;(S)-Tetrahydroberberine;(13aS)-5,8,13,13a-Tetrahydro-9,10-dimethoxy-6H-benzo[g]-1,3-benzodioxolo[5,6-a]quinolizine;(-)-Cadine;Papaverine;Eschscholtzidine;(5S)-5,6,11,12-Tetrahydro-8,9-dimethoxy-14-methyl-benzo[5,6]cycloocta[1,2-f]-1,3-benzodioxol-5,11-imine;Evoprenine;(R)-Cadine;Dicentrine;Sictine;ntenine	17.5198335245841;17.5198335245841;17.5198335245841;17.3965810115932;17.3965810115932;17.3965810115932;17.3965810115932;17.3965810115932;17.3965810115932;17.3965810115932;17.3965810115932	MS1 mz matched	398.165	261.546	1.56e-05	2.89e-05	2.47e-05	2.29e-05	2.76e-05	2.43e-05	4.09e-05	1.95e-05	4.1e-05	1.35492	0.438204	0.339756	0.682219	unchanged
meta_407					Unmapped	398.816	347.82	0.00028294	0.000268802	0.000232366	0.000263861	0.000265483	0.000258216	0.000318145	0.00033921	0.000343025	1.27023	0.345089	0.00778914	1.2794	up
meta_408			Nevskin;Lucidone B;Marinobufagenin;Marinobufagin	-14.4908498352225;-14.4908498352225;-14.5555624961321	MS1 mz matched	399.219	30.1145	0.00316727	0.00293309	0.00296219	0.000116409	0.000116113	0.000105216	0.00345482	0.00326401	0.0151614	64.7847	6.01758	0.209526	0.883638	unchanged
meta_409					Unmapped	400.866	378.48	0.000193143	0.000220547	0.000215236	0.000177674	0.000179226	0.000137466	0.000175688	0.000176987	0.000195047	1.10793	0.147867	0.327293	0.667234	unchanged
meta_410					Unmapped	400.96	30.1365	0.000235879	0.000173492	0.000184893	0.000263864	0.000209415	0.000284106	6.08e-05	5.49e-05	7.78e-05	0.255412	-1.9691	0.00890512	1.27337	down
meta_411	D-Maltose	0.8757			MS2 forward	401.128	381.269	0.000132133	0.00013945	0.000151786	0.000160992	0.000153311	0.000180718	0.000154337	0.000126118	0.000108567	0.785869	-0.34764	0.100466	0.981724	unchanged
meta_412	Galactinol	0.752			MS2 forward	401.128	356.893	4.37e-05	6.33e-05	6.75e-05	6.61e-05	5.68e-05	5.72e-05	6.64e-05	5.4e-05	3.29e-05	0.851389	-0.23211	0.462147	0.523043	unchanged
meta_413			CDP;Myxochelin B	-20.8345528160741;-15.6259960022506	MS1 mz matched	402.161	392.81	3.61e-05	4.24e-05	6.11e-05	9.4e-05	8.71e-05	0.000115557	2.37e-05	1.31e-05	1.56e-05	0.176967	-2.49845	0.00555161	1.27999	down
meta_414			Ethion	8.85445	MS1 mz matched	404.969	36.591	2.94e-05	2.68e-05	2.42e-05	4.62e-05	4.43e-05	4.4e-05	1.26e-05	1.65e-05	2.16e-05	0.376864	-1.40788	0.00604737	1.28836	down
meta_415			Proacaciberin	-2.04526	MS1 mz matched	407.171	248.138	0.000107182	0.00013181	0.00012188	0.000154286	0.000184328	0.00018876	9.62e-05	0.000127976	0.000110019	0.633642	-0.65826	0.0112113	1.2006	down
meta_416	Cholic acid	0.9999			MS2 forward	407.278	213.755	0.00120123	0.00121799	0.00104626	0.00083066	0.000877802	0.000956354	0.000124454	7.96e-05	0.000129098	0.125002	-2.99998	0.000534532	1.30529	down
meta_417			(5a,6a,8a,11a)-8-Hydroxy-2-oxo-1(10),3-guaiadien-12,6-olide-15-al 8-(4-hydroxyphenylacetate);Lactupicrin;(-)-cis-Rotenolone;Lactupicrin;12a-Hydroxyrotenone;Sumatrol;Tephrosin;Toxicarol;alpha-Toxicarol	-6.22499989504126;-6.22499989504126;-6.22499989504126;-6.33935132824679;-6.33935132824679;-6.33935132824679;-6.33935132824679;-6.33935132824679	MS1 mz matched	409.132	383.029	4.31e-05	4.3e-05	3.16e-05	2.96e-05	2.28e-05	2.18e-05	4.01e-05	3.9e-05	8.33e-05	2.19151	1.13193	0.178124	0.924505	unchanged
meta_418	1-Palmitoyl Lysophosphatidic Acid	0.9869			MS2 forward	409.235	245.391	5.52e-05	5.32e-05	7.39e-05	0.000119577	0.00013348	0.000154631	2.92e-05	1.86e-05	1.4e-05	0.151482	-2.72278	0.00279268	1.28822	down
meta_419			epsilon-Tocopherol;(6alpha,22E)-6-Hydroxy-4,7,22-ergostatrien-3-one;Gamma-Tocotrienol;(3beta,22E,24R)-3-Hydroxyergosta-5,8,22-trien-7-one;beta-Tocotrienol;gamma-Tocotrienol;6-Geranylgeranyl-2,3-dimethylbenzene-1,4-diol	3.7029772526568;3.7029772526568;3.7029772526568;3.7029772526568;3.65569673319963;3.65569673319963;3.65569673319963	MS1 mz matched	409.309	39.9015	0.000112035	9.34e-05	7.72e-05	0.000140113	0.00013824	0.000119059	3.89e-05	3.99e-05	6.68e-05	0.366292	-1.44893	0.00247881	1.26697	down
meta_420					Unmapped	410.235	37.2165	0.000142684	0.000127561	0.000120813	9.67e-05	8.6e-05	8.59e-05	0.000146249	0.000140415	0.000155501	1.64653	0.719426	0.000632039	1.28755	up
meta_421					Unmapped	410.985	370.271	0.0118524	0.0113133	0.0111176	0.0103116	0.0103958	0.0108667	0.0123847	0.0106015	0.0114349	1.09017	0.124548	0.199467	0.863618	unchanged
meta_422			N-(Carbethoxyacetyl)-4-chloro-L-tryptophan;4-Methylumbelliferone glucuronide;4-Methylumbelliferyl glucuronide	3.97804379539824;13.0652347168911	MS1 mz matched	411.098	380.733	9.16e-05	8.15e-05	7.83e-05	7.1e-05	6.16e-05	6.05e-05	0.000101468	8.66e-05	0.000132404	1.65877	0.730113	0.0803527	1.09692	unchanged
meta_423			dIDP;GF 109203X;Bisindolylmaleimide I	6.06521562447515;-2.18345961412799	MS1 mz matched	411.183	30.085	0.000209175	0.000199129	0.000204692	0.000255345	0.000170585	0.00016966	0.000133374	0.000154622	9.46e-05	0.642446	-0.638352	0.114456	0.955114	unchanged
meta_424			O-Carbamoyl-deacetylcephalosporin C	-13.8541	MS1 mz matched	415.094	26.818	0.000194861	0.000190863	0.000165379	0.000214804	0.000194414	0.00018133	0.000136559	0.00015088	9.26e-05	0.643483	-0.636027	0.0370762	1.13865	down
meta_425	Ramipril	0.6764			MS2 reverse	415.224	46.464	0.0043439	0.00524739	0.00454796	0.00869036	0.0115462	0.00822332	0.000968805	0.000755783	0.0020434	0.132396	-2.91706	0.00841864	1.26706	down
meta_426			6,6'-Dibromoindigotin;6,6'-Dibromoindigo;Tyrian purple	4.45303	MS1 mz matched	416.897	377.96	0.000110975	0.000121291	0.00011694	0.000106435	0.000100698	8.8e-05	0.00013511	0.000120396	0.000138707	1.33575	0.41765	0.0134281	1.18583	up
meta_427			Asperlicin E	5.20944	MS1 mz matched	421.14	38.5375	0.000249986	0.000197901	0.000172158	0.000125605	0.000102447	9.96e-05	0.000200047	0.000206749	0.000377791	2.39439	1.25966	0.117382	1.03827	unchanged
meta_428			Gemcitabine diphosphate;	-15.1844747932763;	MS1 mz matched	421.991	344.17	7.13e-05	7.21e-05	7.14e-05	6.43e-05	4.76e-05	5.49e-05	0.000109124	9.12e-05	0.000102518	1.81583	0.860631	0.00317555	1.25212	up
meta_429			Gerberinol;Justicidin B	-1.89016764681611;-1.92257673620302	MS1 mz matched	423.11	380.858	9.35e-05	0.000112986	9.91e-05	9.25e-05	9.37e-05	8.41e-05	5.68e-05	9.77e-05	7.97e-05	0.866279	-0.207096	0.417165	0.581612	unchanged
meta_430					Unmapped	425.01	27.355	0.00051958	0.000609686	0.000607753	0.000548573	0.000598489	0.000571163	0.00126582	0.00120194	0.00099126	2.01313	1.00944	0.017457	1.2605	up
meta_431			IDP;IDP;Inosine 5'-diphosphate;Inosine diphosphate;dXDP	7.42289791651954;7.49369061811608;7.49369061811608	MS1 mz matched	427.017	370.885	0.00822693	0.00812398	0.00769691	0.00727269	0.00727986	0.00746423	0.00864571	0.00898464	0.00798795	1.16358	0.218571	0.0490767	1.17484	up
meta_432					Unmapped	428.17	38.539	0.000439327	0.000322126	0.000318952	0.000285312	0.000211011	0.000189586	0.000321781	0.000351306	0.000508708	1.72296	0.784891	0.085739	1.03157	unchanged
meta_433			8-Acetoxy-4'-methoxypinoresinol;Cubebinone;Sesartemin;Sesartemin	-15.7331143152863;-15.7331143152863;-15.7331143152863;-15.8079685179619	MS1 mz matched	429.152	248.315	3.86e-05	6.28e-05	6.17e-05	6.39e-05	7.08e-05	8.76e-05	5.7e-05	5.6e-05	5.51e-05	0.756242	-0.403081	0.123697	1.03274	unchanged
meta_434					Unmapped	429.299	84.078	0.000224397	0.000194949	0.000167747	0.00013732	0.000126908	0.0001326	0.000160249	0.000186117	0.000340345	1.7305	0.79119	0.227528	0.853628	unchanged
meta_435			Porrigenin A;Asperagenin;Convallagenin A;Digitogenin;2-Deoxyecdysone	-6.41173094312482;-6.41173094312482;-6.46860973296242;-6.46860973296242;-6.46860973296242	MS1 mz matched	429.299	50.417	0.000892687	0.000749058	0.000670928	0.000432511	0.000385158	0.000361543	0.000620923	0.000640301	0.000943647	1.86978	0.902871	0.0768032	1.11292	unchanged
meta_436			Bensultap	-3.01599	MS1 mz matched	430.025	29.033	0.000317288	0.000345339	0.000248561	0.000130911	0.000247171	0.000148788	7.12e-05	7.93e-05	9.93e-05	0.474192	-1.07646	0.118529	1.02369	unchanged
meta_437			Scorzoside;Pteroside D;Pteroside A;Vismione D	16.8995617989254;16.8995617989254;16.8995617989254;-20.2335734464404	MS1 mz matched	431.169	39.122	7.02e-05	0.000105157	7.44e-05	9.35e-05	8.1e-05	7.42e-05	4.89e-05	8.54e-05	7.63e-05	0.846426	-0.240544	0.378091	0.602348	unchanged
meta_438			Peonidin 3-xyloside;Luteolinidin 3-O-glucoside;Pelargonidin 3-galactoside;Petunidin 3-arabinoside;Peonidin 3-arabinoside;Pelargonidin 5-galactoside;Isopeonidin 3-arabinoside;Cyanidin 3-rhamnoside;Isopeonidin 3-xyloside;Pelargonidin 3-O-glucoside;Pelargonidin 3-glucoside;Pelargonidin 3-O-beta-D-glucoside	-8.55941973748421;-8.55941973748421;-8.55941973748421;-8.55941973748421;-8.55941973748421;-8.55941973748421;-8.55941973748421;-8.55941973748421;-8.55941973748421;-8.62429824967314	MS1 mz matched	432.11	54.311	0.00171236	0.00174323	0.00133703	0.00100475	0.000945666	0.000759461	0.00141385	0.00174872	0.00181004	1.83499	0.875774	0.0107413	1.22586	up
meta_439					Unmapped	432.813	347.68	9.87e-05	0.000103101	9.82e-05	0.000112746	0.000102886	0.000113605	0.000121049	0.00012334	0.000126383	1.12616	0.171406	0.0397545	1.15255	up
meta_440			LPA(0:0/18:2(9Z,12Z));LPA(18:2(9Z,12Z)/0:0);Glutathionylspermidine;N1-(gamma-L-Glutamyl-L-cysteinyl-glycyl)-spermidine	-21.5680912869154;-21.5680912869154;6.61928636611604	MS1 mz matched	433.234	243.119	0.000268226	0.000269488	0.000385767	0.000892964	0.000887707	0.00106157	8.87e-05	5.08e-05	5.11e-05	0.0670552	-3.89851	0.00292838	1.30073	down
meta_441			Pahutoxin	-5.96236	MS1 mz matched	435.059	380.481	2.86e-05	3.12e-05	2.76e-05	2.77e-05	2.66e-05	2.18e-05	3.85e-05	2.21e-05	4.42e-05	1.37766	0.462223	0.283491	0.749221	unchanged
meta_442					Unmapped	435.999	31.817	0.000326494	0.000367515	0.000345113	0.000808087	0.000522081	0.000688305	0.000147097	0.000156716	0.000127023	0.213446	-2.22806	0.0226666	1.25124	down
meta_443			PE(P-16:0e/0:0);	-21.7265119885203;	MS1 mz matched	436.281	177.423	0.00020922	0.000196364	0.000175115	5.59e-05	5.07e-05	3.75e-05	0.000274501	0.00028557	0.000293705	5.92154	2.56597	7.07e-06	1.30926	up
meta_444			Sertaconazole;	20.5587408913689;	MS1 mz matched	436.772	347.738	0.000331693	0.000327571	0.0002839	0.000301543	0.000292901	0.000306811	0.000380778	0.000387278	0.000401703	1.29792	0.376202	0.000600256	1.29454	up
meta_445			Quinapril;Quipril	-7.10244205916627;-7.16610891226109	MS1 mz matched	437.212	261.046	4.79e-05	7.31e-05	7.53e-05	9.76e-05	0.000123217	0.000132441	8.51e-05	7.26e-05	5.63e-05	0.605736	-0.723238	0.0273241	1.13715	down
meta_446			Eremopetasitenin C1;18-Hydroxycortisol;11-Dihydro-12-norneoquassin;6-beta-hydrocortisol;Isohumulinone A;Eremopetasitenin D1;Sugetriol triacetate;Humulinone;6alpha-Hydroxycortisol;6alpha,11beta,17,21-Tetrahydroxypregn-4-ene-3,20-dione;Nigakilactone A;Quassin	-0.631140467467345;-0.631140467467345;-0.631140467467345;-0.631140467467345;-0.631140467467345;-0.631140467467345;-0.631140467467345;-0.631140467467345;-0.52881485717673;-0.52881485717673	MS1 mz matched	437.209	45.833	0.000140592	0.000198411	0.000143969	0.000171653	0.000264132	0.00021833	0.000170104	0.000142837	0.000146243	0.701994	-0.51047	0.124728	0.993621	unchanged
meta_447			[6]-Gingerdiol 3,5-diacetate;4,4-Difluoro-17beta-hydroxyandrost-5-en-3-one propiote	-10.2277658652825;-0.789024563075116	MS1 mz matched	439.224	45.8375	0.00091893	0.000864996	0.00093087	0.00128515	0.0017587	0.00134822	0.000380792	0.00041459	0.000530747	0.301937	-1.72768	0.0142121	1.25588	down
meta_448			Momordol;17-[[3-(1-Pyrrolidinyl)propyl]imino]androst-5-en-3beta-ol acetate	-21.4463409912043;0.978107159352081	MS1 mz matched	439.341	109.118	0.000208839	0.000215991	0.000320607	0.000285232	0.00026379	0.000400436	0.000137314	0.000155113	0.000271796	0.594258	-0.750839	0.0983714	0.960253	unchanged
meta_449					Unmapped	442.035	27.261	0.000179033	0.000166962	0.000142757	0.000132257	0.000121006	0.000127285	0.000236771	0.000279986	0.000190676	1.85899	0.894518	0.0496707	1.18471	up
meta_450			6-Mercaptopurine ribonucleoside 5'-diphosphate;Bufotalin;3beta,14,16beta-Trihydroxy-5beta-bufa-20,22-dienolide 16-acetate	8.679327677364;8.22912802484269	MS1 mz matched	443.255	213.162	3e-05	3.81e-05	2.76e-05	2.97e-05	3.45e-05	3.66e-05	1.06e-05	5.17e-06	5.52e-06	0.211158	-2.2436	0.000662609	1.28588	down
meta_451			(S)-2,3-Dihydro-3,5-dihydroxy-2-oxo-3-indoleacetic acid 5-glucoside;Zeanoside C;	-17.9064761344428;-17.9064761344428;	MS1 mz matched	444.108	362.558	4.4e-05	3.92e-05	3.82e-05	4.94e-05	4.45e-05	4.56e-05	5.2e-05	2.37e-05	2.93e-05	0.752508	-0.410221	0.313826	0.71879	unchanged
meta_452					Unmapped	445.185	38.514	0.000752193	0.000691895	0.000712311	0.000416637	0.000328752	0.000254538	0.000679002	0.000534443	0.00093178	2.14538	1.10123	0.06562	1.09669	unchanged
meta_453			Neoporrigenin B;12-Ketoporrigenin;Leontogenin;24-Oxo-1alpha,23,25-trihydroxyvitamin D3;Spirotaccagenin;Cepagenin;Taccagenin;3-Dehydro-2-deoxyecdysone	-20.8385229804825;-20.8385229804825;-20.8385229804825;-20.8385229804825;-20.8385229804825;-20.8385229804825;-20.8385229804825;-20.7836287080436	MS1 mz matched	445.294	133.881	0.00036153	0.000352524	0.000400126	0.000480213	0.000445525	0.000561758	0.000329487	0.000324271	0.000402071	0.709803	-0.49451	0.0320219	1.12888	down
meta_454			Se-Adenosylselenomethionine;Stylisterol B;Di-n-decyl phthalate;Didecyl phthalate;Didecyl 1,2-Benzenedicarboxylate;Diisodecyl phthalate;3-Dehydroteasterone	-21.3572612806381;-20.4611018158451;-20.4611018158451;-20.4611018158451;-20.4611018158451	MS1 mz matched	445.33	49.087	0.000191856	0.000190815	0.000150362	0.000122028	9.03e-05	0.000142547	0.000131739	0.000173115	0.000254865	1.57702	0.657196	0.19092	0.860681	unchanged
meta_455			Se-Adenosylselenomethionine;Se-Adenosylselenomethionine	-16.8080434743453;-16.7751647041435	MS1 mz matched	446.074	41.832	0.000335836	0.000323442	0.000300676	0.000542166	0.00045447	0.000543237	0.000255075	0.000258814	0.000263646	0.504935	-0.985832	0.0126663	1.27795	down
meta_456					Unmapped	446.991	27.473	0.000141251	9.94e-05	0.000112163	0.000165839	0.000163442	0.000193155	0.000228549	0.00026424	0.000288172	1.49485	0.58	0.0207318	1.19231	up
meta_457			Dihydrocycloartomunin;Cycloaltilisin;Artonin T;Dihydroisocycloartomunin;Cajaisoflavone;4-Benzyloxy-2'-hydroxy-3',4',5',6'-tetramethoxychalcone	6.25744370671269;6.25744370671269;6.25744370671269;6.25744370671269;6.25744370671269;6.15348184537513	MS1 mz matched	449.171	38.049	9.2e-05	7.5e-05	6.96e-05	4.38e-05	4.92e-05	4.4e-05	5.36e-05	5.6e-05	0.000141378	1.8333	0.874441	0.318233	0.719824	unchanged
meta_458			Cabergoline;Cabergoline	-23.5141236988582;-23.4576209292951	MS1 mz matched	450.284	213.463	8.08e-05	6.94e-05	5.36e-05	5.06e-05	5.01e-05	5.41e-05	1.07e-05	7.47e-06	9.74e-06	0.180501	-2.46992	2.05e-05	1.30845	down
meta_459					Unmapped	450.978	366.876	0.00407783	0.00391053	0.00388557	0.00351354	0.00358656	0.0036649	0.00404417	0.0042614	0.00405677	1.14838	0.199605	0.0054635	1.25296	up
meta_460			Catechin 7-glucoside;(+)-Catechin 6-C-glucoside;7-Hydroxybutylidenephthalide 7-(6-malonylglucoside);Catechin 5-glucoside;Epicatechin 3-glucoside;Catechin 3'-glucoside;(+)-Catechin 8-C-glucoside;(-)-Epicatechin 8-C-glucoside;Aspalathin;(-)-epicatechin-3'-O-glucuronide;(-)-Epicatechin 6-C-glucoside;Precarthamin;(-)-Epicatechin 8-C-galactoside;Hycanthone mesylate	11.334746420872;11.334746420872;11.334746420872;11.334746420872;11.334746420872;11.334746420872;11.334746420872;11.334746420872;11.334746420872;11.334746420872;11.334746420872;11.334746420872;11.334746420872;-15.5118723238468	MS1 mz matched	451.137	286.279	7.33e-05	7.42e-05	7.78e-05	4.69e-05	3.43e-05	3.49e-05	8.49e-05	6.58e-05	7.97e-05	1.98381	0.988273	0.00738302	1.23105	up
meta_461			Viniferifuran;Urdamycinone B;Landomycin H	-10.5877979412661;-7.27257376615758;-7.27257376615758	MS1 mz matched	451.45	40.5475	5.73e-05	4.89e-05	4.82e-05	6.12e-05	4.18e-05	3.98e-05	6.39e-05	6.38e-05	6.5e-05	1.34981	0.432755	0.134473	1.01403	unchanged
meta_462	1-Palmitoyl-2-hydroxy-sn-glycero-3-phosphoethanolamine	0.9775			MS2 forward	452.276	186.426	0.000407827	0.00037704	0.000372451	0.000387046	0.000472607	0.000397328	0.000344582	0.000326091	0.000354442	0.815538	-0.294177	0.0924074	1.06032	unchanged
meta_463			5-S-Glutathionyl-aminochrome reduced;	-12.4073873265225;	MS1 mz matched	455.126	276.543	2.45e-05	2.38e-05	2.63e-05	1.43e-05	7.85e-06	5.69e-06	4.03e-05	4.79e-05	2.52e-05	4.07247	2.02591	0.0370969	1.17283	up
meta_464			Adenylylselenate;Robustaol A	10.5445189590355;-8.43545506120787	MS1 mz matched	455.165	284.57	1.18e-05	1.66e-05	1.83e-05	7.91e-06	8.99e-06	6.78e-06	1.94e-05	1.21e-05	2.68e-05	2.46005	1.29869	0.108794	1.054	unchanged
meta_465			O-Demethylpuromycin	-14.4473	MS1 mz matched	456.201	37.823	0.000139453	0.000140857	0.000116916	0.000116079	8.79e-05	7.68e-05	0.000103988	9.03e-05	0.000161315	1.26665	0.341014	0.385108	0.590986	unchanged
meta_466	1-Oleoyl-sn-glycerol 3-phosphate	0.9572			MS2 forward	457.234	239.049	0.000117045	0.000129582	0.000168452	0.000359088	0.000351131	0.000388688	8.06e-05	6.63e-05	6.92e-05	0.196653	-2.34628	0.000427103	1.30758	down
meta_467			4-trans-Hydroxyglipizide;3-cis-Hydroxyglipizide;	17.3253746009536;17.3253746009536;	MS1 mz matched	460.181	247.319	1.86e-05	1.87e-05	1.8e-05	1.4e-05	1.08e-05	1.43e-05	2.36e-05	2.59e-05	2.77e-05	1.97683	0.983187	0.00144563	1.27128	up
meta_468					Unmapped	460.887	378.464	6.92e-05	6.01e-05	7.11e-05	6.11e-05	5.64e-05	5.11e-05	6.94e-05	6.23e-05	5.19e-05	1.08918	0.123242	0.451013	0.518225	unchanged
meta_469					Unmapped	460.995	32.693	0.000136562	0.000124157	0.000143157	0.000306147	0.000245372	0.000273624	3.48e-05	4.3e-05	7.89e-05	0.189862	-2.39698	0.000752094	1.287	down
meta_470			Lucidenic acid M;3-Dehydroecdysone;Podecdysone B	-12.4112548044592;-12.3266783920585;-12.3266783920585	MS1 mz matched	461.292	37.241	0.000291466	0.000319077	0.000274578	0.000438163	0.000411687	0.000419479	8.55e-05	0.000169988	0.00020705	0.364408	-1.45637	0.0141299	1.26588	down
meta_471					Unmapped	461.926	344.191	4.46e-05	3.96e-05	3.52e-05	3.44e-05	2.43e-05	2.8e-05	6.36e-05	5.13e-05	6.34e-05	2.05887	1.04185	0.00505074	1.24635	up
meta_472			Adenylsuccinic acid;N(6)-(1,2-dicarboxyethyl)AMP;Gentamicin C2;Gentamicin C2b;Sagamicin;Gentamicin C2a	6.55265108452598;6.55265108452598;-8.98811700220347;-8.98811700220347;-8.98811700220347	MS1 mz matched	462.296	174.207	0.000226856	0.00022841	0.000224624	4.05e-05	2.02e-05	4.63e-05	0.000215904	0.000396125	0.00045345	9.95414	3.3153	0.0451692	1.19583	up
meta_473					Unmapped	463.967	370.175	0.000479645	0.000535087	0.000435899	0.000417516	0.00042705	0.000416972	0.00051738	0.000523396	0.000449459	1.18128	0.240357	0.0819479	1.11183	unchanged
meta_474			Cephaeline	16.728	MS1 mz matched	465.283	49.378	0.000199089	0.000247466	0.000197054	0.000181359	9.21e-05	0.000126677	0.000129746	0.000141008	0.000326755	1.49336	0.578561	0.418852	0.56421	unchanged
meta_475			Cholesterol sulfate;Cholesterol sulfate;Cholest-5-en-3beta-ol sulfate	-21.3247928619143;-21.3661806040493	MS1 mz matched	465.302	25.547	0.000547879	0.000654263	0.000387199	0.000359471	0.000366449	0.000266971	0.000167081	0.000445579	0.000381633	1.00141	0.00203494	0.99624	0.0024011	unchanged
meta_476					Unmapped	469.027	371.478	0.0119153	0.0114789	0.0105456	0.0109303	0.0113824	0.011871	0.0143574	0.0144092	0.0122849	1.20091	0.264126	0.0670242	1.09799	unchanged
meta_477			(5a,6a,8a,11a)-8-Hydroxy-2-oxo-1(10),3-guaiadien-12,6-olide-15-al 8-(4-hydroxyphenylacetate);Lactupicrin;(-)-cis-Rotenolone;Lactupicrin;12a-Hydroxyrotenone;Sumatrol;Tephrosin;Toxicarol;alpha-Toxicarol	-6.22499989504126;-6.22499989504126;-6.22499989504126;-6.33935132824679;-6.33935132824679;-6.33935132824679;-6.33935132824679;-6.33935132824679	MS1 mz matched	469.153	382.773	5.85e-05	5.46e-05	4.31e-05	3.49e-05	2.81e-05	2.95e-05	5.83e-05	5.53e-05	0.00011255	2.44502	1.28984	0.137358	1.00375	unchanged
meta_478			Butyl 3-O-caffeoylquinate;Bruceine D	-13.8541839976321;-13.897093727584	MS1 mz matched	469.165	420.668	2.13e-05	1.79e-05	1.78e-05	1.82e-05	1.2e-05	1.35e-05	1.99e-05	2.87e-05	1.55e-05	1.46693	0.5528	0.217313	0.812658	unchanged
meta_479			Limonin;Zapoterin;Limonin;Evodin;Zapoterin;Butyrylmallotochromene;1-Butanone, 1-(6-((3-acetyl-2,4-dihydroxy-6-methoxy-5-methylphenyl)methyl)-5,7-dihydroxy-2,2-dimethyl-2H-1-benzopyran-8-yl)-;Drummondin A;Isobutyrylmallotochromene	16.082933657168;16.082933657168;16.0146628807786;16.0146628807786;16.0146628807786;16.0146628807786;16.0146628807786	MS1 mz matched	469.202	432.715	2.99e-05	3.04e-05	2.46e-05	2.54e-05	1.77e-05	2.23e-05	2.29e-05	1.46e-05	5.34e-05	1.39026	0.475353	0.548594	0.436447	unchanged
meta_480			Puromycin	-7.8343	MS1 mz matched	470.219	27.9005	0.000219561	0.000189622	0.000204386	7.72e-05	6.85e-05	5.62e-05	0.000211353	0.000214176	0.000388159	4.02876	2.01034	0.0717721	1.13613	unchanged
meta_481			Clofazimine;Compound WIN VIII;5-(5-(2,6-Dichloro-4-(4,5-dihydro-2-oxazolyl)phenoxy)pentyl)-3-(hydroxyethyloxymethyleneoxymethyl)isoxazole	-8.34699236729461;2.98930264708324	MS1 mz matched	471.118	380.613	7.57e-05	6.89e-05	5.78e-05	4.38e-05	5.04e-05	6.3e-05	7.57e-05	6.2e-05	9.68e-05	1.49011	0.575417	0.109792	0.973772	unchanged
meta_482			Sempeline A	-7.36805	MS1 mz matched	472.202	297.854	0.000392663	0.000449899	0.000419289	0.000370305	0.000344466	0.000390317	0.000273001	0.000172945	0.00035868	0.72811	-0.457771	0.197848	0.881266	unchanged
meta_483			Licorisoflavan A;16alpha,17-Dihydroxypregn-4-ene-3,20-dione cyclic acetal with 2-furyl methyl ketone	14.5486284199225;14.6038500313342	MS1 mz matched	473.217	37.86	0.000244823	0.000227955	0.000231079	0.000131331	0.000121514	0.000109012	0.000173696	0.000153919	0.000267591	1.64487	0.717972	0.152751	0.966489	unchanged
meta_484			Isorhamnetin 4'-O-glucuronide;6-Methoxyluteolin 7-glucuronide;8-Hydroxyluteolin 4'-methyl ether 8-glucuronide;Carmine red;3'-Methoxytricetin 7-glucuronide;Carmine;Carminic acid	-6.90514603977523;-6.90514603977523;-6.90514603977523;-6.90514603977523;-6.90514603977523;-6.90514603977523	MS1 mz matched	473.361	49.097	8.93e-05	0.000107195	0.000105403	5.98e-05	7.44e-05	5.84e-05	0.000106434	8.75e-05	0.00012706	1.66694	0.7372	0.0471177	1.13246	up
meta_485			Doronine;4,8-Secosenecion-8,11,16-trione, 15,20-dihydro-12-(acetyloxy)-20-chloro-15-hydroxy-4-methyl-	-1.73944	MS1 mz matched	475.948	366.767	0.000641632	0.000626215	0.000571558	0.000548881	0.000545426	0.000546156	0.000603264	0.000628696	0.00060005	1.11676	0.159324	0.0184499	1.26179	up
meta_486			LysoPE(18:2(9Z,12Z)/0:0);LysoPE(0:0/18:2(9Z,12Z));	-3.22511342423645;-3.22511342423645;	MS1 mz matched	476.276	185.722	0.000927002	0.000905628	0.000927485	0.000828119	0.000810677	0.000915584	0.000901346	0.00102019	0.000664014	1.0122	0.0175009	0.931864	0.0632903	unchanged
meta_487			CB3717	-17.3833	MS1 mz matched	476.449	367.964	0.000122453	0.000128847	0.000167988	0.000134664	0.000133484	0.000152151	0.000135041	0.000137875	0.000146515	0.997935	-0.00298269	0.969276	0.0273122	unchanged
meta_488			18-Carboxy-dinor-LTE4;Platensimycin;(-)-Platensimycin	-13.8786221852473;-6.34663315652544	MS1 mz matched	478.134	54.9535	0.000349087	0.000344863	0.000283474	0.000208013	0.000178922	0.000135532	0.000230739	0.000333053	0.000322655	1.69666	0.762695	0.0433765	1.10544	up
meta_489			LysoPE(18:0/0:0);LysoPE(0:0/18:0);LysoPC(15:0);	-3.82159909943592;-3.82159909943592;-3.82159909943592;	MS1 mz matched	480.307	179.917	0.0026523	0.00286125	0.00295699	0.00269135	0.00290327	0.00279355	0.00215487	0.00201076	0.00247547	0.791722	-0.336934	0.0352205	1.16648	down
meta_490			(3beta,5alpha,9alpha,14alpha,22E,24R)-3,5,9,14-Tetrahydroxyergosta-7,22-dien-6-one;Polyporusterone E;Polyporusterone D;Polyporusterone G;	-10.5893985017798;-10.5893985017798;-10.5893985017798;-10.5893985017798;	MS1 mz matched	481.297	26.8495	0.00056698	0.000626555	0.000538044	0.000524252	0.000627486	0.0004462	0.000402382	0.000382554	0.000571661	0.848967	-0.23622	0.370993	0.592372	unchanged
meta_491			Gemcitabine diphosphate;	-15.1844747932763;	MS1 mz matched	482.012	344.185	5.24e-05	4.75e-05	5.78e-05	3.84e-05	3.36e-05	5.09e-05	7.77e-05	6e-05	8.46e-05	1.80885	0.855069	0.0250858	1.15434	up
meta_492			hydroxynefazodone;6-O-Glc-paromamine;Kamycin X;Kamycin D	-19.305907029954;-24.9370339892437;-24.9370339892437;-24.9370339892437	MS1 mz matched	484.203	351.433	1.66e-05	1.76e-05	2.13e-05	3.65e-05	3.39e-05	4.05e-05	7.18e-06	5.85e-06	5.23e-06	0.164639	-2.60262	0.00198502	1.30121	down
meta_493					Unmapped	486.215	27.9005	0.000206458	0.000194883	0.000193143	4.21e-05	4.21e-05	1.82e-05	0.000187226	0.000195071	0.000437941	8.01554	3.0028	0.0993653	1.0788	unchanged
meta_494					Unmapped	487.929	366.208	0.000197046	0.000214838	0.000191475	0.000164529	0.000181517	8.34e-05	0.000194546	0.000219026	0.000231994	1.50325	0.588082	0.128206	0.977465	unchanged
meta_495			6''-O-Acetylgenistin;Betavulgarin glucoside;4''-O-Acetylafzelin;Kaempferol 3-(2''-acetylrhamnoside);Apigenin 7-O-(6''-O-acetylglucoside);3''-O-Acetylafzelin;Apigenin 7-O-(2''-O-acetylglucoside);	20.6457821152915;20.6457821152915;20.6457821152915;20.6457821152915;20.6457821152915;20.6457821152915;20.6457821152915;	MS1 mz matched	490.148	286.678	0.000106988	8.84e-05	0.000100927	8.49e-05	8.12e-05	8.92e-05	9.49e-05	5.45e-05	0.000170852	1.25452	0.327138	0.590572	0.395475	unchanged
meta_496					Unmapped	492.988	370.548	0.0102474	0.00999953	0.00910754	0.00845733	0.00874127	0.00953974	0.0112679	0.0113742	0.0100146	1.22135	0.288471	0.025459	1.14977	up
meta_497	Enterostatin human	0.8547			MS2 forward	495.276	28.421	0.000330496	0.000229766	0.000280632	0.000377955	0.000284944	0.000204051	0.000171	0.000234482	0.000259676	0.767239	-0.382252	0.320593	0.669617	unchanged
meta_498					Unmapped	495.944	366.451	0.000425431	0.000422357	0.00038742	0.000357514	0.000366925	0.000369395	0.000294432	0.000475311	0.00026689	0.947707	-0.0774872	0.798152	0.188742	unchanged
meta_499			Lorazepam glucuronide;	-20.3474085126956;	MS1 mz matched	496.272	108.475	0.000557433	0.000375322	0.000385808	0.000450007	0.000355018	0.000412478	0.000462307	0.000465583	0.000409199	1.09822	0.135169	0.304394	0.677725	unchanged
meta_500			Sertaconazole;	20.5587408913689;	MS1 mz matched	496.792	347.639	6.46e-05	7.13e-05	6.11e-05	6.99e-05	6.36e-05	6.79e-05	8.04e-05	8.28e-05	8.56e-05	1.23553	0.305134	0.0031724	1.2565	up
meta_501			Musabalbisiane B;Eucaglobulin;	-1.45812587361514;-1.45812587361514;	MS1 mz matched	497.165	46.473	0.000464536	0.000391835	0.000294979	0.000176352	0.000234859	0.000246767	0.000428605	0.000455616	0.000257852	1.73573	0.795544	0.108506	1.0186	unchanged
meta_502					Unmapped	497.292	31.377	0.000439863	0.000355996	0.00037636	0.000352782	0.000308273	0.000319118	0.000351367	0.000375891	0.000579256	1.33294	0.414613	0.269115	0.779944	unchanged
meta_503			Glucocheirolin;Glucocheirolin;3-Methylsufonylpropyl glucosinolate	-12.9208256200143;-12.9832354541417	MS1 mz matched	498.036	35.2775	3.1e-05	3.2e-05	3.59e-05	5.07e-05	5.83e-05	6.94e-05	4.4e-05	4.19e-05	2.52e-05	0.622647	-0.683515	0.0500453	1.06514	unchanged
meta_504	Taurochenodeoxycholate	1			MS2 forward	498.288	109.805	0.0121563	0.0144079	0.019911	0.0197802	0.0150606	0.0175422	0.0456961	0.0209378	0.0121453	1.50391	0.588714	0.474067	0.523585	unchanged
meta_505					Unmapped	499.049	286.434	5.77e-05	5.13e-05	6.44e-05	8.39e-05	9.48e-05	0.000115995	8.77e-05	8.97e-05	5.34e-05	0.783147	-0.352646	0.234102	0.755815	unchanged
meta_506			Linalool 3,6-oxide primeveroside;Linalool 3,7-oxide beta-primeveroside;Linalool oxide D 3-[apiosyl-(1-&gt;6)-glucoside];	6.9750545210162;6.9750545210162;6.9750545210162;	MS1 mz matched	499.199	39.852	9.51e-05	0.000114651	9.83e-05	6.55e-05	6.11e-05	0.000124685	0.000101423	0.00010354	0.000188766	1.56698	0.647989	0.257026	0.731489	unchanged
meta_507			Ganolucidic acid A;Ganolucidic acid D;Physalolactone B;Ganoderic acid beta;11-Deoxocucurbitacin I	12.4140092383974;12.4140092383974;12.4140092383974;12.4140092383974;12.3922226410274	MS1 mz matched	499.308	34.67	0.000259794	0.000279983	0.00028789	8.44e-05	0.000185285	0.000143026	0.000239798	0.000222754	0.000281299	1.80218	0.849742	0.0424116	1.11644	up
meta_508			Fexofenadine;Fexofedine;4-(1-Hydroxy-4-(4-(hydroxydiphenylmethyl)-1-piperidinyl)butyl)-alpha,alpha-dimethylbenzeneacetic acid;Aflatrem	4.17185406574276;4.1892094344214;4.1892094344214	MS1 mz matched	500.276	182.881	0.000697836	0.000635189	0.000752342	0.000579673	0.000683416	0.000615473	0.000617077	0.000686651	0.000465671	0.941889	-0.0863704	0.649898	0.321037	unchanged
meta_509			Artonin A;Artonin F;Cycloheterophyllin;Artonin B;Isocycloheterophyllin;Myxothiazol Z	-0.305257384362428;-0.305257384362428;-0.305257384362428;-0.305257384362428;-0.305257384362428;5.97376323185749	MS1 mz matched	501.192	358.721	2.4e-05	1.97e-05	1.99e-05	2.31e-05	1.89e-05	2.05e-05	1.16e-05	5.24e-06	2.27e-05	0.63215	-0.661662	0.268347	0.776017	unchanged
meta_510			LysoPE(0:0/20:2(11Z,14Z));LysoPE(20:2(11Z,14Z)/0:0);	-18.9459350124634;-18.9459350124634;	MS1 mz matched	504.307	178.522	0.00187281	0.00181133	0.00187127	0.00180653	0.00192067	0.00163857	0.00169339	0.00172218	0.0013829	0.894273	-0.161213	0.241937	0.748546	unchanged
meta_511					Unmapped	504.968	370.764	0.00103557	0.00105262	0.000988872	0.000950679	0.000878725	0.000966435	0.00105636	0.0010725	0.0010614	1.14108	0.190394	0.0362109	1.21145	up
meta_512			dGTP;Adenosine triphosphate;2-hydroxy-dATP;ATP;Adenosine 5'-triphosphate;dGTP;2'-Deoxyguanosine 5'-triphosphate;Deoxyguanosine 5'-triphosphate;Deoxyguanosine triphosphate;2-Hydroxy-dATP;2-Hydroxy-2'-deoxyadenosine 5'-triphosphate	8.55966607586132;8.55966607586132;8.55966607586132;8.55966607586132;8.55966607586132;8.55966607586132	MS1 mz matched	506.185	291.363	7.45e-05	6.25e-05	6.42e-05	2.48e-05	2.82e-05	2.79e-05	5.88e-05	4.57e-05	9.64e-05	2.48477	1.31311	0.118228	1.04352	unchanged
meta_513			C.I. Acid Yellow 17;C.I. Pigment Yellow;Gymnodimine;Gymnodimine A;GYM A	11.8267382841939;11.8267382841939;-7.68722987515221	MS1 mz matched	506.323	176.363	0.000893136	0.00087614	0.000853138	0.00079765	0.000856255	0.000798187	0.000760938	0.000799939	0.000734545	0.936107	-0.0952542	0.127141	0.909165	unchanged
meta_514					Unmapped	509.019	370.976	0.0051168	0.00491099	0.0049317	0.00481543	0.00476458	0.00481918	0.00568685	0.00573232	0.00512535	1.14899	0.200366	0.0659574	1.15127	unchanged
meta_515			Nb-trans-Feruloylserotonin glucoside;	9.4699457662952;	MS1 mz matched	513.192	243.219	1.54e-05	1.52e-05	1.75e-05	3.42e-06	3.55e-06	4.46e-06	2.28e-05	2.7e-05	3.5e-05	7.41062	2.88959	0.019866	1.25899	up
meta_516			Ganoderic acid C1;Ganoderic acid V1;Ganoderic acid xi;Ganoderenic acid A;Ganoderenic acid B;Ganoderic acid J;Ganosporelactone B;Cucurbitacin I;Stigmatellin A;Stigmatellin	-11.9949121527879;-11.9949121527879;-11.9949121527879;-11.9949121527879;-11.9949121527879;-11.9949121527879;-11.9949121527879;-12.0849375578414;-12.0849375578414	MS1 mz matched	513.287	43.184	0.00045502	0.000455806	0.00040026	0.000352456	0.000393568	0.000364169	0.000353941	0.000276353	0.000379749	0.90979	-0.136394	0.401035	0.587422	unchanged
meta_517	Taurocholate	1			MS2 forward	514.283	193.286	0.00816933	0.00747222	0.00635242	0.00604139	0.00690891	0.00683523	0.00539648	0.00733353	0.00414678	0.852986	-0.229405	0.407958	0.587233	unchanged
meta_518	Adynerin	0.9488			MS2 forward	515.303	46.482	0.00109402	0.00116848	0.00114358	0.000791406	0.000710682	0.000662232	0.00110327	0.00116903	0.000862895	1.44858	0.534644	0.0579431	1.11556	unchanged
meta_519			Micozole nitrate	-21.7055	MS1 mz matched	519.143	35.9015	0.000138717	0.00013483	9.72e-05	0.000130771	0.000159055	0.000125372	9.3e-05	9.96e-05	0.00015434	0.835511	-0.259269	0.376767	0.602795	unchanged
meta_520					Unmapped	522.86	377.315	0.000108578	9.7e-05	7.83e-05	7.86e-05	6.66e-05	6.21e-05	6.86e-05	8.93e-05	7.97e-05	1.14674	0.197535	0.262915	0.718253	unchanged
meta_521			LysoPE(22:6(4Z,7Z,10Z,13Z,16Z,19Z)/0:0);LysoPE(0:0/22:6(4Z,7Z,10Z,13Z,16Z,19Z));Protoverine	8.49195278805088;8.49195278805088;-7.23404692777509	MS1 mz matched	524.276	181.226	0.000341999	0.000350549	0.00037512	0.000398648	0.000428706	0.00043464	0.000289226	0.000277932	0.0001912	0.600919	-0.734757	0.0221941	1.22124	down
meta_522					Unmapped	525.225	27.498	0.000125738	0.000135955	0.000130195	1.76e-05	2.81e-05	1.98e-05	0.000131027	0.000170413	0.000262627	8.60706	3.10552	0.0500215	1.18656	unchanged
meta_523			Cephaeline	16.728	MS1 mz matched	525.305	50.437	0.000169064	0.000175688	0.000152559	7.31e-05	8.88e-05	6.91e-05	8.64e-05	8.51e-05	0.000271903	1.91976	0.940926	0.372027	0.646793	unchanged
meta_524					Unmapped	527.408	48.447	7.78e-05	6.2e-05	7.49e-05	3.89e-05	5.01e-05	4.45e-05	5.28e-05	5.65e-05	5.84e-05	1.25673	0.32967	0.0515388	1.10775	unchanged
meta_525					Unmapped	528.284	181.876	0.000886791	0.000939603	0.001029	0.00122077	0.00122235	0.00120239	0.000683894	0.000761107	0.00101423	0.674591	-0.567914	0.0575954	1.17159	unchanged
meta_526			C.I. Acid Yellow 17;C.I. Pigment Yellow;Gymnodimine;Gymnodimine A;GYM A	11.8267382841939;11.8267382841939;-7.68722987515221	MS1 mz matched	528.307	173.673	0.000728392	0.000920993	0.000928717	0.000514477	0.00050692	0.000334184	0.000941011	0.000848635	0.000848557	1.94618	0.960645	0.00747007	1.253	up
meta_527					Unmapped	528.93	366.397	0.000454281	0.000512848	0.000450865	0.000389254	0.000377311	0.000275951	0.000415994	0.000292826	0.000459519	1.12069	0.16439	0.536292	0.422698	unchanged
meta_528			UDP-4-dehydro-6-deoxy-D-glucose;Cymarin;Strophanthidin 3-O-beta-D-cymaroside	20.9744358103937;-0.911912033296054	MS1 mz matched	529.282	45.853	0.000371816	0.000354767	0.000309481	0.000263244	0.00018314	0.000230891	0.000312454	0.000322512	0.000284827	1.35808	0.441566	0.0548948	1.10607	unchanged
meta_529			CDP-4-dehydro-3,6-dideoxy-D-glucose;CDP-3,6-dideoxy-D-erythro-hexos-4-ulose;CDP-4-dehydro-3,6-dideoxy-alpha-D-glucose;CDP-4-dehydro-3,6-dideoxy-D-glucose epimer	16.3748585317433;16.3748585317433	MS1 mz matched	530.3	179.715	0.028999	0.0299909	0.0318211	0.0287628	0.0313128	0.0292492	0.0210287	0.0214981	0.0255041	0.761613	-0.392871	0.0204563	1.19421	down
meta_530			Pyriprole	7.08117	MS1 mz matched	531.229	33.305	5.97e-05	6.02e-05	8.93e-05	5.11e-05	4.37e-05	3.78e-05	6.51e-05	5.77e-05	8.65e-05	1.57755	0.65769	0.0803256	1.05428	unchanged
meta_531			Ganoderic acid G;Ganoderic acid I;Ganoderic acid eta;Cucurbitacin J;Simplexin	-11.504148738263;-11.504148738263;-11.504148738263;-11.4695823961076;-11.4695823961076	MS1 mz matched	531.297	48.113	0.000855496	0.000762174	0.000680177	0.000464055	0.00058863	0.000427799	0.000819623	0.000854902	0.000532879	1.491	0.576281	0.125532	0.959964	unchanged
meta_532					Unmapped	532.769	347.68	5.8e-05	5.74e-05	5.64e-05	6.55e-05	5e-05	6.36e-05	7.02e-05	7.36e-05	7.92e-05	1.24486	0.315985	0.075677	1.04599	unchanged
meta_533					Unmapped	533.295	315.675	1.39e-05	1.55e-05	1.67e-05	7.45e-06	1.01e-05	8.73e-06	6.82e-06	1.4e-05	2.2e-05	1.62669	0.701941	0.335706	0.68864	unchanged
meta_534			1,4-beta-D-Glucan;	0.253283138674486;	MS1 mz matched	535.152	213.804	2.49e-05	3.47e-05	2.28e-05	2.77e-06	1.51e-06	5.09e-07	5.82e-05	5.41e-05	4.47e-05	32.774	5.03448	0.00516431	1.29597	up
meta_535			Vaccinoside;Salviaflaside methyl ester;	-19.651731092449;-19.651731092449;	MS1 mz matched	535.471	44.724	0.000556119	0.000615373	0.000607009	0.000468824	0.000658797	0.000487051	0.000384542	0.00038084	0.00061879	0.857246	-0.222219	0.484853	0.474944	unchanged
meta_536					Unmapped	536.728	347.77	0.000179691	0.000169119	0.000159789	0.000165041	0.000156798	0.000163527	0.000195515	0.000215041	0.000219219	1.29752	0.375761	0.0143972	1.24906	up
meta_537					Unmapped	537.329	178.776	0.00128707	0.00108364	0.00115934	0.0010848	0.00109471	0.00102275	0.000752788	0.000764277	0.000910696	0.758142	-0.39946	0.0226454	1.20572	down
meta_538					Unmapped	542.3	178.624	0.000202279	0.000187136	0.00021	0.000252496	0.000269751	0.00025576	0.000175448	0.000144902	0.000231683	0.709548	-0.495027	0.0917654	1.08103	unchanged
meta_539			LysoPC(20:4(8Z,11Z,14Z,17Z));LysoPC(20:4(5Z,8Z,11Z,14Z));	4.18012919140111;4.18012919140111;	MS1 mz matched	542.335	180.529	0.000170676	0.000183629	0.000222189	0.000163621	0.000139988	0.000251374	0.00018245	0.000133662	0.000220126	0.966224	-0.0495706	0.889848	0.0968341	unchanged
meta_540			CMP-3-deoxy-D-manno-octulosote;CMP-KDO;CMP-beta-KDO	-8.62023	MS1 mz matched	542.369	34.618	6.69e-05	6.39e-05	5.36e-05	0.000221946	0.000195189	0.000140274	8.62e-06	1.14e-05	8.06e-06	0.050321	-4.3127	0.0179133	1.26605	down
meta_541					Unmapped	544.316	176.786	0.000571659	0.00055462	0.000552422	0.000627439	0.00066517	0.000647777	0.000423456	0.00037095	0.000461824	0.647412	-0.627244	0.00617483	1.27323	down
meta_542			3'-Keto-3'-deoxy-ATP	23.5567	MS1 mz matched	545.197	290.998	6.61e-05	5.91e-05	5.62e-05	4.37e-05	4.28e-05	5.42e-05	5.41e-05	3.45e-05	0.000110362	1.41402	0.499799	0.484046	0.508931	unchanged
meta_543					Unmapped	545.97	370.993	0.00134095	0.00129075	0.00124585	0.00125091	0.00130471	0.00127849	0.00156276	0.00158099	0.00133011	1.16686	0.222627	0.113635	1.03962	unchanged
meta_544					Unmapped	546.472	371.036	0.000411964	0.000397683	0.000425954	0.000396841	0.00039687	0.000428954	0.000495983	0.000467752	0.000439104	1.14736	0.198319	0.0457854	1.09964	up
meta_545					Unmapped	551.03	371.409	0.0080155	0.00732838	0.00713978	0.00720149	0.00727327	0.00770959	0.00935483	0.00916506	0.00755445	1.17535	0.233089	0.143077	0.969311	unchanged
meta_546			CDP-4-dehydro-3,6-dideoxy-D-glucose;CDP-3,6-dideoxy-D-erythro-hexos-4-ulose;CDP-4-dehydro-3,6-dideoxy-alpha-D-glucose;CDP-4-dehydro-3,6-dideoxy-D-glucose epimer	16.3748585317433;16.3748585317433	MS1 mz matched	552.284	179.899	0.000216153	0.000232788	0.000208358	0.000206803	0.000187146	0.000191757	0.00020164	0.000179727	0.000182208	0.962215	-0.0555689	0.465076	0.490911	unchanged
meta_547			Pateamine;Pateamine A	-23.105	MS1 mz matched	554.3	178.131	0.0236674	0.0220291	0.0240477	0.0227589	0.0230921	0.0228698	0.0212218	0.0206998	0.0177511	0.868336	-0.203675	0.106769	1.06449	unchanged
meta_548					Unmapped	555.287	380.201	5.29e-05	5.01e-05	3.49e-05	2.65e-05	1.59e-05	1.03e-05	0.000104213	9.45e-05	0.000123288	6.10773	2.61064	0.00218658	1.28237	up
meta_549			Germanicol cinnamate;	23.0011776669769;	MS1 mz matched	555.441	49.092	0.000207264	0.000183283	0.000201126	0.000153257	0.000142114	0.000154286	0.000190574	0.000167578	0.000198441	1.23782	0.307799	0.0454155	1.14306	up
meta_550					Unmapped	556.314	175.319	0.0129547	0.0134531	0.013237	0.00850261	0.00958664	0.00681303	0.0070087	0.00674653	0.0062908	0.804988	-0.312961	0.176408	0.914343	unchanged
meta_551			DG(15:0/18:3(9Z,12Z,15Z)/0:0);DG(15:0/0:0/18:3n3);DG(14:1n5/0:0/18:2n6);DG(18:3(9Z,12Z,15Z)/15:0/0:0);DG(15:0/18:3(6Z,9Z,12Z)/0:0);DG(15:0/0:0/18:3n6);DG(18:3(6Z,9Z,12Z)/15:0/0:0);DG(14:1n5/0:0/20:2n6);	-2.38553121112403;-2.38553121112403;-2.38553121112403;-2.38553121112403;-2.38553121112403;-2.38553121112403;-2.38553121112403;-2.38553121112403;	MS1 mz matched	557.455	49.073	0.000848935	0.000828038	0.000712278	0.000454377	0.000465362	0.000448763	0.00083318	0.000778112	0.000914417	1.8456	0.884091	0.00953801	1.28478	up
meta_552					Unmapped	557.95	369.478	0.00128293	0.00117325	0.00112276	0.00104509	0.00110899	0.00107183	0.00125888	0.00127204	0.00115849	1.14368	0.193688	0.0314659	1.1633	up
meta_553					Unmapped	558.452	370.433	0.000358641	0.000302451	0.000314975	0.000276494	0.000276828	0.00033334	0.000365169	0.00035927	0.000334776	1.19461	0.256539	0.0741562	1.05935	unchanged
meta_554					Unmapped	560.233	46.123	7.01e-05	5.92e-05	5e-05	5.5e-05	5.77e-05	5.66e-05	6.08e-05	5.94e-05	5.71e-05	1.04644	0.065483	0.129366	0.915598	unchanged
meta_555	Maltotriose	0.9314			MS2 forward	563.181	439.942	9.08e-05	9.69e-05	6.93e-05	6.02e-05	2.65e-05	5e-05	8.96e-05	6.65e-05	7.93e-05	1.72329	0.785167	0.0599732	1.06111	unchanged
meta_556					Unmapped	565.36	173.969	0.000587894	0.000572617	0.000476417	0.000461494	0.000493623	0.000389913	0.000399451	0.000407343	0.000490743	0.964689	-0.0518646	0.727469	0.242604	unchanged
meta_557					Unmapped	565.966	370.719	0.00133741	0.00123334	0.00126285	0.0010833	0.00119244	0.00121953	0.00143091	0.00138987	0.00120499	1.15178	0.203864	0.109533	0.96821	unchanged
meta_558					Unmapped	571.286	233.695	4.13e-05	4.68e-05	4.95e-05	4.7e-05	5.18e-05	5.66e-05	4.25e-05	5.98e-05	3.82e-05	0.904662	-0.14455	0.545319	0.427348	unchanged
meta_559					Unmapped	571.435	109.267	0.000108156	0.000108364	0.000102481	0.000275646	0.000129734	0.000128228	0.000148696	0.000179174	9.42e-05	0.791032	-0.338192	0.546987	0.420497	unchanged
meta_560			Nb-trans-Feruloylserotonin glucoside;	9.4699457662952;	MS1 mz matched	573.214	243.225	6.95e-06	8.6e-06	8.22e-06	1.81e-06	1.53e-06	1.24e-06	1.49e-05	1.33e-05	1.64e-05	9.74219	3.28425	0.00336777	1.3004	up
meta_561			Mangiferin 6'-gallate;	11.0317125832411;	MS1 mz matched	573.45	108.322	0.000735432	0.000708075	0.000466863	0.00153163	0.000723592	0.000584282	0.0020186	0.00215299	0.000780923	1.74415	0.802522	0.261492	0.72977	unchanged
meta_562					Unmapped	576.284	175.649	0.000606645	0.000621401	0.000627681	0.000907831	0.000947031	0.000937334	0.000506969	0.000531416	0.000439486	0.529286	-0.91788	0.00116605	1.30001	down
meta_563			Formamidopyrimidine nucleoside triphosphate;Formamidopyrimidine nucleoside triphosphate	-9.65709459323769;-9.61180862456301	MS1 mz matched	577.947	369.409	0.000637604	0.00057718	0.000592319	0.000536926	0.000592852	0.000591691	0.000695188	0.0006643	0.000639975	1.16149	0.215972	0.0198823	1.16122	up
meta_564			Fumitremorgin A	9.82488	MS1 mz matched	578.3	173.637	0.0111452	0.0124548	0.0121801	0.00838792	0.00831714	0.00829223	0.01279	0.0121283	0.0118702	1.4717	0.557482	0.00446504	1.29964	up
meta_565					Unmapped	578.344	177.839	0.00189703	0.00187135	0.00196986	0.00208893	0.00241973	0.00200796	0.00189619	0.00169077	0.00135363	0.758152	-0.39944	0.0631643	1.03959	unchanged
meta_566			Urolithin A 3,8-O-diglucuronide;	-9.47543149820118;	MS1 mz matched	579.439	48.105	0.000222036	0.00024731	0.00019426	0.000197027	0.000213348	0.000208898	0.000195105	0.000212138	0.000201939	0.983706	-0.0237004	0.653463	0.309445	unchanged
meta_567			20-Oxo-5-O-beta-mycaminosyltylactone;23-Deoxy-5-O-beta-mycaminosyltylonolide	5.47547	MS1 mz matched	580.36	175.141	0.00104306	0.00110537	0.00119029	0.00108596	0.00113459	0.00117665	0.00108917	0.000957699	0.00099306	0.894834	-0.160309	0.0743637	1.02771	unchanged
meta_568					Unmapped	581.455	46.499	0.00043255	0.000436678	0.000404447	0.000634142	0.00051114	0.000562079	0.000327187	0.000297329	0.000335488	0.562273	-0.830658	0.0132023	1.25629	down
meta_569			Hydroxyspirilloxanthin;Monodemethyl spirilloxanthin;Spheroidenone;Spheroiden-2-one;R.g.-Keto I;Thiothece-474	22.5147452899421;22.5147452899421;22.5147452899421;22.5147452899421	MS1 mz matched	581.911	366.216	0.000174202	0.00015474	0.000166073	0.000108039	0.000134099	0.000132582	0.000166412	0.000173745	0.000166418	1.35187	0.434959	0.0273279	1.2182	up
meta_570	1-Stearoyl-sn-glycerol 3-phosphocholine	0.7889			MS2 reverse	582.376	173.969	0.00119442	0.001358	0.00128409	0.00100226	0.00125659	0.00105899	0.000859255	0.000859725	0.00109535	0.848243	-0.23745	0.202139	0.796582	unchanged
meta_571			Bilirubin;4E,15Z-Bilirubin IXa;Bilirubin;(3Z)-Phytochromobilin;15,16-Dihydrobiliverdin;15,16-Dihydrobiliverdin IXalpha;15,16-Dihydrobiliverdin ixa	1.403305223072;1.403305223072;1.37746068335428;1.37746068335428;1.37746068335428	MS1 mz matched	583.264	123.813	0.000124069	0.000118698	0.000121777	7.19e-05	5.04e-05	8.11e-05	0.000242659	0.000280959	0.0002167	3.63913	1.86359	0.00374881	1.27848	up
meta_572			Irinotecan;(3Z)-Phycocyanobilin;(3Z)-Phycoerythrobilin;Irinotecan	20.2378002076725;20.2974999451326;20.2974999451326;20.2974999451326	MS1 mz matched	585.285	297.849	1.99e-05	2.63e-05	3.14e-05	3.21e-05	2.27e-05	2.7e-05	1.55e-05	5.98e-06	1.96e-05	0.501738	-0.994994	0.0568247	1.06727	unchanged
meta_573			Presqualene diphosphate;All-trans-hexaprenyl diphosphate;Inuline;Anthranoyllycoctonine	20.7617416316764;20.7617416316764;9.55101041174784	MS1 mz matched	585.329	173.637	0.000552629	0.000681368	0.000526906	0.000428815	0.000445424	0.000469929	0.000717201	0.00060418	0.000635911	1.45614	0.542145	0.0171659	1.23898	up
meta_574			Prunin 6''-O-gallate;	-4.43309571945302;	MS1 mz matched	585.487	43.19	0.000603173	0.000557289	0.00055486	0.000660669	0.000601308	0.000607785	0.000351107	0.000264704	0.00063451	0.668706	-0.580557	0.203048	0.884688	unchanged
meta_575					Unmapped	585.998	30.088	0.0001839	0.000193621	0.000187089	0.000357108	0.000370739	0.000376968	9.69e-06	1e-05	3.58e-06	0.0211049	-5.56628	5.58e-05	1.31138	down
meta_576					Unmapped	589.445	109.597	0.00105746	0.000968193	0.00094753	0.00121674	0.00100839	0.00100637	0.00193248	0.00190454	0.00129688	1.5887	0.667849	0.07992	1.0807	unchanged
meta_577			Feruloyl-beta-sitosterol;Ubiquinone 6;Ubiquinone-6;Coenzyme Q6	19.3716985917282;19.3716985917282;19.3891437392577	MS1 mz matched	589.445	141.779	0.000207045	0.000197816	0.000202282	0.000185975	0.000168145	0.000181748	0.000290801	0.000299759	0.00026525	1.59705	0.675414	0.00272621	1.2822	up
meta_578			Feruloyl-beta-sitosterol;Ubiquinone 6;Ubiquinone-6;Coenzyme Q6	20.3943370251649;20.3943370251649;20.4117821905341	MS1 mz matched	589.446	77.3085	0.000431903	0.000397113	0.000290797	0.000409059	0.000303461	0.000312645	0.000832256	0.000927979	0.000531367	2.23535	1.1605	0.0622314	1.13155	unchanged
meta_579					Unmapped	591.022	370.885	0.00170766	0.00164635	0.0014902	0.00150966	0.00147008	0.00154587	0.00186578	0.00179475	0.00140174	1.11858	0.161668	0.340402	0.686776	unchanged
meta_580					Unmapped	594.338	199.362	4.39e-05	5.11e-05	4.48e-05	9.89e-05	0.000101121	9.03e-05	1.15e-05	1.13e-05	1.24e-05	0.121305	-3.04329	0.00137008	1.3083	down
meta_581					Unmapped	594.987	371.532	0.000608731	0.000623864	0.000622515	0.000619726	0.000587479	0.000610768	0.000699475	0.00078951	0.000652194	1.17778	0.236075	0.108865	1.04084	unchanged
meta_582					Unmapped	595.191	20.5785	4.17e-05	5.55e-05	3.67e-05	2.55e-05	2.89e-05	2.19e-05	4.92e-05	3.61e-05	6.38e-05	1.95291	0.965628	0.0858308	1.08397	unchanged
meta_583			Pipercyclobutanamide B;Dipiperamide D;Berbamunine;(1S)-1,2,3,4-Tetrahydro-1-[[4-[2-hydroxy-5-[[(1R)-1,2,3,4-tetrahydro-7-hydroxy-6-methoxy-2-methyl-1-isoquinolinyl]methyl]phenoxy]phenyl]methyl]-6-methoxy-2-methyl-7-isoquinolinol;Guattegaumerine;N,N'-Dimethyllindoldhamine;Magnoline	-4.15503473701139;-4.15503473701139;-4.09298450448307;-4.09298450448307;-4.09298450448307	MS1 mz matched	595.286	232.028	5.23e-05	3.44e-05	5.18e-05	4.22e-05	4.35e-05	3.83e-05	3.37e-05	4.15e-05	3.16e-05	0.862336	-0.213678	0.191019	0.845044	unchanged
meta_584			Spirilloxanthin;Rhodoviolascin	-23.9748	MS1 mz matched	595.434	49.758	9.53e-05	8.74e-05	8.66e-05	8.12e-05	7.5e-05	0.000103562	0.000170853	0.000141839	8.9e-05	1.54644	0.628951	0.177854	0.893774	unchanged
meta_585			Penitrem E	14.8844	MS1 mz matched	598.334	210.919	7.72e-05	7.68e-05	7.38e-05	1.33e-05	1.21e-05	1.01e-05	0.000118575	9.4e-05	0.000161644	10.5525	3.39952	0.0290861	1.23797	up
meta_586			Calcium trimetaphosphate;	-11.6644698582798;	MS1 mz matched	599.098	35.895	3.9e-05	7.02e-05	4.93e-05	3.86e-05	4.27e-05	4.11e-05	3.78e-05	4.09e-05	7e-05	1.21381	0.279548	0.485153	0.509413	unchanged
meta_587			5-Oxoavermectin ''2a'' aglycone	-19.2889	MS1 mz matched	599.318	229.187	6.38e-05	7.61e-05	6e-05	5.72e-05	6.38e-05	5.41e-05	8.31e-05	8.45e-05	0.000125475	1.67361	0.742961	0.100004	1.06294	unchanged
meta_588			Neocasomorphin (1-5);	16.0357259995397;	MS1 mz matched	602.3	172.703	0.00173408	0.00178866	0.00164991	0.00200446	0.00195803	0.00198142	0.00172715	0.00168516	0.00121248	0.778072	-0.362025	0.115739	1.04747	unchanged
meta_589			Presqualene diphosphate;All-trans-hexaprenyl diphosphate;Inuline;Anthranoyllycoctonine	20.7617416316764;20.7617416316764;9.55101041174784	MS1 mz matched	602.344	173.548	0.0012041	0.00143363	0.00131711	0.000976886	0.00103031	0.00103543	0.00144582	0.00136375	0.00127125	1.34121	0.423539	0.0123632	1.25337	up
meta_590			1-[1,4-Dihydro-4-nonyl-5-(1-oxodecyl)-3-pyridinyl]-1-dodecanone;	-18.0177927540664;	MS1 mz matched	602.91	377.068	5.47e-05	4.57e-05	5.32e-05	4.29e-05	3.58e-05	3.83e-05	4.51e-05	4.52e-05	4.92e-05	1.19218	0.253604	0.0469582	1.09575	up
meta_591					Unmapped	604.863	364.788	0.000199299	0.000125952	0.000152504	0.00011416	9.99e-05	0.000202371	0.000209919	0.00018508	0.000159306	1.33096	0.412466	0.288922	0.717992	unchanged
meta_592	UDP-N-acetylglucosamine	0.995			MS2 forward	606.072	410.331	2.05e-05	1.62e-05	1.61e-05	1.81e-05	8.47e-06	3.99e-06	4.97e-05	5.43e-05	4.39e-05	4.83685	2.27407	0.00232945	1.26927	up
meta_593			Chrysoeriol 7-O-(6''-malonyl-glucoside);Myricetin 3-(3'',4''-diacetylrhamnoside);	-17.6862162563906;-17.6862162563906;	MS1 mz matched	607.456	109.844	0.000141903	0.000142184	0.000155319	0.000141236	0.000152385	0.000143264	0.000162023	0.000341241	0.000120358	1.42743	0.513417	0.455333	0.547449	unchanged
meta_594					Unmapped	607.97	371.271	0.000193101	0.000172655	0.000149337	0.000143006	0.000162451	0.000161071	0.00019187	0.000168987	0.00016803	1.13367	0.180998	0.109342	0.94606	unchanged
meta_595					Unmapped	610.213	27.467	0.00014931	0.000169899	0.00016688	9.23e-06	1.24e-05	6.13e-06	0.00024251	0.000211887	0.000512876	34.784	5.12035	0.0819083	1.11916	unchanged
meta_596					Unmapped	610.933	368.951	0.000555186	0.000600665	0.000594111	0.000510132	0.000526167	0.000512262	0.000634318	0.000668765	0.000598315	1.22785	0.296132	0.0232526	1.23626	up
meta_597			Mulberrofuran P;	11.526556179985;	MS1 mz matched	611.081	343.49	6.55e-05	6.12e-05	7.34e-05	7.29e-05	6.68e-05	6.45e-05	0.000110325	0.000106907	0.000101922	1.56345	0.644729	0.000396792	1.29099	up
meta_598			Muricapentocin;Muricatalicin;Annomuricin A;Muricatin B;Muricatin A;Muricatocin B;Annopentocin C;Annopentocin B;Muricatalin;Annopentocin A;Annomuricin-D-one;	-23.0529295899133;-23.0529295899133;-23.0529295899133;-23.0529295899133;-23.0529295899133;-23.0529295899133;-23.0529295899133;-23.0529295899133;-23.0529295899133;-23.0529295899133;-23.0529295899133;	MS1 mz matched	611.435	368.399	0.000205097	0.000168862	0.000228549	0.000193423	0.000181748	0.000178318	0.000196404	0.000217031	0.000202197	1.11228	0.153515	0.0585764	1.0551	unchanged
meta_599					Unmapped	614.027	30.087	3.98e-05	4.83e-05	4.74e-05	4.84e-05	5.07e-05	4.75e-05	1.03e-05	2.98e-06	1.11e-05	0.166638	-2.58521	0.00158062	1.30034	down
meta_600					Unmapped	614.264	177.294	0.000151374	0.000112748	8.74e-05	0.000111658	6.69e-05	0.000138628	0.000138181	0.000113385	0.000100626	1.11032	0.150971	0.65527	0.31567	unchanged
meta_601					Unmapped	614.328	219.482	0.000179069	0.000156711	0.000174152	0.000119052	0.00013301	0.00010482	0.000151481	0.000110344	0.000234599	1.391	0.476127	0.33025	0.691401	unchanged
meta_602					Unmapped	614.984	370.601	0.00393045	0.00388588	0.00421805	0.00408141	0.00395118	0.00409887	0.00473629	0.00382746	0.00450009	1.07686	0.106825	0.371846	0.643647	unchanged
meta_603			Deserpidine;Deserpidine	24.528293368881;24.5563090001181	MS1 mz matched	615.234	380.37	1.98e-05	2.02e-05	1.97e-05	1.06e-05	9.01e-06	1.07e-05	1.96e-05	1.3e-05	2.97e-05	2.05565	1.0396	0.158266	0.96584	unchanged
meta_604			Calcium trimetaphosphate;	-11.6644698582798;	MS1 mz matched	616.126	35.809	9.77e-05	8.75e-05	8.09e-05	7.21e-05	5.42e-05	6.12e-05	7.3e-05	8.43e-05	0.000111485	1.43408	0.520124	0.125999	0.962172	unchanged
meta_605			Lanceotoxin A;Scilliroside;Scillirosidin 3-O-beta-D-glucoside	4.75298948076085;4.75298948076085	MS1 mz matched	619.286	228.083	0.000227305	0.00024723	0.000256567	0.000272616	0.000248939	0.000216397	0.000264343	0.000288354	0.000293907	1.14723	0.19816	0.143596	0.913472	unchanged
meta_606			Calcium trimetaphosphate;	-11.6644698582798;	MS1 mz matched	621.08	35.852	4.12e-05	3.48e-05	3.04e-05	2.24e-05	1.92e-05	3.65e-05	2.81e-05	3.35e-05	5.95e-05	1.54944	0.631747	0.283324	0.712284	unchanged
meta_607			Ganoderic acid F;	-6.13313637189453;	MS1 mz matched	622.663	191.655	0.000235337	0.000224149	0.000150196	0.00015855	0.000132189	0.000127099	0.000186748	0.000189221	0.000165503	1.29589	0.373942	0.0314903	1.12676	up
meta_608			CE(16:0);Cholesteryl palmitate	13.9186125926586;13.9186125926586	MS1 mz matched	624.064	286.44	2.5e-05	2.44e-05	2.71e-05	4.45e-05	5.04e-05	6.26e-05	4.9e-05	3.83e-05	2.33e-05	0.701991	-0.510477	0.169888	0.851575	unchanged
meta_609			Presqualene diphosphate;All-trans-hexaprenyl diphosphate;Inuline;Anthranoyllycoctonine	20.7617416316764;20.7617416316764;9.55101041174784	MS1 mz matched	626.344	172.538	0.00018188	0.000222012	0.000230486	0.000260155	0.000241841	0.000262546	0.000220855	0.000195466	0.000145573	0.734942	-0.444297	0.082248	1.08285	unchanged
meta_610					Unmapped	628.969	371.35	0.000293196	0.000292932	0.000253485	0.000257116	0.000290914	0.000295005	0.000378438	0.000380351	0.000342068	1.30583	0.384962	0.00768955	1.2175	up
meta_611			8-C-Ascorbylepigallocatechin 3-gallate;Myricetin 7-(6''-galloylglucoside);Caldariellaquinol	-14.2559448520038;-14.2559448520038;7.72120434603488	MS1 mz matched	631.471	43.209	0.00077075	0.000799308	0.000804768	0.0014162	0.00119976	0.00117633	0.000552713	0.000470266	0.00104709	0.545865	-0.873384	0.0692802	1.08483	unchanged
meta_612			3'-Sialyllactose;6'-Sialyllactose;	-14.7298305748697;-14.7298305748697;	MS1 mz matched	632.202	414.282	2.37e-05	2.17e-05	1.81e-05	2.07e-05	1.71e-05	1.51e-05	3.29e-05	3.54e-05	6.74e-05	2.56415	1.35848	0.128189	1.01661	unchanged
meta_613					Unmapped	633.033	371.532	0.00488651	0.00395198	0.00439697	0.00431865	0.00443576	0.00459853	0.0055481	0.00591363	0.00482549	1.21975	0.286584	0.0842481	1.08844	unchanged
meta_614					Unmapped	636.258	173.115	4.75e-05	5.77e-05	4.73e-05	6.87e-05	8.93e-05	5.17e-05	6.84e-05	7.82e-05	8.36e-05	1.09789	0.134728	0.605626	0.366061	unchanged
meta_615			Bromofenofos	11.252	MS1 mz matched	636.685	347.68	0.000111667	0.000110406	9.41e-05	9.92e-05	0.000101681	0.000109007	0.000137268	0.000127615	0.000141664	1.31196	0.391719	0.00448092	1.25119	up
meta_616			Hexyl heptanoate;	-22.9759238992623;	MS1 mz matched	637.216	380.273	1.63e-05	1.77e-05	1.57e-05	1.48e-05	9.3e-06	9.27e-06	2.25e-05	1.27e-05	3.27e-05	2.034	1.02432	0.175902	0.903475	unchanged
meta_617					Unmapped	638.329	218.222	0.00040153	0.000414482	0.000389359	0.000224428	0.000219058	0.000234861	0.000381289	0.000292195	0.000434987	1.63408	0.708477	0.073242	1.1326	unchanged
meta_618					Unmapped	639.953	370.797	0.00135785	0.00134568	0.00128704	0.00123692	0.00116982	0.00122061	0.00146274	0.00142393	0.00143817	1.19229	0.253731	0.00171654	1.28708	up
meta_619					Unmapped	640.455	371.091	0.000456599	0.000400089	0.000342626	0.000386618	0.000376855	0.000387883	0.000463606	0.000461051	0.000430741	1.17722	0.235383	0.0157138	1.2477	up
meta_620					Unmapped	642.913	367.313	0.000146207	0.000156122	0.000166424	0.000136155	0.000141176	7.67e-05	0.000130689	0.000115927	8.77e-05	0.944325	-0.0826439	0.80228	0.176301	unchanged
meta_621			Cefoperazone;Cefoperazone	21.3748158447314;21.375280868303	MS1 mz matched	644.156	35.8735	2.27e-05	2.7e-05	2.75e-05	1.55e-05	1.32e-05	1e-05	1.97e-05	2.3e-05	4.15e-05	2.17225	1.11919	0.149881	0.963787	unchanged
meta_622					Unmapped	646.875	365.548	0.00030239	0.000332159	0.000310113	0.0002357	0.000269678	0.000262267	0.000339846	0.000492596	0.00030978	1.48796	0.573333	0.154206	0.965147	unchanged
meta_623			LysoPC(24:0);	13.6799651018515;	MS1 mz matched	647.487	49.073	8.25e-05	9.03e-05	0.000100795	9.42e-05	6.85e-05	7.4e-05	0.000100441	0.000156758	7.08e-05	1.38606	0.47099	0.351076	0.656529	unchanged
meta_624			Mosapride citrate hydrate;AS 4370	-3.0767	MS1 mz matched	649.037	343.541	2.01e-05	2.18e-05	1.6e-05	1.58e-05	1.66e-05	1.94e-05	2.64e-05	2.11e-05	2.98e-05	1.49187	0.577126	0.0629366	1.09814	unchanged
meta_625			Uzarigenin 3-[xylosyl-(1-&gt;2)-rhamnoside];Gnididilatin	-19.3538434797401;13.1095756453775	MS1 mz matched	651.333	121.322	0.000102177	8.44e-05	0.000103628	5.05e-05	4.89e-05	6.73e-05	0.000195365	0.00020247	9.01e-05	2.92708	1.54946	0.0948006	1.08206	unchanged
meta_626			PC(14:1(9Z)/14:1(9Z));	19.5874526339536;	MS1 mz matched	654.903	370.46	0.00016516	0.000122791	0.000141752	0.000131624	9.96e-05	0.000144437	0.00015066	0.000141524	0.000104416	1.05573	0.0782417	0.737744	0.233455	unchanged
meta_627			PA(P-16:0e/18:2(9Z,12Z));	-12.5915854802765;	MS1 mz matched	655.47	43.186	0.000347314	0.000302625	0.00026443	0.000566957	0.000395082	0.000335549	0.000130043	0.000108234	0.000230876	0.361558	-1.4677	0.0377997	1.13919	down
meta_628					Unmapped	656.994	371.111	0.00674166	0.00628559	0.0060713	0.00610511	0.00606616	0.00610299	0.00738971	0.00757278	0.00670021	1.18542	0.245401	0.0508169	1.1876	unchanged
meta_629					Unmapped	657.496	371.762	0.000221008	0.000215387	0.000181397	0.000203959	0.000216671	0.000190167	0.00024818	0.000258779	0.000206864	1.16867	0.224872	0.149547	0.917025	unchanged
meta_630			DG(18:4n3/0:0/22:6n3);DG(20:5(5Z,8Z,11Z,14Z,17Z)/20:5(5Z,8Z,11Z,14Z,17Z)/0:0);DG(18:4(6Z,9Z,12Z,15Z)/22:6(4Z,7Z,10Z,13Z,16Z,19Z)/0:0);DG(20:5n3/0:0/20:5n3);DG(22:6(4Z,7Z,10Z,13Z,16Z,19Z)/18:4(6Z,9Z,12Z,15Z)/0:0);	-22.1798330410098;-22.1798330410098;-22.1798330410098;-22.1798330410098;-22.1798330410098;	MS1 mz matched	659.951	370.632	0.000582498	0.000590163	0.000470386	0.000555448	0.000499896	0.000514128	0.00056517	0.000628454	0.000587667	1.13496	0.182644	0.0477496	1.07222	up
meta_631					Unmapped	660.341	232.791	6.48e-05	5.41e-05	5.88e-05	9.62e-05	8.22e-05	8.3e-05	5.03e-05	4.86e-05	3.8e-05	0.523742	-0.933072	0.00243712	1.26134	down
meta_632					Unmapped	661.039	366.118	8.62e-05	0.000108312	7.87e-05	9.09e-05	4.72e-05	7.33e-05	0.000101558	0.000121604	0.000104889	1.55118	0.633364	0.0733898	1.06162	unchanged
meta_633					Unmapped	662.329	215.398	0.000348311	0.000329171	0.000281313	0.000157121	0.000159199	0.000142946	0.00025963	0.000203093	0.000354997	1.78049	0.832278	0.112602	1.05072	unchanged
meta_634					Unmapped	663.479	49.743	9.77e-05	0.000102091	8.71e-05	9.17e-05	0.000102173	7.17e-05	0.000127125	0.000136626	0.000102448	1.37892	0.463538	0.0696753	1.0206	unchanged
meta_635					Unmapped	663.914	367.755	0.00035706	0.000383827	0.000346204	0.000341062	0.000314696	0.000314833	0.000363148	0.000378608	0.000391226	1.16731	0.223189	0.0107181	1.20015	up
meta_636			Nicotinic acid adenine dinucleotide;Deamino-D+;Deamido-D+;Deamido-D;Nicotimide hypoxanthine dinucleotide	15.3287152822493;15.3287152822493;15.3287152822493	MS1 mz matched	664.416	367.539	7.8e-05	9.36e-05	9.14e-05	6.82e-05	7.55e-05	9.05e-05	6.54e-05	0.000110217	7.35e-05	1.06316	0.088363	0.769013	0.209204	unchanged
meta_637					Unmapped	664.629	59.634	0.000142867	0.000155551	0.000125335	0.000106769	8.26e-05	0.000130936	0.000208916	0.000199562	0.000211564	1.93602	0.953097	0.0143236	1.26087	up
meta_638					Unmapped	671.931	369.75	0.000337581	0.000300498	0.000308181	0.000267421	0.000302608	0.000265055	0.000346166	0.000338796	0.00031021	1.1917	0.253025	0.0315025	1.11868	up
meta_639					Unmapped	672.073	27.581	0.000240324	0.000245377	0.000244141	0.00031698	0.000263489	0.000293569	0.000665069	0.000726768	0.00055554	2.22802	1.15576	0.0129561	1.25957	up
meta_640			Jesaconitine	0.740384	MS1 mz matched	674.319	295.233	4.29e-05	4.74e-05	5.8e-05	5.57e-05	6.64e-05	8.26e-05	2.72e-05	3.17e-05	2.91e-05	0.42966	-1.21873	0.0351485	1.21462	down
meta_641			Jesaconitine	11.7077	MS1 mz matched	674.333	47.785	6.39e-05	5.4e-05	5.67e-05	5.03e-05	5.17e-05	4.15e-05	7.55e-05	6.66e-05	4.59e-05	1.30973	0.389264	0.22736	0.816656	unchanged
meta_642			(S)-Nerolidol 3-O-[a-L-rhamnopyranosyl-(1-&gt;4)-a-L-rhamnopyranosyl-(1-&gt;6)-b-D-glucopyranoside];(S)-Nerolidol 3-O-[a-L-Rhamnopyranosyl-(1-&gt;4)-a-L-rhamnopyranosyl-(1-&gt;2)-b-D-glucopyranoside];Gingerglycolipid A;	-12.7148425594229;-12.7148425594229;-12.7148425594229;	MS1 mz matched	675.358	213.625	1.7e-05	2.06e-05	1.5e-05	6.27e-06	4.36e-06	3.68e-06	4.74e-06	3.59e-06	3.43e-06	0.821348	-0.283935	0.40168	0.573231	unchanged
meta_643					Unmapped	676.335	272.63	4.93e-05	4.6e-05	5.85e-05	9.09e-05	9.72e-05	0.000109137	2.88e-05	2.43e-05	2.6e-05	0.266465	-1.90798	0.00362242	1.29723	down
meta_644					Unmapped	680.956	370.61	0.00413442	0.00382102	0.00391367	0.00353189	0.0036819	0.00392801	0.00450385	0.00452059	0.00412549	1.18023	0.239073	0.0184639	1.16599	up
meta_645			Corchorusoside B;Evobioside;Corchorusoside C;Cannogenol 3-[glucosyl-(1-&gt;4)-2,6-dideoxy-xylohexoside];Methyllycaconitine	-18.9984283958734;-18.9984283958734;-18.9984283958734;-18.9984283958734;-4.42868835704669	MS1 mz matched	681.343	151.86	2.44e-05	4.4e-05	3.17e-05	2.93e-05	2.75e-05	3.28e-05	1.64e-05	1.29e-05	8.39e-06	0.420044	-1.25139	0.00520704	1.24915	down
meta_646			Cerdlan;Deamino-D+;Deamido-D+;Deamido-D;Nicotimide hypoxanthine dinucleotide	14.0667708585907;15.3287152822493;15.3287152822493	MS1 mz matched	681.457	371.09	0.000291874	0.000347908	0.000355709	0.000338334	0.000333885	0.000356669	0.00044685	0.000385306	0.000350927	1.14986	0.201464	0.203431	0.872785	unchanged
meta_647			UDP-N-acetyl-alpha-D-glucosamine 3'-phosphate	-6.095	MS1 mz matched	686.329	213.786	0.000138372	0.000128173	0.000119112	0.000105917	0.000111969	9.95e-05	9.82e-05	7.07e-05	0.000107936	0.872242	-0.1972	0.349998	0.656438	unchanged
meta_648					Unmapped	688.345	180.687	0.000331762	0.00022955	0.000205857	0.000293719	0.000293078	0.000255852	0.000166731	0.000179329	0.000181214	0.625735	-0.676377	0.00771808	1.27223	down
meta_649					Unmapped	690.315	323.945	3.95e-05	3.41e-05	3.78e-05	4.7e-05	6.05e-05	5.65e-05	1.81e-05	1.74e-05	1.86e-05	0.330034	-1.59931	0.0112669	1.28177	down
meta_650					Unmapped	692.936	370.474	0.000747967	0.000666942	0.000693431	0.000571871	0.000622996	0.000636496	0.000754239	0.000771066	0.00067394	1.20088	0.26409	0.0336623	1.13318	up
meta_651			Atractyloside E	-0.288043	MS1 mz matched	693.334	192.384	0.000171871	0.000206804	0.000142527	0.000168162	0.000139073	0.000200879	0.000195502	0.000163763	0.000176246	1.05392	0.0757613	0.680436	0.291787	unchanged
meta_652			1,3-Di-(octadec-9Z-enoyl)-1-cyano-2-methylene-propane-1,3-diol	-4.20556	MS1 mz matched	694	191.665	0.000313499	0.000188729	0.000205164	0.000229278	0.000157039	0.000171467	0.000224981	0.000223782	0.000314508	1.3684	0.452488	0.146402	0.887218	unchanged
meta_653					Unmapped	694.428	370.06	0.000126063	0.000122524	0.000108349	0.00010879	0.000109489	9.76e-05	0.000126448	0.000127717	0.000159604	1.31001	0.389581	0.0815524	1.07141	unchanged
meta_654					Unmapped	696.987	370.993	0.00295193	0.00268878	0.00269615	0.00248532	0.00272405	0.00265894	0.00313972	0.00308182	0.00297414	1.1687	0.224903	0.00952516	1.22275	up
meta_655					Unmapped	701.454	371.331	0.000208291	0.000203161	0.00020151	0.000165352	0.00021549	0.000191422	0.000106482	0.00024832	0.000211404	0.989415	-0.0153527	0.967514	0.0304614	unchanged
meta_656			Mosapride citrate hydrate;AS 4370	-3.0767	MS1 mz matched	709.057	343.543	2.59e-05	2.19e-05	1.86e-05	1.75e-05	1.75e-05	1.81e-05	3.12e-05	2.21e-05	3.42e-05	1.64604	0.718998	0.086554	1.10876	unchanged
meta_657					Unmapped	709.503	163.685	7.98e-05	5.49e-05	5.7e-05	2.43e-05	3e-05	2.38e-05	4.3e-05	4.51e-05	4.35e-05	1.68501	0.752759	0.00749922	1.27805	up
meta_658			Acidissiminin epoxide;	13.461938735145;	MS1 mz matched	710.969	371.394	0.000350824	0.000317174	0.000375703	0.000345942	0.000342717	0.000323827	0.000450364	0.000423439	0.00037735	1.23572	0.305354	0.0535418	1.14379	unchanged
meta_659			19'-Hexanoyloxymytiloxanthin;Hydroxychlorobactene glucoside	-1.81032110175019;-1.82463746194199	MS1 mz matched	711.469	371.239	0.000143417	0.000155492	0.000130325	0.000144704	0.000156137	0.000142719	0.000186037	0.000179681	0.00014787	1.15787	0.211479	0.177623	0.895173	unchanged
meta_660					Unmapped	712.344	180.778	0.000256763	0.000182668	0.000180533	0.000229466	0.000241871	0.000241543	0.000179746	0.000197211	0.000147686	0.735948	-0.442324	0.041024	1.1825	down
meta_661			SM C16:1;	5.86553839788486;	MS1 mz matched	715.036	371.409	0.00263403	0.00234051	0.00227457	0.00227092	0.00234585	0.00257376	0.00313752	0.00312036	0.00246182	1.21267	0.278182	0.135877	0.955524	unchanged
meta_662			1-(5-Phospho-D-ribosyl)-ATP;Phosphoribosyl-ATP;N1-(5-Phospho-D-ribosyl)-ATP;1-(5-Phosphoribosyl)-ATP;1-(5-Phospho-beta-D-ribosyl)-ATP	-3.19887	MS1 mz matched	717.991	371.889	8.96e-05	6.24e-05	6.02e-05	8.16e-05	6.83e-05	4.88e-05	9.18e-05	5.86e-05	7.07e-05	1.11187	0.152986	0.614418	0.345504	unchanged
meta_663			PG(16:0/16:0);	-1.24486510434453;	MS1 mz matched	721.957	371.35	0.0010981	0.00095656	0.000961537	0.000907327	0.00102884	0.00103738	0.00125439	0.00114441	0.00112479	1.18498	0.244862	0.03463	1.10796	up
meta_664			3-O-Sulfogalactosylceramide (d18:1/12:0);Fasciculol E;Fasciculol F	15.0213046028116;19.6280132111367;19.6280132111367	MS1 mz matched	722.459	371.532	0.000384761	0.000339281	0.000320788	0.000339671	0.000341908	0.000355748	0.000432552	0.00040222	0.000374504	1.16576	0.221272	0.0655282	1.12059	unchanged
meta_665			PC(14:1(9Z)/14:1(9Z));	19.5874526339536;	MS1 mz matched	725.917	369.083	6.58e-05	9.03e-05	0.00010264	7.75e-05	6.56e-05	5.03e-05	6.71e-05	7.71e-05	7.41e-05	1.12835	0.17421	0.408986	0.578969	unchanged
meta_666					Unmapped	728.878	365.892	0.000332466	0.000440122	0.000488468	0.000278343	0.000287661	0.000293374	0.000318866	0.000325237	0.0003041	1.10336	0.141902	0.0220441	1.16644	up
meta_667			PC(18:3(9Z,12Z,15Z)/16:1(9Z));PE(15:0/22:4(7Z,10Z,13Z,16Z));PC(20:4(5Z,8Z,11Z,14Z)/14:0);PC(16:1(9Z)/18:3(6Z,9Z,12Z));PC(14:0/20:4(5Z,8Z,11Z,14Z));PC(14:0/20:4(8Z,11Z,14Z,17Z));PC(16:0/18:4(6Z,9Z,12Z,15Z));PC(20:4(8Z,11Z,14Z,17Z)/14:0);PC(20:3(8Z,11Z,14Z)/14:1(9Z));PC(14:1(9Z)/20:3(5Z,8Z,11Z));PC(16:1(9Z)/18:3(9Z,12Z,15Z));PC(14:1(9Z)/20:3(8Z,11Z,14Z));PC(18:4(6Z,9Z,12Z,15Z)/16:0);PC(18:3(6Z,9Z,1…	-15.7324679180871;-15.7324679180871;-15.7324679180871;-15.7324679180871;-15.7324679180871;-15.7324679180871;-15.7324679180871;-15.7324679180871;-15.7324679180871;-15.7324679180871;-15.7324679180871;-15.7324679180871;-15.7324679180871;-15.7324679180871;-15.7324679180871;-15.7324679180871;	MS1 mz matched	734.503	39.248	6.08e-05	5.33e-05	4.53e-05	5.34e-05	5.29e-05	3.79e-05	2.7e-05	3.16e-05	1.91e-05	0.538731	-0.892364	0.0279467	1.14307	down
meta_668			Molybdopterin guanine dinucleotide	-8.56323	MS1 mz matched	737.535	160.192	0.000423909	0.000357557	0.000366427	0.000165561	0.000214913	9.76e-05	0.000266765	0.00029174	0.000263555	1.71967	0.782134	0.0694772	1.11814	unchanged
meta_669			PG(16:0/16:0);	-1.24486510434453;	MS1 mz matched	738.998	371.35	0.00377108	0.003416	0.00335165	0.00333437	0.00325653	0.00307542	0.00415328	0.00422833	0.00357565	1.237	0.306847	0.0519356	1.13741	unchanged
meta_670			3-O-Sulfogalactosylceramide (d18:1/12:0);Fasciculol E;Fasciculol F	15.0213046028116;19.6280132111367;19.6280132111367	MS1 mz matched	739.499	371.776	0.000173898	0.000161266	0.000170856	0.000154384	0.000188113	0.00017339	0.000249196	0.000230364	0.000192521	1.30277	0.381582	0.0684048	1.05428	unchanged
meta_671			Pseudoargiopinin I	-9.20221	MS1 mz matched	742.956	370.764	0.000213113	0.000204304	0.000170025	0.000192885	0.000181877	0.000204757	0.000229558	0.000197821	0.000195107	1.07414	0.103186	0.341293	0.638768	unchanged
meta_672					Unmapped	744.909	367.871	0.00065724	0.000607445	0.000597652	0.000548472	0.000532865	0.00058816	0.000624468	0.00063866	0.000614859	1.12488	0.169774	0.0366271	1.16764	up
meta_673			PE(22:6(4Z,7Z,10Z,13Z,16Z,19Z)/15:0);PC(20:5(5Z,8Z,11Z,14Z,17Z)/14:1(9Z));PC(14:1(9Z)/20:5(5Z,8Z,11Z,14Z,17Z));PE(15:0/22:6(4Z,7Z,10Z,13Z,16Z,19Z));	15.0667329602992;15.0667329602992;15.0667329602992;15.0667329602992;	MS1 mz matched	749.001	189.938	0.000136657	0.000194718	0.000138311	0.000120933	8.21e-05	0.000150717	0.00013661	8.36e-05	0.000136828	1.00917	0.0131628	0.969565	0.0272369	unchanged
meta_674					Unmapped	749.08	286.408	2.46e-05	2.69e-05	2.69e-05	3.07e-05	4.54e-05	3.87e-05	3.51e-05	3.53e-05	2.07e-05	0.793535	-0.333634	0.287233	0.687012	unchanged
meta_675					Unmapped	753.373	132.679	1.53e-05	1.41e-05	1.32e-05	5.19e-06	6.06e-06	6.6e-06	2.18e-05	2.67e-05	2.1e-05	3.89329	1.96099	0.0081676	1.28313	up
meta_676					Unmapped	757.9	368.169	0.00014862	0.000136713	8.14e-05	0.000111676	0.000130483	0.00011739	0.000139389	0.000132983	0.000143761	1.15737	0.210855	0.0563414	1.0859	unchanged
meta_677			Lividomycin A	15.4987	MS1 mz matched	760.358	443.752	0.000752256	0.00108173	0.000802758	0.000745481	0.000675559	0.00074402	0.000729457	0.000954539	0.000986832	1.2336	0.302879	0.165095	0.927983	unchanged
meta_678			PS(16:0/18:1(9Z));PS(18:0/16:1(9Z));PS(16:1(9Z)/18:0);PS(18:1(9Z)/16:0);1-Hexadecanoyl-2-(9Z-octadecenoyl)-sn-glycero-3-phosphoserine	6.98050638707585;6.98050638707585;6.98050638707585;6.98050638707585;6.95975828355046	MS1 mz matched	760.518	39.1735	0.000201034	0.000198771	0.00017409	0.00012096	0.000104255	7.13e-05	8.97e-05	8.6e-05	0.000100694	0.932301	-0.101133	0.697858	0.281747	unchanged
meta_679					Unmapped	761.583	59.4405	0.00013245	0.000140615	0.000103393	0.000122687	9.52e-05	0.000128925	0.000209496	0.000207616	0.000188487	1.74601	0.804065	0.00382617	1.26201	up
meta_680					Unmapped	763.34	191.112	0.000141007	8.97e-05	0.000100658	0.000120797	9.65e-05	9.94e-05	0.000100255	6.25e-05	0.00014892	0.984272	-0.0228716	0.954374	0.0423108	unchanged
meta_681			1-O-beta-D-Glucopyranosyl-2,3-di-O-(8-hexadecenoyl)glycerol;Mycolactone C	-16.7902636450171;12.2503964516327	MS1 mz matched	763.465	265.327	1.39e-05	1.36e-05	1.46e-05	1.95e-05	2.21e-05	2.27e-05	1.45e-05	1.23e-05	4.18e-06	0.482035	-1.05279	0.0605215	1.12866	unchanged
meta_682					Unmapped	764.006	192.167	0.000158593	0.000177547	0.00014965	0.00019101	0.000100767	0.000127949	0.000173562	0.00017003	0.000171785	1.22789	0.296177	0.355224	0.672285	unchanged
meta_683					Unmapped	765.179	342.261	5.29e-05	4.65e-05	6.64e-05	0.000111954	0.000106549	0.000134018	3.09e-05	2.51e-05	3.11e-05	0.2473	-2.01567	0.00652111	1.28775	down
meta_684					Unmapped	771.348	443.798	5.32e-05	6.32e-05	5.34e-05	4.77e-05	4.12e-05	4.65e-05	4.42e-05	5.87e-05	5.95e-05	1.19934	0.262245	0.202746	0.845884	unchanged
meta_685					Unmapped	774.94	371.135	0.000599862	0.000606697	0.000578445	0.000570676	0.00059042	0.000611585	0.00062501	0.000689609	0.000613282	1.08756	0.121099	0.148072	0.916807	unchanged
meta_686					Unmapped	775.441	371.325	0.000296212	0.000237679	0.000224307	0.00021847	0.000247119	0.00025017	0.000288656	0.000253018	0.000259636	1.11953	0.162889	0.128441	0.907879	unchanged
meta_687			PC(18:2(9Z,12Z)/18:3(9Z,12Z,15Z));PC(20:4(8Z,11Z,14Z,17Z)/16:1(9Z));PC(22:5(7Z,10Z,13Z,16Z,19Z)/14:0);PC(16:0/20:5(5Z,8Z,11Z,14Z,17Z));PC(18:1(11Z)/18:4(6Z,9Z,12Z,15Z));PC(18:4(6Z,9Z,12Z,15Z)/18:1(9Z));PC(14:0/22:5(7Z,10Z,13Z,16Z,19Z));PC(22:5(4Z,7Z,10Z,13Z,16Z)/14:0);PC(18:3(6Z,9Z,12Z)/18:2(9Z,12Z));PC(18:4(6Z,9Z,12Z,15Z)/18:1(11Z));PC(18:1(9Z)/18:4(6Z,9Z,12Z,15Z));PC(16:1(9Z)/20:4(8Z,11Z,14Z,17…	-13.4757835904609;-13.4757835904609;-13.4757835904609;-13.4757835904609;-13.4757835904609;-13.4757835904609;-13.4757835904609;-13.4757835904609;-13.4757835904609;-13.4757835904609;-13.4757835904609;-13.4757835904609;-13.4757835904609;-13.4757835904609;-13.4757835904609;-13.4757835904609;-13.4757835904609;-13.4757835904609;-13.4757835904609;-13.4757835904609;	MS1 mz matched	778.526	43.855	0.000130996	0.000145311	0.000112079	0.000127751	0.00010997	7.41e-05	8.05e-05	0.00010707	8.85e-05	0.88526	-0.175826	0.548094	0.420915	unchanged
meta_688					Unmapped	779.838	471.192	9.39e-05	0.000102776	0.000134471	0.000248824	0.000167719	0.000333684	4.57e-05	3.2e-05	5.66e-05	0.179033	-2.4817	0.0476438	1.18634	down
meta_689					Unmapped	782.339	191.526	0.000378063	0.000344811	0.000241114	0.000333094	0.000218351	0.000304175	0.000314317	0.00029579	0.000283546	1.04445	0.0627428	0.752178	0.231191	unchanged
meta_690			PS(16:0/18:1(9Z));PS(18:0/16:1(9Z));PS(16:1(9Z)/18:0);PS(18:1(9Z)/16:0);1-Hexadecanoyl-2-(9Z-octadecenoyl)-sn-glycero-3-phosphoserine	6.98050638707585;6.98050638707585;6.98050638707585;6.98050638707585;6.95975828355046	MS1 mz matched	782.503	39.234	4.94e-05	5.8e-05	3.45e-05	5e-05	5.96e-05	3.97e-05	2.18e-05	2.41e-05	1.91e-05	0.435463	-1.19938	0.0328349	1.20921	down
meta_691			Beauvericin	8.3082	MS1 mz matched	782.955	371.444	0.000317971	0.000289144	0.000235899	0.000274058	0.000295723	0.000255766	0.000350029	0.000349641	0.000309548	1.22248	0.289816	0.02683	1.13591	up
meta_692					Unmapped	786.92	370.001	0.00130181	0.00132893	0.00129851	0.0011824	0.00121267	0.00125093	0.00138123	0.00144156	0.00130172	1.13124	0.177905	0.0404123	1.14271	up
meta_693					Unmapped	790.879	366.208	5.48e-05	4.13e-05	5.86e-05	5.7e-05	6.5e-05	6.27e-05	8.1e-05	0.000102448	6.28e-05	1.33321	0.414905	0.211984	0.86522	unchanged
meta_694					Unmapped	792.978	371.536	0.000154915	0.00014332	0.000139763	0.000142027	0.000104888	0.000108435	0.000148012	0.000158099	0.0001165	1.18928	0.250092	0.263345	0.716376	unchanged
meta_695			Argiopinin I	10.2637	MS1 mz matched	794.936	371.13	0.000267096	0.000256354	0.000262029	0.000229543	0.000266539	0.000230336	0.000285523	0.000282661	0.000219053	1.08372	0.115998	0.472419	0.495434	unchanged
meta_696					Unmapped	797.039	371.644	0.000849801	0.00084071	0.000798107	0.000766867	0.000806138	0.000830595	0.000904387	0.00105561	0.000877347	1.18046	0.239343	0.109261	1.02034	unchanged
meta_697			PG(18:1(9Z)/20:3(5Z,8Z,11Z));PG(18:0/20:4(5Z,8Z,11Z,14Z));PG(18:1(11Z)/20:3(8Z,11Z,14Z));PG(18:1(9Z)/20:3(8Z,11Z,14Z));PG(18:1(11Z)/20:3(5Z,8Z,11Z));PG(16:0/22:4(7Z,10Z,13Z,16Z));	7.4068825123006;7.4068825123006;7.4068825123006;7.4068825123006;7.4068825123006;7.4068825123006;	MS1 mz matched	797.543	137.386	0.000169469	0.000145544	0.000120411	0.000121414	0.000130776	8.4e-05	0.000110144	0.000111821	0.000134741	1.061	0.0854291	0.702794	0.26738	unchanged
meta_698			PG(18:0/20:3(5Z,8Z,11Z));PG(18:0/20:3(8Z,11Z,14Z));	6.57629842814952;6.57629842814952;	MS1 mz matched	799.559	137.48	0.00171415	0.00142924	0.001159	0.000870864	0.000912728	0.000656488	0.000968654	0.00108454	0.00121595	1.33977	0.421989	0.0614635	1.03742	unchanged
meta_699					Unmapped	800.882	366.642	9.64e-05	8.15e-05	6.74e-05	8.47e-05	4.73e-05	6.96e-05	9.3e-05	2.42e-05	6.28e-05	0.893084	-0.163132	0.771796	0.204384	unchanged
meta_700					Unmapped	801.338	191.989	0.000199797	0.00020221	0.000177808	0.000230904	0.00017955	0.000193849	0.000248037	0.000213262	0.000227793	1.14031	0.189424	0.208659	0.801898	unchanged
meta_701			PE(22:6(4Z,7Z,10Z,13Z,16Z,19Z)/15:0);PC(20:5(5Z,8Z,11Z,14Z,17Z)/14:1(9Z));PC(14:1(9Z)/20:5(5Z,8Z,11Z,14Z,17Z));PE(15:0/22:6(4Z,7Z,10Z,13Z,16Z,19Z));	15.0667329602992;15.0667329602992;15.0667329602992;15.0667329602992;	MS1 mz matched	802.004	192.442	0.00020844	0.000296514	0.000201365	0.000107246	0.000244162	0.000190774	0.000218307	0.00027346	0.000211282	1.2967	0.37485	0.316085	0.677605	unchanged
meta_702					Unmapped	803.959	371.409	0.000903235	0.000785472	0.000800175	0.000765201	0.000738165	0.000789582	0.000977015	0.00100864	0.000776433	1.2046	0.268557	0.159773	0.95266	unchanged
meta_703			Balagyptin;	17.2040406167434;	MS1 mz matched	804.462	371.478	0.000302647	0.000282784	0.000264379	0.000245046	0.00025746	0.000295398	0.000321217	0.000329666	0.000289199	1.17819	0.236569	0.0748375	1.01333	unchanged
meta_704			Nostocyclopeptide A2	-5.0575	MS1 mz matched	806.924	370.46	0.000223639	0.000208623	0.00021514	0.000211786	0.000200434	0.000182705	0.000217734	0.000228855	0.000254384	1.17825	0.23665	0.0656385	1.03469	unchanged
meta_705					Unmapped	810.881	366.596	0.000401599	0.000383896	0.00037047	0.000342838	0.000349663	0.000360084	0.000376348	0.000251211	0.000367158	0.945023	-0.081579	0.680145	0.303491	unchanged
meta_706			PG(18:1(9Z)/20:3(5Z,8Z,11Z));PG(18:0/20:4(5Z,8Z,11Z,14Z));PG(18:1(11Z)/20:3(8Z,11Z,14Z));PG(18:1(9Z)/20:3(8Z,11Z,14Z));PG(18:1(11Z)/20:3(5Z,8Z,11Z));PG(16:0/22:4(7Z,10Z,13Z,16Z));	7.4068825123006;7.4068825123006;7.4068825123006;7.4068825123006;7.4068825123006;7.4068825123006;	MS1 mz matched	814.558	137.222	0.000198654	0.000215154	0.000212773	0.000159875	0.000192473	0.000144411	0.000164049	0.000156896	0.000165467	0.979171	-0.0303673	0.831844	0.156939	unchanged
meta_707			Iopentol;	15.6189520944639;	MS1 mz matched	815.88	466.358	2.58e-05	3.11e-05	2.79e-05	1.42e-05	2.1e-05	8.13e-06	4.18e-05	4.46e-05	4.8e-05	3.10067	1.63258	0.00581696	1.26593	up
meta_708					Unmapped	815.942	371.394	0.000500733	0.000494524	0.000560389	0.00052656	0.000506754	0.000481536	0.000645757	0.000555862	0.000532718	1.14489	0.195209	0.156928	0.925058	unchanged
meta_709			PG(18:0/20:3(5Z,8Z,11Z));PG(18:0/20:3(8Z,11Z,14Z));	7.82542913417202;7.82542913417202;	MS1 mz matched	816.575	116.606	0.00667824	0.010635	0.00843132	0.00206695	0.00293853	0.00258532	0.00271129	0.00732191	0.00837033	2.42445	1.27766	0.171404	0.93883	unchanged
meta_710			PG(18:0/20:3(5Z,8Z,11Z));PG(18:0/20:3(8Z,11Z,14Z));	6.57629842814952;6.57629842814952;	MS1 mz matched	816.575	137.453	0.00218603	0.0021262	0.0020106	0.00131443	0.00145866	0.00113682	0.0015864	0.00150431	0.00159005	1.19715	0.259604	0.0996256	1.04589	unchanged
meta_711			3-O-Sulfogalactosylceramide (d18:1/16:0);	-14.1006840114663;	MS1 mz matched	817.051	59.851	4.64e-05	5.23e-05	2.8e-05	2.58e-05	3.25e-05	4.65e-05	8.28e-05	0.000112529	0.000120291	3.01112	1.5903	0.0116727	1.23101	up
meta_712					Unmapped	819.55	75.294	0.00104619	0.000974007	0.00109902	0.000899266	0.000778097	0.00101741	0.000786399	0.000801643	0.000792378	0.883347	-0.178948	0.268332	0.791116	unchanged
meta_713					Unmapped	819.552	118.196	0.00115267	0.00109116	0.00108249	0.000573227	0.000640307	0.000790163	0.000833859	0.00105055	0.00104571	1.46236	0.548295	0.0329137	1.11413	up
meta_714					Unmapped	821.001	371.375	0.00223653	0.00194564	0.00196893	0.00192164	0.00195166	0.00204671	0.00262167	0.00258986	0.00213373	1.24075	0.311213	0.087416	1.08468	unchanged
meta_715			PG(18:0/22:5(4Z,7Z,10Z,13Z,16Z));PG(18:0/22:5(7Z,10Z,13Z,16Z,19Z));PG(18:1(11Z)/22:4(7Z,10Z,13Z,16Z));PG(18:1(9Z)/22:4(7Z,10Z,13Z,16Z));	5.17211226037698;5.17211226037698;5.17211226037698;5.17211226037698;	MS1 mz matched	823.56	134.081	0.00196877	0.00164094	0.00159371	0.000830739	0.000877881	0.000670564	0.00130083	0.00148339	0.00176095	1.91039	0.933868	0.0186087	1.21383	up
meta_716			PG(18:0/22:5(4Z,7Z,10Z,13Z,16Z));PG(18:0/22:5(7Z,10Z,13Z,16Z,19Z));PG(18:1(11Z)/22:4(7Z,10Z,13Z,16Z));PG(18:1(9Z)/22:4(7Z,10Z,13Z,16Z));	6.38488508384136;6.38488508384136;6.38488508384136;6.38488508384136;	MS1 mz matched	823.56	76.618	0.00359832	0.00314631	0.0034591	0.00196801	0.00205953	0.00108296	0.00350959	0.00308223	0.00330314	1.9362	0.95323	0.0238849	1.20959	up
meta_717			PG(18:0/22:5(4Z,7Z,10Z,13Z,16Z));PG(18:0/22:5(7Z,10Z,13Z,16Z,19Z));PG(18:1(11Z)/22:4(7Z,10Z,13Z,16Z));PG(18:1(9Z)/22:4(7Z,10Z,13Z,16Z));	3.83393872689397;3.83393872689397;3.83393872689397;3.83393872689397;	MS1 mz matched	823.56	52.3675	0.000484605	0.000423909	0.000660962	0.00049537	0.000499622	0.000573401	0.000556818	0.000533962	0.000506293	1.01829	0.0261417	0.763972	0.212851	unchanged
meta_718			Vincristine;Vincristine;22-Oxovincaleukoblastine	-0.275529312059099;-0.275529312059099	MS1 mz matched	823.957	371.536	0.000256736	0.000209771	0.000198371	0.000200137	0.000236606	0.000211287	0.000270075	0.000111795	0.00016235	0.839807	-0.25187	0.538762	0.445278	unchanged
meta_719					Unmapped	827.92	370.872	0.000389024	0.000392157	0.000395394	0.000391056	0.000374194	0.000408063	0.000455718	0.000450381	0.000376396	1.09305	0.128365	0.289694	0.72715	unchanged
meta_720					Unmapped	835.937	371.296	0.000189053	0.000186169	0.000204771	0.000207676	0.000187096	0.000211714	0.000269385	0.000266257	0.000246849	1.2902	0.367599	0.00492011	1.23751	up
meta_721			Oxpocozole fumarate	19.1136	MS1 mz matched	837.338	187.524	0.000285855	0.000264275	0.000244019	0.000212102	0.000213304	0.00023186	0.000294093	0.00023753	0.000267764	1.21623	0.282418	0.0862467	1.05473	unchanged
meta_722			Monoammonium glycyrrhizite	-17.0354	MS1 mz matched	838.409	463.089	0.000490388	0.000436019	0.000360189	0.000281934	0.000157782	8.54e-05	0.000715215	0.000824444	0.000902882	4.65128	2.21763	0.00128877	1.27354	up
meta_723			PG(18:1(9Z)/22:5(7Z,10Z,13Z,16Z,19Z));PG(18:1(9Z)/22:5(4Z,7Z,10Z,13Z,16Z));PG(18:1(11Z)/22:5(4Z,7Z,10Z,13Z,16Z));PG(18:0/22:6(4Z,7Z,10Z,13Z,16Z,19Z));PG(18:2(9Z,12Z)/22:4(7Z,10Z,13Z,16Z));PG(18:1(11Z)/22:5(7Z,10Z,13Z,16Z,19Z));	10.837999656564;10.837999656564;10.837999656564;10.837999656564;10.837999656564;10.837999656564;	MS1 mz matched	838.559	134.381	0.000331205	0.00032711	0.00039203	0.000343787	0.00038986	0.000286514	0.000262512	0.000235098	0.000252558	0.735342	-0.443512	0.0860892	1.08164	unchanged
meta_724			PG(18:0/22:5(4Z,7Z,10Z,13Z,16Z));PG(18:0/22:5(7Z,10Z,13Z,16Z,19Z));PG(18:1(11Z)/22:4(7Z,10Z,13Z,16Z));PG(18:1(9Z)/22:4(7Z,10Z,13Z,16Z));	5.17211226037698;5.17211226037698;5.17211226037698;5.17211226037698;	MS1 mz matched	840.575	134.043	0.00238233	0.00263138	0.00273356	0.00115917	0.00145782	0.00102065	0.00197483	0.00192556	0.00218098	1.67179	0.741393	0.00972559	1.22999	up
meta_725			PG(18:0/22:5(4Z,7Z,10Z,13Z,16Z));PG(18:0/22:5(7Z,10Z,13Z,16Z,19Z));PG(18:1(11Z)/22:4(7Z,10Z,13Z,16Z));PG(18:1(9Z)/22:4(7Z,10Z,13Z,16Z));	5.17211226037698;5.17211226037698;5.17211226037698;5.17211226037698;	MS1 mz matched	840.575	111.647	0.00903791	0.00507382	0.00886134	0.00572246	0.00390873	0.00233818	0.00558593	0.00621201	0.00862578	1.70633	0.770898	0.104811	0.947751	unchanged
meta_726			TG(14:1(9Z)/18:4(6Z,9Z,12Z,15Z)/20:5(5Z,8Z,11Z,14Z,17Z));TG(14:1(9Z)/20:5(5Z,8Z,11Z,14Z,17Z)/18:4(6Z,9Z,12Z,15Z));TG(18:4(6Z,9Z,12Z,15Z)/14:1(9Z)/20:5(5Z,8Z,11Z,14Z,17Z));C-1027 Chromophore;C-1027	-12.6887345501821;-12.6887345501821;-12.6887345501821;19.4487789131311	MS1 mz matched	842.25	396.663	2.47e-05	2.65e-05	3.78e-05	4.91e-05	6.07e-05	6.94e-05	1.17e-05	8.14e-06	1.01e-05	0.167098	-2.58123	0.0117969	1.27591	down
meta_727					Unmapped	844.962	371.315	0.00209446	0.00213447	0.00169997	0.00205116	0.0020407	0.00188951	0.00243805	0.00263721	0.00222088	1.21981	0.286655	0.050882	1.12635	unchanged
meta_728			Tubulysin B	7.71615	MS1 mz matched	845.463	371.497	0.000236882	0.00021997	0.000221658	0.00024155	0.00020311	0.000252009	0.000285438	0.000302562	0.000226033	1.16846	0.224613	0.240233	0.760914	unchanged
meta_729					Unmapped	847.561	132.708	0.000519243	0.00042956	0.000415507	0.000354011	0.000371632	0.000275806	0.00033766	0.000373045	0.000372598	1.08173	0.113347	0.460908	0.51777	unchanged
meta_730	2-Oleoyl-1-stearoyl-sn-glycero-3-phosphoserine	0.9162			MS2 reverse	848.565	132.258	0.000390544	0.000348586	0.000299627	0.00135692	0.000552	0.000424733	0.000201504	0.000213627	0.0002037	0.265177	-1.91497	0.189231	0.917944	unchanged
meta_731					Unmapped	849.399	463.089	3.65e-05	3.05e-05	2.83e-05	2.21e-05	1.38e-05	8.03e-06	5.15e-05	6.49e-05	6.11e-05	4.04212	2.01511	0.00145554	1.27101	up
meta_732			Malomoyl-CoA	-1.75933	MS1 mz matched	851.591	73.316	0.00145341	0.00113963	0.000791493	0.000410732	0.000404534	0.000242691	0.000684072	0.000844788	0.00101055	2.4003	1.26321	0.0173043	1.19961	up
meta_733			Malomoyl-CoA	-2.93222	MS1 mz matched	851.59	131.911	0.000668099	0.00061307	0.000487503	0.00023686	0.000249865	0.000194804	0.000493809	0.000481875	0.000676251	2.42387	1.27731	0.029098	1.21689	up
meta_734					Unmapped	856.942	371.528	0.000495267	0.00047042	0.000436828	0.000344796	0.000463027	0.000450967	0.000535272	0.000570204	0.000516848	1.2888	0.366025	0.0677891	1.08926	unchanged
meta_735					Unmapped	858.435	371.753	0.000198006	0.000161785	0.000185394	0.000153838	0.000152084	0.000161428	0.000179432	0.000192552	0.000184344	1.19039	0.251434	0.00440331	1.24893	up
meta_736					Unmapped	858.465	55.575	0.000322347	0.000305313	0.000347018	0.000357393	0.000440843	0.000325469	0.00017827	0.000193836	0.000259446	0.562026	-0.831292	0.0215185	1.1661	down
meta_737					Unmapped	860.48	54.967	0.0020123	0.00176177	0.00222705	0.0015708	0.00147341	0.00125078	0.000948993	0.000959461	0.00111348	0.703597	-0.507178	0.0273078	1.16847	down
meta_738					Unmapped	860.993	371.321	0.000787242	0.000715138	0.000831855	0.000701841	0.000714291	0.000861395	0.000969901	0.000902272	0.000879459	1.20817	0.272819	0.0711404	1.05853	unchanged
meta_739					Unmapped	861.268	371.497	2.43e-05	3.86e-05	3.99e-05	3.03e-05	2.93e-05	4.26e-05	5.54e-05	5.55e-05	4.83e-05	1.5573	0.639049	0.0277678	1.16737	up
meta_740			PG(18:0/22:5(4Z,7Z,10Z,13Z,16Z));PG(18:0/22:5(7Z,10Z,13Z,16Z,19Z));PG(18:1(11Z)/22:4(7Z,10Z,13Z,16Z));PG(18:1(9Z)/22:4(7Z,10Z,13Z,16Z));	5.17211226037698;5.17211226037698;5.17211226037698;5.17211226037698;	MS1 mz matched	864.575	132.708	0.000607485	0.00058288	0.00066714	0.000458478	0.000550754	0.000389534	0.00044121	0.000444511	0.000413834	0.929073	-0.106137	0.554813	0.430423	unchanged
meta_741			Malomoyl-CoA	-2.93222	MS1 mz matched	868.605	132.005	0.000761928	0.000745498	0.000726765	0.000337145	0.000385445	0.000290737	0.000811611	0.000582123	0.000643083	2.01003	1.00722	0.0255702	1.20425	up
meta_742			3'-p-Hydroxypaclitaxel;	20.8788195959014;	MS1 mz matched	868.924	370.872	0.0012484	0.00115482	0.00112253	0.00103164	0.000990274	0.00107579	0.00124737	0.00127991	0.0011459	1.18577	0.24583	0.0223506	1.17742	up
meta_743			X-206	20.1018	MS1 mz matched	869.583	371.192	8.4e-05	8.48e-05	7.97e-05	5.5e-05	7.71e-05	7.96e-05	0.000103549	7.61e-05	7.3e-05	1.19334	0.255009	0.337455	0.630974	unchanged
meta_744			Sarsasapogenin 3-[4''-glucosyl-6''-arabinosylglucoside];Sarsasapogenin 3-O-[beta-D-Glucopyranosyl-(1-&gt;2)-[beta-D-xylopyranosyl-(1-&gt;4)]-beta-D-glucopyranoside];Schidigerasaponin D1;Capsicoside C2;Smilagenin 3-[2''-glucosyl-6''-arabinosylglucoside];	-9.50709383829544;-9.50709383829544;-9.50709383829544;-9.50709383829544;-9.50709383829544;	MS1 mz matched	872.01	189.92	0.000183674	0.00011214	0.00017389	0.000111679	0.000124718	9.84e-05	0.000135438	0.00015768	0.000144331	1.30668	0.385901	0.027636	1.13305	up
meta_745					Unmapped	874.096	286.432	1.67e-05	1.57e-05	1.63e-05	2.85e-05	2.87e-05	3.29e-05	3.03e-05	2.34e-05	1.96e-05	0.814289	-0.296386	0.210646	0.823895	unchanged
meta_746					Unmapped	876.935	371.427	0.000187364	0.000166214	0.000141551	0.000143292	0.000165053	0.000198529	0.000283143	0.000208277	0.000159122	1.28344	0.360013	0.318488	0.681614	unchanged
meta_747			Sch 59884	9.80566	MS1 mz matched	882.882	368.443	0.000115369	0.000116187	0.000127844	9.12e-05	9.56e-05	9.86e-05	0.0001063	0.000105034	0.000106161	1.11265	0.153996	0.0344102	1.21449	up
meta_748					Unmapped	884.481	54.94	0.000740874	0.000423748	0.000724407	0.000559164	0.000714372	0.000484842	0.000528142	0.000251842	0.000280386	0.603038	-0.729678	0.108075	0.950239	unchanged
meta_749					Unmapped	884.955	371.208	0.000992612	0.000999226	0.000925883	0.000942418	0.00100329	0.00102061	0.00120265	0.00105317	0.00107809	1.12393	0.168546	0.100046	1.00119	unchanged
meta_750			Tritriacontyl octacosanoate;4-Hydroxybenzoyl-CoA;3-Hydroxybenzoyl-CoA;2-Hydroxybenzoyl-CoA;Salicoyl-CoA	4.28111032181253;-17.5747003625677;-17.5747003625677;-17.5747003625677	MS1 mz matched	886.616	68.067	7.98e-05	0.000109076	0.000133607	0.000206418	0.000234075	0.000295502	6.04e-05	6.78e-05	6.7e-05	0.26523	-1.91469	0.0199837	1.25906	down
meta_751			6a, 3'-p-Dihydroxypaclitaxel;	-2.60176973005093;	MS1 mz matched	888.269	371.688	7.34e-05	4.97e-05	6.27e-05	6.47e-05	7.66e-05	7.3e-05	9.26e-05	8.21e-05	8.17e-05	1.19572	0.257879	0.0495592	1.06606	up
meta_752					Unmapped	892.884	369.786	0.000383447	0.000340237	0.000375476	0.000307611	0.000309201	0.000348902	0.000373398	0.00035328	0.000369828	1.13544	0.183247	0.0660054	1.08455	unchanged
meta_753					Unmapped	896.255	371.808	7.93e-05	9.11e-05	6.47e-05	9.85e-05	6.7e-05	7.28e-05	7.87e-05	8.48e-05	8.48e-05	1.04236	0.0598522	0.763635	0.220418	unchanged
meta_754					Unmapped	900.914	370.514	0.000249667	0.000237127	0.000177463	0.000212241	0.000190247	0.000198849	0.000240067	0.000271741	0.000221069	1.21875	0.285398	0.0804855	1.058	unchanged
meta_755			TG(18:4(6Z,9Z,12Z,15Z)/18:4(6Z,9Z,12Z,15Z)/o-18:0);TG(18:4(6Z,9Z,12Z,15Z)/o-18:0/18:4(6Z,9Z,12Z,15Z));	21.9418133295362;21.9418133295362;	MS1 mz matched	901.413	370.868	0.000116542	0.000105279	0.000108209	9.54e-05	9.39e-05	9.86e-05	8.87e-05	0.000105629	0.000109686	1.05587	0.0784359	0.494257	0.494549	unchanged
meta_756					Unmapped	903.004	371.644	0.00135172	0.00118243	0.00125283	0.0012509	0.00124869	0.00133629	0.00165291	0.00156806	0.00135311	1.19245	0.253924	0.0986615	1.0445	unchanged
meta_757			Cyanidin 3-O-(2"-xylosyl-6"-(6"'-caffeoyl-glucosyl)-galactoside);	11.7104377257316;	MS1 mz matched	904.246	371.389	7.49e-05	9.78e-05	8.14e-05	7.23e-05	7.68e-05	7.41e-05	9.88e-05	7.7e-05	7.78e-05	1.13602	0.183989	0.29122	0.750355	unchanged
meta_758			Sarsasapogenin 3-[4''-glucosyl-6''-arabinosylglucoside];Sarsasapogenin 3-O-[beta-D-Glucopyranosyl-(1-&gt;2)-[beta-D-xylopyranosyl-(1-&gt;4)]-beta-D-glucopyranoside];Schidigerasaponin D1;Capsicoside C2;Smilagenin 3-[2''-glucosyl-6''-arabinosylglucoside];	-9.50709383829544;-9.50709383829544;-9.50709383829544;-9.50709383829544;-9.50709383829544;	MS1 mz matched	908.009	193.048	9.38e-05	9.76e-05	0.000111402	6.73e-05	8.18e-05	7.35e-05	8.08e-05	0.000100907	4.83e-05	1.03314	0.0470355	0.889539	0.101928	unchanged
meta_759					Unmapped	910.616	67.999	0.000303382	0.000256789	0.00033188	0.000582099	0.000583846	0.00036647	0.000127261	9.86e-05	0.000146808	0.243166	-2.03998	0.0293347	1.22675	down
meta_760			PIP(16:2(9Z,12Z)/18:0);PIP(18:1(9Z)/16:1(9Z));PIP(16:1(9Z)/18:1(9Z));PIP(18:0/16:2(9Z,12Z));PIP(16:1(9Z)/18:1(11Z));PIP(18:1(11Z)/16:1(9Z));PIP(16:0/18:2(9Z,12Z));PIP(18:2(9Z,12Z)/16:0);	-18.32776785004;-18.32776785004;-18.32776785004;-18.32776785004;-18.32776785004;-18.32776785004;-18.32776785004;-18.32776785004;	MS1 mz matched	913.475	288.127	4.75e-05	3.45e-05	4.04e-05	3.49e-05	2.26e-05	2.23e-05	5.2e-05	3.77e-05	5.13e-05	1.76906	0.822983	0.0312128	1.11992	up
meta_761			Sarsasapogenin 3-[4''-glucosyl-6''-arabinosylglucoside];Sarsasapogenin 3-O-[beta-D-Glucopyranosyl-(1-&gt;2)-[beta-D-xylopyranosyl-(1-&gt;4)]-beta-D-glucopyranoside];Schidigerasaponin D1;Capsicoside C2;Smilagenin 3-[2''-glucosyl-6''-arabinosylglucoside];	-9.50709383829544;-9.50709383829544;-9.50709383829544;-9.50709383829544;-9.50709383829544;	MS1 mz matched	925.012	192.421	8.81e-05	9.45e-05	9.48e-05	9.4e-05	8.7e-05	0.000133679	0.000100751	0.000112122	9.58e-05	0.980758	-0.0280303	0.905275	0.085346	unchanged
meta_762					Unmapped	929.928	370.882	0.000170769	0.000131685	0.000125494	0.00010472	0.000106328	0.00012529	0.000170334	0.000138559	0.000118504	1.27073	0.345662	0.171284	0.890146	unchanged
meta_763					Unmapped	931.41	458.887	7.87e-06	7.83e-06	1.17e-05	2.8e-05	2.02e-05	2.59e-05	3.94e-06	9.95e-07	3.51e-06	0.113911	-3.13402	0.00541513	1.27871	down
meta_764			N-Acetyl-D-glucosaminyl-N-acetylmuramoyl-L-Ala-D-glutamyl-6-carboxy-L-lysyl-D-alanine	-4.16056	MS1 mz matched	938.388	56.864	0.000112795	9.28e-05	0.000110816	0.000128509	0.000142109	0.000136958	8.3e-05	9.06e-05	8.11e-05	0.624973	-0.678133	0.000761172	1.28855	down
meta_765					Unmapped	938.946	371.767	0.000414865	0.000307666	0.00033034	0.000335655	0.000350585	0.000342557	0.000431141	0.000472742	0.000379119	1.24709	0.318565	0.0852586	1.10195	unchanged
meta_766					Unmapped	940.404	56.855	0.000495584	0.000463566	0.000533538	0.000430675	0.000388934	0.000345273	0.000399512	0.000356487	0.000428137	1.01653	0.0236495	0.852329	0.129217	unchanged
meta_767					Unmapped	940.605	131.696	7.58e-05	0.000118226	7.67e-05	0.000175589	0.00018074	0.00013472	2.63e-05	2.73e-05	3.14e-05	0.173278	-2.52884	0.0106922	1.28268	down
meta_768					Unmapped	942.996	371.478	0.000243268	0.000234878	0.000198984	0.000217046	0.000200367	0.000232497	0.000273096	0.000295296	0.000226546	1.22315	0.290599	0.124766	0.965689	unchanged
meta_769			TG(18:0/20:1(11Z)/20:0);TG(20:0/22:0/16:1(9Z));TG(16:0/20:1(11Z)/22:0);TG(22:0/14:0/22:1(13Z));TG(24:0/16:0/18:1(9Z));TG(20:0/18:1(9Z)/20:0);TG(16:0/18:0/24:1(15Z));TG(20:0/18:1(11Z)/20:0);TG(22:0/14:1(9Z)/22:0);TG(16:0/18:1(11Z)/24:0);TG(22:0/18:0/18:1(11Z));TG(18:0/20:0/20:1(11Z))[iso6];TG(14:0/24:0/20:1(11Z));TG(14:0/20:0/24:1(15Z));TG(22:0/22:0/14:1(9Z));TG(20:0/20:0/18:1(11Z));TG(18:0/18:1(1…	10.4698742060647;10.4698742060647;10.4698742060647;10.4698742060647;10.4698742060647;10.4698742060647;10.4698742060647;10.4698742060647;10.4698742060647;10.4698742060647;10.4698742060647;10.4698742060647;10.4698742060647;10.4698742060647;10.4698742060647;10.4698742060647;10.4698742060647;10.4698742060647;10.4698742060647;10.4698742060647;10.4698742060647;10.4698742060647;10.4698742060647;10.46987…	MS1 mz matched	944.58	89.226	0.000224257	0.000187113	0.00013465	7.92e-05	0.000139292	8.43e-05	0.000210004	0.000152639	4.88e-05	1.35875	0.442285	0.534552	0.440333	unchanged
meta_770					Unmapped	944.635	130.994	0.00011597	9.88e-05	9.68e-05	0.000122747	0.000150816	0.000110794	3.6e-05	3.83e-05	2.59e-05	0.260677	-1.93967	0.00972056	1.26915	down
meta_771			Leucokinin I	-10.0905	MS1 mz matched	950.927	371.265	0.000914022	0.000749266	0.000676461	0.000785421	0.000815311	0.000875326	0.000990788	0.00103856	0.000844289	1.16057	0.214833	0.137718	0.943576	unchanged
meta_772			Glycerol 2-(9Z,12Z-octadecadienoate) 1-hexadecanoate 3-O-[alpha-D-galactopyranosyl-(1-&gt;6)-beta-D-galactopyranoside];	-2.53335018963615;	MS1 mz matched	951.588	371.626	9.76e-05	6.26e-05	8.03e-05	7.96e-05	6.77e-05	7.15e-05	9.23e-05	7.13e-05	7.86e-05	1.10692	0.146549	0.346848	0.634075	unchanged
meta_773					Unmapped	955.617	133.567	0.000104007	6.5e-05	8.66e-05	5.25e-05	5.85e-05	6.16e-05	4.71e-05	6.35e-05	6.57e-05	1.02172	0.0309975	0.859942	0.125269	unchanged
meta_774			PC(24:0/24:0);	22.2761603695077;	MS1 mz matched	957.485	59.4205	0.000161833	0.000188152	0.000116985	0.000141029	5.84e-05	0.00014493	0.000222621	0.000280238	0.000267321	2.23675	1.1614	0.0189119	1.18883	up
meta_775					Unmapped	958.93	371.36	0.000124899	0.000134523	0.000100512	0.000175522	0.000102497	0.000105952	0.000153484	0.00013112	0.000110594	1.02924	0.0415736	0.897844	0.0922001	unchanged
meta_776					Unmapped	961.046	371.767	0.000194763	0.000155022	0.000120728	0.000148686	0.000143144	0.00015402	0.00019497	0.000213452	0.000169163	1.29547	0.373474	0.0684772	1.12466	unchanged
meta_777					Unmapped	964.399	56.9585	0.000248516	0.000196844	0.000220383	0.000238095	0.000220121	0.000183396	0.000192987	0.000199643	0.000179645	0.891935	-0.16499	0.28566	0.733673	unchanged
meta_778			Guanosine pentaphosphate adenosine;	-19.8600977838013;	MS1 mz matched	966.957	371.289	0.000513261	0.000560433	0.000539057	0.000551062	0.000519819	0.000583549	0.000710451	0.0006611	0.000594826	1.18855	0.249205	0.0697849	1.0582	unchanged
meta_779			TG(22:6(4Z,7Z,10Z,13Z,16Z,19Z)/18:4(6Z,9Z,12Z,15Z)/22:6(4Z,7Z,10Z,13Z,16Z,19Z));TG(20:5(5Z,8Z,11Z,14Z,17Z)/22:6(4Z,7Z,10Z,13Z,16Z,19Z)/20:5(5Z,8Z,11Z,14Z,17Z));TG(20:5(5Z,8Z,11Z,14Z,17Z)/20:5(5Z,8Z,11Z,14Z,17Z)/22:6(4Z,7Z,10Z,13Z,16Z,19Z));TG(18:4(6Z,9Z,12Z,15Z)/22:6(4Z,7Z,10Z,13Z,16Z,19Z)/22:6(4Z,7Z,10Z,13Z,16Z,19Z));	-7.19129562836658;-7.19129562836658;-7.19129562836658;-7.19129562836658;	MS1 mz matched	970.431	57.0035	0.000372077	0.000347227	0.00029442	0.000217546	0.000246879	0.000169388	0.000268506	0.000290873	0.000301933	1.35894	0.442477	0.0613152	1.09961	unchanged
meta_780					Unmapped	975.881	370.413	0.000173831	0.000135005	0.000153965	0.000133133	0.000153014	0.000137018	0.000151827	0.000154928	0.000141402	1.05906	0.0827814	0.327564	0.648059	unchanged
meta_781					Unmapped	978.017	192.166	0.000319906	0.000195631	0.000193457	0.000245726	0.000145706	0.000188567	0.000204539	0.000296944	0.000187098	1.18721	0.24758	0.464914	0.492795	unchanged
meta_782					Unmapped	978.261	371.808	9.38e-05	7.4e-05	6.33e-05	7.61e-05	7.28e-05	8.32e-05	0.000102916	0.000110705	9.57e-05	1.33306	0.414743	0.0107646	1.2137	up
meta_783			Notoginsenoside R6;Majoroside F1;Ginsenoside M6a;Majoroside F6;Notoginsenoside M;Vinaginsenoside R24;Vinaginsenoside R4;Notoginsenoside N;	23.8634030352481;23.8634030352481;23.8634030352481;23.8634030352481;23.8634030352481;23.8634030352481;23.8634030352481;23.8634030352481;	MS1 mz matched	978.593	371.74	7.32e-05	5.36e-05	5.08e-05	5.44e-05	5.68e-05	6.13e-05	6.86e-05	7.19e-05	5.98e-05	1.16162	0.216143	0.1067	0.980354	unchanged
meta_784			TG(24:0/o-18:0/20:3n6);TG(24:0/o-18:0/20:3(5Z,8Z,11Z));TG(22:1(13Z)/o-18:0/22:2(13Z,16Z));TG(22:2(13Z,16Z)/22:1(13Z)/o-18:0);TG(20:3n6/24:0/o-18:0);TG(24:0/20:3(5Z,8Z,11Z)/o-18:0);TG(24:0/20:3n6/o-18:0);TG(20:3(5Z,8Z,11Z)/24:0/o-18:0);TG(22:1(13Z)/22:2(13Z,16Z)/o-18:0);	14.4860852497178;14.4860852497178;14.4860852497178;14.4860852497178;14.4860852497178;14.4860852497178;14.4860852497178;14.4860852497178;14.4860852497178;	MS1 mz matched	982.675	193.069	0.000191895	0.00027374	0.000152825	0.000146666	0.00015241	0.000160016	0.000182199	0.000176568	0.000163904	1.13849	0.18712	0.0383191	1.11211	up
meta_785					Unmapped	982.916	371.429	0.0002052	0.000170228	0.000180687	0.000181685	0.000192919	0.000167442	0.000222872	0.000196842	0.000197419	1.13852	0.187165	0.0929328	0.973471	unchanged
meta_786					Unmapped	985.007	371.55	0.000805366	0.000705291	0.000729405	0.000744295	0.000738706	0.000744547	0.000919808	0.000983434	0.000799088	1.21314	0.278748	0.0993781	1.08382	unchanged
meta_787			TG(20:0/22:5(4Z,7Z,10Z,13Z,16Z)/20:3(5Z,8Z,11Z));TG(24:1(15Z)/20:3n6/18:4(6Z,9Z,12Z,15Z));TG(22:2(13Z,16Z)/18:1(9Z)/22:5(4Z,7Z,10Z,13Z,16Z));TG(20:3(5Z,8Z,11Z)/22:2(13Z,16Z)/20:3n6);TG(20:4(5Z,8Z,11Z,14Z)/24:1(15Z)/18:3(9Z,12Z,15Z));TG(22:0/18:3(6Z,9Z,12Z)/22:5(4Z,7Z,10Z,13Z,16Z));TG(22:0/20:3n6/20:5(5Z,8Z,11Z,14Z,17Z));TG(18:4(6Z,9Z,12Z,15Z)/24:0/20:4(8Z,11Z,14Z,17Z));TG(20:1(11Z)/22:4(7Z,10Z,13…	14.5323048511876;14.5323048511876;14.5323048511876;14.5323048511876;14.5323048511876;14.5323048511876;14.5323048511876;14.5323048511876;14.5323048511876;14.5323048511876;14.5323048511876;14.5323048511876;14.5323048511876;14.5323048511876;14.5323048511876;14.5323048511876;14.5323048511876;14.5323048511876;14.5323048511876;14.5323048511876;14.5323048511876;14.5323048511876;14.5323048511876;14.53230…	MS1 mz matched	986.58	371.5	6.21e-05	4.6e-05	3.7e-05	5.81e-05	5.84e-05	4.53e-05	9.16e-05	6e-05	7.21e-05	1.38256	0.467338	0.140205	0.935113	unchanged
meta_788					Unmapped	991.927	371.497	0.000286489	0.000288916	0.000256599	0.00022306	0.000261458	0.000281334	0.000347014	0.00033575	0.000288809	1.26862	0.343256	0.0501156	1.0652	unchanged
meta_789					Unmapped	995.889	369.972	0.000136322	0.000152111	0.000132093	0.000112246	0.000111365	0.000106632	0.000155356	0.00014088	0.000124851	1.27508	0.350587	0.0700798	1.12916	unchanged
meta_790					Unmapped	997.108	193.27	1.93e-05	2.08e-05	2.28e-05	1.2e-05	1.59e-05	2.24e-05	2.2e-05	2.38e-05	1.59e-05	1.22756	0.295797	0.380742	0.583279	unchanged
meta_791					Unmapped	999.941	371.628	8.45e-05	8.46e-05	6.39e-05	8.14e-05	7.08e-05	8.47e-05	0.00010036	7.48e-05	8.38e-05	1.09278	0.128007	0.453524	0.516102	unchanged
meta_792			TG(22:0/22:0/o-18:0);TG(20:0/24:0/o-18:0);TG(20:0/o-18:0/24:0);TG(24:0/20:0/o-18:0);TG(22:0/o-18:0/22:0);	7.90999842092593;7.90999842092593;7.90999842092593;7.90999842092593;7.90999842092593;	MS1 mz matched	1009.97	371.532	0.000263948	0.000245393	0.000255291	0.000246727	0.000273804	0.000268426	0.000345273	0.00034031	0.000297105	1.24555	0.316787	0.0325072	1.15566	up
meta_793			TG(20:4(5Z,8Z,11Z,14Z)/24:1(15Z)/20:5(5Z,8Z,11Z,14Z,17Z));TG(24:0/18:4(6Z,9Z,12Z,15Z)/22:6(4Z,7Z,10Z,13Z,16Z,19Z));TG(22:4(7Z,10Z,13Z,16Z)/22:2(13Z,16Z)/20:4(8Z,11Z,14Z,17Z));TG(22:1(13Z)/22:5(4Z,7Z,10Z,13Z,16Z)/20:4(8Z,11Z,14Z,17Z));TG(24:1(15Z)/20:4(5Z,8Z,11Z,14Z)/20:5(5Z,8Z,11Z,14Z,17Z));TG(20:1(11Z)/22:5(4Z,7Z,10Z,13Z,16Z)/22:4(7Z,10Z,13Z,16Z));TG(20:5(5Z,8Z,11Z,14Z,17Z)/24:0/20:5(5Z,8Z,11Z,1…	1.38791860360879;1.38791860360879;1.38791860360879;1.38791860360879;1.38791860360879;1.38791860360879;1.38791860360879;1.38791860360879;1.38791860360879;1.38791860360879;1.38791860360879;1.38791860360879;1.38791860360879;1.38791860360879;1.38791860360879;1.38791860360879;1.38791860360879;1.38791860360879;1.38791860360879;1.38791860360879;1.38791860360879;1.38791860360879;1.38791860360879;1.387918…	MS1 mz matched	1010.59	67.942	8.71e-05	8.56e-05	5.69e-05	0.000100194	9.3e-05	7.02e-05	9.05e-05	7.32e-05	6.13e-05	0.854356	-0.22709	0.361365	0.600426	unchanged
meta_794					Unmapped	1010.95	60.164	5.01e-05	4.77e-05	3.38e-05	2.39e-05	3.14e-05	5.96e-05	9.21e-05	0.000102572	9.41e-05	2.512	1.32884	0.025719	1.22223	up
meta_795			TG(24:0/15:0/24:1(15Z));TG(15:0/24:0/24:1(15Z));TG(15:0/24:1(15Z)/24:0);	-2.95361931581285;-2.95361931581285;-2.95361931581285;	MS1 mz matched	1014.68	193.063	0.000262815	0.000270328	0.000160469	0.000157125	0.000163648	0.000167056	0.000204737	0.000213426	0.000271607	1.41396	0.499739	0.082336	1.10973	unchanged
meta_796					Unmapped	1016.88	370.388	0.000102301	0.000104594	0.000126256	9.95e-05	0.000109604	0.000103719	0.000126087	6.13e-05	4.89e-05	0.755466	-0.404561	0.398397	0.612422	unchanged
meta_797					Unmapped	1019.61	180.824	6.7e-05	5.29e-05	5.23e-05	3.96e-05	8e-05	5.83e-05	4.88e-05	4.81e-05	2.35e-05	0.677228	-0.562286	0.2596	0.728562	unchanged
meta_798			Notoginsenoside R6;Majoroside F1;Ginsenoside M6a;Majoroside F6;Notoginsenoside M;Vinaginsenoside R24;Vinaginsenoside R4;Notoginsenoside N;	23.8634030352481;23.8634030352481;23.8634030352481;23.8634030352481;23.8634030352481;23.8634030352481;23.8634030352481;23.8634030352481;	MS1 mz matched	1021.57	371.528	4.83e-05	6.53e-05	4.68e-05	3.28e-05	4.24e-05	0.000126284	0.000113332	0.000113938	4.3e-05	1.34157	0.42392	0.579182	0.38132	unchanged
meta_799					Unmapped	1022.93	371.528	0.000191551	0.000136857	0.000134018	0.000126833	0.000128468	0.000152921	0.000189947	0.000136508	0.000142959	1.1499	0.201507	0.359477	0.625727	unchanged
meta_800					Unmapped	1023.43	371.565	0.000100996	6.75e-05	7.72e-05	8.43e-05	7.5e-05	6.6e-05	3.69e-05	0.000105616	8.71e-05	1.01939	0.0277008	0.950835	0.0442526	unchanged
meta_801					Unmapped	1025.63	180.077	0.000928177	0.00101868	0.00106157	0.000944969	0.00102219	0.000933715	0.000515495	0.000541834	0.000749095	0.622717	-0.683351	0.0268626	1.20487	down
meta_802			TG(24:1(15Z)/22:5(4Z,7Z,10Z,13Z,16Z)/18:2(9Z,12Z));TG(18:2(9Z,12Z)/24:1(15Z)/22:5(4Z,7Z,10Z,13Z,16Z));TG(18:2(9Z,12Z)/24:0/22:6(4Z,7Z,10Z,13Z,16Z,19Z));TG(24:1(15Z)/22:5(7Z,10Z,13Z,16Z,19Z)/18:2(9Z,12Z));TG(24:0/20:2n6/22:6(4Z,7Z,10Z,13Z,16Z,19Z));TG(20:2n6/24:1(15Z)/22:5(7Z,10Z,13Z,16Z,19Z));TG(20:2n6/24:0/22:6(4Z,7Z,10Z,13Z,16Z,19Z));TG(24:0/22:6(4Z,7Z,10Z,13Z,16Z,19Z)/18:2(9Z,12Z));TG(24:0/18:…	-5.41755619502714;-5.41755619502714;-5.41755619502714;-5.41755619502714;-5.41755619502714;-5.41755619502714;-5.41755619502714;-5.41755619502714;-5.41755619502714;-5.41755619502714;-5.41755619502714;-5.41755619502714;-5.41755619502714;-5.41755619502714;-5.41755619502714;-5.41755619502714;-5.41755619502714;-5.41755619502714;	MS1 mz matched	1027.87	369.33	7.48e-05	0.000105099	6.78e-05	7.78e-05	7.26e-05	8.06e-05	8.57e-05	9.99e-05	7.37e-05	1.12277	0.167062	0.337545	0.674039	unchanged
meta_803					Unmapped	1032.93	371.483	0.000512935	0.000506245	0.000486751	0.000505091	0.000486525	0.000511565	0.000651198	0.000609237	0.000504695	1.17426	0.231757	0.179701	0.923123	unchanged
meta_804					Unmapped	1033.43	371.626	0.000172632	0.000110641	0.000128142	0.000108908	0.000112443	0.000112669	0.000175177	0.000162937	0.000124391	1.38466	0.469535	0.106554	1.0672	unchanged
meta_805					Unmapped	1034.35	190.777	0.000107122	8.27e-05	9.05e-05	4.82e-05	7.21e-05	6.45e-05	9.84e-05	0.000111215	0.000109442	1.72541	0.786939	0.0101547	1.23304	up
meta_806					Unmapped	1041.91	371.528	6.64e-05	5.83e-05	6.25e-05	5.54e-05	4.73e-05	6.76e-05	8.86e-05	8.1e-05	5.04e-05	1.29231	0.36995	0.295172	0.704158	unchanged
meta_807					Unmapped	1043.05	371.565	5.34e-05	5.46e-05	7.86e-05	6.54e-05	7.75e-05	6.74e-05	9.24e-05	0.000103115	7.3e-05	1.27706	0.352828	0.145369	0.934888	unchanged
meta_808			(S)-Hydroxyoctadecanoyl-CoA;	12.8837383357841;	MS1 mz matched	1047.39	370.69	8.79e-05	6.18e-05	6.91e-05	5.77e-05	8.52e-05	7.96e-05	6.95e-05	8.31e-05	9.15e-05	1.09706	0.133644	0.535366	0.422231	unchanged
meta_809					Unmapped	1047.62	180.041	6.85e-05	8.42e-05	8.4e-05	7.75e-05	9.03e-05	0.000102276	6.09e-05	7.47e-05	4.97e-05	0.686186	-0.543329	0.0496509	1.06523	down
meta_810					Unmapped	1048.87	369.995	0.00011018	9.65e-05	0.000122251	0.000103091	9.51e-05	0.00011247	0.000120061	0.000140093	0.000134404	1.26988	0.34469	0.0241085	1.14637	up
meta_811					Unmapped	1049.24	371.781	4.85e-05	5.66e-05	4.68e-05	3.38e-05	3.11e-05	2.73e-05	4.47e-05	4.23e-05	4.65e-05	1.44705	0.53311	0.00584318	1.24679	up
meta_812					Unmapped	1049.63	179.299	0.00121253	0.00118144	0.00110414	0.00113102	0.00122538	0.00108103	0.000854224	0.000826848	0.000935156	0.761099	-0.393844	0.00812427	1.22304	down
meta_813					Unmapped	1056.89	371.208	0.000220883	0.00018965	0.00016869	0.000165332	0.00018322	0.000164802	0.000209875	0.000204931	0.000210499	1.21808	0.284606	0.0187677	1.24281	up
meta_814			Quinupristin;Quinupristin	6.69621118582407;6.65705179538569	MS1 mz matched	1058.43	59.959	8.96e-05	0.000120304	6.46e-05	4.7e-05	4.66e-05	6.64e-05	0.000119671	0.000155927	0.00013062	2.5397	1.34466	0.00539597	1.25476	up
meta_815					Unmapped	1064.91	371.465	8.56e-05	8.87e-05	9.76e-05	8.38e-05	0.00011362	9.85e-05	9.58e-05	0.000115647	0.000135451	1.17228	0.229323	0.305512	0.668551	unchanged
meta_816					Unmapped	1066.42	368.763	2.08e-05	3.15e-05	1.97e-05	2.41e-05	2.57e-05	1.94e-05	2.6e-05	3.16e-05	8.81e-06	0.961096	-0.0572481	0.90979	0.0818133	unchanged
meta_817					Unmapped	1071.62	178.257	5.33e-05	5.39e-05	5.04e-05	7.63e-05	8.95e-05	6.77e-05	3.85e-05	2.26e-05	4.47e-05	0.453052	-1.14225	0.00959413	1.20639	down
meta_818					Unmapped	1073.63	178.054	0.00094397	0.000947557	0.000853219	0.000785877	0.00077266	0.000728651	0.00075464	0.000767348	0.000691596	0.967819	-0.047191	0.450694	0.508911	unchanged
meta_819					Unmapped	1073.93	371.532	0.000234562	0.000200239	0.000189263	0.000203579	0.000206909	0.000223601	0.000262436	0.000261491	0.000246792	1.21547	0.281518	0.00528505	1.23839	up
meta_820					Unmapped	1077.66	176.982	0.000610262	0.000517849	0.000499517	0.000466858	0.00046849	0.00043671	0.000369353	0.000426022	0.000431808	0.89441	-0.160992	0.120424	0.961971	unchanged
meta_821					Unmapped	1084.55	371.389	3.49e-05	2.32e-05	3.41e-05	2.71e-05	3.41e-05	4.18e-05	2.86e-05	2.88e-05	4.65e-05	1.0082	0.0117874	0.971179	0.0245446	unchanged
meta_822					Unmapped	1085.61	179.404	9.9e-05	0.000106451	0.000101591	0.000101437	0.000103244	0.00010294	0.000102722	8.3e-05	6.81e-05	0.825222	-0.277146	0.215391	0.872859	unchanged
meta_823					Unmapped	1088.88	370.868	0.000160291	0.000101283	0.000128162	0.000103768	0.000115947	0.000120352	0.000144977	0.000172296	0.000133362	1.32513	0.406137	0.0687277	1.08454	unchanged
meta_824					Unmapped	1090.85	368.646	6.29e-05	8.47e-05	6.93e-05	6.25e-05	6.87e-05	5.98e-05	7.55e-05	7.7e-05	7.1e-05	1.17081	0.227504	0.0334957	1.12983	up
meta_825					Unmapped	1091.97	371.647	0.000163634	0.000138932	0.000176013	0.000191772	0.00016893	0.000164952	0.000191853	0.000211835	0.00019104	1.13141	0.178118	0.10224	0.958282	unchanged
meta_826			Ganglioside GM3 (d18:0/12:0);	-23.8543788906602;	MS1 mz matched	1097.63	176.419	0.000396911	0.000353271	0.000355488	0.000290215	0.000312138	0.000313465	0.000323835	0.000293479	0.000269774	0.968629	-0.0459837	0.621204	0.347799	unchanged
meta_827					Unmapped	1097.89	371.26	0.000122729	0.000105754	0.000105102	0.000100292	0.000105733	0.00010569	0.000120069	0.000124	0.000111028	1.13917	0.187984	0.0457838	1.13203	up
meta_828			PIP3(18:0/18:1(9Z));PIP3(18:0/18:1(11Z));	-19.034438499935;-19.034438499935;	MS1 mz matched	1103.45	371.77	0.000112517	0.000104338	8.62e-05	0.000104825	9.13e-05	0.000102557	0.000137504	0.000115673	0.000111847	1.22206	0.289313	0.0910469	1.01768	unchanged
meta_829			Medinoside E;Araliasaponin V;Araloside G;Primulasaponin	7.56945018748808;7.56945018748808;7.56945018748808;7.60475826097447	MS1 mz matched	1103.57	371.847	6.52e-05	6.27e-05	5.14e-05	5.12e-05	6.61e-05	5.37e-05	4.99e-05	4.54e-05	4.98e-05	0.848046	-0.237785	0.192134	0.878259	unchanged
meta_830					Unmapped	1108.51	371.861	3.3e-05	2.68e-05	2.47e-05	4.44e-05	3.31e-05	3.99e-05	5.31e-05	5.24e-05	3.6e-05	1.20477	0.268759	0.298652	0.691168	unchanged
meta_831					Unmapped	1108.91	59.632	5.21e-05	5.55e-05	3.93e-05	4.21e-05	4.01e-05	4.39e-05	9.69e-05	0.000100078	0.000117524	2.49385	1.31838	0.00865437	1.28472	up
meta_832					Unmapped	1114.93	371.35	0.000323236	0.000295826	0.00024681	0.000281306	0.000259925	0.000283716	0.000343757	0.000349245	0.000271179	1.16878	0.225002	0.199806	0.869786	unchanged
meta_833			Mannosyl-inositol-phosphorylceramide;	6.89690815200526;	MS1 mz matched	1115.43	371.478	9.87e-05	0.000119194	9.66e-05	8.75e-05	9.42e-05	0.000113835	0.00012252	0.000126113	0.000112298	1.2211	0.288178	0.0915669	1.01604	unchanged
meta_834					Unmapped	1116.55	310.803	0.000101037	9.59e-05	9.21e-05	5.59e-05	4.79e-05	5.36e-05	9.6e-05	8.23e-05	9.44e-05	1.73183	0.792298	0.00375558	1.27117	up
meta_835					Unmapped	1117.65	175.377	4.14e-05	4.08e-05	2.79e-05	2.85e-05	4.31e-05	3.38e-05	2.79e-05	3.23e-05	3.57e-05	0.908893	-0.137817	0.555167	0.413207	unchanged
meta_836					Unmapped	1118.89	371.197	0.000120951	9e-05	9.57e-05	8.6e-05	7.55e-05	9.27e-05	0.000140671	0.000119563	9.84e-05	1.411	0.496717	0.0881325	1.04693	unchanged
meta_837					Unmapped	1119.99	371.776	5.9e-05	7.27e-05	6.81e-05	7.79e-05	6.36e-05	8.53e-05	0.000102771	9.36e-05	6e-05	1.12994	0.176246	0.547151	0.423401	unchanged
meta_838					Unmapped	1121.63	174.287	0.000214042	0.000227947	0.000209785	0.000142804	0.000145942	0.000131178	0.000213645	0.000203698	0.000181524	1.42613	0.512108	0.0123844	1.23795	up
meta_839					Unmapped	1124.64	174.525	0.000104347	0.000129575	0.000104637	8.94e-05	7.7e-05	8.77e-05	8.82e-05	0.000110859	9.06e-05	1.14001	0.189052	0.23999	0.771532	unchanged
meta_840			20-CoA-20-oxo-18R-hydroxyleucotriene B4;	-13.298638662576;	MS1 mz matched	1126.91	371.565	0.000126478	0.000107418	0.000115953	0.000124074	0.00012455	0.000101702	0.000158612	0.000140414	0.000124961	1.21027	0.275324	0.121088	0.927217	unchanged
meta_841					Unmapped	1134.95	469.563	0.000348937	0.000455775	0.000266106	0.000143351	8.61e-05	9.32e-05	0.000393945	0.000518525	0.000771978	5.22007	2.38407	0.051806	1.17479	unchanged
meta_842					Unmapped	1136.45	469.647	5.2e-05	7.61e-05	4.59e-05	2.16e-05	1.36e-05	1.18e-05	6.75e-05	7.47e-05	8.68e-05	4.86648	2.28288	0.00224323	1.28388	up
meta_843			20-CoA-20-oxo-18R-hydroxyleucotriene B4;	-13.298638662576;	MS1 mz matched	1143.95	371.74	0.000170554	0.000119921	0.000144325	0.000151211	0.000136436	0.000131012	0.000173697	0.000181961	0.000152743	1.21435	0.280188	0.0543371	1.07159	unchanged
meta_844					Unmapped	1145.94	469.654	4.05e-05	5.38e-05	3.28e-05	1.43e-05	1.09e-05	1.08e-05	4.6e-05	6.5e-05	7.29e-05	5.12025	2.35621	0.0233761	1.24676	up
meta_845					Unmapped	1157.38	59.6415	6.83e-05	6.57e-05	4.99e-05	6.44e-05	2.75e-05	6.46e-05	0.000106842	0.000119696	0.000114174	2.1774	1.12261	0.0295129	1.21034	up
meta_846					Unmapped	1158.24	371.579	4.53e-05	5.52e-05	5.96e-05	4.34e-05	3.66e-05	3.45e-05	3.74e-05	5.72e-05	4.21e-05	1.19333	0.25499	0.347498	0.644197	unchanged
meta_847					Unmapped	1158.9	371.429	0.000160952	0.000137707	0.000137586	0.000120773	0.000142461	0.000140847	0.000160842	0.000175271	0.000150785	1.20495	0.268976	0.0502351	1.06429	unchanged
meta_848					Unmapped	1169.89	371.528	0.000157557	0.000116799	0.000107396	0.000114643	0.000102852	9.94e-05	0.000141255	0.000144856	0.000120153	1.28191	0.358294	0.0397971	1.12425	up
meta_849			Ganglioside GA1 (d18:1/12:0);Tetrahexosylceramide (d18:1/12:0);	-7.42695525469675;-7.42695525469675;	MS1 mz matched	1170.39	371.365	7.75e-05	5.02e-05	4.95e-05	5.07e-05	4.96e-05	4.81e-05	7.77e-05	5.3e-05	7.46e-05	1.38352	0.468342	0.132826	1.01419	unchanged
meta_850					Unmapped	1173.98	371.762	0.000122146	7.7e-05	0.000124535	0.000104732	9.99e-05	0.000112844	0.000145609	0.000178416	9.17e-05	1.30943	0.388934	0.324157	0.708352	unchanged
meta_851			Gambieric acid C	-12.5156	MS1 mz matched	1183.67	180.542	4.38e-05	3.52e-05	2.52e-05	2.45e-05	2.78e-05	2.22e-05	9.74e-06	3.12e-05	2.17e-05	0.841744	-0.248546	0.596436	0.384571	unchanged
meta_852					Unmapped	1185.57	371.74	4.86e-05	4.17e-05	2.71e-05	7.16e-05	4.24e-05	3.89e-05	5.48e-05	5.75e-05	4.88e-05	1.05377	0.075562	0.819298	0.167244	unchanged
meta_853			TG(24:1(15Z)/24:0/24:1(15Z));TG(24:0/24:1(15Z)/24:1(15Z));	-23.159389939532;-23.159389939532;	MS1 mz matched	1198.92	371.677	0.000126934	0.000118077	0.000101089	9.78e-05	9.2e-05	0.000108659	0.000112063	0.000126971	0.000120647	1.20522	0.269302	0.0358717	1.10598	up
