# Supplementary material for: Metabolomic Profiling of Female Mink Serum during Early to Mid-Pregnancy to Reveal Metabolite Changes
Source: Genes (Basel). 2023 Sep 4;14(9):1759. doi: 10.3390/genes14091759 (PMC10531253; doi:10.3390/genes14091759)
Supplement: Supplementary file 1 [file genes-14-01759-s001.zip › supplementary file-5B-pos-D1vsD29.xlsx]

## Sheet: supplementary file-9B-pos-D1vsD
#ID	MS2 name	MS2 score	MS1 name	MS1 ppm	type	mzmed	rtmed	QC01pos.QC01	QC02pos.QC02	QC03pos.QC03	D1.1pos.D1.1	D1.2pos.D1.2	D1.3pos.D1.3	D29.1pos.D29.1	D29.2pos.D29.2	D29.3pos.D29.3	Fold_change	log2FC	P_value	VIP	regulated
meta_1	2-Amino-2-methyl-1,3-propanediol	0.8184			MS2 reverse	70.0661	302.526	0.000494355	0.000516325	0.000478181	0.000278342	0.000622115	0.000747385	0.000544834	0.000554245	0.000375411	0.894801	-0.160361	0.731678	0.272125	unchanged
meta_2	Pyrrolidine	0.6207			MS2 reverse	72.0817	289.346	0.000175655	0.000180695	0.000197487	0.000312887	0.000273648	0.000341854	0.000224235	0.000178469	0.000105507	0.547411	-0.869303	0.03553	1.26235	down
meta_3	Trimethylamine N-oxide	0.9805			MS2 forward	76.0768	318.135	0.00175614	0.00180415	0.00173902	0.00202685	0.00150978	0.0020256	0.00248074	0.00233829	0.00201076	1.22789	0.296179	0.132042	1.00206	unchanged
meta_4	DL-2,4-Diaminobutyric acid	0.8894			MS2 reverse	83.0604	330.156	9.53e-05	5.96e-05	8.57e-05	8.99e-05	2.83e-05	3.47e-05	0.000148484	0.000227325	0.000192907	3.71979	1.89522	0.0105098	1.33203	up
meta_5	L-Threonine	0.8085			MS2 forward	84.0449	359.763	7.35e-05	7.24e-05	6.94e-05	9e-05	7.21e-05	8.62e-05	8.07e-05	0.000107437	8.5e-05	1.10001	0.137512	0.457805	0.557517	unchanged
meta_6	L-Alanine	0.9962			MS2 forward	90.055	337.416	0.000284297	0.000267697	0.000223509	0.000287187	0.000314432	0.000340164	0.000247263	0.000231815	0.000228704	0.751535	-0.412088	0.0249653	1.34029	down
meta_7	Choline	0.6232			MS2 forward	104.107	277.997	0.0118261	0.00987506	0.00984631	0.0151269	0.0118649	0.0122997	0.00803924	0.0127225	0.0144892	0.897165	-0.156555	0.579679	0.431351	unchanged
meta_8			Dimethylarsinous acid;Dimethylarsinous acid	-8.19685568619793;-8.19685568619793	MS1 mz matched	104.992	370.718	0.00129808	0.00152688	0.00141193	0.00174545	0.00158936	0.00184413	0.00177524	0.00186777	0.00145664	0.984691	-0.0222576	0.866065	0.131992	unchanged
meta_9	Cytosine	0.976			MS2 forward	112.05	202.91	0.000417634	0.000392785	0.00040285	0.000375581	0.000365367	0.00049351	0.000484535	0.000469074	0.000398604	1.09539	0.131446	0.474196	0.539072	unchanged
meta_10	Creatinine	0.9959			MS2 forward	114.066	167.083	0.000787852	0.000996148	0.00101636	0.00109004	0.00143025	0.00128722	0.00114504	0.000941657	0.000945023	0.796248	-0.32871	0.105306	1.06537	unchanged
meta_11	L-Proline	0.9998			MS2 forward	116.071	302.149	0.00396847	0.00418575	0.00394195	0.00630673	0.00533583	0.00674875	0.0047367	0.00464425	0.00265342	0.654351	-0.611863	0.0687314	1.16034	unchanged
meta_12	Betaine	0.9838			MS2 forward	118.086	264.997	0.0120553	0.0127656	0.0140416	0.014364	0.0147345	0.0152867	0.0143882	0.0134982	0.011873	0.895777	-0.158788	0.16095	1.0173	unchanged
meta_13	Acetoacetic acid	0.6604			MS2 reverse	120.065	326.395	0.000448354	0.000459314	0.000480865	0.000361657	0.000524068	0.000554353	0.00046886	0.00024719	0.000300847	0.706141	-0.501972	0.19157	0.897549	unchanged
meta_14	Tyramine	0.9107			MS2 forward	120.08	246.065	0.00109938	0.00107084	0.00110506	0.000740145	0.000687005	0.000725968	0.0013973	0.00156593	0.00134128	1.9992	0.999423	0.00638794	1.42608	up
meta_15	Taurine	0.9967			MS2 forward	126.022	286.036	0.00163547	0.00169878	0.00184106	0.00265241	0.00250879	0.00293964	0.00235216	0.0024404	0.00164104	0.79419	-0.332443	0.146057	1.01737	unchanged
meta_16	5-Methylcytosine	0.9382			MS2 forward	126.065	222.261	0.000123253	0.000108464	0.000116432	0.000124867	0.000118646	0.000126965	8.59e-05	0.000122928	0.000136728	0.932653	-0.100587	0.64055	0.382446	unchanged
meta_17	Imidazoleacetic acid	0.9999			MS2 forward	127.05	305.84	0.000411953	0.000463699	0.000647161	0.00112904	0.00104363	0.00143316	0.00020547	9.92e-05	0.000135264	0.122016	-3.03485	0.0087237	1.41588	down
meta_18					Unmapped	128.953	364.514	0.00282485	0.00332067	0.00362159	0.00379211	0.00365671	0.00391579	0.00375462	0.00372505	0.00388028	0.99959	-0.000591659	0.987004	0.0183039	unchanged
meta_19	Imidazole	0.9983			MS2 reverse	129.066	330.303	0.00272265	0.00232123	0.00229369	0.00253742	0.00108804	0.00094227	0.00493264	0.00610819	0.00495574	3.50208	1.80821	0.00495044	1.37707	up
meta_20	L-Leucine	0.994			MS2 forward	132.101	253.043	0.00183823	0.00171079	0.00178009	0.00226664	0.00221423	0.0023796	0.00166308	0.00232633	0.0012928	0.769948	-0.377167	0.221734	0.945767	unchanged
meta_21	2-Ethoxyethanol	0.9718			MS2 reverse	132.102	342.947	0.00304035	0.00346797	0.00295703	0.00236962	0.00184804	0.00166579	0.00592576	0.00594712	0.00523505	2.9078	1.53993	0.000305116	1.43283	up
meta_22	Oxindole	0.8926			MS2 forward	134.06	27.6015	0.000446664	0.000397879	0.000414993	0.000410082	0.000457298	0.000430891	0.000741334	0.000875643	0.000679369	1.76877	0.82275	0.0240063	1.36817	up
meta_23	Adenine	0.9645			MS2 forward	136.061	223.609	0.000104296	0.000109528	9.37e-05	7.83e-05	5.54e-05	4.97e-05	0.000104579	0.000152274	0.000305766	3.06976	1.61813	0.17022	1.04052	unchanged
meta_24	Dopamine	0.8275			MS2 forward	136.075	289.378	0.000108203	0.000117472	0.000102848	8.89e-05	9.04e-05	8.95e-05	0.000136489	0.000128826	0.000100769	1.36173	0.445441	0.0960014	1.20819	unchanged
meta_25	Hypoxanthine	0.9966			MS2 forward	137.045	166.58	0.000102859	0.000106216	0.000123028	5.45e-05	1.55e-05	5.55e-06	0.000580224	0.000479418	0.000200111	16.6819	4.06022	0.0714908	1.25757	unchanged
meta_26	1-Methylnicotinamide	0.8457			MS2 forward	137.07	327.131	0.000422781	0.000431559	0.000480038	0.000713343	0.000668202	0.000839016	0.00038945	0.00038383	0.000364794	0.512516	-0.96433	0.0177777	1.39753	down
meta_27	Anthranilic acid (Vitamin L1)	0.7926			MS2 reverse	138.055	215.247	0.00721925	0.00812072	0.00817632	0.00854877	0.00880654	0.00885983	0.0101079	0.0103932	0.00926732	1.13554	0.183381	0.0631541	1.25026	unchanged
meta_28	Gaboxadol	0.6132			MS2 reverse	141.065	290.019	0.00109539	0.00115948	0.00143448	0.00250858	0.0024108	0.00306866	0.000820119	0.0006958	0.000627536	0.268333	-1.8979	0.00736497	1.41982	down
meta_29					Unmapped	142.061	243.055	0.00118873	0.00112445	0.0011224	0.000770141	0.00050237	0.000600374	0.00147763	0.00162209	0.00184179	2.63845	1.39969	0.00206086	1.40575	up
meta_30	1-Aminocyclopropanecarboxylic acid	1			MS2 reverse	143.081	325.202	0.00254689	0.00250262	0.00326697	0.00539549	0.00486203	0.00545676	0.00251394	0.00233569	0.00252163	0.469081	-1.09209	0.00228764	1.43845	down
meta_31	1-Phenylethylamine	0.6463			MS2 reverse	144.08	158.853	3.67e-05	3.83e-05	3.71e-05	2.61e-05	2.01e-05	2.59e-05	8.55e-05	9.29e-05	7.62e-05	3.52805	1.81887	0.00240177	1.43148	up
meta_32	1-Aminocyclohexanecarboxylic acid	0.8946			MS2 reverse	144.102	261.825	0.00270892	0.00196835	0.00197825	0.0021358	0.00145252	0.00161015	0.0028511	0.00297328	0.00375496	1.84272	0.88184	0.0169091	1.30815	up
meta_33	Erythritol	0.7409			MS2 reverse	145.049	295.757	0.000163515	0.000172029	0.000146221	0.000177548	0.000133592	0.00016567	0.000155739	0.000253439	0.000143096	1.15827	0.211966	0.555535	0.464293	unchanged
meta_34	DL-O-tyrosine	0.6265			MS2 forward	146.06	247.989	0.000114924	0.000128959	0.000121263	0.000189807	0.000164952	0.000198002	0.000135378	0.000137009	0.000155304	0.773736	-0.370086	0.0314452	1.26633	down
meta_35					Unmapped	146.117	236.315	0.000738596	0.000815932	0.000869763	0.000361209	0.000349069	0.000369445	0.00140054	0.00139622	0.0011769	3.68026	1.87981	0.00556361	1.43599	up
meta_36			L-N-Carboxymethylserine;3-Hydroxy-L-glutamate;3-Hydroxy-L-glutamic acid;4-Hydroxy-L-glutamate;4-Hydroxy-L-glutamic acid;L-erythro-4-Hydroxyglutamate	1.83903874659418;1.83903874659418;1.83903874659418;1.83903874659418	MS1 mz matched	146.117	339.952	0.000835283	0.000783665	0.000676844	0.000588673	0.000335506	0.00038076	0.00159742	0.00152637	0.00139163	3.46026	1.79088	0.000561761	1.4287	up
meta_37	Acetylcholine	0.9997			MS2 reverse	146.117	379.454	0.000174592	0.000173141	0.000230645	0.000379381	0.000403298	0.000469933	0.000147264	0.000106494	7.49e-05	0.262359	-1.93039	0.00111881	1.41802	down
meta_38	L-Glutamine	0.9983			MS2 forward	147.076	359.898	0.000848238	0.000925608	0.000900125	0.00102982	0.000946184	0.00103498	0.000865362	0.00112859	0.000965153	0.982768	-0.0250775	0.848536	0.154548	unchanged
meta_39	L-Glutamate	0.996			MS2 forward	148.06	380.125	0.000112799	0.000100289	0.000127335	0.00018416	0.00014201	0.000198623	9.72e-05	0.000115897	0.000122468	0.63945	-0.645095	0.0482812	1.25391	down
meta_40	(+-)-Mevalonolactone	0.9666			MS2 reverse	148.096	331.411	0.00144939	0.00132482	0.0013042	0.00119854	0.00094448	0.000867232	0.00246104	0.00283884	0.00276592	2.67944	1.42193	0.000430951	1.42896	up
meta_41	L-Methionine	0.9962			MS2 forward	150.058	272.805	0.000252277	0.000251287	0.000206211	0.000171005	0.00016276	0.000132972	0.000389282	0.00045687	0.000184518	2.20824	1.1429	0.146038	1.09258	unchanged
meta_42	2-Hydroxyadenine	0.8828			MS2 forward	152.056	255.45	6.57e-05	6.84e-05	5.53e-05	2.25e-05	1.53e-05	1.24e-05	8.3e-05	8.69e-05	7.86e-05	4.94181	2.30504	9.53e-05	1.44304	up
meta_43	Pyrocatechol	0.9559			MS2 reverse	152.07	345.152	0.000149536	0.000216846	0.000206805	0.000167962	0.000110789	0.00014595	0.00028914	0.000287594	0.000202598	1.83502	0.875792	0.0334709	1.26801	up
meta_44	3-Methyl-L-histidine	0.7869			MS2 forward	152.081	47.3085	8.51e-05	0.000103093	0.000101703	4.54e-05	4.99e-05	5.1e-05	0.000125386	0.000231666	1.59e-05	2.55016	1.35059	0.348862	0.754814	unchanged
meta_45	N1-Methyl-2-pyridone-5-carboxamide	0.9953			MS2 forward	153.065	86.53	0.00061712	0.000766576	0.000902683	0.00128883	0.000995197	0.00135969	0.00148912	0.00162065	0.00115498	1.17044	0.227049	0.312063	0.729648	unchanged
meta_46			Mesalazine;3-Aminosalicylic acid;3-Hydroxyanthranilic acid;Aminosalicylic Acid;2-Nitro-p-cresol;6-Methoxy-pyridine-3-carboxylic acid;3-Hydroxyanthranilate;3-Hydroxyanthranilic acid;3-Hydroxy-2-methylpyridine-5-carboxylate;4-Aminosalicylate;4-Aminosalicylic acid;(5R)-Carbapen-2-em-3-carboxylate;1-Carbapen-2-em-3-carboxylic acid;(5R)-Carbapenem-3-carboxylic acid;(5R)-Carbapenem-3-carboxylate;(5R)-7…	-16.9436491337965;-16.9436491337965;-16.9436491337965;-16.9436491337965;-16.9436491337965;-16.9436491337965;-16.9887338558091;-16.9887338558091;-16.9887338558091;-16.9887338558091;-16.9887338558091;-16.9887338558091;-16.9887338558091;-16.9887338558091;-16.9887338558091;-16.9887338558091	MS1 mz matched	154.041	230.97	0.00111937	0.00115694	0.00114645	0.00140752	0.00139685	0.0015007	0.00138931	0.00139255	0.00127483	0.942306	-0.0857328	0.180651	0.91747	unchanged
meta_47			Mesalazine;3-Aminosalicylic acid;3-Hydroxyanthranilic acid;Aminosalicylic Acid;2-Nitro-p-cresol;6-Methoxy-pyridine-3-carboxylic acid;3-Hydroxyanthranilate;3-Hydroxyanthranilic acid;3-Hydroxy-2-methylpyridine-5-carboxylate;4-Aminosalicylate;4-Aminosalicylic acid;(5R)-Carbapen-2-em-3-carboxylate;1-Carbapen-2-em-3-carboxylic acid;(5R)-Carbapenem-3-carboxylic acid;(5R)-Carbapenem-3-carboxylate;(5R)-7…	9.19286566901693;9.19286566901693;9.19286566901693;9.19286566901693;9.19286566901693;9.19286566901693;9.14777976862686;9.14777976862686;9.14777976862686;9.14777976862686;9.14777976862686;9.14777976862686;9.14777976862686;9.14777976862686;9.14777976862686;9.14777976862686	MS1 mz matched	154.052	120.269	0.000380931	0.000328348	0.000270426	0.000230292	0.000164598	0.000304747	0.000712119	0.000864289	0.000704524	3.26016	1.70494	0.00169168	1.40839	up
meta_48	Pro-Gly	0.9573			MS2 reverse	155.081	334.253	0.00108997	0.00131922	0.00111297	0.00102492	0.000922222	0.000810817	0.00210392	0.00166315	0.00181168	2.02278	1.01634	0.00829786	1.38999	up
meta_49					Unmapped	155.128	258.351	0.000159715	0.000162401	0.000144531	0.000157271	0.000126916	0.000100533	0.000149792	0.000210828	0.000238178	1.55645	0.638259	0.0941841	1.09808	unchanged
meta_50					Unmapped	156.101	393.934	0.000100893	0.000108871	9.58e-05	0.000104761	7.64e-05	6.91e-05	0.000159399	0.000210071	0.00014793	2.06754	1.04792	0.0242976	1.30317	up
meta_51					Unmapped	158.117	339.736	0.000300098	0.00027613	0.000250015	0.000232137	0.000205704	0.00024471	0.00049848	0.000780599	0.000635529	2.80508	1.48804	0.0349435	1.3476	up
meta_52	Pelargonic acid	0.6795			MS2 reverse	158.128	220.55	0.000254353	0.000317802	0.000325602	0.000323623	0.000613959	0.00061202	0.00025483	0.000300552	0.000445583	0.64595	-0.630505	0.19457	0.918723	unchanged
meta_53	Phenelzine	0.8064			MS2 reverse	159.091	247.774	0.000280965	0.000331959	0.000331141	0.000344394	0.00034021	0.000372148	0.000249596	0.000269175	0.000371387	0.842354	-0.247502	0.276556	0.844881	unchanged
meta_54	5-Hydroxytryptophol (5HTOL)	0.6193			MS2 forward	160.075	228.756	0.00184525	0.002049	0.00192503	0.00181513	0.0014446	0.00156566	0.00383909	0.00400048	0.00268438	2.18096	1.12496	0.0371562	1.32492	up
meta_55					Unmapped	160.107	357.991	0.00010378	9.73e-05	0.000151209	0.00027555	0.000231023	0.000320373	0.000110053	9.6e-05	0.000150774	0.431558	-1.21237	0.01058	1.35506	down
meta_56					Unmapped	160.133	221.607	0.000283605	0.000247457	0.000237266	0.000221421	0.000216258	0.000234223	0.000357724	0.000360562	0.000347978	1.58693	0.66624	7.72e-05	1.445	up
meta_57	Cyclohexylamine	0.9887			MS2 reverse	160.133	378.788	0.000951439	0.000994205	0.00114767	0.00124573	0.00113383	0.00119379	0.000809947	0.000829733	0.000837932	0.693359	-0.528327	0.00525912	1.42925	down
meta_58			Pregabalin;DL-2-Aminooctanoic acid;	-18.4055484991865;-18.4055484991865;	MS1 mz matched	160.133	198.681	0.000370414	0.000375728	0.000436167	0.000427259	0.000523903	0.000508364	0.00019871	0.000240128	0.000231522	0.459299	-1.12249	0.00583009	1.41014	down
meta_59	Betaine aldehyde	0.9595			MS2 reverse	162.112	311.942	0.00237	0.00210984	0.00238577	0.00237137	0.00231261	0.00258756	0.00326675	0.0037131	0.00280267	1.34531	0.427942	0.0746014	1.21301	unchanged
meta_60	L-Carnitine	0.9955			MS2 forward	162.112	344.781	0.024646	0.0271008	0.0275872	0.0265348	0.0287553	0.0287543	0.0293729	0.0304362	0.0255436	1.01557	0.0222851	0.810109	0.191342	unchanged
meta_61	trans-2-Hydroxycinnamic acid	0.6779			MS2 forward	165.054	289.37	0.00016473	0.00018283	0.000162564	0.000133327	0.000118552	0.000130396	0.000200661	0.000222427	0.000148775	1.49595	0.581062	0.0959816	1.18757	unchanged
meta_62	3-Mercapto-2-butanone	0.8755			MS2 reverse	165.058	308.692	0.000567298	0.000524886	0.000487328	0.000343593	0.000309364	0.000275571	0.000962439	0.000944287	0.000820847	2.93752	1.5546	0.00172985	1.43434	up
meta_63			4-Pyridoxic acid;4-Pyridoxate;4-Pyridoxic acid;3-Carboxy-4-methoxy-N-methyl-2-pyridone;3-Hydroxy-4-hydroxymethyl-2-methylpyridine-5-carboxylate;5-Pyridoxate;5-Pyridoxic acid;5-Methoxy-3-hydroxyanthranilate;5-Methoxy-3-hydroxyanthranilic acid;3,5-Dihydroxy-phenylglycine;L-3,5-Dihydroxyphenylglycine;(S)-3,5-Dihydroxyphenylglycine	4.60084933860621;4.37031420372949;4.37031420372949;4.37031420372949;4.37031420372949;4.37031420372949	MS1 mz matched	166.049	41.739	0.00033073	0.000328744	0.000373078	0.000474586	0.000456961	0.000576548	0.000444112	0.000479182	0.000390193	0.870958	-0.199325	0.234303	0.846664	unchanged
meta_64	L-Phenylalanine	0.9965			MS2 forward	166.086	338.454	0.000222952	0.000204046	0.000160561	0.000186116	0.000158363	0.000210572	0.000240156	0.000276122	0.000254126	1.38799	0.472993	0.0216345	1.29107	up
meta_65	Uric acid	0.9353			MS2 forward	169.035	312.001	1.73e-05	1.88e-05	2.09e-05	7.3e-05	3e-05	5.24e-05	1.47e-05	2.3e-05	2.33e-05	0.39205	-1.35089	0.120016	1.13142	unchanged
meta_66	Norharmane	0.9807			MS2 forward	169.075	46.4045	0.00012128	0.00014045	0.000165148	0.000170005	0.000150767	0.000151905	0.000394054	0.000508697	0.00062275	3.22737	1.69036	0.0326391	1.35752	up
meta_67	Pro-Ala	0.9793			MS2 reverse	169.096	203.501	9.08e-05	7.57e-05	8.8e-05	0.000108089	0.000172363	0.000184621	8.98e-05	4.24e-05	3.17e-05	0.35222	-1.50545	0.0311023	1.24978	down
meta_68	6-Hydroxydopamine	0.87			MS2 reverse	170.081	248.093	5.16e-05	6.62e-05	5.35e-05	8.07e-05	7.43e-05	8.22e-05	7.13e-05	3.02e-05	0.000126393	0.96115	-0.057167	0.922429	0.0822569	unchanged
meta_69	1-Methylhistidine	0.9875			MS2 forward	170.092	570.829	0.000290423	0.000406274	0.000342248	0.000515437	0.000499589	0.000345461	0.00055879	0.000700376	0.000554051	1.33277	0.414429	0.10655	1.05045	unchanged
meta_70	Aceclidine	0.6645			MS2 reverse	170.117	330.293	0.000353563	0.000310053	0.000300407	0.000282112	0.000250035	0.000273013	0.000482429	0.000597969	0.000453414	1.90498	0.929774	0.0270098	1.36145	up
meta_71	L-Pipecolic acid	0.9816			MS2 forward	171.112	256.06	0.000107972	7.16e-05	7.14e-05	8.58e-05	3.61e-05	3.95e-05	7.09e-05	0.000110616	0.000118148	1.85638	0.892492	0.10191	1.05528	unchanged
meta_72			Methoxypyrazine;Imidazole-4-acetaldehyde;3-Hydroxy-4-aminopyridine;N-Acetylimidazole;1-Acetyl-1H-imidazole;Imidazole-4-acetaldehyde;Imidazole acetaldehyde	9.98965616506076;9.98965616506076;9.98965616506076;9.98965616506076;9.98965616506076	MS1 mz matched	171.148	39.4235	0.000494877	0.000473372	0.000529646	0.000517412	0.000589106	0.000657065	0.000555268	0.000591368	0.000461696	0.911969	-0.132943	0.406633	0.610852	unchanged
meta_73	D-Ornithine	0.9998			MS2 reverse	174.123	303.414	0.000869066	0.00104522	0.00125063	0.002701	0.00258935	0.00322056	0.000492737	0.000336774	0.000362516	0.140059	-2.8359	0.00427269	1.43387	down
meta_74	L-Arginine	0.9999			MS2 forward	175.119	505.846	0.00179598	0.00218924	0.00141758	0.00239329	0.00231404	0.00269136	0.00166656	0.00258246	0.00210732	0.859115	-0.219076	0.322217	0.752084	unchanged
meta_75	Altretamine	0.7874			MS2 reverse	175.143	536.678	0.000367972	0.000318515	0.000252566	0.000470169	0.000300908	0.000440443	0.000405604	0.000392456	0.000262874	0.875704	-0.191484	0.509409	0.495328	unchanged
meta_76			Aminosalicylate sodium anhydrous;Sodium p-aminosalicylate	15.9893	MS1 mz matched	176.128	323.591	0.00137912	0.00130205	0.00118666	0.00117409	0.00102752	0.00110359	0.00213526	0.00223312	0.00169007	1.83301	0.874215	0.0257115	1.36041	up
meta_77					Unmapped	176.127	341.719	0.00032398	0.000299501	0.000338999	0.000372886	0.00034998	5.43e-05	0.000427984	0.000279219	0.000309324	1.30802	0.387386	0.532436	0.49118	unchanged
meta_78	Serotonin	0.9973			MS2 forward	177.101	229.122	0.000339156	0.000349939	0.000286494	0.000317996	0.000254239	0.000272634	0.000534772	0.000591514	0.000398645	1.80493	0.851944	0.0467867	1.28335	up
meta_79			Arsenobetaine;Arsenobetaine	-2.81464625722836;-2.80902821662201	MS1 mz matched	179.004	271.672	0.000407247	0.000523626	0.000511699	0.000237877	0.000313869	0.000304718	0.00103772	0.000791302	0.000558273	2.78739	1.47891	0.0624154	1.27382	unchanged
meta_80	L-Tyrosine	0.9924			MS2 forward	182.081	289.406	0.000466652	0.000490136	0.000426816	0.000354581	0.000343792	0.000315028	0.000522639	0.000522499	0.000408676	1.43459	0.520639	0.050306	1.27903	unchanged
meta_81	2-Phenylbutyric acid	0.9991			MS2 reverse	182.117	331.632	0.000217434	0.000194279	0.000170514	0.000118648	9.9e-05	5e-05	0.000358567	0.000459931	0.000275464	4.08766	2.03127	0.023933	1.34282	up
meta_82	4-Pyridoxic acid	0.9997			MS2 forward	184.06	41.826	0.00193752	0.00236224	0.0021913	0.00327236	0.00308436	0.00363612	0.00268397	0.00274358	0.00248366	0.791686	-0.336999	0.0328995	1.29069	down
meta_83	Phosphorylcholine	0.9898			MS2 forward	184.073	493.945	0.000530356	0.000500016	0.000599892	0.000773521	0.000764395	0.000659949	0.000638435	0.000822805	0.000609815	0.942303	-0.0857374	0.615936	0.386206	unchanged
meta_84			5-Nitrosalicylate;2-Hydroxy-5-nitrobenzoate	-1.63829	MS1 mz matched	184.133	330.692	0.000424994	0.000414326	0.00037529	0.000303332	0.000222545	0.000227837	0.000669789	0.000879742	0.000676658	2.95363	1.56249	0.0110759	1.39127	up
meta_85					Unmapped	184.133	301.295	0.000336617	0.000364414	0.000327215	0.000317874	0.000310179	0.00032115	0.000565902	0.000522742	0.000474113	1.64639	0.719304	0.0152906	1.40593	up
meta_86			Benzoyl phosphate;Dinotefuran	8.90642905634855;-17.8123821784019	MS1 mz matched	185.091	312.001	0.000274294	0.000279708	0.000239844	0.000176471	0.000140404	0.000109895	0.000413214	0.000472328	0.000416979	3.05205	1.60978	0.000422299	1.42838	up
meta_87			2-(1-Naphthyl)acetamide;4-Hydroxydiphenylamine;N-Hydroxy-4-aminobiphenyl;alpha-phthylacetamide;1-phthaleneacetamide	14.1071032458078;14.1071032458078;13.9125943287798;13.9125943287798	MS1 mz matched	186.087	291.334	6.85e-05	7.62e-05	6.12e-05	5.98e-05	3.57e-05	4.04e-05	0.000248132	0.000253786	0.000165941	4.91083	2.29597	0.0193089	1.37978	up
meta_88					Unmapped	186.995	371.02	0.00466373	0.00500459	0.00476483	0.00580672	0.0053244	0.00616328	0.00612127	0.00658213	0.00551085	1.05319	0.0747632	0.482366	0.525401	unchanged
meta_89	DL-Indole-3-lactic acid	0.7546			MS2 forward	188.07	247.694	0.00301547	0.00329943	0.00330087	0.0045821	0.00437294	0.00493105	0.00363812	0.00353777	0.0032701	0.752262	-0.410692	0.00638505	1.37479	down
meta_90	5-Methoxyindoleacetate	0.7007			MS2 forward	188.069	36.804	0.000222235	0.000242387	0.000223784	0.000828187	0.000500191	0.000612878	6.5e-05	5.4e-05	2.83e-05	0.0758604	-3.72051	0.0237299	1.38199	down
meta_91	L-Lysine	0.9718			MS2 forward	188.139	504.168	8.39e-05	9.98e-05	0.000110474	0.000133048	0.000126985	0.000127774	0.000106946	8.43e-05	9.85e-05	0.747017	-0.420786	0.0305139	1.33862	down
meta_92			trans,trans-1,4-Diphenyl-1,3-butadiene;1,4-Dimethylphenthrene	16.4960778149062;16.4960778149062	MS1 mz matched	189.102	42.0955	0.000241643	0.00022948	0.000244838	9.21e-05	0.000155327	0.000140968	0.000366413	0.000192881	7.03e-05	1.62123	0.697087	0.449698	0.606486	unchanged
meta_93			2-Butyl-3-phenyl-2-propen-1-al;5-Methyl-2-phenyl-2-hexenal;1-H-Inden-1-one,2,3-dihydro-3,3,5,6-tetramethyl;1-(2,3,6-trimethyl phenyl)-3-Buten-2-one;3-Buten-2-one 1-(2,3,6-trimethyl phenyl);Homoarginine;L-Homoarginine;N(omega)-Methyl-L-arginine;N(G)-Monomethyl-L-arginine	14.7623766789997;14.7623766789997;14.7623766789997;14.7623766789997;14.7623766789997;-23.4298796612487;-23.4298796612487	MS1 mz matched	189.123	311.567	0.000255404	0.000216455	0.000220144	0.000146595	0.000145762	0.000123021	0.000349832	0.00033897	0.000395028	2.60926	1.38364	0.00185023	1.43201	up
meta_94	N6,N6,N6-Trimethyl-L-lysine	1			MS2 forward	189.159	517.948	0.00344684	0.00328951	0.00259847	0.00281055	0.00392548	0.00434325	0.00518424	0.00257542	0.00359973	1.02528	0.0360219	0.92219	0.0767849	unchanged
meta_95			S-Prenyl-L-cysteine;N'-Nitrosoatabine;T	18.3655429024892;-23.1529714390416	MS1 mz matched	190.086	26.4095	0.000115213	0.000110567	0.000114928	2.48e-05	2.32e-05	2.66e-05	9.07e-05	4.18e-05	4.32e-05	2.35514	1.23581	0.170106	1.05233	unchanged
meta_96			4-Hydroxy-1H-indole-3-acetonitrile;3-Acetyl-2,7-naphthyridine;	-3.85264377635717;-3.85264377635717;	MS1 mz matched	190.097	236.894	0.000894216	0.000871845	0.000914512	0.000804261	0.000670035	0.000653231	0.00162718	0.00201313	0.00104943	2.20431	1.14033	0.0887961	1.21064	unchanged
meta_97	Diacetyl	0.9981			MS2 reverse	190.107	273.753	0.000107802	0.000130642	0.00010824	4.07e-05	6.82e-05	5.22e-05	0.000359055	0.000259423	0.000215894	5.17782	2.37235	0.0302227	1.35698	up
meta_98					Unmapped	190.143	358.8	0.00014045	0.000157955	0.000188716	0.000365632	0.000333888	0.000444439	0.000111291	9.78e-05	9.8e-05	0.268449	-1.89728	0.0124036	1.41406	down
meta_99	5-Hydroxyindoleacetate	0.9198			MS2 forward	192.065	250.696	0.000219556	0.000216854	0.000207437	0.000305134	0.000301711	0.000324591	0.000239593	0.000288852	0.000175223	0.755466	-0.404562	0.141845	1.08594	unchanged
meta_100	3-Methylphenylacetic acid	0.9695			MS2 reverse	192.105	200.541	0.000112482	0.000124104	0.00013559	0.000102415	0.00010966	0.000115219	0.000201005	0.000173948	0.000161542	1.63918	0.712977	0.0190599	1.37129	up
meta_101	3-Methylindole	0.8945			MS2 reverse	192.101	241.829	7.44e-05	6.52e-05	7.54e-05	8.53e-05	5.62e-05	8.85e-05	3.16e-05	4.63e-05	3.67e-05	0.498386	-1.00466	0.048481	1.2586	down
meta_102	Ornithine	0.8728			MS2 reverse	196.107	245.728	0.00033996	0.000308166	0.000318362	0.000250259	0.000427709	0.000413306	0.000210201	0.000122451	6.48e-05	0.364232	-1.45707	0.0348467	1.2374	down
meta_103	IS	0.978			MS2 forward	200.047	230.97	0.0038432	0.00413213	0.00395699	0.0048126	0.0049145	0.00530886	0.00482093	0.00479999	0.00454553	0.942172	-0.0859382	0.190473	0.926854	unchanged
meta_104	Securinine	0.9958			MS2 reverse	200.102	300.478	6.49e-05	3.97e-05	4e-05	5.01e-05	0.000111257	6.51e-05	4.8e-05	4.76e-05	5.05e-05	0.644903	-0.632845	0.282124	0.852371	unchanged
meta_105	3-Hydroxybenzoate	0.9444			MS2 reverse	202.044	230.97	0.00118667	0.00129721	0.00126236	0.001486	0.00153239	0.0016589	0.00148274	0.00152613	0.00139654	0.941872	-0.0863978	0.236701	0.838992	unchanged
meta_106			Carbaryl;Carbaril;2'-Aminobiphenyl-2,3-diol;Fenfuram	9.94633949831224;9.94633949831224;9.94633949831224	MS1 mz matched	202.085	192.4	0.000761456	0.000873098	0.000950768	0.00112667	0.00101748	0.00115472	0.000387034	0.000664595	0.00244329	1.05943	0.083292	0.928526	0.070007	unchanged
meta_107	N6-Methyl-L-lysine	0.9943			MS2 reverse	202.154	261.26	5.64e-05	3.81e-05	4.25e-05	3.57e-05	2.28e-05	3.78e-05	4.3e-05	4.04e-05	7.67e-05	1.66357	0.734283	0.202295	0.934165	unchanged
meta_108			5-Hydroxypyrazinamide;N-Monomethyl-2-aminoethylphosphote;2-Methylaminoethylphosphote	13.1158221951082;1.43843705168029	MS1 mz matched	203.052	383.522	0.000126185	9.75e-05	8.89e-05	0.000135054	8.49e-05	9.42e-05	0.000133403	0.00017608	0.000209884	1.65328	0.725332	0.0715982	1.13897	unchanged
meta_109	D-Mannose	0.7165			MS2 reverse	203.052	293.017	0.000244359	0.000161446	0.000250002	0.000304542	0.000190813	0.000177253	0.000228304	0.000205894	0.000226039	0.981607	-0.0267819	0.928552	0.0719917	unchanged
meta_110	3-(2-Hydroxyethyl)indole	0.9832			MS2 reverse	203.117	39.802	0.000220861	0.000174091	0.000146696	0.000142922	9.47e-05	6.15e-05	0.000151546	0.000167894	5.67e-05	1.2577	0.330783	0.577424	0.428902	unchanged
meta_111	NG,NG-dimethyl-L-arginine(ADMA)	0.998			MS2 forward	203.15	489.983	0.000717794	0.00104022	0.00113802	0.00128912	0.00120196	0.00152565	0.00136774	0.00133294	0.000976136	0.915375	-0.127564	0.515678	0.490292	unchanged
meta_112	Acetylcarnitine	0.9994			MS2 forward	204.123	295.747	0.0127645	0.0137971	0.0137006	0.0155055	0.0140346	0.0150268	0.020699	0.0193793	0.0140582	1.21472	0.280629	0.253969	0.887029	unchanged
meta_113	Ala-Pro	0.7994			MS2 reverse	204.134	325.538	0.00242825	0.00263854	0.00261675	0.00346663	0.00309123	0.00366797	0.00261306	0.00252659	0.00431705	0.924784	-0.112812	0.708516	0.304213	unchanged
meta_114			Ethotoin;S-nirvanol;L-Tryptophan;3-Hydroxymethylantipyrine;D-Tryptophan;4-Hydroxyantipyrine;Nirvanol;(卤)-Tryptophan;2-Oxo-8-methylthiooctanoic acid;8-Methylthio-2-octanoic acid	-22.6802037143566;-22.6802037143566;-22.6802037143566;-22.6802037143566;-22.6802037143566;-22.6802037143566;-22.6802037143566;-22.6802037143566;15.9190913456081	MS1 mz matched	205.085	32.7905	0.000425975	0.000422903	0.000420888	0.00060453	0.000556915	0.000369646	0.000412186	0.000335332	0.000483676	0.80413	-0.3145	0.310885	0.743797	unchanged
meta_115	L-Tryptophan	0.9972			MS2 forward	205.097	247.63	0.00243487	0.00261824	0.002455	0.00392923	0.00319082	0.00366014	0.00243614	0.00274752	0.0028054	0.741087	-0.432285	0.0309915	1.28753	down
meta_116			Diethyl (2R,3R)-2-methyl-3-hydroxysuccite;Diethyl (2S,3R)-2-methyl-3-hydroxysuccite	1.36305866064155;1.36305866064155	MS1 mz matched	205.1	298.047	0.000770268	0.000789629	0.000812133	0.000700425	0.000605329	0.000653166	0.000851243	0.000991852	0.000743079	1.3202	0.400761	0.086455	1.16966	unchanged
meta_117	DL-Phenylalanine	0.9863			MS2 forward	207.112	220.879	5.52e-05	5.55e-05	5.05e-05	3.22e-05	3.36e-05	3.08e-05	6.1e-05	4.8e-05	4.21e-05	1.56479	0.645973	0.0802552	1.23473	unchanged
meta_118	L-Kynurenine	0.9918			MS2 forward	209.091	250.696	0.000405529	0.000392947	0.000412424	0.000587348	0.000590123	0.000609025	0.000413986	0.000528638	0.000369461	0.734446	-0.445271	0.0764847	1.24186	unchanged
meta_119			2-Hydroxyiminostilbene;3-Methyl-9H-carbazole-9-carboxaldehyde;10-Methylacridone;2-Hydroxyiminostilbene	12.8895524050488;12.8895524050488;12.8895524050488;12.7173706656517	MS1 mz matched	210.087	410.702	8.12e-05	7.82e-05	5.76e-05	7.19e-05	5.75e-05	7.23e-05	8.63e-05	0.000104087	9.84e-05	1.43178	0.517812	0.0156334	1.30055	up
meta_120			2-Heptyl-4,5-dimethylthiazole;4-Ethyl-2-heptylthiazole;Atraton	-4.86029446810671;-4.86029446810671;-22.9976513581128	MS1 mz matched	212.138	211.736	7.39e-05	6.79e-05	6.63e-05	2.13e-05	4.99e-05	2.74e-05	8.77e-05	3.55e-05	1.13e-05	1.36271	0.446483	0.660378	0.352025	unchanged
meta_121					Unmapped	213.022	362.195	0.000126598	0.000110577	9.97e-05	0.000158439	0.000120065	0.000144063	0.000156761	0.0001813	0.000142414	1.13704	0.185283	0.292646	0.75162	unchanged
meta_122			2,4-Dichlorobenzoate;2,4-Dichlorobenzoic acid	23.5588	MS1 mz matched	214.005	378.969	6.3e-05	5.98e-05	6.74e-05	0.000105532	9.35e-05	0.000137235	7.69e-05	9.77e-05	8.3e-05	0.766221	-0.384167	0.171999	0.979562	unchanged
meta_123	Pro-Val	0.636			MS2 forward	214.129	320.217	0.000141028	0.000173391	0.000164883	8.27e-05	0.000127357	0.000147271	0.000157428	0.000105412	0.000129156	1.09703	0.133602	0.66047	0.335259	unchanged
meta_124	Kinetin	0.9914			MS2 reverse	216.086	358.195	3.98e-05	4.02e-05	4.11e-05	4.25e-05	3.68e-05	4.28e-05	3.51e-05	2.49e-05	4.43e-05	0.853452	-0.228619	0.401969	0.655927	unchanged
meta_125			Propenoylcarnitine;2-Amino-9,10-epoxy-8-oxodecanoic acid	-18.0795681179398;-18.2748082661102	MS1 mz matched	216.112	42.048	0.000248467	0.000218225	0.000221708	8.89e-05	0.000126982	0.000133076	0.00041565	0.000207026	6.55e-05	1.9719	0.979583	0.381972	0.703327	unchanged
meta_126					Unmapped	216.195	44.2205	8.06e-05	7.83e-05	8.87e-05	4.55e-05	1.13e-05	9.02e-06	0.000111092	0.000129537	9.3e-05	5.06645	2.34097	0.00503611	1.36967	up
meta_127	N-.alpha.-Acetyl-L-arginine	0.9498			MS2 forward	217.129	359.439	0.000206395	0.000214365	0.000228806	0.000266645	0.000253056	0.000277391	0.000181449	0.000184188	0.000133408	0.626082	-0.675576	0.0151394	1.36587	down
meta_128	Thr-Val	0.6567			MS2 reverse	218.124	393.982	4.92e-05	5.88e-05	5.25e-05	5.55e-05	5.19e-05	5.28e-05	6.53e-05	8.39e-05	3.74e-05	1.16508	0.220431	0.582109	0.450528	unchanged
meta_129			Alanyl-Lysine;Lysyl-Alanine;Gamma-glutamyl-L-putrescine;beta-Alanyl-L-lysine;beta-Alanyl-L-lysine;gamma-L-Glutamylputrescine	-19.3904797828446;-19.3904797828446;-19.3904797828446;-19.3904797828446;-19.1993648413085;-19.1993648413085	MS1 mz matched	218.138	270.088	0.000983103	0.00138453	0.00124091	0.00128372	0.00149363	0.00170302	0.00270639	0.00195301	0.000569084	1.16698	0.222776	0.731059	0.281381	unchanged
meta_130	N-Acetylserotonin	0.99			MS2 forward	219.112	47.479	8.49e-05	8.48e-05	8.12e-05	0.000115175	5.41e-05	0.000110475	0.000130392	9.34e-05	6.61e-05	1.03582	0.0507791	0.907677	0.0889903	unchanged
meta_131	Pantothenate	0.954			MS2 forward	220.118	260.3	0.000434033	0.000302199	0.000249142	0.000545071	0.000323036	0.000342351	0.000311577	0.000351261	0.00049682	0.958032	-0.0618537	0.861326	0.136934	unchanged
meta_132			trans-beta-Santalol;Humulene epoxide I;Caryophyllene alpha-oxide;Spathulenol;Vetiverol;Acorenone;7(14)-Isodaucen-10-one;Epoxyguaiene;2,6-Di-tert-butyl-4-methylphenol;(6Z,9Z,12Z)-6,9,12-Pentadecatrien-2-one;Dihydronootkatone;(2R,6S,7S,10Z)-beta-Santala-3(15),10-dien-12-ol;Eremofukinone;Italicene ether;alpha-Cyperol;Humulenol I;Cabreuva oxide D;Calacone;(3S,6E)-6-Caryophyllen-15-al;Fukinone;Preisoc…	12.7008152974577;12.7008152974577;12.7008152974577;12.7008152974577;12.7008152974577;12.7008152974577;12.7008152974577;12.7008152974577;12.7008152974577;12.7008152974577;12.7008152974577;12.7008152974577;12.7008152974577;12.7008152974577;12.7008152974577;12.7008152974577;12.7008152974577;12.7008152974577;12.7008152974577;12.7008152974577;12.7008152974577;12.7008152974577;12.7008152974577;12.70081…	MS1 mz matched	221.186	265.279	0.00175372	0.00225282	0.00230372	0.00317318	0.00318813	0.00324192	0.00200186	0.00311727	0.00200791	0.742151	-0.430216	0.155523	1.07946	unchanged
meta_133	Ser-Gly	0.8173			MS2 reverse	223.092	282.901	4.98e-05	5.86e-05	4.61e-05	9.04e-05	6.8e-05	7.55e-05	6.39e-05	5.89e-05	4.59e-05	0.721167	-0.471595	0.0647651	1.14452	unchanged
meta_134	N-Acetyl-L-tyrosine	0.6753			MS2 reverse	224.092	312.966	5.53e-05	5.41e-05	7.46e-05	0.000166462	0.000107805	0.000153993	3.18e-05	2.74e-05	3.45e-05	0.218829	-2.19212	0.0233925	1.38351	down
meta_135	Tolazoline	0.9974			MS2 reverse	224.112	287.961	0.000203779	0.000181222	0.00019034	0.000185882	0.000169579	0.000197949	0.000181916	0.000133588	0.000265864	1.05052	0.0711038	0.833849	0.166801	unchanged
meta_136			Tetranorbiotin	2.12737	MS1 mz matched	226.987	370.332	0.00426315	0.00456753	0.00433295	0.00510865	0.00470395	0.00556723	0.00538323	0.00578997	0.00485067	1.04188	0.0591835	0.592122	0.404102	unchanged
meta_137	L-Carnosine	0.9976			MS2 forward	227.114	410.692	0.00138218	0.00133185	0.00105226	0.00133048	0.00110108	0.00126955	0.00161227	0.00202648	0.00176476	1.45997	0.545937	0.0239626	1.30328	up
meta_138	Deoxycytidine	0.9994			MS2 forward	228.1	175.787	2.75e-05	5.07e-05	4.29e-05	5.83e-06	5.05e-06	5.42e-06	4.17e-05	3.34e-05	5.88e-06	4.96909	2.31298	0.184479	1.02721	unchanged
meta_139	Lys-Val	0.9925			MS2 reverse	228.17	330.251	0.000314603	0.000337418	0.000272859	0.000175434	0.000323427	0.000295614	0.000378361	0.000278843	0.000155928	1.02348	0.0334873	0.941245	0.0601191	unchanged
meta_140	Anabasine	0.7686			MS2 reverse	229.063	236.036	4.04e-05	3.4e-05	3.04e-05	4.35e-05	3.66e-05	4.5e-05	4.03e-05	5.2e-05	2.91e-05	0.970198	-0.0436494	0.873731	0.126418	unchanged
meta_141	gamma-Aminobutryic acid	0.6618			MS2 reverse	229.118	411.695	0.00012842	0.00014534	9.76e-05	0.000113217	8.14e-05	8.79e-05	0.000223661	0.000251959	0.000179615	2.31909	1.21356	0.0149507	1.36146	up
meta_142			N-Heptanoylglycine;Polyethylene glycol;8-Amino-7-oxononoate;8-Amino-7-oxononoic acid;7-Keto-8-aminopelargonic acid;KAPA;(E)-2-Butenyl-4-methyl-threonine;2-Butenyl-4-methylthreonine	0.836892337333504;0.836892337333504;1.06882826498518;1.06882826498518	MS1 mz matched	229.154	359.118	0.00141195	0.00130804	0.00145184	0.00242078	0.00220051	0.00256788	0.00118976	0.00116557	0.00121776	0.497009	-1.00866	0.00686876	1.43061	down
meta_143					Unmapped	229.154	291.288	0.00109429	0.00102074	0.000994302	0.00165846	0.00144186	0.00157161	0.00105678	0.000914999	0.00100196	0.636513	-0.651739	0.00294614	1.40405	down
meta_144	Ergothioneine	0.9767			MS2 forward	230.095	317.584	6.78e-05	5.31e-05	5.64e-05	4.67e-05	3.93e-05	2.11e-05	0.000116848	0.000122094	6.4e-05	2.82973	1.50067	0.0562	1.23987	unchanged
meta_145			N-Hydroxy-MeIQx	13.5231	MS1 mz matched	230.247	143.391	0.00663359	0.00612329	0.00597714	0.0032552	0.00419172	0.00512386	0.00598764	0.00305144	0.00384654	1.02505	0.0356873	0.924645	0.0740263	unchanged
meta_146			Hydralazine pyruvate hydrazone;C20817;Carbapenem biosynthesis intermediate 1	-20.6036694248031;13.626574232073	MS1 mz matched	231.076	169.423	0.00100418	0.00109848	0.000964586	0.00111318	0.00138369	0.00141858	0.000679806	0.000484966	0.000984731	0.54898	-0.865173	0.0346966	1.25056	down
meta_147			Thiaburimamide	8.69316	MS1 mz matched	231.076	145.74	0.00316494	0.00324289	0.00278765	0.00361803	0.00328929	0.00407102	0.00214976	0.00217373	0.00292766	0.660496	-0.598379	0.0225288	1.27549	down
meta_148	3-Methoxytyramine	0.7948			MS2 reverse	231.112	217.583	0.000193807	0.000193484	0.000213892	0.000601185	0.000609826	0.000456476	9.87e-05	0.000115362	0.000105005	0.191368	-2.38558	0.0114412	1.41681	down
meta_149			Dimethirimol;Ethirimol	24.8622060042881;24.8622060042881	MS1 mz matched	232.154	248.16	0.00314145	0.00317739	0.00335482	0.0046284	0.00477211	0.00506664	0.00433279	0.00439617	0.00234314	0.765326	-0.385853	0.23242	0.922244	unchanged
meta_150			N-(1-Deoxy-1-fructosyl)alanine;Muramic acid;Muramic acid;3-O-alpha-Carboxyethyl-D-glucosamine;2-Amino-3-O-[(R)-1-carboxyethyl]-2-deoxy-D-glucopyranose	1.98366787887049;1.98366787887049;1.99123458530818	MS1 mz matched	234.097	358.25	0.000226104	0.000194519	0.000176269	0.000260159	0.000184374	0.000237627	0.000158575	0.000110114	0.000249796	0.760064	-0.395807	0.324594	0.735561	unchanged
meta_151					Unmapped	234.917	376.76	0.00149096	0.00141036	0.00133739	0.00155213	0.00138851	0.00142323	0.00137872	0.00148985	0.00157097	1.01734	0.0248007	0.752851	0.239146	unchanged
meta_152			Tyramine-O-sulfate;	0.559802378453241;	MS1 mz matched	235.075	24.0845	0.000250284	0.000289935	0.000247706	0.00029771	0.000294654	0.000248886	8.41e-05	9.83e-05	6.6e-05	0.295379	-1.75936	0.00118937	1.42709	down
meta_153	His-Pro	0.8755			MS2 forward	235.118	140.954	0.000217687	0.000162207	0.000140258	0.000219279	0.000201677	0.000248943	0.000165374	0.000141356	0.000122781	0.641157	-0.641251	0.0126735	1.31929	down
meta_154	Procaine	0.7655			MS2 reverse	236.149	360.702	6.93e-05	8.26e-05	8.3e-05	5.87e-05	4.65e-05	3.53e-05	5.87e-05	6.92e-05	7.04e-05	1.41119	0.496908	0.0852473	1.13465	unchanged
meta_155	His-Val	0.7624			MS2 reverse	237.134	274.812	7.28e-05	0.000106223	0.000111358	0.000296558	0.000294864	0.000351919	3.23e-05	1.67e-05	2.94e-05	0.0831019	-3.58897	0.00264827	1.4401	down
meta_156	L-Anserine	0.9941			MS2 forward	241.129	403.473	0.000296994	0.000318531	0.000275363	0.000560422	0.000309443	0.00039469	0.00044395	0.000529534	0.000452963	1.12802	0.173797	0.549514	0.471068	unchanged
meta_157	Cytidine	0.9992			MS2 forward	244.092	235.37	0.000159617	0.000187662	0.000156077	0.000210216	0.000192308	0.000221894	0.000174456	0.000178784	0.000190768	0.871224	-0.198884	0.0689967	1.17204	unchanged
meta_158			Lysyl-Proline;Prolyl-Lysine;	-17.7949926015097;-17.7949926015097;	MS1 mz matched	244.154	241.142	0.000194623	0.000199181	0.00018816	0.000294967	0.000279035	0.000311646	0.000220317	0.000231935	0.00016956	0.702099	-0.510254	0.0273981	1.30652	down
meta_159			Riesling acetal;4,5-Dihydrovomifoliol;Methyl dihydrojasmonate;	-3.95566096520403;-3.95566096520403;-3.95566096520403;	MS1 mz matched	244.19	34.683	8.88e-05	8.84e-05	0.000108871	0.000267143	2.82e-05	2.82e-05	6.39e-05	5.3e-05	6.61e-05	0.565911	-0.821352	0.616487	0.408406	unchanged
meta_160	Monoethylglycylxylidide (MEGX)	0.9998			MS2 reverse	245.106	322.786	9.96e-05	9.16e-05	8.13e-05	6.56e-05	5.19e-05	5.32e-05	0.00015125	0.000143237	0.000116041	2.40456	1.26578	0.00899055	1.39643	up
meta_161	2-Methylbutyroylcarnitine	0.9926			MS2 forward	246.169	229.021	0.00297243	0.00298463	0.00278788	0.0038291	0.00371313	0.00397379	0.00536692	0.0055268	0.00283845	1.19244	0.253918	0.485828	0.567735	unchanged
meta_162	Myristic acid	0.8923			MS2 reverse	246.242	56.344	0.000901527	0.0010252	0.000926625	0.00101603	0.000787987	0.000856686	0.000914702	0.00123303	0.00144606	1.35069	0.433702	0.170837	0.982646	unchanged
meta_163	Pro-Asn	0.8368			MS2 reverse	247.139	340.885	0.000104519	0.000105924	0.000124066	0.000184117	0.000173751	0.000191929	6.58e-05	6.38e-05	6.27e-05	0.349899	-1.51499	0.00150186	1.44699	down
meta_164			Butenylcarnitine;	20.0404651552801;	MS1 mz matched	247.176	267.858	0.00130149	0.00104386	0.000929163	0.00104039	0.000968691	0.00106957	0.00143746	0.00112803	0.00128164	1.24961	0.321482	0.0908688	1.16974	unchanged
meta_165			Avocadynofuran;Avocadienofuran;Ginsenoyne J;Isoavocadienofuran;	11.0630303921267;11.0630303921267;11.0630303921267;11.0630303921267;	MS1 mz matched	247.201	264.043	0.000197945	0.000349415	0.00030948	0.000337155	0.00038097	0.000410174	0.000376731	0.000585411	0.000325922	1.1416	0.191056	0.576078	0.448076	unchanged
meta_166			Asulam	-17.8233	MS1 mz matched	248.07	27.6265	0.00018865	0.000230053	0.000206072	0.000278561	0.000225821	0.000302111	0.000464443	0.000566585	0.000449986	1.83636	0.876851	0.0105488	1.35567	up
meta_167			Threoninyl-Gamma-glutamate;Gamma-glutamyl-Threonine;Glutaminyl-Threonine;Threoninyl-Glutamine;Yellow AB;1-(2-Phenyldiazenyl)-2-phthalemine	-17.4362877760114;-17.4362877760114;-17.4362877760114;-17.4362877760114;6.522982191398	MS1 mz matched	248.113	315.001	0.000132307	0.000146241	0.000159378	0.000146446	0.000129904	0.000111495	0.000143874	8.99e-05	0.000121063	0.915003	-0.128151	0.591578	0.409013	unchanged
meta_168			Threoninyl-Lysine;Lysyl-Threonine;	-18.1421882764018;-18.1421882764018;	MS1 mz matched	248.149	309.507	0.000487872	0.000483546	0.000492355	0.000754837	0.000665331	0.000822416	0.000623538	0.000676703	0.000450119	0.78051	-0.35751	0.126997	1.02657	unchanged
meta_169			(6R)-6-(L-Erythro-1,2-Dihydroxypropyl)-5,6,7,8-tetrahydro-4a-hydroxypterin;Histidinyl-Alanine;Carnosine;Alanyl-Histidine;Carnosine;lpha-(beta-alanyl)-L-histidine	1.81197726020391;1.81197726020391;1.81197726020391;1.81197726020391;1.76907706370924	MS1 mz matched	249.095	410.82	9.34e-05	8.33e-05	7.09e-05	8.85e-05	7.32e-05	8.59e-05	0.000116757	0.000123942	0.000107832	1.40825	0.493905	0.00713134	1.35079	up
meta_170					Unmapped	250.949	367.214	0.00359506	0.00375737	0.00373581	0.00264108	0.00394837	0.00443697	0.00247866	0.00342729	0.00419106	0.915711	-0.127036	0.693188	0.304953	unchanged
meta_171			(S)-Spirobrassinin;Cyclobrassinin sulfoxide;Blue pigment;Nicotine blue;(E)-2,2',5,5'-Tetrahydroxy-6H,6'H-[3,3'-bipyridinylidene]-6,6'-dione	10.1818447678854;10.1818447678854;13.5987706711281	MS1 mz matched	251.036	286.023	0.000339761	0.000296237	0.00031909	0.000629551	0.000491088	0.00067074	0.000478442	0.000507149	0.000347304	0.744061	-0.426508	0.106113	1.04915	unchanged
meta_172			N-(1-Deoxy-1-fructosyl)alanine;Muramic acid;Muramic acid;3-O-alpha-Carboxyethyl-D-glucosamine;2-Amino-3-O-[(R)-1-carboxyethyl]-2-deoxy-D-glucopyranose	1.98366787887049;1.98366787887049;1.99123458530818	MS1 mz matched	252.107	358.433	0.00143133	0.00115643	0.00115202	0.00151945	0.000983927	0.00136271	0.000885439	0.000575645	0.0014968	0.765086	-0.386306	0.401234	0.634185	unchanged
meta_173			beta-2,3,5,6-Tetrachloro-1,4-cyclohexanediol	2.13791	MS1 mz matched	252.928	376.805	0.000281449	0.000256052	0.000239024	0.000328208	0.000279957	0.000230692	0.000226864	0.000228911	0.000282336	0.879902	-0.184585	0.381701	0.650078	unchanged
meta_174			2-Hydroxy-6-oxo-6-(4'-chlorophenyl)-hexa-2,4-dienoate	-18.3244	MS1 mz matched	253.014	362.261	9.14e-05	8.74e-05	9.53e-05	0.000161469	0.000104554	0.000118985	0.000138806	0.000177581	0.00011609	1.1233	0.167739	0.55793	0.442454	unchanged
meta_175	Daidzein	0.91			MS2 reverse	255.065	46.9765	5.32e-05	3.18e-05	3.78e-05	7.19e-05	8.93e-05	8.63e-05	3.09e-05	3.4e-05	3.32e-05	0.396154	-1.33587	0.00965485	1.41904	down
meta_176	Ketorolac	0.9916			MS2 reverse	255.09	225.499	0.000722994	0.00065564	0.000716496	0.00352372	0.00309153	0.00391559	5.12e-05	1.81e-05	6.98e-05	0.0132066	-6.2426	0.0045538	1.43952	down
meta_177			18-Nor-4(19),8,11,13-abietatetraene;	10.8932431533882;	MS1 mz matched	255.206	40.049	0.000850673	0.000768442	0.000684425	0.000372678	9.52e-05	0.00016254	0.000457794	0.000737664	0.000158838	2.14841	1.10327	0.28868	0.789213	unchanged
meta_178			Isocurcumenol;7,9-Illudadiene-3,14-diol;alpha-Rotunol;2-Methyl-4-phenyl-2-butyl 2-methylpropanoate;1,10-Epoxygermacrone;Curcumenol;Zerumbone oxide;beta-Santalic acid;Dehydrocurdione;Oxysolavetivone;3-Phenylpropyl hexanoate;Rishitinol;3,7-Bisaboladiene-2,8-dione;Cyclodehydroisolubimin;Marasmene;4,6-Decadiyn-1-ol isovalerate;(Z)-alpha-Bergamotenoic acid;Curcumenone;Epiacoronene;Procurcumenol;7-Hydr…	-16.9963544112427;-16.9963544112427;-16.9963544112427;-16.9963544112427;-16.9963544112427;-16.9963544112427;-16.9963544112427;-16.9963544112427;-16.9963544112427;-16.9963544112427;-16.9963544112427;-16.9963544112427;-16.9963544112427;-16.9963544112427;-16.9963544112427;-16.9963544112427;-16.9963544112427;-16.9963544112427;-16.9963544112427;-16.9963544112427;-16.9963544112427;-16.9963544112427;-16…	MS1 mz matched	257.147	264.997	0.00062643	0.000531854	0.000551017	0.000790331	0.000737408	0.000826744	0.000653974	0.000673964	0.000536096	0.791696	-0.336982	0.0415548	1.23749	down
meta_179			Pyro-L-glutaminyl-L-glutamine;5-Methylcytidine;Tolmetin;Ismine	-0.663552015697892;-0.663552015697892;-16.3357256096949;-16.3357256096949	MS1 mz matched	258.108	242.969	0.00102927	0.00144232	0.000920255	0.000672387	0.000428964	0.000474984	0.00126869	0.0014613	0.00177864	2.86019	1.51611	0.0103238	1.37396	up
meta_180	Glycerophosphocholine	0.9866			MS2 forward	258.11	379.828	0.00199938	0.00181505	0.00184844	0.00259879	0.00156993	0.00172446	0.00260341	0.00268169	0.00242031	1.30751	0.386826	0.194866	0.981708	unchanged
meta_181			Tyramine-O-sulfate;	0.559802378453241;	MS1 mz matched	259.075	24.3035	4.12e-05	7.32e-05	6.05e-05	0.000106601	6.72e-05	5.95e-05	5.44e-05	5.21e-05	9.19e-05	0.85027	-0.234007	0.582756	0.41675	unchanged
meta_182			Lysyl-Leucine;Isoleucyl-Lysine;Lysyl-Isoleucine;Leucyl-Lysine;	-17.4189093411087;-17.4189093411087;-17.4189093411087;-17.4189093411087;	MS1 mz matched	260.185	212.753	0.000213487	0.000205522	0.000162431	0.000239764	0.000263976	0.000276123	0.000296932	0.000289987	0.000209632	1.0214	0.0305466	0.866467	0.13628	unchanged
meta_183	Pentadecanoic Acid	0.6093			MS2 reverse	260.257	54.236	0.000187278	0.000238702	0.000212309	0.000178703	0.000140786	0.000157975	0.000212315	0.000186186	0.000194363	1.24169	0.312307	0.0517077	1.19134	unchanged
meta_184			Carisoprodol;Carisoprodol	-2.33421063079851;-2.30615250747931	MS1 mz matched	261.181	264.281	0.00144369	0.00107002	0.00108603	0.00109099	0.000906673	0.000834667	0.00165803	0.00150487	0.00169023	1.71348	0.776926	0.00280635	1.39772	up
meta_185					Unmapped	262.038	280.519	7.56e-05	8.16e-05	0.000104795	0.000195942	0.000178593	0.000213918	7.07e-05	8.22e-05	6.68e-05	0.373468	-1.42094	0.00223089	1.42958	down
meta_186	D-Biotin	0.9524			MS2 reverse	262.128	382.221	0.00059777	0.000630154	0.000673286	0.00093538	0.000846454	0.000994676	0.000581705	0.000629936	0.00060575	0.65456	-0.611404	0.0114904	1.3988	down
meta_187			(E)-Monocrotophos;Selfotel;N-Acetylphosphinothricin;L-N-Acetylphosphinothricin;N-Acetyl-L-Glufosite;N-Acetylphinothricin;Monocrotophos	6.72152928231073;6.72152928231073;6.72152928231073;6.72152928231073	MS1 mz matched	262.128	358.238	0.000121909	0.000110489	0.000102711	0.000175116	0.000146304	0.000167973	8.96e-05	9.81e-05	9.89e-05	0.585489	-0.772285	0.00971161	1.40289	down
meta_188			Etomidate;Etomidate;1-(1-Phenylethyl)-imidazole-5-carboxylic acid, ethyl ester;Cyclo(L-Phe-L-Pro);(3S-trans)-3-Benzylhexahydropyrrolo(1,2-a)pyrazine-1,4-dione;3,3'-Dimethoxybenzidine;ortho-Dianisidine	7.46432577629623;7.37338666204701;7.37338666204701;7.37338666204701	MS1 mz matched	262.164	295.359	0.000236654	0.000310147	0.000317612	0.00045094	0.000396123	0.000614165	0.000347938	0.000374222	0.000220222	0.644924	-0.632799	0.106007	1.06197	unchanged
meta_189	Creatine	0.9894			MS2 reverse	263.146	337.662	0.000552392	0.000437112	0.000494134	0.000691178	0.000562955	0.000654589	0.000549053	0.000570172	0.000355066	0.772397	-0.372585	0.157843	0.984881	unchanged
meta_190	Alpha-N-Phenylacetyl-L-glutamine	0.9758			MS2 forward	265.117	211.156	7.07e-05	6.63e-05	5.37e-05	0.000106663	0.000123515	0.000133428	3.52e-05	2.36e-05	4.99e-05	0.298946	-1.74204	0.00147155	1.40754	down
meta_191					Unmapped	267.122	38.161	0.000261096	0.000290673	0.00019826	0.000324313	0.000281435	0.000206105	0.000190521	0.000197934	0.000314141	0.865423	-0.208523	0.529609	0.472956	unchanged
meta_192	Gamma-Glutamylcysteine	0.6082			MS2 forward	268.103	378.794	0.000155509	0.000115311	0.000103839	0.00015966	0.00010404	0.000118163	8.89e-05	9.35e-05	0.000107915	0.760363	-0.39524	0.201847	0.950995	unchanged
meta_193			Dimethylallylpyrophosphate;Isopentenyl pyrophosphate;Amobam	8.83800207959594;8.83800207959594;-8.53623489435778	MS1 mz matched	268.998	371.193	0.0208104	0.0216909	0.0202435	0.0258487	0.0226536	0.0263903	0.0278843	0.0289172	0.0248061	1.08966	0.12388	0.25811	0.798382	unchanged
meta_194	Inosine	0.9997			MS2 forward	269.088	213.043	0.000485417	0.000480676	0.000359838	0.000134895	0.000105014	4.32e-05	0.000705439	0.000731494	0.000748176	7.71932	2.94847	0.000340369	1.44626	up
meta_195			1-(2,3-Dihydro-1H-pyrrolizin-5-yl)-1,4-pentanedione;D-Octopine;N2-(D-1-Carboxyethyl)-L-arginine;N2-(1-Carboxyethyl)-L-arginine;Arginine, N2-(1-carboxyethyl)-, L-;D-(+)-Octopine;L-Arginine, N2-(1-carboxyethyl)-, (R)-;L-Arginine, N2-[(1R)-1-carboxyethyl]-;Octopine;L-N2-(2-Carboxyethyl)arginine;N2-(2-Carboxyethyl)-L-arginine	-1.35878124568861;0.81256947471706;0.81256947471706	MS1 mz matched	269.124	312.52	0.000243819	0.000216572	0.000233408	0.000219547	0.000230042	0.000218603	0.000282682	0.000272222	0.000327121	1.32002	0.400558	0.0459157	1.30691	up
meta_196			N-Glucosylnicotite	7.33604	MS1 mz matched	269.258	33.591	0.00053227	0.000545251	0.000519705	0.000197475	0.000379061	0.000386029	0.000460884	0.000175824	9.49e-05	0.760013	-0.395904	0.585512	0.419254	unchanged
meta_197			Dexfenfluramine;Fenfluramine	-2.0945513257025;-2.16334557072993	MS1 mz matched	270.08	25.135	7.41e-05	7.7e-05	7.27e-05	9.77e-05	6.73e-05	6.3e-05	8.72e-05	7.83e-05	0.000110566	1.21105	0.276264	0.333952	0.699223	unchanged
meta_198					Unmapped	272.258	38.814	0.00128422	0.00131897	0.00115063	0.00116319	0.00103234	0.00101369	0.000906393	0.00123961	0.00132016	1.08006	0.111117	0.578506	0.436682	unchanged
meta_199	Argininosuccinic acid	0.7145			MS2 reverse	273.12	265.164	6.82e-05	6.18e-05	6.12e-05	8.2e-05	6.77e-05	0.000100595	7.72e-05	6.89e-05	5.87e-05	0.81847	-0.288998	0.255691	0.829678	unchanged
meta_200					Unmapped	273.414	52.9055	0.000828532	0.00122394	0.00130096	0.000821989	0.000869617	0.000837624	0.000818216	0.000982229	0.000807469	1.03111	0.0441982	0.692357	0.320249	unchanged
meta_201			N-(1-Deoxy-1-fructosyl)alanine;Muramic acid;Muramic acid;3-O-alpha-Carboxyethyl-D-glucosamine;2-Amino-3-O-[(R)-1-carboxyethyl]-2-deoxy-D-glucopyranose	1.98366787887049;1.98366787887049;1.99123458530818	MS1 mz matched	274.09	359.118	0.000224852	0.00017036	0.000178791	0.000288689	0.000205783	0.000266682	0.000153008	0.000111275	0.000236804	0.658326	-0.603127	0.133093	1.01653	unchanged
meta_202	5-Hydroxymethylcytidine	0.9998			MS2 forward	274.103	276.19	0.000445161	0.000387758	0.000365533	0.000233172	0.000113715	9.17e-05	0.00106478	0.0010606	0.000649461	6.32615	2.66133	0.0216583	1.36271	up
meta_203	Palmitic acid	0.7734			MS2 reverse	274.274	76.528	0.0663161	0.101622	0.116894	0.0680361	0.0741145	0.0601952	0.0780208	0.0910853	0.0884658	1.27293	0.348153	0.0314895	1.23763	up
meta_204			Di-2-propenyl hexasulfide;	-2.60595904606918;	MS1 mz matched	274.91	363.704	0.00106205	0.00106357	0.000954451	0.00103754	0.00103532	0.00112687	0.00104387	0.0011233	0.0011822	1.04676	0.0659326	0.38032	0.641912	unchanged
meta_205			Di-2-propenyl hexasulfide;	-3.0849473156499;	MS1 mz matched	274.91	376.788	0.000895194	0.000791287	0.000735143	0.00103239	0.000841551	0.000861045	0.000747595	0.000835491	0.000860445	0.893433	-0.162568	0.25296	0.832188	unchanged
meta_206			Isosorbide Dinitrate;Isosorbide dinitrate	-18.2098220392233;-18.2098220392233	MS1 mz matched	275.102	215.221	0.00038411	0.000431803	0.00040292	0.000419512	0.000444699	0.000425222	0.0007092	0.000696002	0.000593041	1.54971	0.631995	0.0197415	1.38546	up
meta_207	L-Pyroglutamic acid	0.9819			MS2 reverse	276.119	411.759	6.98e-05	7.01e-05	5.13e-05	3.82e-05	8.56e-05	8.72e-05	4.93e-05	5.17e-05	2.16e-05	0.58108	-0.783192	0.206532	0.896723	unchanged
meta_208	Ile-Cys	0.9841			MS2 reverse	276.144	383.439	0.000302485	0.000328328	0.000333953	0.000482365	0.000384894	0.000484691	0.00029281	0.000276526	0.00031242	0.652211	-0.61659	0.0318752	1.3312	down
meta_209			Thymidine glycol;Gamma Glutamylglutamic acid;Ranunculin	-24.9025925881363;-24.9025925881363;15.8480465220427	MS1 mz matched	277.089	306.582	5.72e-05	5.61e-05	5.07e-05	0.000110634	7.75e-05	7.97e-05	5.09e-05	6.84e-05	4.56e-05	0.615519	-0.700125	0.0642565	1.16609	unchanged
meta_210	Arg-Cys	0.7017			MS2 forward	277.118	226.849	3.61e-05	3.5e-05	2.47e-05	5.96e-05	6.92e-05	7.41e-05	2.69e-05	3.93e-05	2.47e-05	0.448376	-1.15722	0.00391694	1.37835	down
meta_211			Sodium Tetradecyl Sulfate;Phytuberin;Embelin;[6]-Gingerol;(S)-(+)-[6]Gingerol;6-Gingerol	-1.63195806904898;9.85780624364269;9.85780624364269;9.85780624364269	MS1 mz matched	277.186	282.674	0.000105988	9.85e-05	8.29e-05	6.55e-05	5.65e-05	5.68e-05	0.000178989	0.000167284	0.000120464	2.61056	1.38436	0.0301736	1.35991	up
meta_212	Pro-Tyr	0.9999			MS2 reverse	278.123	334.871	0.000172595	0.000163848	0.000130919	0.000255753	0.000139902	0.000217587	9.91e-05	6.65e-05	0.000181013	0.565275	-0.822976	0.138904	0.987398	unchanged
meta_213	Phthalic acid Mono-2-ethylhexyl Ester	0.9978			MS2 reverse	279.159	33.0675	0.00123358	0.00102006	0.000940611	0.00123429	0.00118943	0.000956999	0.000778703	0.00104351	0.00117909	0.887771	-0.171741	0.438341	0.578502	unchanged
meta_214	all cis-(6,9,12)-Linolenic acid	0.7783			MS2 forward	279.231	47.88	0.000237305	0.000202453	0.000178628	0.000335801	0.000291806	0.000362939	0.000131225	0.000134323	0.000126306	0.395594	-1.33791	0.00990185	1.4226	down
meta_215			Graveolinine;Avenalumin II;Graveoline;Tolmetin sodium	-19.8620841700283;-19.8620841700283;-19.8620841700283;-11.1076434561742	MS1 mz matched	280.092	376.814	0.00105378	0.000940551	0.0009402	0.00163145	0.00095247	0.00114753	0.00187036	0.00188291	0.00141961	1.38629	0.471231	0.135586	1.00116	unchanged
meta_216			Pyro-L-glutaminyl-L-glutamine;5-Methylcytidine;Tolmetin;Ismine	-0.663552015697892;-0.663552015697892;-16.3357256096949;-16.3357256096949	MS1 mz matched	280.09	243.792	0.000238248	0.000233702	0.000170838	0.0001902	0.000140703	0.000375569	0.000288894	0.000400465	0.000495289	1.67685	0.745755	0.164335	0.940171	unchanged
meta_217	Val-Tyr	0.8836			MS2 reverse	280.139	318.082	0.000788139	0.000698224	0.000696921	0.00121823	0.000700044	0.00103835	0.000687999	0.000433519	0.000984005	0.712138	-0.489771	0.266748	0.790076	unchanged
meta_218	Tyr-Val	0.9892			MS2 reverse	281.149	200.723	0.000179742	0.000165093	0.000238796	0.000319675	0.000265929	0.000296247	6.11e-05	2.94e-05	0.000284958	0.425744	-1.23194	0.166559	1.0445	unchanged
meta_219	Ethylmalonic acid	0.9289			MS2 reverse	282.118	360.219	0.000557998	0.000618795	0.000668221	0.000820536	0.00067762	0.000661535	0.000310539	0.000279973	0.000399459	0.458385	-1.12537	0.00458238	1.38442	down
meta_220	1-Methyladenosine	0.9984			MS2 forward	282.119	282.1	0.000118139	0.000135464	0.000111127	0.000129403	0.000125639	0.000137718	0.000136814	0.000139529	0.000181338	1.16529	0.220693	0.269269	0.852109	unchanged
meta_221			Hydroxy-lacosamide;Threoninyl-Tyrosine;Tyrosyl-Threonine;Randainol	0.0903865657588852;0.0903865657588852;0.0903865657588852;-14.1880070437543	MS1 mz matched	283.122	359.937	6.47e-05	7.35e-05	0.000100387	9.98e-05	0.000108359	9.94e-05	4.16e-05	3.56e-05	5.03e-05	0.414589	-1.27025	0.00061523	1.43116	down
meta_222	Guanosine	0.9971			MS2 forward	284.098	255.327	0.00015115	0.000166595	0.000123025	5.8e-05	5.36e-05	4.06e-05	0.000187007	0.000195051	0.000195616	3.79744	1.92503	0.000140057	1.44759	up
meta_223	Phe-His	0.7572			MS2 reverse	285.134	210.541	0.000173306	0.000163029	0.000140106	2.1e-05	7.74e-05	5.38e-05	0.000139742	6.92e-05	2.62e-05	1.54475	0.627377	0.509635	0.512552	unchanged
meta_224			Citronellyl cinnamate;Androstenedione;Androstenedione;Androst-4-ene-3,17-dione;4-Androstene-3,17-dione;17alpha-Methylestradiol;Boldenone;17beta-Boldenone;17beta-Hydroxyandrosta-4,9(11)-dien-3-one;9(11)-Dehydrotestosterone;1-Methylestra-1,3,5(10)-triene-3,17beta-diol;1-Methylestradiol;Canbidivarin;CBDV;5-Androstene-3,17-dione	10.0564904914139;10.0564904914139;9.98695636827097;9.98695636827097;9.98695636827097;9.98695636827097;9.98695636827097;9.98695636827097;9.98695636827097	MS1 mz matched	287.196	263.035	0.000165063	0.000111075	0.00010378	9.79e-05	4.91e-05	5.74e-05	0.000214304	0.000171639	0.000244962	3.08633	1.62589	0.00737358	1.36309	up
meta_225			Cycloguanil hydrochloride;1-(4-Chlorophenyl)-1,6-dihydro-6,6-dimethyl-1,3,5-triazine-2,4-diamine monohydrochloride	-12.1921	MS1 mz matched	288.075	342.386	0.00228792	0.0023643	0.00191273	0.00271302	0.00249138	0.00227702	0.00261922	0.0026491	0.00336726	1.15427	0.206981	0.256573	0.831328	unchanged
meta_226			Agaritinal;N6-Methyl-2'-deoxyadenosine	3.01584979871675;-9.42441337738075	MS1 mz matched	288.253	41.379	0.000622626	0.000737341	0.000587555	0.00050198	0.000542222	0.000623016	0.000867609	0.000358534	0.000537753	1.05799	0.0813224	0.851165	0.152619	unchanged
meta_227			N-(1-Deoxy-1-fructosyl)alanine;Muramic acid;Muramic acid;3-O-alpha-Carboxyethyl-D-glucosamine;2-Amino-3-O-[(R)-1-carboxyethyl]-2-deoxy-D-glucopyranose	1.98366787887049;1.98366787887049;1.99123458530818	MS1 mz matched	290.063	358.087	0.000149617	0.000127066	0.000133678	0.00020372	0.00014143	0.000200591	0.000122341	6.8e-05	0.000174678	0.668824	-0.5803	0.188612	0.92187	unchanged
meta_228			3-Methylglutarylcarnitine;	23.8905045058092;	MS1 mz matched	290.159	237.087	0.000189039	0.000179416	0.000157079	9.35e-05	9.31e-05	9.81e-05	5.75e-05	7.39e-05	4.6e-05	0.622999	-0.682698	0.0430226	1.31813	down
meta_229			3-Methylglutarylcarnitine;	23.3942266546118;	MS1 mz matched	290.159	378.901	7.17e-05	5.68e-05	5.47e-05	9.15e-05	6.92e-05	8.16e-05	4.02e-05	4.04e-05	5.11e-05	0.543417	-0.879868	0.0139249	1.34943	down
meta_230					Unmapped	290.268	104.805	0.00227602	0.00261213	0.00241852	0.00185841	0.00243047	0.00250957	0.00294018	0.00142213	0.00211921	0.953382	-0.0688735	0.842076	0.156762	unchanged
meta_231			Allopurinol riboside;Arabinosylhypoxanthine;Inosine;Inosine	0.859815496923665;0.859815496923665;0.859815496923665;0.74604373012405	MS1 mz matched	291.07	213.688	0.000198483	0.000158077	0.0001434	6.64e-05	5.91e-05	1.92e-05	0.00024768	0.000237818	0.000263989	5.17528	2.37164	0.00117083	1.43368	up
meta_232	Pro-Asp	0.9974			MS2 reverse	291.119	380.781	0.000299726	0.000226578	0.000205585	0.000206675	0.00017946	0.000169362	0.000234715	0.000198365	0.000404653	1.50808	0.592714	0.275451	0.853464	unchanged
meta_233			Sedoheptulose 1-phosphate;D-Sedoheptulose 7-phosphate;Phenbenzamine hydrochloride	-16.5424945669818;-16.5424945669818;6.89286760527839	MS1 mz matched	291.165	447.881	0.000181202	0.00021838	0.00016905	7.2e-05	0.000174162	8.94e-05	0.00017811	0.000167473	0.000236939	1.73558	0.79542	0.106659	1.06484	unchanged
meta_234					Unmapped	292.96	370.872	0.00763195	0.00778094	0.0073511	0.00921394	0.00832294	0.00983775	0.00961616	0.0104554	0.00887555	1.05744	0.0805822	0.454646	0.553368	unchanged
meta_235			2-hydroxyflutamide;12-OPDA;(15Z)-12-Oxophyto-10,15-dienoate;(15Z)-12-Oxophyto-10,15-dienoic acid;9(S),13(S)-12-Oxo-PDA;12-Oxo-10,15(Z)-phytodienoic acid;(9Z,15Z)-(13S)-12,13-Epoxyoctadeca-9,11,15-trienoic acid;(9Z,15Z)-(13S)-12,13-Epoxyoctadeca-9,11,15-trienoate;(9Z)-(13S)-12,13-Epoxyoctadeca-9,11,15-trienoate;12,13(S)-EOT;12,13(S)-EOTrE;alpha-Licanic acid;(9Z,11E,13E)-4-Oxooctadeca-9,11,13-trien…	-2.25282261596332;23.0719107691977;23.0719107691977;23.0719107691977;23.0719107691977;23.0719107691977;23.0719107691977;23.0719107691977;23.0719107691977;23.0719107691977	MS1 mz matched	293.211	199.541	0.000187207	0.000185031	0.000167484	0.000195163	0.000227635	0.000183502	9.44e-05	9.91e-05	0.000157804	0.579376	-0.787427	0.0320313	1.26095	down
meta_236	Triadimefon	0.8256			MS2 reverse	294.101	311.594	9.06e-05	6.69e-05	7.2e-05	7.03e-05	5.42e-05	3.68e-05	8e-05	7.96e-05	0.000100166	1.6107	0.687684	0.0564584	1.17914	unchanged
meta_237			5-Amino-6-ribitylamino uracil;5-Amino-6-(1-D-ribitylamino)uracil;5-Amino-6-(D-ribitylamino)uracil;6-(1-D-Ribitylamino)-5-amino-2,4-dihydroxypyrimidine;6-(1-D-Ribitylamino)-5-aminouracil;4-(1-D-Ribitylamino)-5-amino-2,6-dihydroxypyrimidine	10.9222155594408;10.8653529247209	MS1 mz matched	294.144	226.569	5.87e-05	6.17e-05	5.98e-05	0.000115168	9.52e-05	0.000124031	3.44e-05	3.76e-05	4.37e-05	0.345934	-1.53143	0.00834283	1.41189	down
meta_238	Ile-Tyr	0.611			MS2 forward	294.154	296.784	0.0021964	0.00195153	0.00199061	0.00287966	0.00205506	0.00268177	0.00168489	0.000967467	0.0023202	0.652866	-0.61514	0.142474	1.00363	unchanged
meta_239	O-Acetyl-L-serine	0.7074			MS2 reverse	295.113	383.562	0.000193003	0.000167099	0.000165618	0.000261846	0.000200552	0.000224411	0.000181663	0.000170408	0.000168711	0.758263	-0.39923	0.0833853	1.21194	unchanged
meta_240	gamma-L-Glutamyl-L-phenylalanine	0.9332			MS2 forward	295.128	329.78	7.46e-05	6.59e-05	7.48e-05	0.000105477	9.31e-05	9.82e-05	7.93e-05	9.78e-05	8.81e-05	0.893174	-0.162987	0.186418	0.92241	unchanged
meta_241	Gly-Arg	0.779			MS2 forward	295.15	450.52	0.000226892	0.000190117	0.000221811	0.000365316	0.000207781	0.000256538	0.000215846	0.000239737	0.000165961	0.749178	-0.41662	0.274817	0.812352	unchanged
meta_242			Caftaric acid;Cis-Caffeoyl tartaric acid;(9Z,11E)-(13S)-13-Hydroperoxyoctadeca-9,11-dienoic acid;(9Z,11E)-(13S)-13-Hydroperoxyoctadeca-9,11-dienoate;13(S)-HPODE;13S-Hydroperoxy-9Z,11E-octadecadienoic acid;(9Z,12Z)-(11S)-11-Hydroperoxyoctadeca-9,12-dienoic acid;(9Z,12Z)-(11S)-11-Hydroperoxyoctadeca-9,12-dienoate;(7S,8S)-DiHODE;(9Z,12Z)-(7S,8S)-Dihydroxyoctadeca-9,12-dienoic acid;(7S,8S,9Z,12Z)-7,8…	0;0;-3.52304278161553;-3.52304278161553;-3.52304278161553;-3.52304278161553;-3.52304278161553;-3.52304278161553;-3.52304278161553;-3.52304278161553;-3.52304278161553;-3.52304278161553;-3.52304278161553;-3.52304278161553	MS1 mz matched	295.226	47.8905	0.000253023	0.000261347	0.000245257	0.000684032	0.000619396	0.000660005	0.00010864	0.000128254	0.000102384	0.172798	-2.53284	0.0002644	1.44845	down
meta_243			3,5-Dibromo-4-hydroxybenzoate	-6.42081	MS1 mz matched	296.918	363.387	0.000512982	0.00054362	0.000474758	0.000519291	0.000465024	0.000489417	0.00051189	0.000534238	0.000548476	1.08202	0.113724	0.11021	1.05541	unchanged
meta_244			3,5-Dibromo-4-hydroxybenzoate	-6.42081	MS1 mz matched	296.918	377.354	0.000437518	0.000410822	0.000414343	0.000456628	0.000414989	0.000459488	0.000432372	0.000408176	0.000448492	0.968398	-0.0463277	0.493366	0.517512	unchanged
meta_245	4-Oxoretinol	0.612			MS2 reverse	301.215	35.532	0.000501507	0.000436166	0.000405955	0.0012692	0.00173164	0.00099907	0.000162141	7.1e-05	0.000258643	0.122957	-3.02378	0.0259589	1.35744	down
meta_246			1-Guanidino-1-deoxy-scyllo-inositol 4-phosphate;N-Amidino-scyllo-inosamine 4-phosphate	-4.98227	MS1 mz matched	302.074	376.736	8.94e-05	6.77e-05	7.12e-05	0.000137386	7.77e-05	9.8e-05	0.000139461	0.000122669	9.5e-05	1.1405	0.18967	0.541009	0.463942	unchanged
meta_247			1-Guanidino-1-deoxy-scyllo-inositol 4-phosphate;N-Amidino-scyllo-inosamine 4-phosphate	15.7813	MS1 mz matched	302.196	240.042	8.83e-05	8.5e-05	0.00010667	0.000214502	0.000202694	0.000174147	0.000107186	0.000139174	7.07e-05	0.536098	-0.899431	0.0243342	1.29424	down
meta_248			Citrusinine I;Citpressine I;Sphinganine;Dihydrosphingosine;2-Amino-1,3-dihydroxyoctadecane	9.95705191621057;9.95705191621057;-3.65086935480593	MS1 mz matched	302.304	50.9205	9.61e-05	0.000175222	0.000143381	9.39e-05	0.000112723	8.86e-05	0.000106426	0.0001162	0.00011168	1.13245	0.179442	0.209634	0.930981	unchanged
meta_249			1'-Acetoxyeugenol acetate;1'-Acetoxyeugenol acetate	0.857251776269358;0.757289479229592	MS1 mz matched	303.065	247.694	4.21e-05	5.06e-05	4.01e-05	6.79e-05	5.04e-05	4.93e-05	5.13e-05	4.9e-05	8.36e-05	1.09732	0.133982	0.696017	0.302688	unchanged
meta_250	Eicosapentaenoic acid	0.7485			MS2 forward	303.231	41.478	0.000526953	0.000652005	0.00049026	0.00112333	0.000718767	0.000809484	0.000453456	0.000596646	0.000457794	0.568679	-0.814314	0.0748566	1.19636	unchanged
meta_251			N-(1-Deoxy-1-fructosyl)threonine;1-Methyladenosine;O6-Methyl-2'-deoxyguanosine	-0.236917033650211;-4.98021431992908;-4.98021431992908	MS1 mz matched	304.1	361.009	0.000378926	0.000292614	0.000324965	0.000505793	0.000368773	0.000424942	0.000245899	0.000221713	0.000272932	0.569865	-0.811307	0.0305639	1.32266	down
meta_252			Demonomethylchlorpromazine;Melphalan;Merphalan;Sarcolysin;Medphalan;D-Melphalan	-0.284135663253688;18.1225324714161;18.1225324714161;18.1225324714161	MS1 mz matched	305.08	26.913	9.91e-05	6.46e-05	7.26e-05	9.85e-06	7.62e-06	9.83e-06	6.21e-05	1.82e-05	1.45e-05	3.4728	1.7961	0.278575	0.862522	unchanged
meta_253			Ceceline	-10.5221	MS1 mz matched	305.124	283.921	6.87e-05	6.98e-05	7.97e-05	0.000111315	6.36e-05	8.93e-05	0.000126978	0.000102464	0.000126866	1.34856	0.431422	0.144425	1.00296	unchanged
meta_254			Guanosine;8-Hydroxy-deoxyguanosine;Guanosine;Isoguanosine;Crotonoside	15.3003443069617;15.3003443069617;15.1894244868381;15.1894244868381	MS1 mz matched	306.081	254.996	6.24e-05	5.87e-05	4.66e-05	2.5e-05	1.99e-05	2.25e-05	6.58e-05	8.13e-05	5.36e-05	2.97569	1.57322	0.0276136	1.36398	up
meta_255			Agaritinal;(-)-Annoine;Anoine;2,3-Bis(p-methoxyphenyl)acrylonitrile;2,3-Di(4-methoxyphenyl)acrylonitrile	-8.50979540817962;-23.7636938286071;-23.7636938286071	MS1 mz matched	307.144	247.044	0.000131732	0.0001105	0.000114748	0.000106618	9.32e-05	9.65e-05	0.000103368	0.000155397	0.000151816	1.38596	0.470882	0.14456	1.07485	unchanged
meta_256					Unmapped	308.02	343.044	0.000102751	9.09e-05	8.78e-05	0.000119089	0.000106246	0.000108568	0.000133545	0.000121434	0.000148417	1.20813	0.272771	0.0781231	1.15782	unchanged
meta_257			(S)-Succinyldihydrolipoamide;CI Pigment Red 3;C.I. Pigment Red 3	12.1879103214018;-2.46730905059335	MS1 mz matched	308.095	271.658	4.28e-05	5.09e-05	4.94e-05	1.66e-05	1.86e-05	2.58e-05	0.000105399	7.84e-05	5.61e-05	3.9318	1.97519	0.0481468	1.30664	up
meta_258	Adenosine	1			MS2 reverse	309.129	380.776	0.00384042	0.00314705	0.00293018	0.00302852	0.00246475	0.0023838	0.00325711	0.0028267	0.00562809	1.48684	0.572246	0.277605	0.842503	unchanged
meta_259			1-[(5-Amino-5-carboxypentyl)amino]-1-deoxyfructose;Fructoselysine;Glucoselysine	-1.13934929472352;-1.29803373835156;-1.29803373835156	MS1 mz matched	309.165	459.712	0.000680246	0.00100158	0.00100446	0.00069896	0.000560155	0.00124352	0.000644735	0.00058421	0.000786749	0.80543	-0.312169	0.522705	0.513741	unchanged
meta_260			N-Acetyl-a-neuraminic acid;N-Acetylneuraminic acid;N-Acetylneuramite;N-Acetylneuraminic acid;5-Acetamido-3,5-dideoxy-D-glycero-D-galacto-2-nonulosonic acid;Neu5Ac;O-Acetylneuraminic acid;O-Acetylated sialic acid;N-Acetyl-alpha-neuramite;alpha-Neu5Ac;N-Acetyl-beta-neuramite;beta-Neu5Ac;N-Glycolylmuramic acid;2-Glycolylamido-3-O-[(R)-1-carboxyethyl]-2-deoxy-D-glucopyranose	3.29595692745509;3.29595692745509;3.23513616698866;3.23513616698866;3.23513616698866;3.23513616698866;3.23513616698866	MS1 mz matched	310.113	420.798	0.000137505	0.000114082	0.00013206	0.000225158	0.000168195	0.000215082	0.000145323	0.000118051	0.000310986	0.943995	-0.083149	0.870944	0.13451	unchanged
meta_261	N-Acetylneuraminic acid	0.8623			MS2 forward	310.113	357.519	5.58e-05	4.89e-05	6.75e-05	0.000158365	0.000116443	0.000151654	3.73e-05	2.34e-05	4.9e-05	0.257232	-1.95886	0.004851	1.39848	down
meta_262	Phe-Cys	0.9662			MS2 reverse	310.128	284.664	0.000122225	0.000105646	9.59e-05	6.55e-05	5.77e-05	6.09e-05	0.000116148	9.4e-05	0.000155568	1.98717	0.990714	0.0759226	1.24456	unchanged
meta_263			N-Succinyl-2-amino-6-ketopimelate;N-Succinyl-2-L-amino-6-oxoheptanedioate;N-Succinyl-L-2-amino-6-oxoheptanedioate;N-Succinyl-L-2-amino-6-oxopimelate;N-Succinyl-2-amino-6-oxo-L-pimelic acid;N-Succinyl-epsilon-keto-L-aminopimelic acid;(S)-2-(Succinylamino)-6-oxoheptanedioate;N-Succinyl-2-amino-6-oxopimelate	-9.57002295076573;-9.68590679798196;-9.68590679798196	MS1 mz matched	312.066	377.361	0.000104947	8.59e-05	9.84e-05	0.000128683	9.76e-05	0.000105833	8.09e-05	7.93e-05	0.0001136	0.824614	-0.27821	0.254596	0.809102	unchanged
meta_264	Met-Tyr	0.7183			MS2 reverse	312.111	311.32	0.00105134	0.000799325	0.000791803	0.000402787	0.000378809	0.000299168	0.00100471	0.000826987	0.00112056	2.73164	1.44977	0.0107313	1.3943	up
meta_265			Caftaric acid;Cis-Caffeoyl tartaric acid;(9Z,11E)-(13S)-13-Hydroperoxyoctadeca-9,11-dienoic acid;(9Z,11E)-(13S)-13-Hydroperoxyoctadeca-9,11-dienoate;13(S)-HPODE;13S-Hydroperoxy-9Z,11E-octadecadienoic acid;(9Z,12Z)-(11S)-11-Hydroperoxyoctadeca-9,12-dienoic acid;(9Z,12Z)-(11S)-11-Hydroperoxyoctadeca-9,12-dienoate;(7S,8S)-DiHODE;(9Z,12Z)-(7S,8S)-Dihydroxyoctadeca-9,12-dienoic acid;(7S,8S,9Z,12Z)-7,8…	0;0;-3.52304278161553;-3.52304278161553;-3.52304278161553;-3.52304278161553;-3.52304278161553;-3.52304278161553;-3.52304278161553;-3.52304278161553;-3.52304278161553;-3.52304278161553;-3.52304278161553;-3.52304278161553	MS1 mz matched	313.237	48.189	0.000125825	0.000120812	0.000113731	0.000151264	9.62e-05	0.000130252	0.000113701	0.000119572	8.95e-05	0.854449	-0.226933	0.391153	0.645124	unchanged
meta_266					Unmapped	314.181	249.845	7.44e-05	5.33e-05	6.28e-05	4.27e-05	2.3e-05	2.62e-05	3.1e-05	5.18e-05	3.83e-05	1.3174	0.397697	0.322682	0.712639	unchanged
meta_267					Unmapped	314.787	347.733	0.000422636	0.000345577	0.000310915	0.000534645	0.000439898	0.000442487	0.000467654	0.000582672	0.000567578	1.14176	0.191256	0.234328	0.833487	unchanged
meta_268			Citreovirone;Ondansetron	17.0565219024582;-16.373713640084	MS1 mz matched	316.137	296.246	0.000273512	0.000150568	0.000223506	0.000276993	0.000191391	0.000247239	0.000168217	0.000180277	0.000209188	0.779296	-0.359758	0.15891	0.999889	unchanged
meta_269			Butoctamide hydrogen succite;Butoctamide semisuccite	21.0374	MS1 mz matched	316.211	222.261	8.66e-05	8.47e-05	8.58e-05	0.000203267	0.000194689	0.00022244	6.47e-05	7.26e-05	4.87e-05	0.299832	-1.73778	0.000206455	1.43684	down
meta_270			Costatol	-7.18715	MS1 mz matched	316.921	366.589	0.00311378	0.00317838	0.00302619	0.0022511	0.00322743	0.00241196	0.0023562	0.00237232	0.00355712	1.05008	0.0705	0.805906	0.189542	unchanged
meta_271			Distichonic acid B;Distichonic acid A;N-Glycosyl-L-asparagine	2.32704965418792;2.32704965418792;2.38009182411822	MS1 mz matched	317.095	383.524	0.000136307	0.000112828	0.000122659	0.000195835	0.000131758	0.000151685	0.000132606	0.000123531	0.00011944	0.783631	-0.351754	0.205722	0.968374	unchanged
meta_272	15-Deoxy-delta-12,14-PGJ2	0.7239			MS2 forward	317.211	47.4425	0.000212339	0.000221159	0.000242938	0.000530771	0.000494621	0.000479348	0.000274785	0.000242079	0.000290263	0.53639	-0.898647	0.000377072	1.42956	down
meta_273	gamma-L-Glutamyl-L-glutamic acid	0.9183			MS2 reverse	318.13	380.493	0.000371278	0.000271172	0.000239447	0.000276813	0.000177804	0.000201497	0.000291454	0.00022594	0.000485943	1.52921	0.612791	0.274012	0.824569	unchanged
meta_274			Paraquat dichloride;Methyl viologen;Paraquat dichloride;1,1'-Dimethyl-4,4'-bipyridinium dichloride	19.4432238420411;19.4432238420411	MS1 mz matched	318.191	355.565	0.000137554	0.00014362	0.0001749	0.00028192	0.000248537	0.000297161	0.000122493	0.00011386	0.000128357	0.440674	-1.18222	0.00528873	1.42679	down
meta_275			N-(1-Deoxy-1-fructosyl)histidine;Phytosphingosine;4-D-Hydroxysphinganine	14.2239781754107;21.1577311821527	MS1 mz matched	318.3	79.1375	0.00530475	0.00878379	0.0086977	0.00545633	0.0053531	0.00531337	0.00692447	0.00760162	0.00744426	1.36269	0.446456	0.00860888	1.4198	up
meta_276			N-(1-Deoxy-1-fructosyl)histidine;Phytosphingosine;4-D-Hydroxysphinganine	16.169485072419;23.1032515686333	MS1 mz matched	318.3	53.569	0.0181823	0.0204788	0.0211885	0.0169361	0.0160042	0.0145331	0.0172597	0.022862	0.0215663	1.29942	0.37787	0.0918014	1.1486	unchanged
meta_277			3,5-Dibromo-4-hydroxybenzoate	-6.42081	MS1 mz matched	318.9	363.706	0.00137844	0.00134557	0.0012655	0.00134195	0.00130272	0.00143436	0.00129189	0.00149906	0.00148172	1.04747	0.0669081	0.459215	0.55738	unchanged
meta_278			3,5-Dibromo-4-hydroxybenzoate	-6.42081	MS1 mz matched	318.9	376.784	0.00104915	0.000864651	0.000965685	0.00107883	0.000916975	0.00100891	0.000961168	0.000943911	0.00115813	1.01947	0.0278163	0.82761	0.165398	unchanged
meta_279			Eseramine;(3aS-cis)-3,3a,8,8a-Tetrahydro-N,3a,8-trimethyl-5-[[(methylamino)carbonyl]oxy]-pyrrolo[2,3-b]indole-1(2H)-carboxamide	-14.2537	MS1 mz matched	319.165	226.991	3.37e-05	4e-05	3.51e-05	2.52e-05	3.13e-05	3.62e-05	3.15e-05	3.96e-05	3.86e-05	1.18197	0.241195	0.244007	0.820491	unchanged
meta_280	12-oxo-ETE	0.6325			MS2 reverse	319.225	44.7175	0.000203633	0.000191638	0.000187599	0.000379055	0.000404184	0.000370862	0.000228678	8.68e-05	0.000152729	0.405684	-1.30157	0.0252077	1.36173	down
meta_281			Valproic acid glucuronide;Octanoylglucuronide;	-8.72161530019119;-8.72161530019119;	MS1 mz matched	321.144	286.702	4.21e-05	3.64e-05	4.26e-05	5.62e-05	4.56e-05	5.64e-05	4.01e-05	3.38e-05	7.27e-05	0.926552	-0.110056	0.782911	0.225213	unchanged
meta_282	D-Xylose	1			MS2 reverse	323.102	48.032	0.000138738	8.98e-05	0.000113388	0.000123499	8.95e-05	0.000127145	0.000111871	0.000138981	9.06e-05	1.00375	0.00540546	0.982709	0.0154579	unchanged
meta_283	Primaquine	0.8778			MS2 reverse	323.181	449.878	0.000212012	0.000159954	0.000146453	0.000160866	0.000136035	0.000132674	0.000201299	0.000188897	0.000242848	1.47365	0.559397	0.0337483	1.27289	up
meta_284	3.alpha.-Mannobiose	0.9026			MS2 reverse	325.113	382.168	0.000106275	9.07e-05	9.41e-05	0.000123401	9.14e-05	0.000101427	5.62e-05	9.04e-05	8.46e-05	0.731057	-0.451945	0.116588	1.02935	unchanged
meta_285			3-Methoxy-4-Hydroxyphenylglycol sulfate;3-Methoxy-4-hydroxyphenylethyleneglycol sulfate;	-18.9213326672852;-18.9213326672852;	MS1 mz matched	325.285	34.1355	0.00134177	0.00125089	0.00128907	0.000383572	0.000637094	0.000397825	0.00103101	0.00129963	0.000140137	1.74183	0.800607	0.423745	0.639326	unchanged
meta_286			Cycloguanil hydrochloride;1-(4-Chlorophenyl)-1,6-dihydro-6,6-dimethyl-1,3,5-triazine-2,4-diamine monohydrochloride	-12.1921	MS1 mz matched	326.03	343.048	0.000613801	0.000608645	0.000464436	0.000703663	0.00061213	0.0005469	0.000631895	0.000740284	0.000912867	1.22674	0.294833	0.225971	0.871715	unchanged
meta_287	Phe-Tyr	0.7271			MS2 forward	328.139	284.571	0.00177901	0.00139295	0.00128974	0.000696202	0.000697557	0.000537325	0.00152776	0.00117998	0.0020778	2.47816	1.30927	0.0625552	1.26622	unchanged
meta_288			Metoprolol;Metoprolol	9.56758384644115;9.73114347662551	MS1 mz matched	328.211	218.801	7.1e-05	7.51e-05	7.5e-05	0.000114649	0.000129986	0.000121136	8.06e-05	7.2e-05	5.95e-05	0.580031	-0.785799	0.00341956	1.39184	down
meta_289			Europine;9-Lasiocarpylheliotridine	20.8895	MS1 mz matched	330.191	337.697	0.000228329	0.000160859	0.000232956	0.000433607	0.000362952	0.00048563	0.000148839	0.00012812	0.000139668	0.324934	-1.62178	0.0129629	1.41019	down
meta_290	Eicosapentaenoic Acid ethyl ester	0.6274			MS2 forward	330.264	48.567	7.74e-05	9.52e-05	8.41e-05	0.000158628	0.000140642	0.000162256	8.05e-05	4.47e-05	5.21e-05	0.384207	-1.38004	0.00358233	1.40233	down
meta_291	(-)-Medicarpin	0.9895			MS2 reverse	331.112	380.228	0.0016321	0.00128799	0.00121903	0.00129134	0.00105144	0.00107702	0.00150163	0.0013233	0.00269473	1.61403	0.690668	0.243282	0.905498	unchanged
meta_292			Ciprofloxacin;Ambelline;(3alpha,11S)-1,2-Didehydro-3,7-dimethoxycrin-11-ol;Pretazettine;Tazettine;Sekisanin;2-O-Acetylpseudolycorine	17.4561163185714;-9.0595575311676;-9.0595575311676;-9.0595575311676;-9.0595575311676	MS1 mz matched	332.145	357.493	0.00101184	0.000729891	0.000711902	0.000547039	0.00047308	0.000461713	0.000811122	0.000589444	0.00132363	1.83839	0.878447	0.195511	0.995984	unchanged
meta_293			Ambelline;(3alpha,11S)-1,2-Didehydro-3,7-dimethoxycrin-11-ol;Pretazettine;Tazettine;Sekisanin;2-O-Acetylpseudolycorine	15.0992625520032;15.0992625520032;15.0992625520032;15.0992625520032	MS1 mz matched	332.151	41.982	9.72e-05	0.000104167	6.36e-05	0.000145021	0.000142732	0.000175177	0.000261056	0.00013914	0.00012499	1.13448	0.182036	0.682146	0.331754	unchanged
meta_294			Marimastat;Lead nitrate	-13.0977040404264;-10.3167237199994	MS1 mz matched	332.206	341.272	0.000233107	0.000188489	0.000270196	0.000547292	0.000628744	0.000818097	0.000124607	0.000112305	0.000189331	0.213749	-2.22601	0.0163674	1.38453	down
meta_295			2-Deoxy-D-ribose 1,5-bisphosphate;D-Ribose 1-diphosphate	1.36058771951647;1.36058771951647	MS1 mz matched	332.952	369.837	0.00311288	0.00313924	0.00310932	0.00377264	0.00332552	0.00393981	0.00357622	0.00398579	0.00359094	1.01042	0.0149513	0.874926	0.11864	unchanged
meta_296			Cinchonidine;(R)-Rhazinilam;Cinchonine;(9S)-Cinchon-9-ol;Eburmonine;Vinburnine;Cinchonidine;(8alpha,9R)-Cinchon-9-ol;10-Deoxysarpagine;Sarpagan-17-ol;Coryntheal	-17.7218718913857;-17.7218718913857;-17.6766612322336;-17.6766612322336;-17.6766612322336;-17.6766612322336;-17.6766612322336	MS1 mz matched	333.133	265.078	4.58e-05	4.45e-05	6.84e-05	5.76e-05	5.45e-05	5.89e-05	5.45e-05	5.34e-05	3.99e-05	0.864164	-0.210623	0.23678	0.901096	unchanged
meta_297			N-(1-Deoxy-1-fructosyl)methionine;K-252c	0.409188091647257;-6.10724515361056	MS1 mz matched	334.092	311.368	0.000108114	8.38e-05	8.13e-05	3.89e-05	4.67e-05	3.85e-05	0.000109933	7.88e-05	0.000125792	2.53489	1.34193	0.0398962	1.32769	up
meta_298			N-Acetyl desmethyl frovatriptan;N-Desmethylzolmitriptan;183C91	8.3218704609621;8.42035279810552	MS1 mz matched	334.186	386.716	9.16e-05	7.88e-05	0.000100324	0.000141081	0.000122699	0.000145035	0.000133316	0.000139449	0.00012568	0.974632	-0.0370711	0.691345	0.311165	unchanged
meta_299			Nicotinamide ribotide;12-Keto-leukotriene B4;12-Keto-LTB4;5-Hydroxy-12-oxo-delta5,8,11,14-eicosapolyenoic acid;Prostaglandin A2;PGA2;Medullin;Prostaglandin B2;PGB2;Prostaglandin C2;PGC2;Prostaglandin J2;PGJ2;delta-12-Prostaglandin J2;delta-12-PGJ2;Lathyrol;17-Oxogrindelic acid;6beta,7beta-Dihydroxykaurenoic acid;ent-6alpha,7alpha-Dihydroxykaur-16-en-19-oic acid;Di-n-hexyl phthalate;Dihexyl 1,2-be…	-5.48981028014926;8.87214913542191;8.87214913542191;8.87214913542191;8.87214913542191;8.87214913542191;8.87214913542191;8.87214913542191;8.87214913542191;8.87214913542191;8.87214913542191;8.87214913542191;8.87214913542191;8.87214913542191;8.87214913542191	MS1 mz matched	335.217	269.219	3.84e-05	3.83e-05	3.63e-05	3.45e-05	5.56e-05	6.29e-05	7.27e-05	5.05e-05	1.07e-05	0.87482	-0.192942	0.771655	0.226682	unchanged
meta_300	16-Hydroxypalmitic acid	0.6005			MS2 reverse	336.253	44.177	0.000149775	0.000136898	9.4e-05	0.000117221	0.000159642	0.000223359	9.25e-05	6.5e-05	7.45e-05	0.46385	-1.10827	0.0928738	1.18411	unchanged
meta_301			Acenocoumarol;Boc-Asn-OPhNO2	4.24537713813855;-0.849071102010904	MS1 mz matched	336.325	36.1405	0.000235315	0.00023029	0.000191007	0.000368099	0.000199175	4.66e-05	9.25e-05	0.000159175	0.000156696	0.665161	-0.588224	0.540571	0.488938	unchanged
meta_302	L-Saccharopine	0.9797			MS2 reverse	337.16	358.732	5.46e-05	5.32e-05	5.7e-05	3.44e-05	3.21e-05	2.66e-05	4.22e-05	3.7e-05	6.6e-05	1.55957	0.64115	0.185588	0.993907	unchanged
meta_303	Arg-Tyr	0.8116			MS2 reverse	337.172	447.861	0.00366153	0.00337678	0.00256578	0.00349462	0.00318366	0.00324824	0.00364017	0.00400225	0.00378161	1.15086	0.202712	0.0248338	1.26265	up
meta_304			6,9,12,15,18,21-Tetracosahexaenoic acid;	20.5329165044027;	MS1 mz matched	338.264	264.738	8.05e-05	7.37e-05	7.96e-05	0.000137749	9.47e-05	0.000128703	0.000111908	0.000111247	5.53e-05	0.771151	-0.374915	0.301949	0.748831	unchanged
meta_305	20-Hydroxyarachidonic acid	0.7474			MS2 reverse	338.269	44.203	0.00043324	0.000306134	0.000299713	0.000266038	0.000398898	0.00046899	0.000313	0.000257648	0.000357178	0.818243	-0.289399	0.377811	0.672107	unchanged
meta_306	Erucamide	0.9325			MS2 forward	338.341	34.683	0.000698182	0.000582376	0.000550968	0.000689951	6.78e-05	5.91e-05	0.000201106	0.000339839	0.000309516	1.04125	0.0583183	0.962432	0.0384749	unchanged
meta_307	Papaverine	0.8615			MS2 reverse	339.155	197.237	0.000716715	0.0006908	0.00063463	0.000343937	0.000251192	0.000313681	0.000624418	0.000386942	0.00126619	2.50608	1.32543	0.223471	0.947385	unchanged
meta_308					Unmapped	340.882	363.688	0.000554569	0.00055751	0.000499032	0.000571305	0.000541943	0.000551674	0.000519098	0.000572837	0.000640038	1.04027	0.0569621	0.592266	0.426984	unchanged
meta_309					Unmapped	340.882	376.758	0.000497419	0.000387967	0.000391749	0.000471784	0.000419278	0.000413194	0.00041396	0.000470542	0.000498814	1.06062	0.0849024	0.448349	0.564666	unchanged
meta_310	(-)-Usnic acid	0.6714			MS2 forward	344.089	273.645	9.38e-05	6.65e-05	5.99e-05	7.01e-05	6.08e-05	6.73e-05	6.73e-05	7.1e-05	0.000104152	1.2226	0.289953	0.335735	0.7538	unchanged
meta_311			N-(1-Deoxy-1-fructosyl)tyrosine;	-2.08873271918592;	MS1 mz matched	344.134	321.802	0.000294515	0.000267192	0.000219315	0.000147924	0.000142373	0.000143329	0.000261777	0.000218152	0.000315714	1.83486	0.87567	0.0500821	1.31429	unchanged
meta_312			Triazolam;Boscalid	-10.5396113166094;-0.924515751021385	MS1 mz matched	344.206	329.197	0.000325377	0.000333977	0.000405339	0.000836777	0.000733169	0.00096459	0.000194799	0.000192729	0.000240243	0.247687	-2.01341	0.00822612	1.42077	down
meta_313			Oxadiazon	2.88656	MS1 mz matched	346.222	327.712	0.000135961	0.000144704	0.000174421	0.00029993	0.000257837	0.000319382	0.0001	0.000111187	0.000111182	0.367485	-1.44424	0.00750886	1.42506	down
meta_314			Lepidine F;Lepidine E;Lepidine D;Lepidine B;Gibberellin A3;Gibberellic acid;Gibberellin;Antheridic acid;Antheridiogen-An;Hallactone A;Polactone A;Strigol;Cyropicrin;Molephantin;Saupirin;Gibberellin A29-catabolite;Gibberellin A6;Gibberellin A34-catabolite	20.1309877339336;20.1309877339336;20.1309877339336;20.1309877339336;24.1057416965263;24.1057416965263;24.1057416965263;24.1057416965263;24.1057416965263;24.1057416965263;24.1057416965263;24.1057416965263;24.1057416965263;24.1057416965263;24.1057416965263	MS1 mz matched	347.15	233.845	0.000427679	0.000339263	0.000323695	0.000234572	0.000200868	0.000200293	0.000915703	0.000912909	0.000397241	3.50124	1.80787	0.0908332	1.21846	unchanged
meta_315	Adenosine monophosphate (AMP)	0.9996			MS2 forward	348.07	422.188	0.00053089	0.000473239	0.00033291	0.000403282	0.000337123	0.000213103	0.00103118	0.000952122	0.00119778	3.3362	1.7382	0.00162601	1.41038	up
meta_316					Unmapped	349.273	47.9745	0.000301442	0.000367357	0.000288266	0.000456312	0.000413604	0.000470847	0.000172222	0.000169277	0.000195115	0.40023	-1.3211	0.000990782	1.43876	down
meta_317			N-(1-Deoxy-1-fructosyl)phenylalanine;	-2.45161123167569;	MS1 mz matched	350.121	284.023	0.000148384	0.000117224	0.000113836	7.12e-05	6.73e-05	6.22e-05	0.000154011	0.00011156	0.000195553	2.29666	1.19954	0.0683856	1.26535	unchanged
meta_318					Unmapped	350.327	34.5975	8.02e-05	8.48e-05	7.62e-05	0.000102412	6.81e-05	4.94e-05	0.000106094	6.28e-05	7.17e-05	1.09413	0.129787	0.752362	0.245451	unchanged
meta_319					Unmapped	351.001	371.193	0.00410857	0.00411845	0.00385112	0.00491613	0.00427472	0.00509889	0.00542144	0.00566863	0.00481951	1.11336	0.154915	0.202919	0.878133	unchanged
meta_320	L-Citrulline	0.9667			MS2 reverse	351.19	435.312	8.17e-05	8.3e-05	7.27e-05	8.6e-05	5.91e-05	6.04e-05	8.86e-05	9.62e-05	0.000122027	1.49259	0.57782	0.0664279	1.13674	unchanged
meta_321			Resolvin E1;(ent-6alpha,7alpha,12alpha)-6,7,12-Trihydroxy-16-kauren-19-oic acid;Oryzalic acid B;15-Epi-lipoxin B5;15-Keto-prostaglandin E2;Oryzalic acid A;5,12,18R-TriHEPE;8-iso-15-keto-PGE2;Prostaglandin D3;15-Oxo-lipoxin A4;PGH3;Prostaglandin E3;12-Oxo-20-hydroxy-leukotriene B4;20-oxo-leukotriene B4;(5Z,13E)-11alpha-Hydroxy-9,15-dioxoprost-13-enoate;(5Z)-(15S)-11alpha-Hydroxy-9,15-dioxoprosta-1…	8.30874508403082;8.30874508403082;8.30874508403082;8.30874508403082;8.30874508403082;8.30874508403082;8.30874508403082;8.30874508403082;8.30874508403082;8.30874508403082;8.30874508403082;8.30874508403082;8.30874508403082;8.30874508403082;8.37756164675343;8.37756164675343;8.37756164675343;8.37756164675343;8.37756164675343;8.37756164675343;8.37756164675343;8.37756164675343;8.37756164675343	MS1 mz matched	351.212	445.682	0.00402999	0.00371336	0.00337793	0.00342248	0.00360047	0.00376707	0.00488606	0.00336845	0.00716132	1.42871	0.514715	0.296326	0.828144	unchanged
meta_322					Unmapped	352.244	264.67	0.00096271	0.000799661	0.000786789	0.00100952	0.00108951	0.00109561	0.00108423	0.000934316	0.000533399	0.79882	-0.324058	0.321639	0.782454	unchanged
meta_323			Indole-3-acetic-acid-O-glucuronide;Pretetramid;Pretetramide	13.9478708289496;9.67807312979543	MS1 mz matched	352.32	35.6185	0.000363216	0.000315137	0.000310392	0.000585038	5.69e-05	5.21e-05	0.000189653	0.000324156	0.000226141	1.06621	0.0924943	0.939743	0.061789	unchanged
meta_324			(S)-5-Diphosphomevalonic acid;(R)-Mevalonic acid-5-pyrophosphate;14-Dihydroxycornestin;Cornexistin;Monocerin	16.5521592617192;16.5521592617192;-12.9817022904989;-12.9817022904989	MS1 mz matched	353.093	380.135	0.000331594	0.000253214	0.000255905	0.000276186	0.000235886	0.00024525	0.000344627	0.000298915	0.000482289	1.48659	0.572011	0.150083	1.06762	unchanged
meta_325			dUDP;Nisoldipine	-4.63724148023559;-8.75919780174839	MS1 mz matched	353.146	382.852	0.000155607	0.000110655	0.000107008	8.96e-05	7.37e-05	7.17e-05	0.000144565	0.000115764	0.000297735	2.37389	1.24726	0.195781	0.997553	unchanged
meta_326	Lys-Trp	0.8822			MS2 reverse	355.172	391.185	0.000114878	0.000130208	0.00013817	0.00017144	0.00016825	0.000215411	0.000135068	0.000117996	9.87e-05	0.633762	-0.657988	0.0263663	1.27598	down
meta_327			2-O-p-Coumaroylhydroxycitric acid;Bufadienolide	-8.96107074426263;18.7022996653508	MS1 mz matched	355.263	213.259	0.000162645	0.000144222	0.000122915	0.000172363	0.00014567	0.000151254	1.72e-05	1.38e-05	2.09e-05	0.110581	-3.17683	0.00210578	1.44209	down
meta_328					Unmapped	356.279	34.999	0.000288036	0.000271228	0.000260323	0.000103657	0.000162598	0.000127114	0.000193926	0.000156815	0.000171058	1.32649	0.40761	0.114878	1.0569	unchanged
meta_329			Dopexamine;Prostaglandin F1alpha;(13E,15S)-9alpha,11alpha-9,11,15-Trihydroxyprost-13-en-1-oic acid	7.88330821324777;-19.9668047975981	MS1 mz matched	357.249	532.438	0.00028125	0.000296387	0.000390684	0.000597082	0.000596874	0.000762019	0.000298074	0.000290828	0.000245821	0.426755	-1.22852	0.0149175	1.38942	down
meta_330			2',7-Dihydroxy-4'-methoxy-8-prenylflavan;5-Deoxymyricanone;2,2-Bis[4-(2,3-epoxypropoxy)phenyl]propane;2',4'-Dihydroxy-7-methoxy-8-prenylflavan;4',7-Dihydroxy-2'-methoxy-3'-prenylisoflavan;Bisphenol A diglycidyl ether;2,2-Bis(4-glycidyloxyphenyl)propane;16beta-Hydroxy-3,11-dioxopreg-4,17(20)-dien-21-oic acid, gamma-lactone	13.3484255353253;13.3484255353253;13.3484255353253;13.3484255353253;13.3484255353253;13.2287769995878;13.2287769995878	MS1 mz matched	358.206	251.047	8.7e-05	7.27e-05	6.09e-05	3.85e-05	4.16e-05	3.62e-05	3.5e-05	6.13e-05	4.29e-05	1.19619	0.258449	0.43202	0.628415	unchanged
meta_331			Oxybutynin;Dihydroretrofractamide B;Oxybutynin;Songorine;Zongorine;pellonine	-24.9228513364193;-24.9228513364193;-24.9399267250791;-24.9399267250791	MS1 mz matched	358.221	323.947	6.87e-05	6.9e-05	7.84e-05	0.000130674	0.000125826	0.000125864	4.81e-05	6.21e-05	6.52e-05	0.458644	-1.12455	0.00317374	1.43475	down
meta_332	Sucrose	0.9297			MS2 forward	360.149	356.483	4.68e-05	4.34e-05	4.79e-05	5.77e-05	4.08e-05	4.6e-05	3.51e-05	6.2e-05	4.49e-05	0.982485	-0.0254934	0.932929	0.0667884	unchanged
meta_333	Cellobiose	0.9657			MS2 forward	360.149	382.567	0.000208893	0.000215972	0.000179543	0.00029361	0.00021073	0.000213691	8.91e-05	0.000184788	0.000168156	0.615603	-0.699928	0.0839621	1.09561	unchanged
meta_334			Loxtidine;Lavoltidine	14.0892	MS1 mz matched	360.237	314.444	2.81e-05	2.71e-05	3.29e-05	4.26e-05	4.83e-05	7.77e-05	1.18e-05	1.61e-05	2.29e-05	0.301703	-1.7288	0.0588498	1.25965	unchanged
meta_335					Unmapped	362.1	273.844	0.00118518	0.00105805	0.00100924	0.000874952	0.000806226	0.000839635	0.00126894	0.000842608	0.0017936	1.54916	0.63149	0.234919	0.930299	unchanged
meta_336			1-Guanidino-1-deoxy-scyllo-inositol 4-phosphate;N-Amidino-scyllo-inosamine 4-phosphate	-4.98227	MS1 mz matched	362.095	376.114	0.000144538	0.000121043	0.000109684	0.000289212	0.000192635	0.000234533	0.000364791	0.000387263	0.000206429	1.33795	0.420026	0.295178	0.781393	unchanged
meta_337			Citrusinine I;Citpressine I;Sphinganine;Dihydrosphingosine;2-Amino-1,3-dihydroxyoctadecane	9.95705191621057;9.95705191621057;-3.65086935480593	MS1 mz matched	362.326	54.8025	0.00263243	0.00329789	0.00304335	0.00254901	0.00252493	0.00221836	0.00273502	0.00362609	0.00329318	1.3239	0.404795	0.0779662	1.1824	unchanged
meta_338			Nb-Palmitoyltryptamine;(25S)-26-Oxocholest-4-en-3-one;(25R)-26-Oxocholest-4-en-3-one	-16.8553832768925;11.297491831304;11.297491831304	MS1 mz matched	363.31	35.468	9.26e-05	0.000110286	7.94e-05	8.46e-05	7.74e-05	7.53e-05	0.000101371	8.15e-05	7.41e-05	1.08332	0.115458	0.510253	0.522374	unchanged
meta_339			Bumetanide;10-Hydroxycamptothecin	-10.9154039236836;-1.59816141414594	MS1 mz matched	365.105	381.561	0.000441656	0.000349383	0.000335075	0.000472666	0.000370561	0.00046598	0.000244484	0.000396218	0.000355531	0.760944	-0.394138	0.14305	0.992059	unchanged
meta_340			Gibberellin A123;3b,8b-Dihydroxy-6b-angeloyloxy-7(11)-eremophilen-12,8-olide;3b,8a-Dihydroxy-6b-angeloyloxy-7(11)-eremophilen-12,8-olide;3b-Hydroxy-6b-(2,3-epoxy-2-methylbutanoyloxy)-7(11)-eremophilen-12,8b-olide;Eremopetasitenin A1;12-Oxo-20-carboxy-leukotriene B4;5-(4'-Hydroxyphenyl)-gamma-valerolactone-4'-O-glucuronide;Blumealactone A;Cinncassiol C2;Gibberellin A97;Gibberellin A74;3b,9b-Dihydr…	6.6212947781838;6.6212947781838;6.6212947781838;6.6212947781838;6.6212947781838;6.6212947781838;6.6212947781838;6.6212947781838;6.6212947781838;6.6212947781838;6.6212947781838;6.6212947781838;6.6212947781838;6.6212947781838;6.58999210839105;6.58999210839105;6.58999210839105;6.58999210839105;6.58999210839105;6.58999210839105;6.58999210839105;6.58999210839105	MS1 mz matched	365.203	416.308	0.00156184	0.00142283	0.0015004	0.00126687	0.00108652	0.00116768	0.00177157	0.00168797	0.00316829	1.88233	0.912517	0.162262	1.06001	unchanged
meta_341	Kynuramine	0.6527			MS2 reverse	367.15	286.674	0.000975658	0.000753601	0.000779117	0.000833293	0.000646563	0.000821788	0.000685093	0.000464234	0.00150624	1.15377	0.206353	0.747615	0.257826	unchanged
meta_342					Unmapped	367.284	48.1	0.000714367	0.000744836	0.000713166	0.00117964	0.00118607	0.00128896	0.000413545	0.000419597	0.000454286	0.35227	-1.50525	0.000701745	1.44635	down
meta_343	Dihydrocapsaicin	0.8384			MS2 reverse	368.244	37.52	0.0001954	0.000214581	0.000122302	0.000390266	0.000431437	0.000341255	0.000100208	2.04e-05	9.8e-05	0.187992	-2.41126	0.00104572	1.41318	down
meta_344	Tyr-Glu	0.9185			MS2 reverse	371.144	298.697	0.000172984	0.000141414	0.000126541	0.00018989	0.000145127	0.000156333	0.000196906	0.000148237	0.00026807	1.24802	0.319639	0.367199	0.692441	unchanged
meta_345			dUDP;Nisoldipine	-4.63724148023559;-8.75919780174839	MS1 mz matched	371.156	382.852	0.000939669	0.000758384	0.000704266	0.000625302	0.000434947	0.000428734	0.000917358	0.000813758	0.0019867	2.49688	1.32013	0.182896	1.01275	unchanged
meta_346			Dodecanedioylcarnitine;Myxalamid D	18.755704781513;-22.1335325859196	MS1 mz matched	374.253	224.921	8.15e-05	7.12e-05	7.27e-05	0.000150443	0.000125924	0.000181093	5.35e-05	5.31e-05	3.48e-05	0.309132	-1.6937	0.0131006	1.3824	down
meta_347					Unmapped	374.963	371.077	0.00738894	0.00720089	0.00679406	0.00850684	0.0075376	0.00884078	0.00899919	0.00951816	0.00822979	1.07482	0.104096	0.315445	0.721092	unchanged
meta_348			(S)-5-Diphosphomevalonic acid;(R)-Mevalonic acid-5-pyrophosphate;14-Dihydroxycornestin;Cornexistin;Monocerin	16.5521592617192;16.5521592617192;-12.9817022904989;-12.9817022904989	MS1 mz matched	375.075	380.135	0.000118271	9.27e-05	7.9e-05	8.72e-05	7.86e-05	8.81e-05	0.000137427	0.00011443	0.00019646	1.76598	0.820465	0.115423	1.15478	unchanged
meta_349			Haloxyfop methyl;Haloxyfop methyl ester	-19.9974	MS1 mz matched	376.051	285.998	0.000157185	0.0001476	0.000154733	0.000319078	0.000277132	0.000344858	0.000238387	0.000258279	0.000178982	0.717958	-0.478028	0.0478004	1.19085	down
meta_350			Icaceine	13.3248	MS1 mz matched	376.258	34.7975	0.000833086	0.000691161	0.000732946	0.00116977	0.000701718	0.00046261	0.000803966	0.000711551	0.00080461	0.994014	-0.00866124	0.984242	0.0140505	unchanged
meta_351					Unmapped	376.787	347.504	0.000302563	0.000246112	0.000207975	0.000316179	0.000253419	0.00028477	0.000297493	0.000416871	0.000385899	1.28781	0.364918	0.134625	1.03639	unchanged
meta_352	Riboflavin	0.9903			MS2 forward	377.145	205.911	8.1e-05	8.78e-05	7.25e-05	0.00011453	9.17e-05	0.000113148	7.88e-05	0.000101819	9.63e-05	0.86696	-0.205963	0.235464	0.834687	unchanged
meta_353			5-Nonadecyl-1,3-benzenediol;	-23.3736440106218;	MS1 mz matched	377.325	35.419	0.000140037	0.000119178	0.000119276	0.000110711	0.000293984	0.000219318	0.000139445	9.99e-05	0.000110966	0.561334	-0.83307	0.224863	0.930914	unchanged
meta_354			6,9,12,15,18,21-Tetracosahexaenoic acid;	20.5329165044027;	MS1 mz matched	378.26	264.37	0.000128056	9.36e-05	7.73e-05	9.08e-05	0.000107812	9.94e-05	0.000174383	0.000161465	9.6e-05	1.44926	0.535314	0.203396	0.975269	unchanged
meta_355			S 1033;(5Z,9alpha,11alpha,13E)-9,11-Dihydroxyprosta-5,13-dien-1-oic acid monosodium salt	-21.3754	MS1 mz matched	378.263	42.421	0.000201748	0.000281487	0.000235523	0.000485356	0.000463343	0.000493129	0.000131717	0.000145926	0.000164944	0.306962	-1.70387	1.5e-05	1.44836	down
meta_356	D-erythro-Sphingosine-1-phosphate	0.9636			MS2 forward	380.255	275.008	0.000138114	0.000130201	0.000106728	0.000144331	0.000114962	0.000133918	0.00020325	0.000193227	0.000255291	1.65755	0.729054	0.0307488	1.30319	up
meta_357					Unmapped	380.9	376.784	0.000370583	0.000301629	0.000292995	0.000354475	0.000322959	0.000326746	0.000344485	0.000284885	0.000332008	0.957377	-0.0628403	0.538541	0.473292	unchanged
meta_358					Unmapped	384.081	273.753	0.000115962	0.000108386	9.79e-05	0.000107904	0.00010033	0.00010199	0.000116241	9.05e-05	0.000166694	1.20387	0.267679	0.445697	0.614206	unchanged
meta_359			Dihydrozeatin-9-N-glucoside;Dihydrozeatin-7-N-dihydrozeatin;Dihydrozeatin-O-glucoside;Dihydrozeatin-O-glucoside	9.1768765647636;9.1768765647636;9.1768765647636;9.13407649927625	MS1 mz matched	384.198	243.272	0.000120591	0.000119725	9.89e-05	0.000103119	5.17e-05	7.35e-05	0.000135734	0.000153752	0.000214136	2.20542	1.14105	0.0393836	1.23793	up
meta_360			2,3-Butanediol apiosylglucoside;Schizandrin C;Wuweizisu C	1.69198940661303;16.9506085136894	MS1 mz matched	385.164	38.1575	0.000186818	0.000171535	0.000122441	9.94e-05	0.000128311	0.000114373	0.000142199	0.000139947	0.000174715	1.33545	0.417331	0.0570263	1.17149	unchanged
meta_361			(7R)-7-(4-Carboxybutamido)cephalosporate;7-Glutarylaminocephalosporate	-1.03606	MS1 mz matched	387.087	380.848	0.000118388	8.5e-05	7.47e-05	9.52e-05	7.43e-05	8.41e-05	5.64e-05	8.31e-05	8.6e-05	0.889209	-0.169405	0.457449	0.563665	unchanged
meta_362			Gibberellin A123;3b,8b-Dihydroxy-6b-angeloyloxy-7(11)-eremophilen-12,8-olide;3b,8a-Dihydroxy-6b-angeloyloxy-7(11)-eremophilen-12,8-olide;3b-Hydroxy-6b-(2,3-epoxy-2-methylbutanoyloxy)-7(11)-eremophilen-12,8b-olide;Eremopetasitenin A1;12-Oxo-20-carboxy-leukotriene B4;5-(4'-Hydroxyphenyl)-gamma-valerolactone-4'-O-glucuronide;Blumealactone A;Cinncassiol C2;Gibberellin A97;Gibberellin A74;3b,9b-Dihydr…	6.6212947781838;6.6212947781838;6.6212947781838;6.6212947781838;6.6212947781838;6.6212947781838;6.6212947781838;6.6212947781838;6.6212947781838;6.6212947781838;6.6212947781838;6.6212947781838;6.6212947781838;6.6212947781838;6.58999210839105;6.58999210839105;6.58999210839105;6.58999210839105;6.58999210839105;6.58999210839105;6.58999210839105;6.58999210839105	MS1 mz matched	387.176	416.118	0.00012296	0.000104928	9.68e-05	6.14e-05	4.98e-05	5.22e-05	0.000142363	0.000119102	0.000286839	3.35608	1.74678	0.133701	1.12148	unchanged
meta_363			Porson;Gingerenone B;Isogingerenone B;Burseran;(+)-Burseran;(+)-Eudesmin;Pinoresinol dimethyl ether	5.33802292691858;5.33802292691858;5.33802292691858;5.43797868774439;5.43797868774439	MS1 mz matched	387.18	38.161	0.0104297	0.010383	0.0104857	0.0122378	0.00925696	0.00814818	0.0109953	0.00987582	0.0119876	1.10848	0.148588	0.490659	0.531548	unchanged
meta_364			dUDP;Nisoldipine	-4.63724148023559;-8.75919780174839	MS1 mz matched	389.166	382.852	0.000705378	0.000614097	0.000548815	0.000467995	0.000344928	0.000346213	0.000702624	0.000610504	0.0015712	2.48834	1.31519	0.19919	0.98779	unchanged
meta_365					Unmapped	390.994	370.681	0.000357752	0.000411667	0.000349261	0.00045622	0.000382764	0.000491849	0.000501024	0.000520348	0.000462955	1.11534	0.157479	0.25248	0.834675	unchanged
meta_366			Sinensetin;Isosinensetin;Homoeriodictyol 4'-isobutyrate;Cyclokievitone hydrate;3',4',5',7,8-Pentamethoxyflavone;Auranetin;Sesamolinol;Tangeritin;Oxidihydroartocarpesin;3,4',5,6,8-Pentamethoxyflavone;Sinensetin;5,6,7,3',4'-Pentamethoxyflavone;Tangeretin;5,6,7,8,4'-Pentamethoxyflavone;Sesamolinol;(1'S)-Averantin;1,3,6,8-Tetrahydroxy-[(1S)-2-hydroxyhexyl]-9,10-anthraquinone	19.0717585138921;19.0717585138921;19.0717585138921;19.0717585138921;19.0717585138921;19.0717585138921;19.0717585138921;19.0717585138921;19.0717585138921;19.0717585138921;19.0798205636391;19.0798205636391;19.0798205636391;19.0798205636391	MS1 mz matched	395.117	385.11	5.36e-05	4.95e-05	7.48e-05	0.000195267	0.000165059	0.000244529	2.17e-05	1.43e-05	1.8e-05	0.0892904	-3.48535	0.0149152	1.40911	down
meta_367	Vitamin D2 (Ergocalciferol)	0.7834			MS2 reverse	396.347	47.2035	9.16e-05	8.96e-05	7.89e-05	2.83e-05	8.3e-05	5.26e-05	8.52e-05	8.98e-05	9.33e-05	1.63759	0.711573	0.156133	1.07053	unchanged
meta_368			Haloxyfop methyl;Haloxyfop methyl ester	-19.9974	MS1 mz matched	398.032	286.042	4.85e-05	3.53e-05	3.35e-05	6.29e-05	5.41e-05	6.55e-05	5.39e-05	5.86e-05	5.17e-05	0.899567	-0.152698	0.217257	0.883388	unchanged
meta_369			9-Hexadecenoylcarnitine;trans-Hexadec-2-enoyl carnitine;Solanidine	16.6606593684422;16.6606593684422;-21.824180885353	MS1 mz matched	398.326	155.667	0.000340681	0.000283639	0.000255387	0.000389077	0.000300555	0.0003014	0.000269702	0.000272956	0.000530898	1.08327	0.115394	0.787025	0.213508	unchanged
meta_370			Isoxapyrifop	11.2551	MS1 mz matched	400.087	24.89	2.43e-05	4.01e-05	2.56e-05	0.000215687	0.000172464	0.000171107	3.6e-06	4.65e-06	7.91e-06	0.0288924	-5.11317	0.00615556	1.43358	down
meta_371	Diethyltoluamide	0.6102			MS2 reverse	400.305	35.705	0.000336181	0.000286164	0.000273812	8.88e-05	0.000174188	8.99e-05	0.00026975	0.000155623	0.000148522	1.6262	0.701506	0.209645	0.883069	unchanged
meta_372	L-Palmitoylcarnitine	0.9951			MS2 forward	400.342	154.393	0.00131992	0.00107848	0.000980622	0.000823419	0.000776422	0.000756305	0.00110799	0.00119933	0.00147492	1.60526	0.682811	0.0459202	1.31251	up
meta_373			5-Hydroxyflavone;Flavonol 3-O-D-galactoside;Flavonol 3-O-beta-D-glucoside;Flavonol 3-O-D-glucoside;Isoflavone 7-O-beta-D-glucoside;4'-Demethylpodophyllotoxin;alpha-Peltatin;2-[4-(Acetyloxy)phenyl]-5,6,7,8-tetramethoxy-4H-1-benzopyran-4-one;Flavonol 3-O-D-glycoside;Flavonol 3-O-beta-D-glycoside;4'-Demethylepipodophyllotoxin;(-)-4'-Demethylepipodophyllotoxin;(5R,5aR,8aR,9S)-9-Hydroxy-5-(4-hydroxy-3…	20.224144220327;20.2681323757062;20.2681323757062;20.2681323757062;20.2681323757062;20.2681323757062;20.2681323757062;20.2681323757062;20.2681323757062	MS1 mz matched	401.124	318.655	0.00231855	0.0022221	0.00186173	0.00237216	0.00190038	0.00211923	0.00275312	0.00295526	0.00257296	1.29563	0.373649	0.0246435	1.26878	up
meta_374			Theaflagallin;Calcidiol;25-Hydroxyvitamin D3;Calcifediol;Calcifediol anhydrous;(3S,5Z,7E)-9,10-Seco-5,7,10(19)-cholestatriene-3,25-diol;7alpha-Hydroxycholest-4-en-3-one;24(S),25-Epoxycholesterol;Spirostan;(25S)-26-Hydroxycholest-4-en-3-one;(25R)-26-Hydroxycholest-4-en-3-one	11.8418147174857;15.5887295137608;15.5887295137608;15.5887295137608;15.5887295137608;15.5887295137608;15.5887295137608	MS1 mz matched	401.34	34.6805	0.000157156	0.000183079	0.00022943	0.000185784	0.000184817	0.000136766	9.36e-05	6.8e-05	0.000114842	0.544785	-0.87624	0.0229925	1.27245	down
meta_375					Unmapped	402.882	376.886	0.000599894	0.000514456	0.000498777	0.000612897	0.000508747	0.000524694	0.00049747	0.000533256	0.000594603	0.987239	-0.0185287	0.878796	0.11997	unchanged
meta_376			CDP;Myxochelin B	-15.8739450026963;-10.6653623507268	MS1 mz matched	404.178	392.55	5.5e-05	4.8e-05	7.07e-05	0.000166246	0.000144283	0.000198948	2.4e-05	2.33e-05	3.11e-05	0.153836	-2.70054	0.0105739	1.41854	down
meta_377			Porson;Gingerenone B;Isogingerenone B;Burseran;(+)-Burseran;(+)-Eudesmin;Pinoresinol dimethyl ether	5.33802292691858;5.33802292691858;5.33802292691858;5.43797868774439;5.43797868774439	MS1 mz matched	404.206	38.161	0.00645	0.00637237	0.00583682	0.00711541	0.0060799	0.00479763	0.00728016	0.0054759	0.00680428	1.08711	0.1205	0.578013	0.424375	unchanged
meta_378			Aminopentol;AP1	15.0933	MS1 mz matched	406.352	60.618	0.000438969	0.00030386	0.000310379	0.000316874	0.000268013	0.000208213	0.000260434	0.000396876	0.00047353	1.42585	0.51182	0.206487	0.910792	unchanged
meta_379			(R)-Apiumetin glucoside;omega-Salicoyisalicin;Edulisin VI;Naproxen O-glucuronide;Piceatannol 4'-glucoside;Afzelechin 7-apioside;Benzyl 2,6-dihydroxybenzoate 2-glucoside;Flacourtin;(E)-Oxyresveratrol 3'-O-b-D-glucoside;Astringin;Trichocarpin	14.9680007627372;14.9680007627372;14.9680007627372;14.9680007627372;14.9680007627372;14.9680007627372;14.9680007627372;14.9680007627372;14.9680007627372;14.9244176198181;14.9244176198181	MS1 mz matched	407.132	341.313	7.63e-05	7.42e-05	6.99e-05	0.000139784	9.61e-05	0.000119234	9.8e-05	8.56e-05	7.32e-05	0.722995	-0.467942	0.103999	1.08822	unchanged
meta_380			2,3,4,5,6-Penta-O-acetyl-D-glucose;Monotropein;Monotropein	-0.768562120138908;-0.768562120138908;-0.768562120138908	MS1 mz matched	408.368	34.8495	0.000135104	0.000138491	0.000148799	0.0001065	0.000132246	7.15e-05	0.000124877	0.000106696	0.000153393	1.24099	0.31149	0.329118	0.711829	unchanged
meta_381			Porson;Gingerenone B;Isogingerenone B;Burseran;(+)-Burseran;(+)-Eudesmin;Pinoresinol dimethyl ether	5.33802292691858;5.33802292691858;5.33802292691858;5.43797868774439;5.43797868774439	MS1 mz matched	409.162	38.1575	0.00035397	0.000321452	0.000291258	0.000296155	0.000263356	0.000253579	0.000396743	0.000383179	0.000458818	1.5235	0.607386	0.0116687	1.35934	up
meta_382			Proacaciberin	-12.2716	MS1 mz matched	409.186	247.386	0.000142789	0.000131129	0.000162775	0.0002098	0.000212064	0.000222956	0.000134792	0.000147469	0.000132929	0.643884	-0.635127	0.000253305	1.43457	down
meta_383					Unmapped	410.266	45.6275	0.000305187	0.000251622	0.000255266	0.000699648	0.000596016	0.000619568	7.6e-05	8.57e-05	0.000155715	0.165714	-2.59324	0.000247634	1.43651	down
meta_384					Unmapped	410.328	47.859	6.51e-05	5.79e-05	4.35e-05	7.85e-05	0.000795597	0.000826444	0.000155965	2.8e-05	0.000228297	0.242433	-2.04434	0.216554	0.944429	unchanged
meta_385			dUDP;Nisoldipine	-4.63724148023559;-8.75919780174839	MS1 mz matched	411.148	382.829	0.000240405	0.000175131	0.000144713	0.000145677	9.63e-05	0.000104439	0.000226124	0.000195492	0.000455325	2.53177	1.34015	0.159698	1.05466	unchanged
meta_386					Unmapped	414.743	347.688	0.000179951	0.00016899	0.000150899	0.000232406	0.000174813	0.000187664	0.000222443	0.00023059	0.000259074	1.19705	0.259489	0.144637	0.9957	unchanged
meta_387			Flusulfamide	22.5923	MS1 mz matched	414.955	370.137	0.00159192	0.00169602	0.00147315	0.00185457	0.00171648	0.00193078	0.00188557	0.00198886	0.00191103	1.05155	0.0725207	0.271729	0.809321	unchanged
meta_388			4-O-Methylmelleolide;Clausarinol;Eplerenone;Armillarin;Armillaripin;Magnoshinin;Eplerenone;Estra-1,3,5(10)-triene-3,6alpha,17beta-triol triacetate;Estra-1,3,5(10)-triene-3,6beta,17beta-triol triacetate	4.25225006273771;4.25225006273771;4.25225006273771;4.25225006273771;4.25225006273771;4.34568263673548;4.34568263673548;4.34568263673548;4.34568263673548	MS1 mz matched	415.211	37.461	0.00720555	0.00712287	0.00700151	0.00687612	0.00627183	0.00437504	0.00646585	0.00541849	0.00705538	1.08085	0.112166	0.629503	0.373797	unchanged
meta_389			CPA(18:2(9Z,12Z)/0:0);Atractyloside G	-1.86289991028958;-21.6220891261498	MS1 mz matched	417.241	45.623	0.000223241	0.000201264	0.00019405	0.000622555	0.00057042	0.000644585	5.2e-05	7.36e-05	7.57e-05	0.109597	-3.18972	0.000579545	1.44761	down
meta_390			Hericerin;Dehydroxypaxilline;Ethamoxytriphetol;4-Methoxy-alpha-[4-[2-(diethylamino)ethoxy]phenyl]-alpha-phenylbenzeneethanol;13-Desoxypaxilline;13-Deoxypaxilline	11.8214591934006;11.8214591934006;11.926172223457;11.926172223457	MS1 mz matched	420.258	44.065	8.86e-05	7.48e-05	0.000118724	0.000166929	0.000199631	5.96e-05	0.000301481	0.000149484	6.9e-05	1.22003	0.286913	0.720369	0.282757	unchanged
meta_391			Nb-Palmitoyltryptamine;(25S)-26-Oxocholest-4-en-3-one;(25R)-26-Oxocholest-4-en-3-one	-16.8553832768925;11.297491831304;11.297491831304	MS1 mz matched	421.317	34.7955	0.000356988	0.000342334	0.000317615	0.00050365	0.000364089	0.000225176	0.000414929	0.000450174	0.000463245	1.21542	0.281452	0.432705	0.631092	unchanged
meta_392			N-Arachidonyl dopamine;Arachidonoyl dopamine;DA	-10.471	MS1 mz matched	422.289	46.553	9.04e-05	0.000101172	0.000117643	0.000125102	0.000100515	0.000104218	0.000114357	0.000106109	0.00012156	1.03696	0.0523571	0.675718	0.323571	unchanged
meta_393			Linoleyl carnitine;Linoelaidyl carnitine;Xanthommatin	15.5446683911307;15.5446683911307;21.1169707026906	MS1 mz matched	424.341	152.659	0.000857084	0.00073485	0.000648775	0.000500882	0.000446997	0.000460129	0.000686492	0.000731493	0.00100178	1.71857	0.781211	0.0720021	1.24833	unchanged
meta_394					Unmapped	424.362	36.7965	0.000345811	0.000312481	0.000301691	0.000240823	0.000259447	0.000207462	0.000408228	0.000289535	0.000331567	1.45441	0.540431	0.0737933	1.18762	unchanged
meta_395					Unmapped	424.864	363.812	0.000287454	0.000259888	0.000260713	0.000261296	0.000267347	0.000285625	0.000278971	0.000285367	0.000341431	1.11237	0.15364	0.260498	0.846135	unchanged
meta_396					Unmapped	424.864	376.783	0.000280172	0.000177437	0.000189782	0.000226733	0.000204276	0.000199094	0.000198578	0.000217106	0.000214036	0.999393	-0.000875754	0.990741	0.0090866	unchanged
meta_397	Cholic acid	0.9679			MS2 forward	426.321	213.139	0.00107622	0.00106621	0.000881913	0.00119823	0.00102186	0.0011317	0.000128302	0.000102137	0.000151934	0.11408	-3.13188	0.00145122	1.44436	down
meta_398			11Z-Octadecenylcarnitine;Elaidic carnitine;Vaccenyl carnitine;Oleoylcarnitine;5,12-Dihydroxanthommatin	1.15434210050728;1.15434210050728;1.15434210050728;1.15434210050728;6.11263613539542	MS1 mz matched	426.357	151.034	0.001538	0.00136977	0.00130133	0.00111386	0.00118334	0.00103111	0.00126542	0.00137239	0.00200551	1.39509	0.480361	0.19462	0.988794	unchanged
meta_399	Stearoylcarnitine	0.9818			MS2 forward	428.372	150.067	0.000730837	0.000612143	0.000615217	0.000361147	0.000454231	0.000350943	0.000671645	0.00066281	0.000713085	1.75555	0.811927	0.0047715	1.41054	up
meta_400					Unmapped	430.378	32.5505	0.00160248	0.00155344	0.00142417	0.000315517	0.000495783	0.000295809	0.00123877	0.000818041	0.00104545	2.80213	1.48653	0.0165215	1.34367	up
meta_401			MG(0:0/24:6(6Z,9Z,12Z,15Z,18Z,21Z)/0:0);Australigenin;25-Hydroxyvitamin D3-26,23-lactol;24-Oxo-1alpha,25-dihydroxyvitamin D3;Schidigeragenin C;7 alpha-Hydroxy-3-oxo-4-cholestenoate;MG(24:6(6Z,9Z,12Z,15Z,18Z,21Z)/0:0/0:0);Barogenin;Nuatigenin;(20S,22S,25S)-22,25-Epoxyfurost-5-ene-3beta,26-diol;Convallamarogenin;Hecogenin;Ruscogenin;2,22-Dideoxy-3-dehydroecdysone;7alpha-Hydroxy-3-oxo-4-cholestenoat…	15.0522308132839;15.0522308132839;15.0522308132839;15.0522308132839;15.0522308132839;15.0522308132839;15.0522308132839;15.0522308132839;15.0750055251715;15.0750055251715;15.0750055251715;15.0750055251715;15.0750055251715;15.0750055251715;15.0750055251715	MS1 mz matched	431.315	48.327	0.000144511	0.000154753	0.000202583	0.0002001	0.000152877	0.0001017	0.000125145	0.000137784	0.000172542	0.95776	-0.0622642	0.853362	0.144428	unchanged
meta_402			(Acetyloxy)triphenylstannane;Chlorimuron-ethyl;Chlorimuron ethyl	19.5565551127713;-2.6567474986314	MS1 mz matched	432.074	29.968	0.000128232	0.000109316	0.000110278	0.000364375	0.000339426	0.000451214	1.61e-05	1.23e-05	1.02e-05	0.033443	-4.90215	0.00805996	1.4297	down
meta_403			4-O-Methylmelleolide;Clausarinol;Eplerenone;Armillarin;Armillaripin;Magnoshinin;Eplerenone;Estra-1,3,5(10)-triene-3,6alpha,17beta-triol triacetate;Estra-1,3,5(10)-triene-3,6beta,17beta-triol triacetate	4.25225006273771;4.25225006273771;4.25225006273771;4.25225006273771;4.25225006273771;4.34568263673548;4.34568263673548;4.34568263673548;4.34568263673548	MS1 mz matched	432.237	37.511	0.00558833	0.00550299	0.0052857	0.00571173	0.0052303	0.00396444	0.00547117	0.00481116	0.00554834	1.062	0.0867843	0.629883	0.381232	unchanged
meta_404					Unmapped	433.004	371.288	0.0084513	0.00818601	0.00774083	0.0101437	0.00853894	0.0104843	0.0109608	0.0120057	0.009749	1.12167	0.165642	0.25321	0.805255	unchanged
meta_405			dUDP;Nisoldipine	-4.63724148023559;-8.75919780174839	MS1 mz matched	433.13	382.563	5.58e-05	3.46e-05	3.71e-05	3.14e-05	2.51e-05	3.23e-05	4.7e-05	4.54e-05	0.000102367	2.18978	1.13078	0.198968	0.989073	unchanged
meta_406			15beta-hydroxycyproterone acetate;Armillaricin;Zizybeoside I	-3.12770183036914;-3.12770183036914;13.4208558247559	MS1 mz matched	433.177	33.3065	6.99e-05	5.08e-05	5.73e-05	0.000951573	0.000759971	0.000730201	4.25e-05	0.000808028	6.87e-05	0.376477	-1.40937	0.173488	1.01328	unchanged
meta_407					Unmapped	436.341	36.465	0.000175372	0.000204482	0.000191069	0.000266453	0.000225732	0.000175149	0.000129682	0.000150786	0.000129029	0.613633	-0.704552	0.0739484	1.22347	unchanged
meta_408			4-O-Methylmelleolide;Clausarinol;Eplerenone;Armillarin;Armillaripin;Magnoshinin;Eplerenone;Estra-1,3,5(10)-triene-3,6alpha,17beta-triol triacetate;Estra-1,3,5(10)-triene-3,6beta,17beta-triol triacetate	4.25225006273771;4.25225006273771;4.25225006273771;4.25225006273771;4.25225006273771;4.34568263673548;4.34568263673548;4.34568263673548;4.34568263673548	MS1 mz matched	437.192	37.4585	0.000188754	0.000204257	0.000157058	0.000228275	0.000161184	0.000163552	0.000185345	0.000231242	0.000292208	1.2817	0.358059	0.250324	0.817973	unchanged
meta_409					Unmapped	438.378	36.172	0.000504482	0.000466343	0.000467398	0.000399499	0.000407499	0.000274838	0.000516031	0.000377667	0.00052417	1.31061	0.390242	0.156039	0.957884	unchanged
meta_410			CPA(18:2(9Z,12Z)/0:0);Atractyloside G	-1.86289991028958;-21.6220891261498	MS1 mz matched	439.221	45.833	0.000103869	7.72e-05	9.11e-05	0.000297273	0.000248964	0.000283779	1.65e-05	3.5e-05	4.08e-05	0.111223	-3.16847	0.000651487	1.44058	down
meta_411					Unmapped	439.925	370.647	0.000715101	0.000668466	0.000650062	0.000825081	0.000673117	0.000821071	0.000848299	0.000965607	0.000804267	1.12888	0.174891	0.22461	0.845336	unchanged
meta_412			Propylene glycol alginate;	-19.4632325013163;	MS1 mz matched	441.144	447.861	7.88e-05	7.14e-05	5.25e-05	6.84e-05	7.04e-05	6.81e-05	6.93e-05	7.2e-05	9.27e-05	1.13085	0.177408	0.34603	0.752209	unchanged
meta_413			Quercetin-4'-glucuronide;Quercetin 3'-O-glucuronide;Quercetin 4'-glucuronide;Quercetin 3-O-glucuronide;Carpaine	17.1419086637046;17.1419086637046;17.1419086637046;17.1419086637046;-19.0226497045729	MS1 mz matched	443.351	33.4355	0.000135997	0.000134556	0.000119727	0.000129671	0.000146048	0.000108621	0.000120922	7.56e-05	8.73e-05	0.738473	-0.437382	0.129482	1.00496	unchanged
meta_414					Unmapped	444.331	36.329	0.000596575	0.000438888	0.000394464	8.44e-05	0.000370188	7.12e-05	0.00050351	0.000228674	0.000183219	1.7413	0.800166	0.405229	0.616549	unchanged
meta_415			O-Hexanoyl-adnosine monophosphate	17.6024	MS1 mz matched	446.372	32.9355	0.00035178	0.00036629	0.000253612	0.000236528	0.0002686	0.000197334	0.0003238	0.000263374	0.000289378	1.24783	0.31942	0.10017	1.0658	unchanged
meta_416					Unmapped	446.846	376.166	0.000311143	0.000247465	0.000249696	0.000320513	0.000252733	0.000268468	0.000270098	0.000256574	0.000287587	0.967381	-0.0478442	0.712196	0.292524	unchanged
meta_417			11Z-Octadecenylcarnitine;Elaidic carnitine;Vaccenyl carnitine;Oleoylcarnitine;5,12-Dihydroxanthommatin	1.15434210050728;1.15434210050728;1.15434210050728;1.15434210050728;6.11263613539542	MS1 mz matched	448.341	149.689	0.00032043	0.000273521	0.000275587	0.000109246	0.000127196	8.78e-05	0.000393877	0.000415181	0.00063291	4.4468	2.15277	0.0370308	1.34081	up
meta_418			7,11,12-Triacetoxycoumestan;beta-Tocotrienol;gamma-Tocotrienol;6-Geranylgeranyl-2,3-dimethylbenzene-1,4-diol	-20.7150089987694;8.5299590440863;8.5299590440863;8.5299590440863	MS1 mz matched	449.281	32.709	4.61e-05	7.4e-05	4.28e-05	0.000169106	0.000136832	0.000143018	0.00019781	2.95e-05	3.48e-05	0.58384	-0.776354	0.376678	0.702639	unchanged
meta_419			Squalene;Squalene;Spicene;Supraene;Diploptene;22(29)-Hopene;Hop-22(29)-ene;Fernene;Dammara-20,24-diene;Dammara-18(28),21-diene;C30 Botryococcene	-7.92317084567864;-8.04110613461904;-8.04110613461904;-8.04110613461904;-8.04110613461904;-8.04110613461904	MS1 mz matched	449.347	34.719	0.000184129	0.000205818	0.000156378	0.000245609	0.000117829	0.000159849	0.000178767	0.00019978	0.000196673	1.09924	0.136513	0.692343	0.319863	unchanged
meta_420			15beta-hydroxycyproterone acetate;Armillaricin;Zizybeoside I	-3.12770183036914;-3.12770183036914;13.4208558247559	MS1 mz matched	450.202	33.4455	5.06e-05	6.75e-05	5.13e-05	5.98e-05	4.25e-05	2.38e-05	4.87e-05	5.52e-05	6.21e-05	1.31632	0.396515	0.330578	0.747699	unchanged
meta_421			Quercetin 7-xyloside;Quercetin 3-arabinoside;Avicularin;6-Hydroxyluteolin 6-xyloside;Fukinolic acid;Chlorohyssopifolin A	-4.40328596960104;-4.40328596960104;-4.40328596960104;-4.40328596960104;-4.40328596960104;-15.8953249084424	MS1 mz matched	452.117	23.7275	0.000100121	8.65e-05	0.000115575	0.000123598	7.47e-05	7.73e-05	2.52e-05	3.03e-05	2.26e-05	0.283445	-1.81886	0.050974	1.30532	unchanged
meta_422			LPA(0:0/18:2(9Z,12Z));LPA(18:2(9Z,12Z)/0:0);Oleoylglycerone phosphate	-0.783201418675525;-0.783201418675525;-0.690856945821702	MS1 mz matched	452.276	243.143	0.000122301	0.000102266	0.000144338	0.000346763	0.000321871	0.000424028	3.93e-05	2.23e-05	2.03e-05	0.0749871	-3.73721	0.00657003	1.42869	down
meta_423			4-O-Methylmelleolide;Clausarinol;Eplerenone;Armillarin;Armillaripin;Magnoshinin;Eplerenone;Estra-1,3,5(10)-triene-3,6alpha,17beta-triol triacetate;Estra-1,3,5(10)-triene-3,6beta,17beta-triol triacetate	4.25225006273771;4.25225006273771;4.25225006273771;4.25225006273771;4.25225006273771;4.34568263673548;4.34568263673548;4.34568263673548;4.34568263673548	MS1 mz matched	453.165	37.075	4.85e-05	5.72e-05	4.42e-05	3.6e-05	8.89e-05	5.12e-05	7.26e-05	5.65e-05	6.38e-05	1.09476	0.130619	0.762593	0.245845	unchanged
meta_424					Unmapped	454.114	330.156	3.83e-05	3.88e-05	2.86e-05	3.08e-05	1.22e-05	1.48e-05	9.12e-05	0.000117576	7.28e-05	4.87831	2.28638	0.016437	1.35767	up
meta_425	1-Palmitoyl-2-hydroxy-sn-glycero-3-phosphoethanolamine	0.7709			MS2 forward	454.292	186.361	0.000461266	0.000456086	0.000384269	0.000641234	0.000540883	0.000540067	0.000472146	0.000582888	0.000541777	0.927202	-0.109045	0.420702	0.594746	unchanged
meta_426			Bispyribac-sodium	-13.1896	MS1 mz matched	454.352	212.185	3.24e-05	2.6e-05	2.12e-05	3.85e-05	3.35e-05	5.03e-05	1.06e-05	5.33e-06	1.2e-05	0.228097	-2.13228	0.014164	1.37571	down
meta_427					Unmapped	455.186	445.676	0.000122597	0.000113603	9.01e-05	8.45e-05	0.00010457	8.99e-05	0.000131192	9.7e-05	0.000197922	1.52725	0.610932	0.23697	0.913368	unchanged
meta_428			Ganoderal B;Isomasticadienonic acid;Micromeric acid;Bryononic acid;beta-Elemonic acid;Katononic acid;3beta-3-Hydroxy-11-oxolanosta-8,24-dien-26-al;Masticadienonic acid;Ganoderiol F;Epoxyganoderiol B;9(11)-Dehydroglycyrrhetic acid;Tomentosolic acid;Glypallidifloric acid;Ganoderic acid Y;Mangiferonic acid;Desoxoglabrolide;Lucidal;Ursonic acid;Glycyrrhetaldehyde	-3.62984319414638;-3.62984319414638;-3.62984319414638;-3.62984319414638;-3.62984319414638;-3.62984319414638;-3.62984319414638;-3.62984319414638;-3.62984319414638;-3.62984319414638;-3.62984319414638;-3.62984319414638;-3.62984319414638;-3.62984319414638;-3.62984319414638;-3.62984319414638;-3.62984319414638;-3.62984319414638;-3.64018772532832	MS1 mz matched	455.343	264.514	2.78e-05	3.04e-05	2.81e-05	6.73e-05	3.86e-05	5.71e-05	4.06e-05	4.86e-05	2e-05	0.669999	-0.577769	0.208428	0.87084	unchanged
meta_429			(22E, 24x)-Ergosta-4,6,8,22-tetraen-3-one;	5.31240873692114;	MS1 mz matched	456.331	246.975	0.000157794	0.000127838	0.000130421	0.000143102	0.00014567	0.000156784	0.000110577	0.000116682	0.000175044	0.902922	-0.147327	0.557979	0.475804	unchanged
meta_430			3-(3,5-Diiodo-4-hydroxyphenyl)lactate;3-(3,5-Diiodo-4-hydroxyphenyl)lactate	17.5128765728593;17.5128765728593	MS1 mz matched	456.965	371.193	0.00760267	0.00734181	0.00679957	0.00900808	0.00759447	0.00902029	0.00954238	0.0100733	0.00878744	1.10851	0.148617	0.202703	0.883996	unchanged
meta_431			CPA(18:2(9Z,12Z)/0:0);Atractyloside G	-1.86289991028958;-21.6220891261498	MS1 mz matched	458.266	45.1205	0.000209331	0.000194623	0.000203146	0.000435964	0.00038865	0.000489643	5.92e-05	8.06e-05	0.000122721	0.199729	-2.32389	0.0011735	1.42602	down
meta_432					Unmapped	458.347	241.73	9.52e-05	9.06e-05	8.36e-05	9.12e-05	9.25e-05	7.25e-05	9.42e-05	8.05e-05	0.000122027	1.15821	0.211894	0.399344	0.638057	unchanged
meta_433			ORG 20599	2.97299	MS1 mz matched	460.269	37.4685	0.00117374	0.00137055	0.00112336	0.00138151	0.00105977	0.000955246	0.00124985	0.00125111	0.00121787	1.09489	0.130789	0.490683	0.561133	unchanged
meta_434			Sporidesmin J	-0.578791	MS1 mz matched	460.924	367.669	0.00125374	0.00132308	0.00119216	0.00141016	0.00130323	0.00141894	0.000965987	0.000878281	0.00145441	0.798261	-0.325068	0.258704	0.881032	unchanged
meta_435			Riboflavin cyclic-4',5'-phosphate;Riboflavin cyclic-4',5'-phosphate	-22.9405078605993;-23.0544077174804	MS1 mz matched	461.079	27.206	5.43e-05	4.75e-05	4.63e-05	7.84e-05	5.89e-05	7.01e-05	0.000147282	0.000159513	0.000139287	2.15019	1.10446	0.000624975	1.4227	up
meta_436			Quercetin-4'-glucuronide;Quercetin 3'-O-glucuronide;Quercetin 4'-glucuronide;Quercetin 3-O-glucuronide;Carpaine	17.1419086637046;17.1419086637046;17.1419086637046;17.1419086637046;-19.0226497045729	MS1 mz matched	461.363	33.4425	0.000213457	0.00024583	0.000156264	0.000247118	0.000245896	0.000189497	0.000137218	7.75e-05	0.000103552	0.466351	-1.10051	0.00933163	1.33593	down
meta_437					Unmapped	462.266	192.469	0.000547402	0.000507146	0.000466245	0.000661312	0.000521653	0.000573913	0.000517985	0.000489821	0.000367052	0.782557	-0.353731	0.109116	1.04196	unchanged
meta_438			Taurodeoxycholic acid;Taurochenodesoxycholic acid;Tauroursodeoxycholic acid;Taurodeoxycholate;Taurodeoxycholic acid;Taurochenodeoxycholate;Taurochenodeoxycholic acid;Chenodeoxycholoyltaurine;Tauroursodeoxycholic acid	-1.51993776539994;-1.51993776539994;-1.51993776539994;-1.60225340924788;-1.60225340924788;-1.60225340924788	MS1 mz matched	464.282	122.97	0.000980944	0.00120539	0.00119212	0.000703191	0.000857936	0.0010218	0.00113618	0.00135643	0.00102781	1.36296	0.44674	0.0793952	1.10379	unchanged
meta_439			Gentamicin C2;Gentamicin C2b;Sagamicin;Gentamicin C2a	18.1307772967518;18.1307772967518;18.1307772967518	MS1 mz matched	464.313	172.636	0.000362199	0.000272827	0.000229962	5.8e-05	4.29e-05	5.14e-05	0.000482918	0.000680355	0.000444104	10.548	3.3989	0.0216765	1.39058	up
meta_440					Unmapped	464.882	363.654	0.000602956	0.000590299	0.000534892	0.000546429	0.000538638	0.000620518	0.000564831	0.000611068	0.00064364	1.06681	0.0933058	0.336048	0.692564	unchanged
meta_441					Unmapped	468.13	324.991	5.07e-05	5.43e-05	6.15e-05	0.000138129	8.87e-05	9.73e-05	4.95e-05	5.49e-05	3.67e-05	0.435576	-1.199	0.0447027	1.28279	down
meta_442	1-Myristoyl-sn-glycero-3-phosphocholine	0.9789			MS2 forward	468.308	184.323	0.000834828	0.00075443	0.000772514	0.00125723	0.00108497	0.00105721	0.000629838	0.000737504	0.000851616	0.652748	-0.615401	0.0117469	1.3226	down
meta_443			Lucidine B;Serratanine	1.21334	MS1 mz matched	468.388	38.7825	0.000480883	0.000501736	0.000474081	0.000345652	0.000415589	0.000279917	0.00053027	0.000409021	0.000449368	1.33376	0.415503	0.0946037	1.07503	unchanged
meta_444			16beta-16-Hydroxy-3-oxo-1,12-oleanadien-28-oic acid;Ganoderic acid DM;Isomasticadienonalic acid;Uralenolide;Isoglabrolide;Colupone;Glabrolide;3-Oxoglycyrrhetite	-21.2671160409611;-21.2671160409611;-21.2671160409611;-21.2671160409611;-21.2671160409611;-21.2671160409611;-21.2671160409611;-21.3527387022465	MS1 mz matched	469.322	264.592	0.00045216	0.000285259	0.000288176	0.000621859	0.000565488	0.000659622	0.000609807	0.000422481	0.000190222	0.661901	-0.595314	0.224698	0.930374	unchanged
meta_445			Trifluoperazine;Trifluoperazine	1.71159405363095;1.7192077006624	MS1 mz matched	471.181	419.743	3.97e-05	3.18e-05	2.54e-05	3.72e-05	3.19e-05	2.6e-05	3.76e-05	5.46e-05	3.53e-05	1.34208	0.424476	0.211824	0.900398	unchanged
meta_446					Unmapped	472.997	371.161	0.000586258	0.000599264	0.000527026	0.000712138	0.000603765	0.000721116	0.000734747	0.000825432	0.000661455	1.09063	0.125162	0.369933	0.656651	unchanged
meta_447			(Acetyloxy)triphenylstannane;	19.5565551127713;	MS1 mz matched	473.102	27.988	4.19e-05	3.88e-05	3.22e-05	3.86e-05	3.99e-05	5.64e-05	4.9e-05	5.56e-05	3.5e-05	1.03479	0.0493325	0.860647	0.134207	unchanged
meta_448			Netilmicin;Netilmicin	9.49441261447299;9.49167747739557	MS1 mz matched	476.305	100.05	0.000616915	0.000435366	0.000395207	0.00112772	0.000414181	0.000532247	0.000677007	0.000862508	0.000848214	1.15118	0.203118	0.687414	0.32276	unchanged
meta_449			Sertaconazole;	20.5587408913689;	MS1 mz matched	476.743	347.533	0.000206782	0.000176521	0.000165917	0.000246933	0.000133448	0.00021697	0.000247087	0.000282209	0.000251307	1.30678	0.386012	0.207122	0.941798	unchanged
meta_450			8-Methylthiooctyl glucosinolate	-22.0477	MS1 mz matched	478.106	27.244	9e-05	8.73e-05	6.49e-05	0.000125139	6.86e-05	0.000106248	0.000225287	0.00025524	0.00021759	2.32749	1.21877	0.0041679	1.38893	up
meta_451	1-Oleoyl-L-.alpha.-lysophosphatidic acid	0.6795			MS2 reverse	478.292	185.698	0.00118072	0.00118687	0.00123551	0.00120883	0.00130957	0.00125976	0.00122403	0.00142501	0.000997225	0.965087	-0.0512687	0.759168	0.24538	unchanged
meta_452			Gentamicin;Gentamicin C1	-1.26058981129799;-1.15835163357625	MS1 mz matched	478.316	243.968	4.6e-05	5.69e-05	4.63e-05	3.41e-05	4.28e-05	4.2e-05	4.12e-05	3.09e-05	5.22e-05	1.04427	0.0624886	0.812813	0.185334	unchanged
meta_453	Tauroursodeoxycholic acid	0.8518			MS2 forward	482.291	122.951	0.000462997	0.000511367	0.000479708	0.000428871	0.000371949	0.000404243	0.000603757	0.000539314	0.00039791	1.27876	0.354741	0.201094	0.966807	unchanged
meta_454	1-Stearoyl-2-hydroxy-sn-glycero-3-phosphoethanolamine	0.9325			MS2 reverse	482.324	181.968	0.00115987	0.00102721	0.000986499	0.0014741	0.00135932	0.00131983	0.000698931	0.000839753	0.00115	0.647368	-0.627342	0.0544205	1.25881	unchanged
meta_455			1-O-Hexadecyl-lyso-sn-glycero-3-phosphocholine;1-O-Hexadecyl-2-lyso-sn-glycero-3-phosphocholine	12.5228	MS1 mz matched	482.359	183.153	0.00061143	0.000441924	0.000487025	0.000733106	0.000629876	0.000687198	0.000414041	0.000481804	0.000550614	0.705528	-0.503225	0.0175598	1.30519	down
meta_456			Sodium picosulfate	-7.86548	MS1 mz matched	482.404	38.1555	0.000687956	0.000641539	0.000676149	0.000544745	0.000551823	0.00047986	0.000658048	0.000625574	0.000719182	1.27047	0.345363	0.0174909	1.29805	up
meta_457			Demeclocycline;	17.209741574178;	MS1 mz matched	482.906	367.86	0.00111788	0.000998242	0.000990606	0.00110232	0.00106947	0.00119297	0.000754944	0.00119228	0.00121146	0.938759	-0.0911735	0.694215	0.320552	unchanged
meta_458			(2,3-Dihydroxybenzoyl)adenylate	-0.862565	MS1 mz matched	484.326	48.813	0.000145143	0.000132213	0.000131164	3.61e-05	9.9e-05	3.99e-05	6.92e-05	5.16e-05	0.000191976	1.78715	0.837657	0.418882	0.619109	unchanged
meta_459			Penoxsulam	-17.4254	MS1 mz matched	484.361	233.107	9.7e-05	6.6e-05	6.94e-05	5.77e-05	5.84e-05	6.47e-05	6.71e-05	6.66e-05	8.54e-05	1.2121	0.277513	0.164809	1.00875	unchanged
meta_460			Stigmatellin Y	-1.03246	MS1 mz matched	485.289	34.754	0.000290532	0.000345697	0.000293955	0.00048342	0.000639171	0.000329566	7.94e-05	6.21e-05	1.37e-05	0.106887	-3.22584	0.0350172	1.33536	down
meta_461					Unmapped	486.864	376.84	0.000567685	0.000441812	0.000419541	0.000571277	0.000452245	0.000517038	0.000417449	0.000480108	0.000550819	0.940161	-0.0890197	0.584306	0.417787	unchanged
meta_462					Unmapped	488.301	37.5095	0.000104597	0.000104388	0.000107963	0.000120172	0.00011232	4.44e-05	8.44e-05	8.88e-05	9.36e-05	0.963173	-0.0541331	0.900887	0.0978458	unchanged
meta_463					Unmapped	488.357	38.159	0.000604246	0.000479681	0.000495238	0.000175716	0.000632892	0.0001252	0.000409301	0.000368317	0.000341933	1.19891	0.261722	0.739164	0.276005	unchanged
meta_464	Cytidine 5'-diphosphocholine (CDP-choline)	0.9881			MS2 forward	489.114	425.716	1.8e-05	1.76e-05	1.01e-05	3.04e-05	4.17e-06	4.85e-06	9.5e-05	8.74e-05	4.83e-05	5.84423	2.54701	0.0279743	1.28512	up
meta_465			Rubraflavone D;Kanzonol L;	0.227766222966169;0.227766222966169;	MS1 mz matched	489.226	32.4075	8.86e-05	6.96e-05	8.66e-05	6.59e-05	6.83e-05	3.16e-05	5.76e-05	7.18e-05	9.24e-05	1.33642	0.418375	0.299578	0.746247	unchanged
meta_466			16beta-16-Hydroxy-3-oxo-1,12-oleanadien-28-oic acid;Ganoderic acid DM;Isomasticadienonalic acid;Uralenolide;Isoglabrolide;Colupone;Glabrolide;3-Oxoglycyrrhetite	-21.2671160409611;-21.2671160409611;-21.2671160409611;-21.2671160409611;-21.2671160409611;-21.2671160409611;-21.2671160409611;-21.3527387022465	MS1 mz matched	491.304	264.822	0.000229149	0.000177	0.000176201	0.000288763	0.000201557	0.000225212	0.00027662	0.000196691	0.000137358	0.853448	-0.228625	0.513348	0.494623	unchanged
meta_467			Erinacine P;Mucronine B	16.0271047278611;13.2202878195537	MS1 mz matched	493.28	238.448	0.000148429	9.32e-05	0.000121191	0.000248128	0.000199173	0.000236989	9.1e-06	7.94e-05	6.81e-05	0.228865	-2.12743	0.00406915	1.39232	down
meta_468					Unmapped	494.773	179.234	0.000876183	0.000691648	0.00058707	0.000798867	0.000860978	0.000890301	0.000636422	0.000665486	0.000804431	0.825968	-0.275842	0.0850764	1.14205	unchanged
meta_469	1-Palmitoyl-sn-glycero-3-phosphocholine	0.988			MS2 forward	496.339	200.793	0.00100188	0.00111077	0.00103224	0.000960667	0.00128384	0.00114533	0.000684122	0.000626614	0.000840929	0.634741	-0.65576	0.027153	1.27292	down
meta_470			Sodium folite	-2.54692	MS1 mz matched	496.42	37.5345	0.000332125	0.000345703	0.000346875	0.000295614	0.000310738	0.000211257	0.000362779	0.000282899	0.000298976	1.15539	0.208374	0.346087	0.691881	unchanged
meta_471			3,5-Di-O-galloyl-1,4-galactarolactone;	21.4369986014305;	MS1 mz matched	497.06	183.184	0.00161338	0.00146635	0.00128123	0.00172129	0.00145021	0.0015912	0.00160221	0.000684014	0.0017705	0.85177	-0.231464	0.56119	0.46823	unchanged
meta_472					Unmapped	497.966	371.37	0.00155206	0.00146834	0.00130672	0.00183983	0.00167541	0.00192855	0.00201411	0.00222099	0.00173188	1.09611	0.132388	0.354943	0.694949	unchanged
meta_473			5,10-Methenyltetrahydrofolate	-8.76363	MS1 mz matched	498.468	371.37	0.000362121	0.000325001	0.000313537	0.000409094	0.000341068	0.000452405	0.000474501	0.000492275	0.000400084	1.13662	0.184747	0.272798	0.778886	unchanged
meta_474					Unmapped	499.278	38.485	0.000147053	9.19e-05	0.000119051	0.000173267	0.000117883	9.64e-05	0.000141185	0.000127033	0.000120779	1.00361	0.00519915	0.98587	0.0168829	unchanged
meta_475	Taurochenodeoxycholate	0.9727			MS2 forward	500.303	122.439	0.00128194	0.00159551	0.00158489	0.000848593	0.00189652	0.0021826	0.00175969	0.00177399	0.00127031	0.974892	-0.0366859	0.931641	0.068608	unchanged
meta_476					Unmapped	501.065	286.004	0.000131003	0.000134214	0.000118436	0.00031097	0.000222271	0.00030016	0.00021353	0.000236812	0.000138453	0.706497	-0.501244	0.11632	1.02747	unchanged
meta_477			LysoPE(0:0/18:1(9Z));LysoPE(18:1(11Z)/0:0);LysoPE(0:0/18:1(11Z));LysoPE(18:1(9Z)/0:0);	-0.394949990140113;-0.394949990140113;-0.394949990140113;-0.394949990140113;	MS1 mz matched	502.292	182.538	0.000953176	0.000876273	0.000865258	0.0011044	0.000882382	0.000792764	0.000779575	0.0010299	0.000780907	0.931945	-0.101684	0.639516	0.354797	unchanged
meta_478			Stigmatellin Y	-1.03246	MS1 mz matched	502.316	35.3575	0.000379694	0.000367252	0.000339327	0.00054775	0.000766578	0.000395931	9.56e-05	0.000103107	7.52e-05	0.160153	-2.64248	0.0461951	1.32208	down
meta_479			Pinotin A aglycone;Peonidin 3-O-glucoside;Peonidin-3-glucoside	4.31580469259505;7.76847526842417	MS1 mz matched	502.373	37.4925	0.000209635	0.000205976	0.000130731	0.000119069	0.0001459	0.000121315	0.000335443	0.000160522	0.000161299	1.7015	0.76681	0.259293	0.887039	unchanged
meta_480			16beta-16-Hydroxy-3-oxo-1,12-oleanadien-28-oic acid;Ganoderic acid DM;Isomasticadienonalic acid;Uralenolide;Isoglabrolide;Colupone;Glabrolide;3-Oxoglycyrrhetite	-21.2671160409611;-21.2671160409611;-21.2671160409611;-21.2671160409611;-21.2671160409611;-21.2671160409611;-21.2671160409611;-21.3527387022465	MS1 mz matched	507.276	264.337	4.35e-05	2.47e-05	4.15e-05	6.1e-05	3.9e-05	4.97e-05	3.89e-05	4.83e-05	3.02e-05	0.784295	-0.350531	0.263189	0.795395	unchanged
meta_481					Unmapped	510.788	58.1575	0.000471132	0.000723767	0.000740161	0.000646955	0.000660716	0.000855908	0.00106317	0.00100663	0.000986788	1.41275	0.498503	0.036622	1.30866	up
meta_482					Unmapped	512.334	200.882	0.000345647	0.000368274	0.000327098	0.00041116	0.000345527	0.000338809	0.000277898	0.000284791	0.000522694	0.990769	-0.0133789	0.971078	0.0318965	unchanged
meta_483					Unmapped	512.414	40.5	0.000612062	0.000584818	0.000513621	0.000443187	0.000472905	0.000385981	0.00061585	0.000451398	0.000524742	1.22266	0.290021	0.169426	0.971388	unchanged
meta_484					Unmapped	515.007	371.37	0.00646619	0.00602323	0.00561503	0.00801639	0.00669111	0.00777719	0.00873358	0.00934783	0.00772762	1.14785	0.198933	0.151906	0.964073	unchanged
meta_485			Nb-trans-Feruloylserotonin glucoside;	11.414732755642;	MS1 mz matched	515.209	242.969	0.00558033	0.0050739	0.00497989	0.00295603	0.00188718	0.00191127	0.00677355	0.0069237	0.00894296	3.35188	1.74497	0.00694381	1.39204	up
meta_486			dl-alpha-Tocopheryl sodium phosphate	-6.38702	MS1 mz matched	515.315	48.153	9.98e-05	8.58e-05	7.68e-05	0.000105168	9.16e-05	9.65e-05	8.51e-05	9.93e-05	0.000137072	1.09645	0.132834	0.609205	0.407268	unchanged
meta_487	Taurocholate	0.9866			MS2 forward	516.299	192.39	0.000446408	0.00038292	0.000355495	0.00051256	0.000461205	0.000394689	0.00040464	0.000393725	0.000258616	0.772391	-0.372596	0.155	0.964927	unchanged
meta_488	Taurodeoxycholic acid	0.9928			MS2 forward	517.33	150.43	0.00238857	0.00184351	0.00173792	0.00141045	0.001359	0.00139171	0.00215591	0.00193088	0.00163671	1.37546	0.45991	0.0727582	1.25777	unchanged
meta_489					Unmapped	518.966	370.617	0.000272567	0.000283986	0.000253439	0.00031762	0.000269491	0.000349932	0.000330245	0.000361755	0.000284682	1.0423	0.0597741	0.703928	0.28876	unchanged
meta_490			LysoPC(18:2(9Z,12Z));	0.98299261136157;	MS1 mz matched	520.34	177.768	0.0892123	0.0739194	0.0674661	0.100403	0.0900839	0.0895329	0.0726438	0.0855707	0.0748944	0.832474	-0.264523	0.0433743	1.1999	down
meta_491			Chryso-obtusin glucoside	0.310867	MS1 mz matched	521.158	35.533	9.72e-05	7.75e-05	7.46e-05	6.79e-05	4.83e-05	7.9e-05	8.57e-05	8.75e-05	0.0001011	1.40575	0.491343	0.0791413	1.14553	unchanged
meta_492					Unmapped	521.927	371.032	0.00135392	0.00123281	0.00118183	0.00149084	0.0013424	0.00150285	0.0016044	0.00177146	0.00149106	1.12242	0.166613	0.153291	0.981473	unchanged
meta_493	Maltotriose	0.971			MS2 forward	522.202	440.537	0.000123277	0.00018751	0.000154019	0.000253871	0.000110008	9.28e-05	0.000158524	0.000162621	0.000244048	1.23764	0.307594	0.576839	0.430734	unchanged
meta_494	1-Oleoyl-sn-glycero-3-phosphocholine	0.9859			MS2 forward	522.354	200.55	0.000295662	0.000346299	0.000281766	0.000359149	0.00032359	0.000279241	0.000248464	0.000220938	0.00027152	0.770206	-0.376684	0.065193	1.16522	unchanged
meta_495			Luteolin 3'-(4''-acetylglucuronide);3-Methylellagic acid 8-(3-acetylrhamnoside);3-Methylellagic acid 8-(4-acetylrhamnoside);Gomphrenol 3-methylether 4'-glucuronide;Luteolin 3'-(3''-acetylglucuronide);3-Methylellagic acid 8-(2-acetylrhamnoside);N,N'-Diacetylchitobiose 6'-phosphate	-23.9890356229887;-23.9890356229887;-23.9890356229887;-23.9890356229887;-23.9890356229887;-23.9890356229887;9.51663051005732	MS1 mz matched	522.43	371.101	0.000300594	0.00031309	0.000278672	0.000359082	0.000308143	0.000346507	0.000351667	0.000329492	0.000271658	0.93991	-0.0894055	0.519739	0.488784	unchanged
meta_496	1-Stearoyl-2-hydroxy-sn-glycero-3-phosphocholine	0.9916			MS2 forward	524.37	174.055	0.0425855	0.0347347	0.0371045	0.0358009	0.0368635	0.0310677	0.023502	0.0307901	0.0378737	0.888499	-0.170558	0.461911	0.571262	unchanged
meta_497			DG(14:1(9Z)/14:1(9Z)/0:0);DG(14:1n5/0:0/14:1n5);	-13.325589628063;-13.325589628063;	MS1 mz matched	526.43	40.0225	0.000815953	0.000760137	0.000747417	0.00055916	0.000791787	0.000513782	0.000773151	0.000532041	0.000709226	1.08027	0.111398	0.680512	0.318395	unchanged
meta_498	Leu-Leu	0.9984			MS2 reverse	527.321	179.894	0.000259716	0.000306761	0.000211975	0.000436355	0.000401895	0.000329818	0.00031592	0.000233781	0.000229359	0.666964	-0.584319	0.0376666	1.2152	down
meta_499					Unmapped	530.346	35.239	0.000219786	0.000182494	0.000131002	0.000198022	0.000264476	0.000203392	4.74e-05	4.21e-05	2.85e-05	0.177199	-2.49656	0.00952748	1.41081	down
meta_500			LysoPC(O-18:0);	6.82195832309659;	MS1 mz matched	532.384	40.062	0.000739711	0.00053676	0.000495797	0.000179689	0.000633046	0.000180744	0.000307706	0.000340021	0.000406549	1.0612	0.08569	0.906439	0.0987704	unchanged
meta_501					Unmapped	534.451	33.019	8.92e-05	6.6e-05	7.9e-05	7.28e-05	7.38e-05	3.76e-05	4.55e-05	5.56e-05	5.86e-05	0.866397	-0.2069	0.569711	0.447847	unchanged
meta_502			Nb-trans-Feruloylserotonin glucoside;	11.414732755642;	MS1 mz matched	537.19	243.531	9.4e-05	8.06e-05	6.91e-05	5.1e-05	2.88e-05	2.28e-05	8.84e-05	0.000115792	0.000142155	3.37486	1.75483	0.0179633	1.3301	up
meta_503			Taurallocholic acid;Taurocholic acid;Taurohyocholate;Tauro-b-muricholic acid;Tauroursocholic acid;Taurocholate;Taurocholic acid;Cholyltaurine;Taurohyocholate;N-(3alpha,6alpha,7alpha-Trihydroxy-5beta-cholan-24-oyl)taurine	0.633621726915636;0.633621726915636;0.633621726915636;0.633621726915636;0.633621726915636;0.582194512425449;0.582194512425449	MS1 mz matched	538.279	192.54	4.32e-05	3.25e-05	2.92e-05	4.1e-05	3.63e-05	0.000115445	4.49e-05	3.23e-05	4.96e-05	0.657696	-0.604507	0.482902	0.567656	unchanged
meta_504	1-Palmitoyllysophosphatidylcholine	0.8026			MS2 forward	538.385	173.38	0.000750668	0.000599866	0.000582743	0.000607829	0.00059467	0.000541769	0.000404278	0.000218772	0.000689375	0.752422	-0.410386	0.403457	0.671852	unchanged
meta_505			Spinatoside;3,4',5,6-Tetrahydroxy-3',7-dimethoxyflavone 3-glucuronide;Myricetin 3-(6-acetylgalactoside);3,3',5,6-Tetrahydroxy-4',7-dimethoxyflavone 3-glucuronide;	12.6336970560708;12.6336970560708;12.6336970560708;12.6336970560708;	MS1 mz matched	540.446	39.471	0.000470621	0.00045151	0.000360856	0.000300309	0.000410959	0.000303595	0.000399119	0.000281755	0.000420964	1.0857	0.118629	0.63551	0.362791	unchanged
meta_506					Unmapped	540.948	370.664	0.00215119	0.00215628	0.00191088	0.00239789	0.00220729	0.00263664	0.00253923	0.00273089	0.00245804	1.06716	0.0937736	0.344718	0.69395	unchanged
meta_507			LysoPC(20:5(5Z,8Z,11Z,14Z,17Z));Novapikromyin	10.3203883442711;-4.93973030267765	MS1 mz matched	542.322	176.003	0.00242357	0.00201546	0.00183816	0.0037046	0.00331607	0.00323633	0.00171311	0.00216943	0.00193677	0.567351	-0.817686	0.0016975	1.40407	down
meta_508					Unmapped	542.621	173.978	0.000446647	0.000267125	0.000289169	0.000292191	0.000232485	0.000233176	0.000326453	0.000454929	0.000322159	1.45614	0.54215	0.101561	1.11787	unchanged
meta_509					Unmapped	546.398	39.471	0.000230565	0.000267802	0.000204897	0.000215248	0.000237474	0.000144511	0.000475124	0.000181939	0.000210723	1.45301	0.539047	0.439277	0.613375	unchanged
meta_510			CDP-4-dehydro-6-deoxy-D-glucose	-5.25049	MS1 mz matched	548.299	32.446	6.85e-05	4.97e-05	6.27e-05	5.73e-05	5.3e-05	2.55e-05	6.42e-05	5.94e-05	5.67e-05	1.32697	0.40813	0.273291	0.857138	unchanged
meta_511					Unmapped	548.864	376.783	0.000308325	0.00031167	0.000319565	0.000364512	0.000306795	0.000338055	0.000305732	0.00031782	0.000395979	1.01007	0.0144623	0.923839	0.0710679	unchanged
meta_512			Janthitrem B;Janthitrem B	-2.43206821571669;-2.39175023838853	MS1 mz matched	550.339	47.149	8.44e-05	8.65e-05	8.29e-05	0.000111673	8.65e-05	0.000108706	8.87e-05	7.93e-05	7.47e-05	0.791082	-0.338101	0.0969529	1.11467	unchanged
meta_513					Unmapped	550.351	192.51	0.000352951	0.000272464	0.000260343	0.000334412	0.000306341	0.000260853	0.000262585	0.000243483	0.000228727	0.814986	-0.295153	0.105612	1.10505	unchanged
meta_514	1-O-(cis-9-Octadecenyl)-2-O-acetyl-sn-glycero-3-phosphocholine	0.8019			MS2 forward	550.385	172.102	0.0011069	0.000843416	0.000838028	0.000918571	0.000930327	0.000849107	0.000658415	0.000892409	0.000968951	0.933941	-0.0985972	0.594723	0.427681	unchanged
meta_515					Unmapped	550.449	33.497	6.21e-05	6.45e-05	5.59e-05	9.88e-05	0.000108995	6.05e-05	2.87e-05	3.19e-05	3.02e-05	0.338512	-1.56272	0.0563917	1.29715	unchanged
meta_516					Unmapped	552.329	204.315	0.000154578	0.000139208	0.000132161	0.000732731	0.000533289	0.000662116	2.31e-05	2.95e-05	2.94e-05	0.0425322	-4.5553	0.00881475	1.42743	down
meta_517					Unmapped	556.173	32.123	7.46e-05	8.03e-05	8.47e-05	4.81e-05	3.02e-05	2.23e-05	3.73e-05	3.85e-05	2.44e-05	0.997012	-0.00431793	0.991643	0.00500398	unchanged
meta_518					Unmapped	556.441	41.8425	0.000644096	0.000563198	0.000577143	0.00041867	0.00045019	0.000374503	0.000633223	0.000557011	0.000546946	1.39716	0.482498	0.0103151	1.33872	up
meta_519			Cucurbitacin E	-15.4592	MS1 mz matched	557.303	380.125	0.000216456	0.000185385	0.000169152	0.000160677	5.25e-05	3.29e-05	0.00042046	0.000444656	0.000609961	5.99587	2.58397	0.00693825	1.37046	up
meta_520			Vecuronium;Vecuronium	8.91050654671157;8.97024532867709	MS1 mz matched	558.437	45.036	0.000655324	0.000598729	0.000583315	0.000359421	0.000358736	0.000237021	0.0003155	0.000458154	0.000527231	1.36193	0.445653	0.20778	0.888919	unchanged
meta_521					Unmapped	560.283	463.675	0.000474213	0.000546829	0.00037175	0.00042643	0.000345573	0.000167549	0.000708503	0.00079467	0.000853665	2.50847	1.32681	0.011248	1.36292	up
meta_522					Unmapped	562.929	370.745	0.00380752	0.00393525	0.00358772	0.00445285	0.00384844	0.00469017	0.00465593	0.00541958	0.00453563	1.12467	0.169506	0.222369	0.849039	unchanged
meta_523			2-Hexaprenyl-3-methyl-6-methoxy-1,4-benzoquinol;	-15.2829127761098;	MS1 mz matched	563.43	371.258	0.000326605	0.000294857	0.000300865	0.000334366	0.000345011	0.00040578	0.000394948	0.000425085	0.000326757	1.0568	0.0796968	0.606622	0.391798	unchanged
meta_524			1-[1,4-Dihydro-4-nonyl-5-(1-oxodecyl)-3-pyridinyl]-1-dodecanone;	-19.8563430352727;	MS1 mz matched	566.888	366.861	0.000380415	0.000512246	0.000506049	0.00057993	0.000562513	0.000405106	0.000358624	0.000418833	0.000597925	0.888748	-0.170153	0.563972	0.437295	unchanged
meta_525					Unmapped	567.61	463.786	0.000178716	0.000150902	0.000133242	0.000129757	0.000108679	5.8e-05	0.000224988	0.000227914	0.00023616	2.32425	1.21676	0.0231891	1.38056	up
meta_526	1-Stearoyl-sn-glycerol 3-phosphocholine	0.9839			MS2 forward	568.338	172.315	0.00575344	0.00472951	0.0045306	0.00715723	0.0061266	0.00607368	0.00474981	0.00554688	0.0041794	0.747828	-0.419221	0.038116	1.21547	down
meta_527			Darunavir;	12.3873605670731;	MS1 mz matched	570.233	40.585	0.000152039	0.000158746	0.000154977	0.000174021	0.000132031	0.000138081	0.000197818	0.000164191	0.000156902	1.16837	0.224493	0.242361	0.822782	unchanged
meta_528			Myricatin;	1.81022341773142;	MS1 mz matched	570.457	41.36	0.000798139	0.000766663	0.000786147	0.000607127	0.000606395	0.000472069	0.000815112	0.000603782	0.000815385	1.32552	0.406555	0.10599	1.07348	unchanged
meta_529					Unmapped	570.847	363.714	0.000450115	0.00041624	0.000392949	0.00043198	0.000400178	0.000413979	0.000372335	0.000464199	0.000458122	1.03894	0.0551061	0.646971	0.363299	unchanged
meta_530					Unmapped	570.847	376.783	0.00034119	0.000319533	0.000311141	0.000375298	0.000300614	0.000331642	0.000306856	0.00033959	0.000360506	0.999402	-0.0008635	0.99439	0.00850264	unchanged
meta_531			dTDP-4-dimethylamino-4,6-dideoxy-5-C-methyl-L-mannose	5.938	MS1 mz matched	572.421	264.591	1.78e-05	1.96e-05	2.55e-05	4.12e-05	3.12e-05	3.29e-05	3.6e-05	2.85e-05	1.1e-05	0.717383	-0.479185	0.314222	0.760712	unchanged
meta_532			3,3'-Bis(4''-hydroxyanigorufone);Anigorootin;	-0.639040918613276;-0.639040918613276;	MS1 mz matched	575.141	342.389	0.000154121	0.000133762	0.000100473	0.000190119	0.000148632	0.000116743	0.000197745	0.000189734	0.000237863	1.37289	0.457215	0.102392	1.07119	unchanged
meta_533			Mangiferin 6'-gallate;	24.5454778090339;	MS1 mz matched	575.466	48.674	0.000212581	0.000281095	0.000253278	0.000295034	0.000248672	0.000248284	0.00036052	0.000358525	0.00022639	1.19375	0.255496	0.370892	0.6967	unchanged
meta_534			LysoPC(22:2(13Z,16Z));dTDP-D-mycaminose;dTDP-alpha-D-mycaminose;dTDP-3-dimethylamino-3,6-dideoxy-alpha-D-galactopyranose;dTDP-D-ravidosamine;dTDP-N-hydroxy-beta-L-evernosamine	-3.63176543795633;-8.68963743355982;-8.68963743355982;-8.68963743355982	MS1 mz matched	576.4	170.733	9.3e-05	8.39e-05	9.91e-05	9.91e-05	0.0001	7.81e-05	0.000105937	6.99e-05	7.59e-05	0.907792	-0.139566	0.561065	0.440279	unchanged
meta_535					Unmapped	576.41	41.826	0.000710981	0.000565291	0.000501275	0.000165786	0.000500039	0.000189684	0.000328036	0.00031554	0.000428262	1.25287	0.325233	0.579548	0.442555	unchanged
meta_536					Unmapped	576.699	347.546	0.000147674	0.000147275	0.000137489	0.000218774	0.000169599	0.000178608	0.000190223	0.00026469	0.000230177	1.20831	0.272993	0.21659	0.86945	unchanged
meta_537					Unmapped	584.275	37.463	5.85e-05	5.73e-05	7.89e-05	6.63e-05	5.57e-05	5.21e-05	9.58e-05	8.81e-05	1.99e-05	1.17028	0.226857	0.723645	0.290481	unchanged
meta_538					Unmapped	584.368	184.398	8.98e-05	5.45e-05	7.98e-05	9.93e-05	6.77e-05	6.36e-05	5.72e-05	7.09e-05	8.67e-05	0.931147	-0.10292	0.728523	0.268235	unchanged
meta_539					Unmapped	584.472	40.8585	0.000409745	0.000371297	0.000340407	0.000285784	0.000269582	0.000263843	0.000367165	0.000342252	0.000327103	1.26527	0.339445	0.0109238	1.36342	up
meta_540			ADP-ribose 1"-2" cyclic phosphate ;Z-Arg-Arg-NHMec;Benzyloxycarbonylarginyl-arginine 4-methylcoumarin-7-ylamide	15.4519601776873;-19.7971261332559	MS1 mz matched	586.28	37.072	0.000239018	0.000208363	0.000212284	4.32e-05	4.93e-05	3.15e-05	0.000213663	7.42e-05	7.4e-05	2.91746	1.54471	0.229373	0.940868	unchanged
meta_541					Unmapped	586.401	264.515	0.000140837	9.4e-05	9.11e-05	0.000187576	0.000139713	0.000189995	0.000180563	0.000103338	4.7e-05	0.639646	-0.644654	0.245778	0.862166	unchanged
meta_542					Unmapped	586.435	32.852	0.000210874	0.000175307	0.00024407	0.000150617	0.000148363	8.54e-05	0.000118854	0.000128569	0.00010583	0.919079	-0.121739	0.682131	0.323054	unchanged
meta_543			1-[1,4-Dihydro-4-nonyl-5-(1-oxodecyl)-3-pyridinyl]-1-dodecanone;	-19.8563430352727;	MS1 mz matched	588.87	367.617	0.000538467	0.000464122	0.00045624	0.000146565	0.000475442	0.00055019	0.000330259	0.000371012	0.000540205	1.0591	0.0828414	0.879162	0.116976	unchanged
meta_544					Unmapped	590.426	41.1495	0.000237639	0.000222042	0.000184184	0.000175713	0.000186042	0.000143744	0.00055847	0.000194732	0.000174602	1.83543	0.876114	0.376207	0.713653	unchanged
meta_545					Unmapped	592.827	376.733	0.000190157	0.000140729	0.000130148	0.000167584	0.000148207	0.00013958	0.000127882	0.000155264	0.000163372	0.980555	-0.0283289	0.838983	0.158223	unchanged
meta_546					Unmapped	592.947	371.334	0.000224825	0.000228219	0.000216693	0.000282887	0.000219132	0.000288117	0.000291061	0.000322476	0.000248821	1.0914	0.126185	0.477837	0.527732	unchanged
meta_547			Cer(d18:0/20:0);	-18.2878879320007;	MS1 mz matched	597.01	371.514	0.0034065	0.00326606	0.00301622	0.00436995	0.00359811	0.00419299	0.00484148	0.00523341	0.00426451	1.17913	0.237717	0.120398	1.0232	unchanged
meta_548					Unmapped	600.349	210.825	8.12e-05	7.97e-05	6.64e-05	3.39e-05	2.45e-05	7.99e-06	0.000121179	9.71e-05	0.000223699	6.66117	2.73577	0.0790507	1.22694	unchanged
meta_549			Gossypetin 8-glucoside 3-sulfate;	10.7058930589868;	MS1 mz matched	602.474	43.079	4.86e-05	4.88e-05	6.29e-05	5.07e-05	7.02e-05	4.94e-05	4.8e-05	4.13e-05	4.5e-05	0.788337	-0.343116	0.21039	0.942638	unchanged
meta_550					Unmapped	603.065	188.492	0.00199495	0.00155252	0.00187555	0.0026658	0.00172821	0.00342915	0.00222848	0.00350902	0.0022078	1.01561	0.0223503	0.953366	0.0419392	unchanged
meta_551			Lanceotoxin A;Scilliroside;Scillirosidin 3-O-beta-D-glucoside	20.4745154351169;20.4745154351169	MS1 mz matched	603.292	228.366	7.67e-05	7.29e-05	6.64e-05	7.91e-05	7.16e-05	7.81e-05	6.77e-05	7.4e-05	6.5e-05	0.903301	-0.146721	0.108838	1.04437	unchanged
meta_552					Unmapped	603.354	192.54	5.49e-05	4.03e-05	4.02e-05	6.25e-05	6.36e-05	5.47e-05	4.33e-05	4.18e-05	3.63e-05	0.671138	-0.575319	0.00607815	1.36672	down
meta_553			Physapruin B;Avermectin A2b aglycone;Avermectin B2a aglycone	-18.3802583934775;-18.3802583934775;-18.3802583934775	MS1 mz matched	603.744	58.2645	0.000309423	0.000488398	0.000460827	0.00039862	0.000441123	0.00052978	0.000589211	0.000567356	0.000607619	1.28818	0.36533	0.0660174	1.23592	unchanged
meta_554			N-Acetyl-L-phenylalanyl-L-diiodotyrosine;N-Acetylphenylalanyl-3,5-diiodotyrosine	-9.96871	MS1 mz matched	604.926	370.668	0.000362515	0.000345458	0.000302203	0.000415212	0.000366123	0.000437194	0.000454116	0.000441876	0.000396501	1.0607	0.0850157	0.419966	0.595297	unchanged
meta_555			Hydroxydestruxin B;	-17.66337942795;	MS1 mz matched	610.371	231.631	9.77e-05	7.56e-05	8.77e-05	0.000305666	0.000352939	0.00036121	2.79e-05	2.45e-05	3.82e-05	0.0888938	-3.49177	0.00200622	1.44314	down
meta_556			dTDP-4-dimethylamino-4,6-dideoxy-5-C-methyl-L-mannose	5.938	MS1 mz matched	612.416	264.238	2.43e-05	2.04e-05	1.69e-05	2.48e-05	2.87e-05	1.35e-05	3.51e-05	2.28e-05	9.4e-06	1.00314	0.00452244	0.994023	0.011136	unchanged
meta_557					Unmapped	614.483	42.8205	0.00071869	0.000680719	0.00062373	0.000487489	0.000506198	0.0004193	0.000672423	0.000589274	0.0006672	1.36512	0.449028	0.0103219	1.33152	up
meta_558					Unmapped	616.345	219.026	0.000239663	0.000214975	0.000196691	0.000184189	0.000172041	0.000175558	0.00018782	0.000166	0.000310881	1.24994	0.321854	0.429602	0.636096	unchanged
meta_559					Unmapped	620.285	37.4425	3.9e-05	4.21e-05	4.04e-05	3.24e-05	2.66e-05	3.48e-05	3.81e-05	1.49e-05	1.95e-05	0.771969	-0.373385	0.424413	0.624424	unchanged
meta_560					Unmapped	620.435	43.5355	0.000545796	0.000462634	0.000402599	7.64e-05	9.09e-05	0.00013422	0.000289563	0.000262953	0.000338897	2.95618	1.56373	0.00275231	1.39484	up
meta_561			2-Hexaprenyl-3-methyl-5-hydroxy-6-methoxy-1,4-benzoquinol;	4.30421121137664;	MS1 mz matched	620.477	32.5515	5.69e-05	3.33e-05	5.09e-05	9.29e-05	9.34e-05	5.9e-05	4.1e-05	2.42e-05	1.61e-05	0.331412	-1.5933	0.0213154	1.299	down
meta_562			Lanceotoxin A;Scilliroside;Scillirosidin 3-O-beta-D-glucoside	20.4745154351169;20.4745154351169	MS1 mz matched	621.302	228.366	0.000147892	0.000150686	0.000123518	0.0001525	0.000141304	0.000141745	0.000139909	0.000132553	0.00014063	0.948438	-0.076375	0.177976	0.931434	unchanged
meta_563					Unmapped	622.442	43.073	6.81e-05	6.58e-05	8.55e-05	6.22e-05	6.98e-05	5.08e-05	2.44e-05	3.82e-05	3.23e-05	0.51922	-0.945581	0.0152552	1.31624	down
meta_564			N-Acetyl-L-phenylalanyl-L-diiodotyrosine;N-Acetylphenylalanyl-3,5-diiodotyrosine	-9.96871	MS1 mz matched	622.95	370.722	0.00137329	0.00136657	0.00127578	0.00156298	0.00132584	0.00170515	0.00170449	0.0018047	0.00147221	1.08433	0.11681	0.43308	0.578736	unchanged
meta_565					Unmapped	624.349	210.902	6.95e-05	5.6e-05	5.13e-05	2.17e-05	1.66e-05	2.66e-05	7.72e-05	7.16e-05	0.000167923	4.88315	2.28781	0.113575	1.16187	unchanged
meta_566					Unmapped	624.515	32.243	6.72e-05	6.46e-05	6.46e-05	0.000108077	9.79e-05	5.65e-05	3.53e-05	2.21e-05	1.89e-05	0.29083	-1.78175	0.0481386	1.27906	down
meta_567			CE(16:0);Cholesteryl palmitate	12.3187720648003;12.3187720648003	MS1 mz matched	626.079	285.983	8.88e-05	7.85e-05	7.45e-05	0.000192237	0.000168442	0.000202948	0.000146382	0.000142864	8.74e-05	0.668309	-0.581413	0.062198	1.19256	unchanged
meta_568			Glycochenodeoxycholic acid 3-glucuronide;	22.0493859984509;	MS1 mz matched	626.365	208.685	0.000105865	8.57e-05	7.34e-05	1.95e-05	1.3e-05	8.68e-06	0.000152945	0.000126411	0.000360524	15.5193	3.956	0.114166	1.16448	unchanged
meta_569			Amritoside;	-12.1232524009116;	MS1 mz matched	627.466	52.245	0.000495773	0.000635974	0.000621062	0.000453255	0.000417232	0.000319873	0.00047595	0.000702753	0.000653066	1.53884	0.621839	0.0693987	1.1654	unchanged
meta_570					Unmapped	628.498	42.427	0.000349255	0.000314261	0.000280348	0.000224987	0.000268506	0.00016494	0.000322372	0.000270806	0.000279808	1.32586	0.406923	0.124762	1.05662	unchanged
meta_571					Unmapped	628.886	367.899	0.0007586	0.000732887	0.000692544	0.000858444	0.000671991	0.000803314	0.000799281	0.00059395	0.000863321	0.966921	-0.0485304	0.808028	0.191159	unchanged
meta_572					Unmapped	630.192	31.971	0.000115487	9.77e-05	0.000130767	5.66e-05	4.61e-05	3.34e-05	4.81e-05	3.95e-05	3.88e-05	0.9278	-0.108115	0.687694	0.312708	unchanged
meta_573					Unmapped	632.846	363.601	0.000343147	0.000316351	0.000315115	0.00036594	0.000342064	0.000340933	0.000336594	0.000374159	0.000416805	1.07495	0.104273	0.378468	0.681163	unchanged
meta_574					Unmapped	633.951	371.568	0.000199122	0.000167386	0.000170567	0.000212565	0.00016691	0.00023043	0.00028045	0.000244063	0.000233736	1.24322	0.314087	0.110009	1.04863	unchanged
meta_575					Unmapped	634.451	42.851	0.000211893	0.000176819	0.000158965	0.000136222	0.000235235	0.000186937	0.000521203	0.000153594	0.000132784	1.44626	0.532323	0.581135	0.446851	unchanged
meta_576			Maslinic acid 3-O-b-D-glucoside;Momordicin II;Momordicoside L;Lucyoside Q;28-Glucosylpomolate;Soyasapogenol B 3-O-b-D-glucuronide;Soyasapogenol B 3-O-D-glucuronide;Soyasapogenol B 3-O-beta-D-glucuronide	-6.43670865202463;-6.43670865202463;-6.43670865202463;-6.43670865202463;-6.43670865202463;-6.43670865202463;-6.46271697980211	MS1 mz matched	635.412	167.988	6.24e-05	4.76e-05	3.35e-05	5.89e-05	8.28e-05	7.31e-05	3.35e-05	6.14e-05	7.1e-05	0.772208	-0.372939	0.297029	0.764499	unchanged
meta_577			Lanceotoxin A;Scilliroside;Scillirosidin 3-O-beta-D-glucoside	20.4745154351169;20.4745154351169	MS1 mz matched	638.329	228.164	6.74e-05	6.15e-05	6.17e-05	9.52e-05	5.67e-05	7.04e-05	5.13e-05	8.83e-05	6.76e-05	0.931858	-0.101817	0.761531	0.234437	unchanged
meta_578					Unmapped	640.345	218.166	0.000570924	0.000539241	0.000473833	0.000386857	0.00034807	0.000336893	0.00053703	0.000395252	0.000583456	1.41417	0.499958	0.112008	1.13809	unchanged
meta_579					Unmapped	644.375	215.834	0.000154335	0.000134022	0.000145496	0.000110851	0.000105665	0.000100559	0.000136657	0.000101522	0.00021781	1.43811	0.524173	0.310618	0.80643	unchanged
meta_580					Unmapped	644.493	44.9915	0.000419532	0.000371737	0.000361347	0.000203742	0.000269889	0.000198333	0.000410507	0.000359518	0.000358339	1.6792	0.747778	0.0075461	1.3605	up
meta_581			N-Acetyl-L-phenylalanyl-L-diiodotyrosine;N-Acetylphenylalanyl-3,5-diiodotyrosine	-9.96871	MS1 mz matched	644.933	371.288	0.00374559	0.00362853	0.00342845	0.00448038	0.00386296	0.00449074	0.00480155	0.00521976	0.00435341	1.12004	0.163553	0.191666	0.899596	unchanged
meta_582					Unmapped	645.433	371.348	0.00032033	0.000312587	0.000246876	0.000362028	0.000295871	0.000356363	0.000390213	0.000454174	0.000360092	1.18754	0.247979	0.148335	0.975874	unchanged
meta_583					Unmapped	649.281	340.87	0.000160373	0.000157829	0.000156917	0.00033179	0.000288926	0.000360666	6.12e-05	6.87e-05	8.83e-05	0.222233	-2.16986	0.00279881	1.43148	down
meta_584					Unmapped	650.533	31.903	0.000104985	8.68e-05	8.13e-05	0.00012261	0.000153415	6.23e-05	4.53e-05	4.45e-05	3.08e-05	0.356568	-1.48775	0.109148	1.15933	unchanged
meta_585					Unmapped	652.846	366.752	0.000256965	0.000454057	0.000399238	0.000298614	0.000415588	0.000317263	0.000293717	0.000281496	0.000303788	0.852186	-0.230761	0.295021	0.821949	unchanged
meta_586					Unmapped	656.486	44.2075	5.74e-05	7.41e-05	5.75e-05	7.68e-05	7.48e-05	4.82e-05	6.44e-05	5.96e-05	4.18e-05	0.829965	-0.268877	0.384956	0.63634	unchanged
meta_587					Unmapped	656.524	31.9565	0.000104008	9.14e-05	0.000100292	0.000113614	0.000133447	6.7e-05	4e-05	3.69e-05	4.51e-05	0.388564	-1.36378	0.0809986	1.23193	unchanged
meta_588					Unmapped	658.355	192.48	5.47e-05	5.18e-05	4.48e-05	6.19e-05	4.84e-05	6.09e-05	5.15e-05	3.75e-05	3.58e-05	0.72889	-0.456227	0.0807034	1.1043	unchanged
meta_589			20,21-Diprenylterpendole J	-14.396	MS1 mz matched	658.43	38.179	9.26e-05	7.84e-05	9.51e-05	5.34e-05	0.000118602	6.97e-05	8.77e-05	5.85e-05	8.53e-05	0.957709	-0.0623402	0.885686	0.110939	unchanged
meta_590			6''-O-Galloylquercimeritrin;Quercetin 3-(2-galloylglucoside);Heme;Haem;Protoheme;Heme B;Protoheme IX	0.648844424322969;0.648844424322969;-10.2191886191495	MS1 mz matched	658.508	44.297	0.00051534	0.000481434	0.000470982	0.000323761	0.000368203	0.000327197	0.000499828	0.000446655	0.000534633	1.45327	0.539305	0.0119923	1.35759	up
meta_591			Goyaglycoside c;	8.47836064559745;	MS1 mz matched	663.453	31.81	0.000988562	0.000946833	0.000956819	0.000712248	0.000991579	0.000558742	0.000680974	0.000428065	0.000757087	0.824782	-0.277916	0.460452	0.5485	unchanged
meta_592					Unmapped	664.344	215.247	0.000428789	0.000351277	0.000356484	0.000257024	0.00027412	0.000213945	0.000377637	0.000267615	0.000371384	1.36445	0.448316	0.109754	1.09051	unchanged
meta_593			(6S)-6-beta-hydroxy-1,4,5,6-tetrahydronicotinamide-adenine dinucleotide;(6S)-6beta-Hydroxy-1,4,5,6-tetrahydronicotimide-adenine dinucleotide;(S)-DH-hydrate;(S)-DHX;(6S)-6-Hydroxy-1,4,5,6-tetrahydronicotimide-adenine dinucleotide;6beta-Hydroxy-1,4,5,6-tetrahydronicotimide-adenine dinucleotide;(6R)-6beta-Hydroxy-1,4,5,6-tetrahydronicotimide-adenine dinucleotide;(R)-DH-hydrate;(R)-DHX	-22.3862154757001;-22.3862154757001;-22.3862154757001	MS1 mz matched	666.433	220.284	4.15e-05	4.12e-05	3.6e-05	8.4e-05	7.46e-05	8.95e-05	2.57e-05	2.45e-05	2.91e-05	0.319946	-1.6441	0.00313897	1.43466	down
meta_594					Unmapped	668.543	33.23	9.83e-05	9.59e-05	9.87e-05	0.000127377	0.000161479	0.000104321	2.23e-05	7.11e-05	3.26e-05	0.32037	-1.64219	0.0165471	1.29741	down
meta_595					Unmapped	669.158	23.579	3.1e-05	2.89e-05	2.88e-05	3.78e-05	2.92e-05	3.9e-05	9.69e-06	6.71e-06	9.24e-06	0.24169	-2.04877	0.00832045	1.41345	down
meta_596					Unmapped	670.873	368.581	0.000488269	0.000478494	0.000395034	0.000481983	0.000429584	0.000482565	0.000327187	0.000624145	0.000506807	1.04591	0.0647605	0.82971	0.172288	unchanged
meta_597			Galactosylceramide (d18:1/14:0) ;	-16.2306096120149;	MS1 mz matched	672.523	43.763	0.000229448	0.000210535	0.000211426	0.000308607	0.0002763	0.000173564	0.00025787	0.000189997	0.000236777	0.902663	-0.147741	0.62633	0.376436	unchanged
meta_598			PC(14:1(9Z)/14:1(9Z));	-10.3183779659192;	MS1 mz matched	674.461	33.388	0.000182694	0.000169082	0.000210618	0.00010691	0.000125191	0.000135756	0.000226311	0.000179523	0.000203657	1.65687	0.728458	0.011345	1.3506	up
meta_599					Unmapped	674.534	32.222	0.000113731	0.0001182	0.000108011	0.000288351	0.00026894	0.000145286	3.63e-05	2.57e-05	3.58e-05	0.139215	-2.84462	0.0452656	1.32484	down
meta_600			Adenosine thiamine diphosphate;	3.46710350756915;	MS1 mz matched	675.542	164.93	0.000189153	0.000148044	0.000148836	0.000102359	0.000115504	8.1e-05	0.000102924	0.000130852	0.00015578	1.30327	0.38214	0.184598	0.925549	unchanged
meta_601					Unmapped	676.656	347.743	0.000124176	0.000100465	8.95e-05	0.000155856	0.000131331	0.000118877	0.000123291	0.000164653	0.000184576	1.16366	0.218671	0.364193	0.674606	unchanged
meta_602			PE(14:1(9Z)/14:1(9Z));	22.1581745462876;	MS1 mz matched	676.811	376.733	0.000109864	9.85e-05	9.63e-05	0.000141575	0.000101372	9.4e-05	0.000100918	9.89e-05	0.000132993	0.987748	-0.0177855	0.944422	0.0548597	unchanged
meta_603					Unmapped	676.809	363.984	0.00015373	0.000137364	0.000144703	0.000149434	0.000159639	0.000167413	0.000136372	0.000157087	0.000158686	0.948913	-0.0756515	0.416909	0.607248	unchanged
meta_604			Cytidine monophosphate N-acetylneuraminic acid;CMP-N-acetylneuramite;CMP-N-acetyl-beta-neuramite	9.60206597400006;9.60206597400006	MS1 mz matched	678.477	44.121	0.000157488	0.000170178	0.000196216	0.0001203	0.000101485	0.000122006	0.000435682	0.000124423	0.000118778	1.97469	0.981628	0.397808	0.684514	unchanged
meta_605			DG(18:4n3/0:0/22:6n3);DG(20:5(5Z,8Z,11Z,14Z,17Z)/20:5(5Z,8Z,11Z,14Z,17Z)/0:0);DG(18:4(6Z,9Z,12Z,15Z)/22:6(4Z,7Z,10Z,13Z,16Z,19Z)/0:0);DG(20:5n3/0:0/20:5n3);DG(22:6(4Z,7Z,10Z,13Z,16Z,19Z)/18:4(6Z,9Z,12Z,15Z)/0:0);	14.6755056582641;14.6755056582641;14.6755056582641;14.6755056582641;14.6755056582641;	MS1 mz matched	679.013	371.81	0.00194612	0.00181837	0.00177468	0.00249061	0.00202378	0.00260041	0.0028731	0.00307497	0.00228016	1.1565	0.209759	0.284706	0.769416	unchanged
meta_606			Lolitrem J	-23.4365	MS1 mz matched	679.382	232.512	6.92e-05	5.34e-05	5.19e-05	9.74e-05	6.93e-05	0.000109109	4.59e-05	5.16e-05	4.46e-05	0.515543	-0.955836	0.0595258	1.28041	unchanged
meta_607			Goyaglycoside c;	8.47836064559745;	MS1 mz matched	680.479	31.8885	0.00179104	0.0016984	0.00186806	0.00119067	0.00162225	0.000882295	0.00100403	0.000782425	0.00109547	0.779909	-0.358622	0.337787	0.725026	unchanged
meta_608	Stachyose	0.8417			MS2 forward	684.254	480.279	4.64e-05	3.25e-05	4.72e-05	0.00010506	7.57e-05	0.000137201	2.52e-05	3.44e-05	3.03e-05	0.282785	-1.82222	0.0476261	1.31545	down
meta_609			(20R)-Ginsenoside Rh2;Squamosinin A;	-5.57318792721974;-5.57318792721974;	MS1 mz matched	686.46	37.233	0.000118278	0.000136325	0.000125025	0.000104016	0.000105625	0.000106527	5.52e-05	9.22e-05	9.96e-05	0.780829	-0.356922	0.234436	0.936133	unchanged
meta_610			PE(18:2(9Z,12Z)/14:1(9Z));PE(18:3(9Z,12Z,15Z)/14:0);PE(14:1(9Z)/18:2(9Z,12Z));PE(14:0/18:3(6Z,9Z,12Z));PE(14:0/18:3(9Z,12Z,15Z));PE(18:3(6Z,9Z,12Z)/14:0);	8.01852717148441;8.01852717148441;8.01852717148441;8.01852717148441;8.01852717148441;8.01852717148441;	MS1 mz matched	686.927	371.288	0.00042087	0.000432219	0.000372379	0.000459384	0.000433754	0.00047979	0.000561325	0.000549216	0.000539662	1.20196	0.265388	0.00953427	1.383	up
meta_611					Unmapped	687.238	341.069	4.34e-05	3.19e-05	5.09e-05	7.8e-05	6.28e-05	8.81e-05	1.97e-05	2.24e-05	2.71e-05	0.302624	-1.7244	0.0128951	1.39748	down
meta_612			UDP-N-acetyl-alpha-D-glucosamine 3'-phosphate	3.49175	MS1 mz matched	688.344	213.905	0.000151014	0.000146413	0.000135087	0.000152982	0.000170201	0.000137729	0.000126738	9.29e-05	0.000140553	0.781568	-0.355557	0.129769	1.02012	unchanged
meta_613			Uridine diphosphate acetylgalactosamine 4-sulfate;Lolitrem E	-0.907309537014005;4.18423554385441	MS1 mz matched	688.416	371.254	9.83e-05	0.000103675	8.66e-05	8.15e-05	6.33e-05	9.69e-05	9.95e-05	0.00013963	0.000104467	1.42177	0.50769	0.104518	1.05746	unchanged
meta_614			PE(15:0/P-18:1(11Z));PC(P-16:0/14:1(9Z));PE(15:0/P-18:1(9Z));PE(P-18:1(9Z)/15:0);PC(14:1(9Z)/P-16:0);PC(o-16:1(9Z)/14:1(9Z));PE(P-18:1(11Z)/15:0);	-1.44024840291598;-1.44024840291598;-1.44024840291598;-1.44024840291598;-1.44024840291598;-1.44024840291598;-1.44024840291598;	MS1 mz matched	688.519	46.279	0.000289729	0.000263079	0.000239483	0.000163072	0.000231179	0.000147876	0.000324412	0.00026137	0.000249984	1.54165	0.624472	0.0476513	1.1898	up
meta_615			Halistanol sulfate	-22.8909	MS1 mz matched	689.895	368.585	8.62e-05	0.000106228	9.57e-05	0.000103089	7.71e-05	0.000113662	5.84e-05	0.000106649	9.93e-05	0.899662	-0.152545	0.626426	0.376717	unchanged
meta_616			3',5'-Cyclic diGMP;cdiGMP;3',5'-Cyclic diguanylic acid;Bis-(3',5')-cyclic diGMP;Cyclic di-3',5'-guanylate	14.6357	MS1 mz matched	691.116	27.244	2.9e-05	2.2e-05	2.1e-05	3.98e-05	3.28e-05	3.5e-05	8.03e-05	9.47e-05	7.66e-05	2.33739	1.2249	0.00683266	1.41047	up
meta_617			Bismahanine;	-1.60595317287718;	MS1 mz matched	693.36	294.707	5.9e-05	5.34e-05	3.78e-05	8.89e-05	8.85e-05	8.75e-05	3.09e-05	4.83e-05	3.8e-05	0.442706	-1.17558	0.00998108	1.42266	down
meta_618					Unmapped	694.842	365.882	8.9e-05	0.000116549	6.86e-05	8.18e-05	9.59e-05	9.9e-05	8.39e-05	9.65e-05	0.000102885	1.02374	0.033852	0.790068	0.201513	unchanged
meta_619			Dihydro-alpha-ergocryptine mesylate;9,10alpha-Dihydro-12'-hydroxy-5'alpha-isobutyl-2'-isopropylergotaman-3',6',18-trione monomethanesulphote;Dihydro-beta-ergocryptine mesylate	-1.48407586609189;-1.48407586609189	MS1 mz matched	696.817	366.055	4.86e-05	6.86e-05	4.45e-05	7.05e-05	6.66e-05	6.13e-05	4.92e-05	4e-05	7.36e-05	0.820036	-0.28624	0.357652	0.723515	unchanged
meta_620			PE(18:3(9Z,12Z,15Z)/P-16:0);PE(18:3(6Z,9Z,12Z)/P-16:0);PE(P-16:0/18:3(6Z,9Z,12Z));PE(P-16:0/18:3(9Z,12Z,15Z));	22.021072140162;22.021072140162;22.021072140162;22.021072140162;	MS1 mz matched	698.534	31.987	0.000116555	0.000121893	0.000111543	0.000243329	0.000255289	0.000160006	3.18e-05	7.18e-05	6.85e-05	0.261353	-1.93593	0.0198136	1.34636	down
meta_621			3',5'-Diiodo-L-thyronine-beta-D-glucuronoside;	15.5299242970973;	MS1 mz matched	702.212	31.936	0.000186555	0.000207337	0.000253441	0.000106971	9.16e-05	7.16e-05	7.38e-05	5.3e-05	6.62e-05	0.714408	-0.48518	0.112488	1.06377	unchanged
meta_622			PEP-16:0/18:1(11Z));PE(16:0/P-18:1(9Z));PE(P-18:0/16:1(9Z));PE(P-16:0/18:1(9Z));PE(P-18:1(11Z)/16:0);PE(18:1(9Z)/P-16:0);PE(16:0/P-18:1(11Z));PE(P-18:1(9Z)/16:0);PE(18:1(11Z)/P-16:0);PE(16:1(9Z)/P-18:0);1-Hexadecanoyl-2-(9Z-octadecenoyl)-sn-glycero-3-phosphonoethanolamine	-0.831746410167333;-0.831746410167333;-0.831746410167333;-0.831746410167333;-0.831746410167333;-0.831746410167333;-0.831746410167333;-0.831746410167333;-0.831746410167333;-0.831746410167333;-0.774301072724264	MS1 mz matched	702.535	45.9135	0.000332116	0.000312149	0.000308826	0.000253357	0.00025887	0.00019822	0.000326965	0.000303924	0.000283033	1.28641	0.363348	0.0513673	1.20275	unchanged
meta_623					Unmapped	702.974	371.568	0.00346404	0.00337835	0.00312207	0.00413379	0.00362131	0.00427339	0.00480703	0.00506815	0.00396877	1.15093	0.202801	0.207869	0.895544	unchanged
meta_624					Unmapped	703.136	27.244	2.08e-05	2.1e-05	1.77e-05	2.31e-05	2.21e-05	2.46e-05	2.89e-05	3.47e-05	2.82e-05	1.31335	0.393254	0.0576025	1.24508	unchanged
meta_625					Unmapped	703.476	372.012	0.000201647	0.000138115	0.000171978	0.000275708	0.000215646	0.00027241	0.000326012	0.000317874	0.00025022	1.17066	0.227317	0.235755	0.834669	unchanged
meta_626			SM(d18:0/16:1(9Z));	8.69653001235521;	MS1 mz matched	703.574	160.678	0.000792798	0.000857925	0.000809387	0.000256633	9.74e-06	0.00021018	0.000310157	0.00055365	0.000545678	2.95769	1.56447	0.0477376	1.18305	up
meta_627			beta1-Chaconine;	21.0996118247806;	MS1 mz matched	706.933	370.617	0.000402637	0.0004362	0.000368621	0.000485427	0.000441571	0.000537008	0.000480864	0.00049786	0.000454801	0.979179	-0.030355	0.760905	0.243697	unchanged
meta_628			3',5'-Cyclic diGMP;cdiGMP;3',5'-Cyclic diguanylic acid;Bis-(3',5')-cyclic diGMP;Cyclic di-3',5'-guanylate	14.6357	MS1 mz matched	708.143	27.279	5.67e-05	5.7e-05	5.05e-05	7.99e-05	7.28e-05	7.88e-05	0.000189348	0.000204605	0.000175699	2.46014	1.29874	0.00346187	1.43582	up
meta_629			AS 1-1;	-23.1693676315373;	MS1 mz matched	708.488	46.395	0.000243906	0.000205006	0.000207423	3.67e-05	7.83e-05	7.89e-05	0.000119051	9.05e-05	9.79e-05	1.58498	0.664468	0.0959391	1.09781	unchanged
meta_630			Chymosin preparation, escherichia coli k-12;Enterochelin;Enterobactin;Tri-(2,3-dihydroxy-N-benzoyl-L-serine)-ester;Tri-(N-(2,3-dihydroxybenzoyl)-L-serine)-ester	14.1887083272076;14.1887083272076	MS1 mz matched	708.511	31.829	0.000382664	0.000361133	0.000361959	0.00026721	0.000302726	0.000210699	0.000320572	0.000218819	0.000324526	1.10669	0.146247	0.562307	0.441561	unchanged
meta_631					Unmapped	709.356	323.12	4e-05	3.82e-05	3.84e-05	6.96e-05	7.19e-05	8.21e-05	2.7e-05	2.62e-05	2.42e-05	0.345971	-1.53128	0.0046471	1.43429	down
meta_632					Unmapped	711.069	191.881	0.00716931	0.00565787	0.00823748	0.0062161	0.00538885	0.00618111	0.00669121	0.0071773	0.00726014	1.18793	0.248453	0.0329121	1.25395	up
meta_633			Indivir sulfate	1.36486	MS1 mz matched	712.869	367.272	0.000205745	0.000194206	0.000183899	0.000215132	0.000129858	0.000143807	0.000146338	0.000187736	0.000133118	0.955801	-0.0652179	0.830394	0.16648	unchanged
meta_634			PC(o-16:1(9Z)/16:1(9Z));PC(14:1(9Z)/P-18:0);PC(14:0/P-18:1(9Z));PC(P-18:0/14:1(9Z));PC(P-16:0/16:1(9Z));PC(P-18:1(9Z)/14:0);PC(16:1(9Z)/P-16:0);PC(P-18:1(11Z)/14:0);PC(14:0/P-18:1(11Z));	-0.792535447646785;-0.792535447646785;-0.792535447646785;-0.792535447646785;-0.792535447646785;-0.792535447646785;-0.792535447646785;-0.792535447646785;-0.792535447646785;	MS1 mz matched	716.551	45.508	0.000157698	0.000124271	0.000120872	0.000110263	0.000117291	0.000100063	0.000166474	0.00014217	0.00011559	1.29491	0.372852	0.149462	1.04892	unchanged
meta_635					Unmapped	716.827	376.812	0.000246901	0.000287456	0.000247377	0.000262499	0.000234188	0.000252486	0.000248967	0.00021855	0.000313205	1.04211	0.0595094	0.747811	0.255106	unchanged
meta_636			PC(16:0/P-16:0);PC(P-18:0/14:0);PC(14:0/P-18:0);PC(P-16:0/16:0);PC(o-16:0/16:1(9Z));	-11.4719562662208;-11.4719562662208;-11.4719562662208;-11.4719562662208;-11.4719562662208;	MS1 mz matched	718.559	32.222	4.92e-05	3.58e-05	3.87e-05	9.08e-05	7.68e-05	6.06e-05	2.17e-05	1.29e-05	1.66e-05	0.224133	-2.15757	0.0151283	1.38737	down
meta_637			Kinetensin 4-8;	-0.109834259869896;	MS1 mz matched	719.355	407.751	3.09e-05	2.66e-05	2.22e-05	2.8e-05	2.25e-05	1.36e-05	4.45e-05	6.62e-05	9.59e-05	3.22107	1.68754	0.0762877	1.21585	unchanged
meta_638			PE(P-18:1(9Z)/16:1(9Z));PE(P-16:0/18:2(9Z,12Z));PE(18:2(9Z,12Z)/P-16:0);PE(16:1(9Z)/P-18:1(11Z));PE(P-18:1(11Z)/16:1(9Z));PE(16:1(9Z)/P-18:1(9Z));	-14.7103667243787;-14.7103667243787;-14.7103667243787;-14.7103667243787;-14.7103667243787;-14.7103667243787;	MS1 mz matched	722.503	45.235	0.000124715	0.000142754	0.000155799	0.000136602	0.000128427	0.000102994	0.000328553	0.000152171	7.37e-05	1.50657	0.591267	0.497	0.552723	unchanged
meta_639					Unmapped	726.936	371.288	0.00269372	0.00268664	0.0025719	0.00339898	0.0028856	0.00330287	0.00367362	0.00383208	0.0032093	1.11761	0.160413	0.200954	0.885136	unchanged
meta_640			Torvoside D;	23.3445146909365;	MS1 mz matched	727.437	371.767	0.00026587	0.000299639	0.000230798	0.000367813	0.000268081	0.000335237	0.000346329	0.00043337	0.000315355	1.12761	0.173264	0.420937	0.594893	unchanged
meta_641			Parishin B;Parishin C	20.0489854389067;20.0489854389067	MS1 mz matched	729.239	341.068	0.000291278	0.000300209	0.000345241	0.000795315	0.000715228	0.000872269	0.000173623	0.000184923	0.000184322	0.227826	-2.13399	0.00518285	1.43744	down
meta_642			PC(16:1(9Z)/16:1(9Z));PC(18:1(9Z)/14:1(9Z));PC(14:1(9Z)/18:1(9Z));PC(14:1(9Z)/18:1(11Z));PE(20:2(11Z,14Z)/15:0);PC(18:2(9Z,12Z)/14:0);PE(15:0/20:2(11Z,14Z));PC(18:1(11Z)/14:1(9Z));PC(14:0/18:2(9Z,12Z));	8.42061711135332;8.42061711135332;8.42061711135332;8.42061711135332;8.42061711135332;8.42061711135332;8.42061711135332;8.42061711135332;8.42061711135332;	MS1 mz matched	730.537	137.735	0.000393404	0.000509753	0.000502585	0.00043731	0.000636095	0.000398608	0.00028158	0.000297769	0.000278644	0.58287	-0.778753	0.107612	1.17544	unchanged
meta_643			PE(18:2(9Z,12Z)/14:1(9Z));PE(18:3(9Z,12Z,15Z)/14:0);PE(14:1(9Z)/18:2(9Z,12Z));PE(14:0/18:3(6Z,9Z,12Z));PE(14:0/18:3(9Z,12Z,15Z));PE(18:3(6Z,9Z,12Z)/14:0);	8.01852717148441;8.01852717148441;8.01852717148441;8.01852717148441;8.01852717148441;8.01852717148441;	MS1 mz matched	730.894	369.243	0.000901253	0.000918405	0.000833884	0.00104156	0.000874572	0.000983116	0.000971677	0.00106155	0.00100145	1.04671	0.065862	0.475005	0.543799	unchanged
meta_644			Mycimicin IV	3.87998	MS1 mz matched	734.852	366.845	0.000235638	0.000380806	0.000371728	0.000295535	0.000388486	0.000336748	0.000312891	0.000383859	0.000324021	1	4.7e-06	0.999976	0.00176898	unchanged
meta_645					Unmapped	736.541	32.1645	0.000127075	0.000127135	0.000133198	0.000105964	0.000225043	6.74e-05	8.75e-05	6.65e-05	7.89e-05	0.584494	-0.77474	0.364557	0.721862	unchanged
meta_646					Unmapped	738.81	377.354	0.00013265	0.000128515	0.00012618	0.000145694	0.000139493	0.000124217	0.000120381	0.000157964	0.000132685	1.00397	0.00571926	0.968657	0.0322226	unchanged
meta_647					Unmapped	738.915	371.334	0.000625536	0.000660463	0.000541008	0.000789155	0.000726939	0.000881781	0.000953306	0.000982052	0.000819742	1.14898	0.200349	0.152183	0.961753	unchanged
meta_648					Unmapped	742.602	32.868	2.63e-05	2.85e-05	2.71e-05	5.12e-05	6.02e-05	2.36e-05	2.2e-05	2.42e-05	1.34e-05	0.441463	-1.17963	0.140919	1.06804	unchanged
meta_649			PE(16:0/20:2(11Z,14Z));PE(18:0/18:2(9Z,12Z));PE(18:2(9Z,12Z)/18:0);PE(18:1(9Z)/18:1(9Z));PE(18:1(9Z)/18:1(11Z));PE(16:1(9Z)/20:1(11Z));PE(18:1(11Z)/18:1(11Z));PE(22:1(13Z)/14:1(9Z));PE(20:2(11Z,14Z)/16:0);PE(18:1(11Z)/18:1(9Z));PC(18:2(9Z,12Z)/15:0);PE(14:1(9Z)/22:1(13Z));PE(14:0/22:2(13Z,16Z));PE(22:2(13Z,16Z)/14:0);PC(15:0/18:2(9Z,12Z));PE(20:1(11Z)/16:1(9Z));Dihydrostreptomycin 3'alpha,6-bisph…	7.63139892643256;7.63139892643256;7.63139892643256;7.63139892643256;7.63139892643256;7.63139892643256;7.63139892643256;7.63139892643256;7.63139892643256;7.63139892643256;7.63139892643256;7.63139892643256;7.63139892643256;7.63139892643256;7.63139892643256;7.63139892643256;3.33441059824853;3.33441059824853	MS1 mz matched	744.552	137.146	0.000337681	0.000404421	0.000405029	0.000380031	0.000509856	0.00039978	0.000345508	0.000203851	0.000248501	0.618657	-0.692789	0.0478965	1.18257	down
meta_650			Parishin B;Parishin C	20.0489854389067;20.0489854389067	MS1 mz matched	746.265	341.072	5.75e-05	5.65e-05	6.27e-05	0.000152167	0.000141051	0.000161456	4.11e-05	4.12e-05	4.31e-05	0.27572	-1.85872	0.00258179	1.44455	down
meta_651					Unmapped	751.093	285.983	2.56e-05	2.48e-05	1.86e-05	5.17e-05	3.52e-05	5.39e-05	3.44e-05	3.48e-05	2.23e-05	0.65006	-0.621355	0.0928478	1.09342	unchanged
meta_652			Parishin B;Parishin C	20.0489854389067;20.0489854389067	MS1 mz matched	751.218	341.113	3.05e-05	1.97e-05	2.9e-05	4.7e-05	4.3e-05	5.13e-05	1.34e-05	1.51e-05	1.87e-05	0.333759	-1.58312	0.000843515	1.43004	down
meta_653			PC(18:3(9Z,12Z,15Z)/16:1(9Z));PE(15:0/22:4(7Z,10Z,13Z,16Z));PC(20:4(5Z,8Z,11Z,14Z)/14:0);PC(16:1(9Z)/18:3(6Z,9Z,12Z));PC(14:0/20:4(5Z,8Z,11Z,14Z));PC(14:0/20:4(8Z,11Z,14Z,17Z));PC(16:0/18:4(6Z,9Z,12Z,15Z));PC(20:4(8Z,11Z,14Z,17Z)/14:0);PC(20:3(8Z,11Z,14Z)/14:1(9Z));PC(14:1(9Z)/20:3(5Z,8Z,11Z));PC(16:1(9Z)/18:3(9Z,12Z,15Z));PC(14:1(9Z)/20:3(8Z,11Z,14Z));PC(18:4(6Z,9Z,12Z,15Z)/16:0);PC(18:3(6Z,9Z,1…	9.57465769732807;9.57465769732807;9.57465769732807;9.57465769732807;9.57465769732807;9.57465769732807;9.57465769732807;9.57465769732807;9.57465769732807;9.57465769732807;9.57465769732807;9.57465769732807;9.57465769732807;9.57465769732807;9.57465769732807;9.57465769732807;	MS1 mz matched	754.538	135.53	0.000394697	0.000425953	0.000428028	0.00042401	0.000615301	0.000461639	0.000341637	0.000323909	0.000295621	0.640373	-0.643017	0.0847133	1.20598	unchanged
meta_654					Unmapped	754.856	367.566	0.000229302	0.000224928	0.00020015	0.000262949	0.000230507	0.000240486	0.000166027	0.00018024	0.000257993	0.823307	-0.280497	0.266238	0.848899	unchanged
meta_655	PC(16:0/16:0)	0.998			MS2 forward	756.552	116.691	0.00488207	0.00782978	0.00807933	0.00512438	0.0195038	0.00485897	0.00281711	0.00251698	0.00319078	0.289105	-1.79033	0.285399	0.846705	unchanged
meta_656					Unmapped	756.861	449.067	0.000152781	0.000150186	0.000127784	0.000144625	0.000104708	0.000122321	0.000129508	0.000134583	0.000132188	1.06626	0.0925549	0.55184	0.481199	unchanged
meta_657			Ascidiacyclamide	11.7671	MS1 mz matched	757.362	448.546	0.000125854	0.000111382	9.03e-05	0.000128677	9.8e-05	8.5e-05	0.000123905	0.000112596	0.000134042	1.18867	0.249342	0.269002	0.820088	unchanged
meta_658	Thioetheramide-PC	0.9604			MS2 forward	758.569	136.189	0.0249983	0.0267785	0.0304792	0.0168525	0.0245944	0.0165126	0.0148952	0.014488	0.0161837	0.786185	-0.347059	0.255712	0.882168	unchanged
meta_659			PG(18:3(6Z,9Z,12Z)/16:1(9Z));PG(16:1(9Z)/18:3(6Z,9Z,12Z));PG(18:3(9Z,12Z,15Z)/16:1(9Z));PG(16:1(9Z)/18:3(9Z,12Z,15Z));	20.8625100021933;20.8625100021933;20.8625100021933;20.8625100021933;	MS1 mz matched	761.015	371.615	0.00126277	0.00122089	0.00112779	0.00156816	0.00131306	0.00160919	0.00181521	0.00183413	0.00151305	1.14965	0.201191	0.184022	0.909637	unchanged
meta_660			Lividomycin A	12.8718	MS1 mz matched	762.373	443.858	0.0011773	0.00116154	0.00148354	0.00110971	0.00131335	0.00128441	0.00147721	0.00101147	0.00168399	1.12548	0.170535	0.523481	0.504323	unchanged
meta_661					Unmapped	764.573	31.796	0.000106747	8.16e-05	8.45e-05	9.76e-05	0.000115305	7.7e-05	5.47e-05	4.17e-05	5.66e-05	0.527961	-0.921496	0.0387118	1.28302	down
meta_662			PC(o-16:1(9Z)/20:4(8Z,11Z,14Z,17Z));PC(P-16:0/20:4(5Z,8Z,11Z,14Z));PC(P-18:1(9Z)/18:3(9Z,12Z,15Z));PC(P-18:1(11Z)/18:3(6Z,9Z,12Z));PC(P-18:1(11Z)/18:3(9Z,12Z,15Z));2-O-(5,8,11,14,17-Eicosapentaenoyl)-1-O-hexadecylglycero-3-phosphocholine;PC(18:4(6Z,9Z,12Z,15Z)/dm18:0);PC(P-18:1(9Z)/18:3(6Z,9Z,12Z));PC(P-16:0/20:4(8Z,11Z,14Z,17Z));PC(18:3(6Z,9Z,12Z)/P-18:1(11Z));PC(20:4(8Z,11Z,14Z,17Z)/P-16:0);PC(…	7.05150340195215;7.05150340195215;7.05150340195215;7.05150340195215;7.05150340195215;7.05150340195215;7.05150340195215;7.05150340195215;7.05150340195215;7.05150340195215;7.05150340195215;7.05150340195215;7.05150340195215;7.05150340195215;7.05150340195215;7.05150340195215;	MS1 mz matched	766.573	132.039	0.00069604	0.000796485	0.000702013	0.000611405	0.000686857	0.000509726	0.000580459	0.000462291	0.000660266	0.94194	-0.0862933	0.673674	0.319583	unchanged
meta_663			PC(14:1(9Z)/22:2(13Z,16Z));PC(16:0/20:3(8Z,11Z,14Z));PC(20:3(5Z,8Z,11Z)/16:0);PC(18:3(9Z,12Z,15Z)/18:0);PC(18:2(9Z,12Z)/18:1(9Z));PC(20:3(8Z,11Z,14Z)/16:0);PC(18:0/18:3(9Z,12Z,15Z));PC(16:0/20:3(5Z,8Z,11Z));PC(18:3(6Z,9Z,12Z)/18:0);PC(22:2(13Z,16Z)/14:1(9Z));PC(20:2(11Z,14Z)/16:1(9Z));PC(18:2(9Z,12Z)/18:1(11Z));PC(18:1(9Z)/18:2(9Z,12Z));PC(18:1(11Z)/18:2(9Z,12Z));PC(16:1(9Z)/20:2(11Z,14Z));PC(18:…	11.7345079712127;11.7345079712127;11.7345079712127;11.7345079712127;11.7345079712127;11.7345079712127;11.7345079712127;11.7345079712127;11.7345079712127;11.7345079712127;11.7345079712127;11.7345079712127;11.7345079712127;11.7345079712127;11.7345079712127;11.7345079712127;	MS1 mz matched	766.573	98.7185	0.00159278	0.00237304	0.00265373	0.00116655	0.00212463	0.00134403	0.00149299	0.00137448	0.00194456	1.03814	0.0540074	0.873274	0.126297	unchanged
meta_664			Parishin B;Parishin C	20.0489854389067;20.0489854389067	MS1 mz matched	767.195	341.067	9.3e-05	0.000102588	0.000138034	0.000217443	0.000193583	0.000271102	5.58e-05	4.9e-05	5.69e-05	0.236968	-2.07723	0.0161339	1.40496	down
meta_665			Adiantifoline	-13.2167	MS1 mz matched	771.313	470.308	5.11e-05	6.34e-05	3.51e-05	1.79e-05	2.01e-05	1.24e-05	4e-05	6.73e-05	6.3e-05	3.38161	1.75771	0.0347313	1.32901	up
meta_666					Unmapped	773.076	286.036	4.03e-05	3.48e-05	3.5e-05	5.79e-05	5.09e-05	5.68e-05	4.86e-05	4.93e-05	3.68e-05	0.814011	-0.296881	0.110237	1.07993	unchanged
meta_667					Unmapped	773.364	443.921	0.000297094	0.000330331	0.000393229	0.000296353	0.00032879	0.000325398	0.000330993	0.000212072	0.00040131	0.993514	-0.00938798	0.973948	0.0281936	unchanged
meta_668			PS(14:0/16:0);PS(16:0/14:0);	-14.8322787112008;-14.8322787112008;	MS1 mz matched	774.858	369.951	0.000251162	0.000274753	0.000253233	0.000302569	0.000270304	0.000297992	0.000293733	0.000340501	0.00029547	1.06756	0.0943226	0.353482	0.683781	unchanged
meta_669					Unmapped	774.867	443.779	2.53e-05	3.38e-05	2.82e-05	1.84e-05	1.86e-05	2.41e-05	2.67e-05	1.48e-05	2.96e-05	1.16499	0.220323	0.548961	0.466912	unchanged
meta_670			TG(14:0/18:1(11Z)/14:1(9Z));TG(14:1(9Z)/18:0/14:1(9Z));TG(16:0/16:1(9Z)/14:1(9Z));TG(14:0/16:1(9Z)/16:1(9Z));TG(14:1(9Z)/14:0/18:1(11Z));TG(14:0/14:1(9Z)/18:1(11Z));TG(14:1(9Z)/16:0/16:1(9Z));TG(14:1(9Z)/14:0/18:1(9Z));TG(18:0/14:1(9Z)/14:1(9Z));TG(16:0/14:1(9Z)/16:1(9Z));TG(16:1(9Z)/14:0/16:1(9Z))[iso3];TG(14:0/14:1(9Z)/18:1(9Z));TG(14:0/18:1(9Z)/14:1(9Z));	-6.36064946998153;-6.36064946998153;-6.36064946998153;-6.36064946998153;-6.36064946998153;-6.36064946998153;-6.36064946998153;-6.36064946998153;-6.36064946998153;-6.36064946998153;-6.36064946998153;-6.36064946998153;-6.36064946998153;	MS1 mz matched	776.23	31.81	0.000158063	0.000154825	0.000176214	6.87e-05	7.72e-05	4.29e-05	5.42e-05	5.29e-05	4.86e-05	0.824759	-0.277956	0.397026	0.6731	unchanged
meta_671			PC(18:1(11Z)/18:3(9Z,12Z,15Z));PC(18:0/18:4(6Z,9Z,12Z,15Z));PC(20:4(5Z,8Z,11Z,14Z)/16:0);PC(18:3(9Z,12Z,15Z)/18:1(11Z));PC(18:2(9Z,12Z)/18:2(9Z,12Z));PC(16:1(9Z)/20:3(5Z,8Z,11Z));PC(18:3(9Z,12Z,15Z)/18:1(9Z));PC(16:0/20:4(5Z,8Z,11Z,14Z));PC(18:4(6Z,9Z,12Z,15Z)/18:0);PC(20:3(5Z,8Z,11Z)/16:1(9Z));PC(16:1(9Z)/20:3(8Z,11Z,14Z));PC(20:4(8Z,11Z,14Z,17Z)/16:0);PC(16:0/20:4(8Z,11Z,14Z,17Z));PC(18:3(6Z,9Z…	-2.75742624694987;-2.75742624694987;-2.75742624694987;-2.75742624694987;-2.75742624694987;-2.75742624694987;-2.75742624694987;-2.75742624694987;-2.75742624694987;-2.75742624694987;-2.75742624694987;-2.75742624694987;-2.75742624694987;-2.75742624694987;-2.75742624694987;-2.75742624694987;-2.75742624694987;-2.75742624694987;-2.75742624694987;-2.75742624694987;-2.75742624694987;	MS1 mz matched	782.569	132.957	0.0388268	0.0401565	0.0358136	0.0242498	0.0295835	0.0239678	0.0239078	0.0253133	0.033608	1.06463	0.090348	0.665157	0.334439	unchanged
meta_672			PC(P-18:1(9Z)/16:0);PC(16:0/P-18:1(9Z));PC(16:1(9Z)/P-18:0);PC(O-16:0/18:2(9Z,12Z));PC(18:1(11Z)/P-16:0);PC(16:0/P-18:1(11Z));PC(P-16:0/18:1(11Z));PC(P-18:1(11Z)/16:0);PC(P-18:0/16:1(9Z));PC(18:1(9Z)/P-16:0);PC(P-16:0/18:1(9Z));	16.2853397446011;16.2853397446011;16.2853397446011;16.2853397446011;16.2853397446011;16.2853397446011;16.2853397446011;16.2853397446011;16.2853397446011;16.2853397446011;16.2853397446011;	MS1 mz matched	782.569	69.3405	0.0776509	0.0460943	0.0607019	0.0481076	0.0313701	0.0278587	0.0365645	0.0390488	0.0568316	1.23392	0.303254	0.401757	0.615097	unchanged
meta_673			Soyasaponin IV;28-Glucosylsiaresinolate 3-arabinoside;Pitheduloside A;Saquivir mesylate;Saquivir mesilate	-22.035193985936;-22.035193985936;-22.035193985936;-11.0829112591639	MS1 mz matched	784.977	371.615	0.00213617	0.00214524	0.00196135	0.00278024	0.00224868	0.00288686	0.00317435	0.00334406	0.00256124	1.14703	0.197905	0.279775	0.771629	unchanged
meta_674			Ginsenoside Rg3;Ginsenoside F2;Ginsenoside C;Dolastatin 10	-22.6310532515078;-22.6310532515078;-22.6310532515078;-16.0123983403101	MS1 mz matched	785.48	371.978	0.000136182	0.000122541	0.000122437	0.000173688	0.000152431	0.000209932	0.000238934	0.000248651	0.000139776	1.17034	0.226925	0.490321	0.532897	unchanged
meta_675	1,2-dioleoyl-sn-glycero-3-phosphatidylcholine	0.9979			MS2 forward	786.598	100.266	0.00742731	0.0069881	0.00690834	0.00253899	0.00682914	0.0231301	0.00799127	0.00546724	0.00439059	0.549233	-0.86451	0.519179	0.523605	unchanged
meta_676					Unmapped	788.936	370.659	0.000412091	0.000421459	0.000383437	0.000476625	0.000390565	0.00045375	0.000509461	0.000550115	0.000453018	1.14509	0.19546	0.169845	0.932202	unchanged
meta_677					Unmapped	790.378	38.16	0.00255278	0.00270305	0.0022317	0.00233655	0.00202002	0.00139336	0.0028219	0.00201009	0.00253851	1.28184	0.35822	0.214799	0.866136	unchanged
meta_678			beta-D-Glucosyloxydestruxin B;	-15.8052543920562;	MS1 mz matched	794.873	368.558	0.000307471	0.000285508	0.000265419	0.00031584	0.000315082	0.000318353	0.000312693	0.000371411	0.000354544	1.09415	0.129806	0.229698	0.940324	unchanged
meta_679					Unmapped	795.335	38.162	0.000100218	8.11e-05	6.99e-05	6.14e-05	4.89e-05	2.23e-05	0.000121964	0.00010491	0.000135755	2.73553	1.45182	0.00739235	1.35825	up
meta_680					Unmapped	797.959	371.81	8.16e-05	8.64e-05	9.35e-05	0.000119239	9.85e-05	9.71e-05	0.000146603	0.000157955	0.000113903	1.32918	0.410533	0.102665	1.09772	unchanged
meta_681					Unmapped	798.563	123.57	0.0058447	0.00499686	0.00461194	0.0201985	0.0158464	0.0166102	0.00118004	0.000997773	0.00115911	0.0633732	-3.97998	0.00651688	1.43345	down
meta_682					Unmapped	798.83	365.804	0.000109664	0.000106075	0.000116538	0.000139705	0.000167607	0.000130242	0.000121792	0.0001467	0.000128311	0.906866	-0.141039	0.37809	0.650767	unchanged
meta_683					Unmapped	800.811	377.354	0.000167524	0.000146443	0.000169252	0.000163721	0.000167624	0.000163706	0.000140165	0.000189121	0.000226407	1.1225	0.166712	0.503344	0.541544	unchanged
meta_684			PC(18:1(11Z)/18:3(9Z,12Z,15Z));PC(18:0/18:4(6Z,9Z,12Z,15Z));PC(20:4(5Z,8Z,11Z,14Z)/16:0);PC(18:3(9Z,12Z,15Z)/18:1(11Z));PC(18:2(9Z,12Z)/18:2(9Z,12Z));PC(16:1(9Z)/20:3(5Z,8Z,11Z));PC(18:3(9Z,12Z,15Z)/18:1(9Z));PC(16:0/20:4(5Z,8Z,11Z,14Z));PC(18:4(6Z,9Z,12Z,15Z)/18:0);PC(20:3(5Z,8Z,11Z)/16:1(9Z));PC(16:1(9Z)/20:3(8Z,11Z,14Z));PC(20:4(8Z,11Z,14Z,17Z)/16:0);PC(16:0/20:4(8Z,11Z,14Z,17Z));PC(18:3(6Z,9Z…	-2.75742624694987;-2.75742624694987;-2.75742624694987;-2.75742624694987;-2.75742624694987;-2.75742624694987;-2.75742624694987;-2.75742624694987;-2.75742624694987;-2.75742624694987;-2.75742624694987;-2.75742624694987;-2.75742624694987;-2.75742624694987;-2.75742624694987;-2.75742624694987;-2.75742624694987;-2.75742624694987;-2.75742624694987;-2.75742624694987;-2.75742624694987;	MS1 mz matched	804.551	132.928	0.00132608	0.00120372	0.0010571	0.00171512	0.00164839	0.00150334	0.000929099	0.000941971	0.00121903	0.634928	-0.655335	0.00941196	1.35661	down
meta_685			Parishin B;Parishin C	20.0489854389067;20.0489854389067	MS1 mz matched	805.15	341.064	4.45e-05	4.84e-05	4.93e-05	5.95e-05	7.6e-05	9.05e-05	1.92e-05	2.17e-05	2.69e-05	0.300211	-1.73595	0.0223255	1.3716	down
meta_686			PC(16:1(9Z)/22:5(4Z,7Z,10Z,13Z,16Z));PC(18:3(6Z,9Z,12Z)/20:3(5Z,8Z,11Z));PC(16:1(9Z)/22:5(7Z,10Z,13Z,16Z,19Z));PC(20:4(5Z,8Z,11Z,14Z)/18:2(9Z,12Z));PC(18:2(9Z,12Z)/20:4(8Z,11Z,14Z,17Z));PC(20:3(8Z,11Z,14Z)/18:3(6Z,9Z,12Z));PC(18:1(11Z)/20:5(5Z,8Z,11Z,14Z,17Z));PC(20:5(5Z,8Z,11Z,14Z,17Z)/18:1(11Z));PC(20:3(5Z,8Z,11Z)/18:3(9Z,12Z,15Z));PC(22:6(4Z,7Z,10Z,13Z,16Z,19Z)/16:0);PC(18:2(9Z,12Z)/20:4(5Z,8Z…	8.32362836001123;8.32362836001123;8.32362836001123;8.32362836001123;8.32362836001123;8.32362836001123;8.32362836001123;8.32362836001123;8.32362836001123;8.32362836001123;8.32362836001123;8.32362836001123;8.32362836001123;8.32362836001123;8.32362836001123;8.32362836001123;8.32362836001123;8.32362836001123;8.32362836001123;8.32362836001123;8.32362836001123;8.32362836001123;8.32362836001123;8.323628…	MS1 mz matched	806.569	132.401	0.00939176	0.0100707	0.00841573	0.00953825	0.0111962	0.00809995	0.00583229	0.00513831	0.0059966	0.588436	-0.765043	0.0385814	1.31189	down
meta_687			PC(14:1(9Z)/22:2(13Z,16Z));PC(16:0/20:3(8Z,11Z,14Z));PC(20:3(5Z,8Z,11Z)/16:0);PC(18:3(9Z,12Z,15Z)/18:0);PC(18:2(9Z,12Z)/18:1(9Z));PC(20:3(8Z,11Z,14Z)/16:0);PC(18:0/18:3(9Z,12Z,15Z));PC(16:0/20:3(5Z,8Z,11Z));PC(18:3(6Z,9Z,12Z)/18:0);PC(22:2(13Z,16Z)/14:1(9Z));PC(20:2(11Z,14Z)/16:1(9Z));PC(18:2(9Z,12Z)/18:1(11Z));PC(18:1(9Z)/18:2(9Z,12Z));PC(18:1(11Z)/18:2(9Z,12Z));PC(16:1(9Z)/20:2(11Z,14Z));PC(18:…	11.7345079712127;11.7345079712127;11.7345079712127;11.7345079712127;11.7345079712127;11.7345079712127;11.7345079712127;11.7345079712127;11.7345079712127;11.7345079712127;11.7345079712127;11.7345079712127;11.7345079712127;11.7345079712127;11.7345079712127;11.7345079712127;	MS1 mz matched	806.569	101.549	0.0249336	0.0408061	0.0376413	0.00923072	0.0477387	0.0571063	0.0577293	0.00949137	0.00815985	0.660794	-0.597728	0.588198	0.409053	unchanged
meta_688					Unmapped	808.938	371.334	0.00197635	0.00188481	0.00176047	0.00230848	0.00199482	0.00248042	0.00266706	0.00284226	0.00235532	1.15934	0.213304	0.147829	0.967624	unchanged
meta_689			Licoricesaponin B2;	17.9096497158297;	MS1 mz matched	809.439	371.904	0.000206929	0.00022019	0.000200388	0.000303727	0.00022	0.000252374	0.000313908	0.000322265	0.00025747	1.15145	0.203455	0.286771	0.763297	unchanged
meta_690	1-Stearoyl-2-oleoyl-sn-glycerol 3-phosphocholine (SOPC)	0.9997			MS2 forward	810.599	131.85	0.0113479	0.0113778	0.00987093	0.00540104	0.00719638	0.00519073	0.00713089	0.00697014	0.00908698	1.30356	0.382462	0.12584	1.00963	unchanged
meta_691					Unmapped	812.897	369.973	0.000724345	0.000749343	0.000692574	0.000802899	0.000734301	0.000862428	0.000833659	0.00092722	0.00084079	1.0842	0.116627	0.2336	0.834802	unchanged
meta_692					Unmapped	817.897	465.855	5.36e-05	6.73e-05	3.57e-05	3.36e-05	2.64e-05	1.92e-05	8.15e-05	6.41e-05	9.42e-05	3.0291	1.59889	0.0130559	1.36598	up
meta_693					Unmapped	818.41	38.1545	0.00123992	0.00121379	0.00114489	0.00113429	0.00104354	0.000638286	0.0013136	0.000926546	0.0012966	1.25589	0.328714	0.293904	0.75582	unchanged
meta_694					Unmapped	820.555	264.409	2.19e-05	1.56e-05	1.22e-05	2.08e-05	1.74e-05	1.87e-05	3.02e-05	2.63e-05	4.56e-06	1.07281	0.10139	0.878943	0.127321	unchanged
meta_695					Unmapped	820.919	371.462	0.000538567	0.00048976	0.000418017	0.000605892	0.000547472	0.000631291	0.000664591	0.00074087	0.000594127	1.12043	0.164057	0.234468	0.855484	unchanged
meta_696					Unmapped	823.363	37.5085	7.02e-05	7.35e-05	6.27e-05	6.35e-05	3.09e-05	3.7e-05	9.62e-05	7.35e-05	9.01e-05	1.97664	0.983047	0.0295408	1.26461	up
meta_697			Vincristine;Yiamoloside B	24.7285436245391;-15.7577476603183	MS1 mz matched	825.979	371.978	0.000245304	0.000240073	0.000202978	0.000308361	0.000282352	0.000312884	0.000405453	0.000441785	0.000310515	1.28127	0.357575	0.156521	1.05365	unchanged
meta_698			Calenduloside G methyl ester;	5.06282983511483;	MS1 mz matched	826.499	45.599	3.8e-05	2.9e-05	2.75e-05	0.000110596	0.000121945	0.000100311	8.69e-06	4.88e-06	1.12e-05	0.0745443	-3.74576	0.00195616	1.44034	down
meta_699					Unmapped	826.9	466.348	0.000314339	0.000297089	0.000206239	0.000163756	0.000150678	9.02e-05	0.000464836	0.000460302	0.000681765	3.97172	1.98976	0.0235404	1.35628	up
meta_700					Unmapped	829.825	367.769	7.69e-05	0.000105597	7.95e-05	9.4e-05	9.07e-05	0.000109893	7.52e-05	8.49e-05	0.000112837	0.926643	-0.109914	0.611095	0.39988	unchanged
meta_701			Cephalomannine;Taxol B	-1.83471	MS1 mz matched	832.899	371.288	0.00086212	0.000882178	0.000787272	0.00103292	0.000888393	0.00104055	0.00114065	0.0012343	0.00100942	1.14264	0.192377	0.16569	0.946571	unchanged
meta_702					Unmapped	833.402	371.37	0.00016571	0.000177509	0.000163546	0.000196712	0.000177078	0.000209657	0.000220581	0.000244388	0.000196431	1.13361	0.180919	0.205417	0.888588	unchanged
meta_703			PC(20:3(5Z,8Z,11Z)/20:3(5Z,8Z,11Z));PC(18:1(9Z)/22:5(4Z,7Z,10Z,13Z,16Z));PC(20:3(8Z,11Z,14Z)/20:3(5Z,8Z,11Z));PC(18:2(9Z,12Z)/22:4(7Z,10Z,13Z,16Z));PC(20:4(5Z,8Z,11Z,14Z)/20:2(11Z,14Z));PC(22:5(7Z,10Z,13Z,16Z,19Z)/18:1(9Z));PC(18:4(6Z,9Z,12Z,15Z)/22:2(13Z,16Z));PC(18:1(11Z)/22:5(4Z,7Z,10Z,13Z,16Z));PC(20:3(8Z,11Z,14Z)/20:3(8Z,11Z,14Z));PC(22:4(7Z,10Z,13Z,16Z)/18:2(9Z,12Z));PC(22:5(7Z,10Z,13Z,16Z,…	6.87973251735423;6.87973251735423;6.87973251735423;6.87973251735423;6.87973251735423;6.87973251735423;6.87973251735423;6.87973251735423;6.87973251735423;6.87973251735423;6.87973251735423;6.87973251735423;6.87973251735423;6.87973251735423;6.87973251735423;6.87973251735423;6.87973251735423;6.87973251735423;6.87973251735423;6.87973251735423;6.87973251735423;6.87973251735423;6.87973251735423;6.879732…	MS1 mz matched	834.599	70.528	0.00235394	0.00260525	0.00264652	0.00180948	0.00424558	0.00248205	0.00252076	0.00124128	0.00184107	0.656324	-0.60752	0.317025	0.744469	unchanged
meta_704					Unmapped	834.609	212.98	3.06e-05	3.45e-05	2.22e-05	3.86e-05	3.6e-05	4.19e-05	3.57e-07	0	1.14e-06	0.0128446	-6.2827	0.00139396	1.44699	down
meta_705			Aclacinomycin N	-12.041	MS1 mz matched	836.859	368.574	0.000188965	0.000222671	0.000180242	0.000143984	0.000183359	0.000140686	0.00012928	0.000253203	0.00023021	1.30909	0.388566	0.333676	0.743099	unchanged
meta_706			Monoammonium glycyrrhizite	-12.2702	MS1 mz matched	840.424	463.675	0.00166538	0.00177586	0.00106108	0.00123522	0.00114692	0.000473122	0.00228849	0.00284128	0.0030409	2.86162	1.51683	0.00585266	1.36169	up
meta_707			Vincristine;Yiamoloside B	24.7285436245391;-15.7577476603183	MS1 mz matched	843.019	371.904	0.000729962	0.000764851	0.000672981	0.000957747	0.000756044	0.00101132	0.0011316	0.00122217	0.000879684	1.18654	0.246762	0.262742	0.798556	unchanged
meta_708			TG(14:1(9Z)/18:4(6Z,9Z,12Z,15Z)/20:5(5Z,8Z,11Z,14Z,17Z));TG(14:1(9Z)/20:5(5Z,8Z,11Z,14Z,17Z)/18:4(6Z,9Z,12Z,15Z));TG(18:4(6Z,9Z,12Z,15Z)/14:1(9Z)/20:5(5Z,8Z,11Z,14Z,17Z));C-1027 Chromophore;C-1027	-10.3170084659666;-10.3170084659666;-10.3170084659666;21.8205812196927	MS1 mz matched	844.266	396.312	2.48e-05	2.71e-05	3.71e-05	6.99e-05	6.9e-05	9.18e-05	9.85e-06	7.8e-06	1e-05	0.119986	-3.05906	0.0113391	1.41913	down
meta_709					Unmapped	844.88	371.02	0.000268603	0.000224588	0.00023813	0.000274376	0.00023665	0.000351724	0.000310577	0.000358427	0.000279502	1.0994	0.136715	0.528179	0.476069	unchanged
meta_710			Digitoxigenin 3-[glucosyl-(1-&gt;6)-glucosyl-(1-&gt;4)-2,6-dideoxyribohexoside];	-8.8730959267803;	MS1 mz matched	846.442	37.481	0.000867649	0.000826238	0.00078341	0.000672042	0.000652529	0.000317156	0.000718519	0.000428395	0.000761089	1.16219	0.216848	0.599038	0.401078	unchanged
meta_711					Unmapped	849.869	370.884	2.36e-05	2.94e-05	2.19e-05	0.000515249	0.000409892	0.000445179	0.000586678	0.000650326	0.000477273	1.251	0.323086	0.139689	1.01085	unchanged
meta_712					Unmapped	850.942	371.767	0.000111171	0.000103588	0.000116474	0.000122895	9.64e-05	0.000150246	0.000160575	0.000182153	0.000120805	1.25433	0.326917	0.259056	0.798366	unchanged
meta_713			Digitoxigenin 3-[glucosyl-(1-&gt;6)-glucosyl-(1-&gt;4)-2,6-dideoxyribohexoside];	-8.8730959267803;	MS1 mz matched	851.395	37.165	4.08e-05	2.93e-05	3.39e-05	3.66e-05	1.33e-05	9.28e-06	5.09e-05	3.36e-05	6.55e-05	2.53301	1.34085	0.0740741	1.11708	unchanged
meta_714			Fevicordin B 2-gentiobioside;	13.5129834172102;	MS1 mz matched	851.412	463.786	8.37e-05	0.000119688	7.91e-05	9.35e-05	8.48e-05	3.95e-05	0.000134519	0.000196046	0.00020431	2.45608	1.29636	0.0212849	1.28709	up
meta_715					Unmapped	856.863	370.647	0.000242467	0.000196668	0.000225282	0.000267042	0.000207035	0.00026673	0.000214358	0.000264995	0.000236944	0.966913	-0.0485417	0.759276	0.240233	unchanged
meta_716			TG(14:1(9Z)/18:4(6Z,9Z,12Z,15Z)/20:5(5Z,8Z,11Z,14Z,17Z));TG(14:1(9Z)/20:5(5Z,8Z,11Z,14Z,17Z)/18:4(6Z,9Z,12Z,15Z));TG(18:4(6Z,9Z,12Z,15Z)/14:1(9Z)/20:5(5Z,8Z,11Z,14Z,17Z));C-1027 Chromophore;C-1027	-10.3170084659666;-10.3170084659666;-10.3170084659666;21.8205812196927	MS1 mz matched	861.292	396.312	1.59e-05	1.55e-05	2.06e-05	4.17e-05	4.47e-05	5.98e-05	7.71e-06	5.85e-06	5.41e-06	0.12973	-2.94642	0.0158121	1.40448	down
meta_717					Unmapped	862.918	371.704	0.000158913	0.000171713	0.000144142	0.000187727	0.000198929	0.000218755	0.000237095	0.000252861	0.000203628	1.14564	0.196156	0.174685	0.946305	unchanged
meta_718			TG(14:1(9Z)/18:4(6Z,9Z,12Z,15Z)/20:5(5Z,8Z,11Z,14Z,17Z));TG(14:1(9Z)/20:5(5Z,8Z,11Z,14Z,17Z)/18:4(6Z,9Z,12Z,15Z));TG(18:4(6Z,9Z,12Z,15Z)/14:1(9Z)/20:5(5Z,8Z,11Z,14Z,17Z));C-1027 Chromophore;C-1027	-10.3170084659666;-10.3170084659666;-10.3170084659666;21.8205812196927	MS1 mz matched	866.248	396.526	1.85e-05	1.72e-05	2.25e-05	4.77e-05	4.4e-05	6.53e-05	7.51e-06	5.02e-06	7.86e-06	0.129887	-2.94467	0.0186211	1.39599	down
meta_719					Unmapped	866.98	371.81	0.00122837	0.00120076	0.00106304	0.00161429	0.00133213	0.00156439	0.00172901	0.00188851	0.00144184	1.12161	0.165566	0.317645	0.731117	unchanged
meta_720			Brevetoxin A	0.461637	MS1 mz matched	867.483	371.928	8.45e-05	8.62e-05	8.38e-05	0.000106908	0.000105421	0.000126213	0.000170096	0.000200339	0.000126881	1.46899	0.554826	0.120602	1.11026	unchanged
meta_721			Aquifoliunine EI;	-2.16328927825038;	MS1 mz matched	868.843	370.362	0.000103087	0.000100478	8.69e-05	0.000116117	0.00010792	0.000134935	0.000136064	0.000150605	0.000102887	1.0852	0.117958	0.572312	0.435057	unchanged
meta_722					Unmapped	870.94	370.844	0.000359211	0.000431533	0.000364423	0.000442524	0.000376482	0.000418639	0.000460198	0.000529552	0.000419312	1.1385	0.187138	0.217686	0.879893	unchanged
meta_723					Unmapped	876.068	192.312	0.000168894	0.000141757	0.000133147	0.000175105	0.000156215	0.000160905	0.000178815	0.000171667	0.000195837	1.1099	0.150424	0.123647	1.01795	unchanged
meta_724					Unmapped	876.109	286.017	1.6e-05	1.73e-05	1.66e-05	4.11e-05	2.92e-05	4.71e-05	2.94e-05	2.5e-05	1.94e-05	0.628489	-0.670041	0.0902245	1.12191	unchanged
meta_725			PC(o-22:0/22:6(4Z,7Z,10Z,13Z,16Z,19Z));PC(o-22:3(10Z,13Z,16Z)/22:3(10Z,13Z,16Z));Cyclohex-1-ene-1-carboxyl-CoA;(2E)-5-Methylhexa-2,4-dienoyl-CoA	-11.1809518097672;-11.1809518097672;-5.59570313952127;-5.59570313952127	MS1 mz matched	876.673	31.301	1.95e-05	2.97e-05	3.37e-05	6.2e-05	7.7e-05	3.62e-05	1.22e-05	5.9e-06	2.1e-06	0.115366	-3.11572	0.0424515	1.30952	down
meta_726					Unmapped	878.855	366.699	0.00015999	0.000155316	0.000172483	9.26e-05	0.000152394	0.000128764	0.000164761	0.000143462	0.000117966	1.14042	0.18956	0.474349	0.53857	unchanged
meta_727					Unmapped	879.961	372.046	6.64e-05	6.91e-05	5.88e-05	7.43e-05	6.22e-05	8.78e-05	0.000115765	0.000116567	7.89e-05	1.38763	0.472619	0.131632	1.02798	unchanged
meta_728			3-Oxohexanoyl-CoA;3-Oxo-4-methyl-pentanoyl-CoA;3-Oxohexanoyl-CoA;3-Ketohexanoyl-CoA	7.95761094337688;7.95761094337688;8.41233539385695	MS1 mz matched	880.668	31.7045	3.7e-05	3.57e-05	4.54e-05	9.91e-05	8.03e-05	4.07e-05	1.2e-05	5.08e-06	8.72e-06	0.117056	-3.09472	0.0620481	1.27904	unchanged
meta_729			Aclacinomycin N	-12.041	MS1 mz matched	880.83	367.224	0.000169969	0.000164977	0.000160284	8.57e-05	0.000152335	0.000149055	0.000137298	0.000106725	0.000135867	0.981333	-0.027185	0.926347	0.073704	unchanged
meta_730					Unmapped	882.813	365.882	5.72e-05	7.75e-05	6.02e-05	7.81e-05	6.74e-05	7.15e-05	6.21e-05	7.23e-05	6.18e-05	0.904521	-0.144775	0.212786	0.865712	unchanged
meta_731			PE(22:1(13Z)/24:1(15Z));PE(24:0/22:2(13Z,16Z));PE(22:2(13Z,16Z)/24:0);PE(24:1(15Z)/22:1(13Z));	-16.9803654677023;-16.9803654677023;-16.9803654677023;-16.9803654677023;	MS1 mz matched	884.694	31.8125	5.24e-05	5.46e-05	5.07e-05	0.000104506	0.000133797	6.53e-05	1.23e-05	6.39e-06	8.02e-06	0.0880906	-3.50487	0.0422896	1.33143	down
meta_732					Unmapped	890.941	371.658	0.000944726	0.000969942	0.000923273	0.00127694	0.00100325	0.00118737	0.00137228	0.00157061	0.00111724	1.17089	0.227606	0.281774	0.784512	unchanged
meta_733					Unmapped	891.443	371.978	0.000152459	0.000153186	0.000135464	0.000189363	0.000153647	0.000228088	0.000240928	0.000297581	0.000197113	1.28808	0.365227	0.209948	0.876415	unchanged
meta_734					Unmapped	894.6	130.71	0.000427747	0.000657948	0.000489781	0.000386058	0.000596426	0.000288057	0.000471034	0.00023227	0.000336363	0.818286	-0.289323	0.539951	0.459298	unchanged
meta_735			TG(14:0/22:0/o-18:0);TG(16:0/o-18:0/20:0);TG(18:0/o-18:0/18:0);TG(18:0/18:0/o-18:0);TG(14:0/o-18:0/22:0);TG(20:0/16:0/o-18:0);TG(22:0/14:0/o-18:0);TG(16:0/20:0/o-18:0);	13.7119080887144;13.7119080887144;13.7119080887144;13.7119080887144;13.7119080887144;13.7119080887144;13.7119080887144;13.7119080887144;	MS1 mz matched	894.9	370.509	0.000511681	0.00054045	0.000453726	0.00059241	0.000530519	0.000649031	0.000613191	0.000621263	0.000598952	1.03468	0.0491796	0.612574	0.405464	unchanged
meta_736			TG(15:0/18:3(6Z,9Z,12Z)/22:2(13Z,16Z));TG(15:0/20:5(5Z,8Z,11Z,14Z,17Z)/20:0);TG(18:0/18:3(9Z,12Z,15Z)/20:2n6);TG(15:0/20:1(11Z)/20:4(8Z,11Z,14Z,17Z));TG(15:0/22:2(13Z,16Z)/18:3(6Z,9Z,12Z));TG(14:1(9Z)/20:2n6/22:2(13Z,16Z));TG(15:0/22:4(7Z,10Z,13Z,16Z)/18:1(11Z));TG(16:0/20:2n6/20:3(5Z,8Z,11Z));TG(15:0/20:4(8Z,11Z,14Z,17Z)/20:1(11Z));TG(20:2n6/16:0/20:3n6);TG(20:1(11Z)/15:0/20:4(8Z,11Z,14Z,17Z));T…	14.616867442055;14.616867442055;14.616867442055;14.616867442055;14.616867442055;14.616867442055;14.616867442055;14.616867442055;14.616867442055;14.616867442055;14.616867442055;14.616867442055;14.616867442055;14.616867442055;14.616867442055;14.616867442055;14.616867442055;14.616867442055;14.616867442055;14.616867442055;14.616867442055;14.616867442055;14.616867442055;14.616867442055;14.616867442055…	MS1 mz matched	895.781	376.738	2.57e-05	2.32e-05	2.39e-05	2.42e-05	2.16e-05	2.09e-05	2.22e-05	2.45e-05	2.48e-05	1.07133	0.0993964	0.293777	0.753964	unchanged
meta_737			Cinmoyl-CoA;S-(Cinmoyl) coenzyme A;(E)-Cinmoyl-CoA	-6.08871226031493;-6.08871226031493	MS1 mz matched	898.672	31.709	5.43e-05	3.06e-05	3.95e-05	9.05e-05	0.000136234	4.89e-05	7.98e-06	1.19e-05	7.79e-06	0.100506	-3.31465	0.0813825	1.23684	unchanged
meta_738					Unmapped	900.167	342.585	1.8e-05	2.29e-05	1.31e-05	2.45e-05	1.64e-05	1.46e-05	2.16e-05	2.02e-05	2.6e-05	1.22261	0.28996	0.320287	0.735931	unchanged
meta_739					Unmapped	900.839	366.574	0.000147607	0.000243622	0.000165472	0.000163891	0.000262039	0.000196711	0.000154719	0.000194988	0.000184853	0.858537	-0.220048	0.424505	0.615469	unchanged
meta_740					Unmapped	902.816	366.058	0.000102497	0.00011366	8.44e-05	7.79e-05	9.04e-05	0.000125915	9.96e-05	0.000101292	0.000109059	1.0536	0.0753339	0.752156	0.251698	unchanged
meta_741					Unmapped	902.921	371.81	0.000383119	0.000312714	0.000314366	0.000468534	0.000393244	0.00042697	0.000520555	0.000573464	0.000433507	1.18528	0.245226	0.182119	0.948341	unchanged
meta_742					Unmapped	903.424	371.81	0.000171745	0.000161109	0.000143503	0.00019691	0.000168834	0.000213836	0.000256603	0.000279486	0.00019152	1.25541	0.328157	0.194306	0.933141	unchanged
meta_743					Unmapped	906.259	31.354	2.96e-05	3.01e-05	2.32e-05	9.91e-06	2.99e-05	2.17e-05	1.22e-05	1.44e-05	6.2e-05	1.43977	0.525834	0.644145	0.364661	unchanged
meta_744			Cyanidin 3-O-(2"-xylosyl-6"-(6"'-caffeoyl-glucosyl)-galactoside);Tetrahydrosarcipterin;H4SPT;5,6,7,8-Tetrahydrosarcipterin	-6.85131591234093;-22.7488157937427	MS1 mz matched	906.776	376.206	0.000100253	6.78e-05	7.36e-05	8.13e-05	7.44e-05	7.66e-05	6.05e-05	7.85e-05	7.65e-05	0.927754	-0.108186	0.434352	0.61283	unchanged
meta_745					Unmapped	911.614	119.937	0.000470415	0.000413033	0.000341006	0.000178743	0.000304114	0.000227897	0.000396449	0.000388649	0.000376682	1.63458	0.708916	0.0509821	1.30496	unchanged
meta_746			Neuromedin C 1-8;	6.62150949399831;	MS1 mz matched	914.903	371.81	0.000421767	0.00038955	0.000368168	0.000489253	0.000436714	0.000552222	0.000551144	0.000663389	0.000467727	1.13806	0.186571	0.372092	0.666189	unchanged
meta_747					Unmapped	915.406	371.36	0.000132206	0.00012514	0.000123025	0.000148552	0.000126875	0.000200327	0.000188909	0.000254789	0.000148906	1.24561	0.316855	0.366869	0.664139	unchanged
meta_748			PIP(16:2(9Z,12Z)/18:0);PIP(18:1(9Z)/16:1(9Z));PIP(16:1(9Z)/18:1(9Z));PIP(18:0/16:2(9Z,12Z));PIP(16:1(9Z)/18:1(11Z));PIP(18:1(11Z)/16:1(9Z));PIP(16:0/18:2(9Z,12Z));PIP(18:2(9Z,12Z)/16:0);	-1.70739572087109;-1.70739572087109;-1.70739572087109;-1.70739572087109;-1.70739572087109;-1.70739572087109;-1.70739572087109;-1.70739572087109;	MS1 mz matched	915.491	287.649	5.57e-05	5.98e-05	5.74e-05	4.48e-05	3.63e-05	3.9e-05	7.99e-05	4.94e-05	8.09e-05	1.75037	0.807663	0.0935421	1.18474	unchanged
meta_749					Unmapped	922.823	367.178	9.05e-05	0.000126311	8.09e-05	9.03e-05	0.000141528	0.000128798	0.000146837	0.000146021	0.000139136	1.19799	0.260617	0.260878	0.881713	unchanged
meta_750					Unmapped	924.8	366.395	6.06e-05	5.11e-05	5.06e-05	5.11e-05	3.8e-05	6.14e-05	4.81e-05	5.72e-05	6.89e-05	1.15676	0.210093	0.434925	0.573045	unchanged
meta_751					Unmapped	926.268	31.194	6.71e-05	6.38e-05	7.38e-05	2.63e-05	3.01e-05	2.46e-05	2.67e-05	1.27e-05	2.44e-05	0.788071	-0.343602	0.318703	0.760538	unchanged
meta_752			6-Oxocyclohex-1-ene-1-carboxyl-CoA;KRN 7000	14.6124059326746;-13.9903839427043	MS1 mz matched	934.64	31.796	0.0001943	0.000156272	0.000163596	0.000113654	0.000166461	0.000106337	0.000229174	0.000208639	0.000302031	1.91446	0.936935	0.0321728	1.25717	up
meta_753					Unmapped	938.177	27.219	2.01e-05	2.31e-05	1.68e-05	3.46e-05	3.66e-05	3.35e-05	0.000104777	0.000113161	9.13e-05	2.95382	1.56258	0.00764444	1.4277	up
meta_754					Unmapped	944.92	371.768	0.000142864	9.38e-05	0.000109308	0.000140241	0.000108429	0.000154361	0.000155344	0.000219694	0.000157035	1.32018	0.400737	0.174765	0.942188	unchanged
meta_755					Unmapped	948.984	371.904	0.000540909	0.000564554	0.000521405	0.000788019	0.000622351	0.000806726	0.000870423	0.000960817	0.000668717	1.12758	0.173232	0.423728	0.597784	unchanged
meta_756			TG(18:1(11Z)/22:4(7Z,10Z,13Z,16Z)/18:3(9Z,12Z,15Z));TG(18:3(6Z,9Z,12Z)/20:1(11Z)/20:4(8Z,11Z,14Z,17Z));TG(20:0/18:4(6Z,9Z,12Z,15Z)/20:4(5Z,8Z,11Z,14Z));TG(16:0/22:5(7Z,10Z,13Z,16Z,19Z)/20:3(5Z,8Z,11Z));TG(18:1(9Z)/18:3(9Z,12Z,15Z)/22:4(7Z,10Z,13Z,16Z));TG(18:0/22:5(7Z,10Z,13Z,16Z,19Z)/18:3(6Z,9Z,12Z));TG(18:3(9Z,12Z,15Z)/22:2(13Z,16Z)/18:3(9Z,12Z,15Z));TG(20:1(11Z)/20:4(5Z,8Z,11Z,14Z)/18:3(9Z,12Z…	-15.0301838297728;-15.0301838297728;-15.0301838297728;-15.0301838297728;-15.0301838297728;-15.0301838297728;-15.0301838297728;-15.0301838297728;-15.0301838297728;-15.0301838297728;-15.0301838297728;-15.0301838297728;-15.0301838297728;-15.0301838297728;-15.0301838297728;-15.0301838297728;-15.0301838297728;-15.0301838297728;-15.0301838297728;-15.0301838297728;-15.0301838297728;-15.0301838297728;-15…	MS1 mz matched	949.487	371.989	5.76e-05	5.81e-05	5.65e-05	8.31e-05	5.79e-05	9.97e-05	0.00012237	0.000125848	7.17e-05	1.32886	0.410194	0.290829	0.764404	unchanged
meta_757					Unmapped	950.594	95.5295	0.000167682	0.000303834	0.000239082	0.000175273	0.00039416	0.000395858	0.000417183	0.000241254	9.87e-05	0.784316	-0.350493	0.588619	0.408728	unchanged
meta_758			3-Isopropenylpimelyl-CoA	-13.5262	MS1 mz matched	950.738	31.829	2.63e-05	2.99e-05	3.55e-05	4.99e-05	9.54e-05	3.49e-05	9.82e-06	2.62e-06	5.4e-06	0.0989969	-3.33647	0.0949102	1.20035	unchanged
meta_759					Unmapped	952.942	371.02	0.000372902	0.000415317	0.000341761	0.000484404	0.000408876	0.000474409	0.000515195	0.00053247	0.000436868	1.08543	0.118269	0.363118	0.665606	unchanged
meta_760					Unmapped	956.9	370.995	0.000374484	0.00037216	0.000337751	0.00035871	0.000323893	0.000381293	0.000445588	0.000470222	0.000391473	1.22877	0.297214	0.0528297	1.18621	unchanged
meta_761					Unmapped	957.397	371.317	8.58e-05	7.11e-05	8.75e-05	0.000107961	8.13e-05	0.000110855	0.000116923	0.000123703	9.62e-05	1.12235	0.166517	0.384715	0.636282	unchanged
meta_762					Unmapped	960.859	368.126	0.000154609	0.00014913	0.000141913	9.48e-05	0.000144285	0.000125834	0.000182113	0.000173353	0.000166627	1.43062	0.516645	0.0574377	1.25911	unchanged
meta_763					Unmapped	962.836	367.952	0.000105798	0.000145415	0.000123807	0.000108763	0.000101631	0.00013656	0.000136406	0.000106524	0.000117249	1.03812	0.0539679	0.765657	0.226743	unchanged
meta_764					Unmapped	966.738	31.709	2.24e-05	3.62e-05	3.74e-05	7.21e-05	8.77e-05	3.69e-05	1.01e-05	7.16e-06	7.53e-06	0.125918	-2.98945	0.0619601	1.28323	unchanged
meta_765			cis,cis-3,6-Dodecadienoyl-CoA;trans,cis-Lauro-2,6-dienoyl-CoA;trans,cis-Lauro-2,6-dienoyl-CoA;cis,cis-3,6-Dodecadienoyl-CoA	-21.1460078980147;-21.1460078980147;-20.9345522459095;-20.9345522459095	MS1 mz matched	968.776	376.886	0.000111034	0.00010562	0.000108591	0.000126221	0.000110499	0.000105705	0.000106819	0.00011462	0.000112778	0.976029	-0.0350042	0.711783	0.292773	unchanged
meta_766					Unmapped	972.945	371.81	0.000356667	0.000374607	0.000323881	0.000451402	0.000354745	0.000447951	0.000585564	0.000566564	0.000432942	1.26391	0.337896	0.138536	1.00568	unchanged
meta_767					Unmapped	973.446	372.003	0.000117495	0.000127532	0.000111014	0.000141303	9.44e-05	0.000143204	0.0001744	0.000195164	0.000119436	1.29058	0.368019	0.262517	0.802716	unchanged
meta_768					Unmapped	973.669	97.447	0.00011861	0.000204984	0.000195174	0.000141691	0.0002067	0.000214439	0.000199701	8.4e-05	3.63e-05	0.568564	-0.814605	0.233291	0.872098	unchanged
meta_769			5-Methyltetrahydropteroylpentaglutamate;	-7.90102219284945;	MS1 mz matched	976.904	370.637	0.000295424	0.000310836	0.000267775	0.000334731	0.000321753	0.000366438	0.00037416	0.000352433	0.000328158	1.03111	0.0442047	0.602292	0.393694	unchanged
meta_770					Unmapped	982.841	368.269	0.000210727	0.000227763	0.000185731	0.000110438	0.000202411	0.000217748	0.000197662	0.000240499	0.000217627	1.23594	0.305611	0.340746	0.731284	unchanged
meta_771					Unmapped	984.925	371.904	0.000247818	0.000227904	0.000251073	0.000311191	0.000248196	0.000304141	0.000339465	0.000410219	0.000297386	1.21255	0.278044	0.202045	0.903429	unchanged
meta_772					Unmapped	985.426	371.989	0.00011771	0.000109385	0.000101557	0.000147798	0.00012038	0.000161966	0.000178886	0.000196189	0.000154468	1.23108	0.29993	0.126169	1.00666	unchanged
meta_773			TG(20:0/22:5(4Z,7Z,10Z,13Z,16Z)/20:3(5Z,8Z,11Z));TG(24:1(15Z)/20:3n6/18:4(6Z,9Z,12Z,15Z));TG(22:2(13Z,16Z)/18:1(9Z)/22:5(4Z,7Z,10Z,13Z,16Z));TG(20:3(5Z,8Z,11Z)/22:2(13Z,16Z)/20:3n6);TG(20:4(5Z,8Z,11Z,14Z)/24:1(15Z)/18:3(9Z,12Z,15Z));TG(22:0/18:3(6Z,9Z,12Z)/22:5(4Z,7Z,10Z,13Z,16Z));TG(22:0/20:3n6/20:5(5Z,8Z,11Z,14Z,17Z));TG(18:4(6Z,9Z,12Z,15Z)/24:0/20:4(8Z,11Z,14Z,17Z));TG(20:1(11Z)/22:4(7Z,10Z,13…	-22.5381216233495;-22.5381216233495;-22.5381216233495;-22.5381216233495;-22.5381216233495;-22.5381216233495;-22.5381216233495;-22.5381216233495;-22.5381216233495;-22.5381216233495;-22.5381216233495;-22.5381216233495;-22.5381216233495;-22.5381216233495;-22.5381216233495;-22.5381216233495;-22.5381216233495;-22.5381216233495;-22.5381216233495;-22.5381216233495;-22.5381216233495;-22.5381216233495;-22…	MS1 mz matched	987.81	136.831	0.000193644	0.000137667	0.000119723	0.000118257	7.99e-05	7.26e-05	0.000121484	0.000135154	0.00012032	1.39206	0.47722	0.118012	1.11093	unchanged
meta_774					Unmapped	988.72	32.054	4.23e-05	3.89e-05	3.92e-05	9.95e-05	0.000136978	5.05e-05	8.21e-06	5.45e-06	4.59e-06	0.0635784	-3.97532	0.0697547	1.26501	unchanged
meta_775					Unmapped	989.654	179.94	0.000207194	0.000137267	0.000130404	0.000246115	0.000272954	0.000185928	0.000121327	7.87e-05	0.000161208	0.512387	-0.964693	0.0311178	1.23765	down
meta_776					Unmapped	990.737	31.377	3.5e-05	4.73e-05	4.27e-05	6.3e-05	9.72e-05	5e-05	9.06e-06	9.89e-06	5.23e-06	0.115018	-3.12007	0.0465458	1.31935	down
meta_777					Unmapped	992.753	31.803	2.93e-05	3.84e-05	3.77e-05	7.07e-05	8.81e-05	3.88e-05	1.55e-05	6.37e-06	7.47e-06	0.148587	-2.75062	0.0552276	1.28377	unchanged
meta_778					Unmapped	996.906	371.81	0.000336283	0.000321865	0.000296638	0.00036901	0.00033765	0.000380102	0.000438835	0.00048274	0.000373204	1.19141	0.25267	0.149276	1.03324	unchanged
meta_779					Unmapped	997.409	371.462	0.000117828	0.000113212	0.000103577	0.000128572	0.000115622	0.000157406	0.000151688	0.000163753	0.000109059	1.05702	0.0800032	0.732232	0.262847	unchanged
meta_780					Unmapped	997.625	181.234	0.00015018	0.000131011	0.000118238	0.000221434	0.000156921	0.000139381	0.000108864	0.000199337	0.000110629	0.808964	-0.305853	0.44602	0.565276	unchanged
meta_781			(4R,8R,12R)-Trimethyl-2E-tridecenoyl-CoA;(2E)-Hexadecenoyl-CoA;	-11.3827915870615;-11.3827915870615;	MS1 mz matched	1000.29	31.379	4.06e-05	4.17e-05	5.35e-05	1.65e-05	2.2e-05	1.4e-05	1.48e-05	2.01e-05	1.94e-05	1.03428	0.0486316	0.847407	0.151782	unchanged
meta_782			PC(24:1(15Z)/24:0);PC(24:0/24:1(15Z));	-8.27163171424637;-8.27163171424637;	MS1 mz matched	1000.76	31.4635	5.5e-05	4.42e-05	3.96e-05	9.28e-05	7.23e-05	5.06e-05	1.35e-05	7.37e-06	5.93e-06	0.12437	-3.00729	0.0317834	1.34974	down
meta_783					Unmapped	1000.87	370.664	0.000134241	0.000120834	0.000122529	0.000155362	0.000137226	0.000150851	9.16e-05	0.000147474	0.000103561	0.772786	-0.371859	0.178292	0.99663	unchanged
meta_784					Unmapped	1007.03	371.81	0.000246742	0.000262213	0.000227498	0.000299588	0.000254229	0.000346571	0.000382095	0.000408167	0.000270836	1.17849	0.23694	0.353077	0.687334	unchanged
meta_785					Unmapped	1018.15	286.017	2.19e-05	1.86e-05	1.67e-05	4.13e-05	3.61e-05	4.79e-05	3.57e-05	3.05e-05	1.99e-05	0.686654	-0.542345	0.0914279	1.0907	unchanged
meta_786					Unmapped	1019.7	177.363	0.000916637	0.000835575	0.000767155	0.000839273	0.00100619	0.000868851	0.000463316	0.000484989	0.000787604	0.639538	-0.644898	0.0703983	1.18213	unchanged
meta_787			Pelargonidin 3-O-[b-D-Glucopyranosyl-(1-&gt;2)-[4-hydroxy-3-methoxy-(E)-cinnamoyl-(-&gt;6)]-b-D-glucopyranoside] 5-O-(6-O-malonyl-b-D-glucopyranoside);	-14.5320804426627;	MS1 mz matched	1020.87	371.288	0.000167639	0.000157424	0.000157581	0.000218296	0.000169379	0.000227273	0.000209926	0.000236826	0.000172251	1.00659	0.00948058	0.960993	0.0364242	unchanged
meta_788					Unmapped	1021.37	371.344	5.38e-05	6.4e-05	5.97e-05	5.91e-05	6e-05	5.78e-05	7.92e-05	7.46e-05	7e-05	1.26529	0.339463	0.0220223	1.37338	up
meta_789			TG(22:0/22:2(13Z,16Z)/20:1(11Z));TG(22:0/20:3(5Z,8Z,11Z)/22:0);TG(24:1(15Z)/18:0/22:2(13Z,16Z));TG(24:0/20:0/20:3n6);TG(18:1(9Z)/22:1(13Z)/24:1(15Z));TG(24:0/18:1(9Z)/22:2(13Z,16Z));TG(22:1(13Z)/20:0/22:2(13Z,16Z));TG(22:0/20:3n6/22:0);TG(18:1(11Z)/22:1(13Z)/24:1(15Z));TG(22:0/18:3(9Z,12Z,15Z)/24:0);TG(20:0/20:3(5Z,8Z,11Z)/24:0);TG(20:0/24:0/20:3(5Z,8Z,11Z));TG(22:0/24:0/18:3(6Z,9Z,12Z));TG(24:0/…	-19.3104025761397;-19.3104025761397;-19.3104025761397;-19.3104025761397;-19.3104025761397;-19.3104025761397;-19.3104025761397;-19.3104025761397;-19.3104025761397;-19.3104025761397;-19.3104025761397;-19.3104025761397;-19.3104025761397;-19.3104025761397;-19.3104025761397;-19.3104025761397;-19.3104025761397;-19.3104025761397;-19.3104025761397;-19.3104025761397;-19.3104025761397;-19.3104025761397;-19…	MS1 mz matched	1025.93	371.904	0.000218146	0.000175122	0.000189297	0.000250873	0.000170642	0.000290696	0.000300501	0.000299026	0.000246628	1.18807	0.248618	0.341876	0.712157	unchanged
meta_790					Unmapped	1026.43	371.81	0.000109089	0.000115096	0.000105647	0.000119888	0.000104345	0.000141666	0.000138805	0.000166623	0.000121403	1.16653	0.222219	0.301598	0.741805	unchanged
meta_791					Unmapped	1030.78	377.416	6.39e-05	4.99e-05	4.96e-05	6.89e-05	5.69e-05	4.79e-05	4.47e-05	4.57e-05	6.4e-05	0.88888	-0.169939	0.503725	0.500741	unchanged
meta_792					Unmapped	1031.59	192.096	7.36e-05	4.85e-05	5.42e-05	8.42e-05	6.38e-05	6.71e-05	8.42e-05	8.09e-05	5.87e-05	1.04062	0.0574464	0.789795	0.20794	unchanged
meta_793					Unmapped	1032.85	370.698	8.44e-05	9.38e-05	8.37e-05	9.5e-05	9.33e-05	6.46e-05	0.000118684	0.000122366	0.000108439	1.38255	0.467336	0.065667	1.21254	unchanged
meta_794					Unmapped	1037.65	132.947	0.000195966	0.000169715	0.000158077	6.78e-05	0.000101343	0.000135762	0.000152827	0.00022693	0.000268536	2.12617	1.08826	0.0563507	1.19677	unchanged
meta_795					Unmapped	1038.91	370.772	0.000299587	0.000303161	0.000264437	0.000342851	0.000313539	0.000362394	0.000356147	0.000388853	0.000334332	1.05943	0.0832928	0.397066	0.620786	unchanged
meta_796					Unmapped	1039.67	177.199	0.00183774	0.00163412	0.00139616	0.001886	0.0020586	0.00179429	0.00123679	0.0013951	0.00148311	0.717036	-0.479883	0.00700505	1.35222	down
meta_797					Unmapped	1042.86	368.333	0.000204198	0.000176912	0.000169066	0.000183568	0.000188227	0.000180387	0.000180717	0.000149264	0.000196711	0.953839	-0.0681825	0.605788	0.419118	unchanged
meta_798			TG(22:0/22:2(13Z,16Z)/20:1(11Z));TG(22:0/20:3(5Z,8Z,11Z)/22:0);TG(24:1(15Z)/18:0/22:2(13Z,16Z));TG(24:0/20:0/20:3n6);TG(18:1(9Z)/22:1(13Z)/24:1(15Z));TG(24:0/18:1(9Z)/22:2(13Z,16Z));TG(22:1(13Z)/20:0/22:2(13Z,16Z));TG(22:0/20:3n6/22:0);TG(18:1(11Z)/22:1(13Z)/24:1(15Z));TG(22:0/18:3(9Z,12Z,15Z)/24:0);TG(20:0/20:3(5Z,8Z,11Z)/24:0);TG(20:0/24:0/20:3(5Z,8Z,11Z));TG(22:0/24:0/18:3(6Z,9Z,12Z));TG(24:0/…	-19.3104025761397;-19.3104025761397;-19.3104025761397;-19.3104025761397;-19.3104025761397;-19.3104025761397;-19.3104025761397;-19.3104025761397;-19.3104025761397;-19.3104025761397;-19.3104025761397;-19.3104025761397;-19.3104025761397;-19.3104025761397;-19.3104025761397;-19.3104025761397;-19.3104025761397;-19.3104025761397;-19.3104025761397;-19.3104025761397;-19.3104025761397;-19.3104025761397;-19…	MS1 mz matched	1042.97	371.978	9.85e-05	7.19e-05	8.92e-05	0.000111243	9.65e-05	0.000114924	0.000157403	0.00018452	0.000106044	1.38835	0.473376	0.206356	0.961448	unchanged
meta_799					Unmapped	1045.72	175.352	0.000802429	0.000611166	0.000494854	0.000632374	0.000627518	0.000542061	0.000406869	0.000449948	0.000545871	0.778426	-0.361368	0.0640679	1.15722	unchanged
meta_800					Unmapped	1046.82	367.767	0.000131442	0.000148193	0.000120888	0.000129118	0.000129023	0.000132158	0.000150423	0.00010606	0.000148855	1.03854	0.0545502	0.763294	0.245561	unchanged
meta_801					Unmapped	1048.62	192.042	2.62e-05	3.31e-05	3.06e-05	3.59e-05	2.46e-05	2.88e-05	3.17e-05	3.3e-05	1.58e-05	0.900453	-0.151277	0.674277	0.323984	unchanged
meta_802			TG(22:1(13Z)/22:2(13Z,16Z)/22:1(13Z));TG(24:0/24:0/18:4(6Z,9Z,12Z,15Z));TG(24:0/18:3(9Z,12Z,15Z)/24:1(15Z));TG(22:0/20:3(5Z,8Z,11Z)/24:1(15Z));TG(22:1(13Z)/24:0/20:3n6);TG(24:1(15Z)/24:0/18:3(6Z,9Z,12Z));TG(22:0/20:4(5Z,8Z,11Z,14Z)/24:0);TG(24:0/24:1(15Z)/18:3(9Z,12Z,15Z));TG(22:0/24:1(15Z)/20:3n6);TG(22:0/24:0/20:4(8Z,11Z,14Z,17Z));TG(24:0/20:3(5Z,8Z,11Z)/22:1(13Z));TG(24:0/20:0/22:4(7Z,10Z,13Z,…	14.1670654520304;14.1670654520304;14.1670654520304;14.1670654520304;14.1670654520304;14.1670654520304;14.1670654520304;14.1670654520304;14.1670654520304;14.1670654520304;14.1670654520304;14.1670654520304;14.1670654520304;14.1670654520304;14.1670654520304;14.1670654520304;14.1670654520304;14.1670654520304;14.1670654520304;14.1670654520304;14.1670654520304;14.1670654520304;14.1670654520304;14.16706…	MS1 mz matched	1052.76	377.423	9.22e-05	9.38e-05	7.71e-05	0.000108563	7.82e-05	8.47e-05	8e-05	8.05e-05	0.000101893	0.966783	-0.048736	0.810931	0.186943	unchanged
meta_803					Unmapped	1052.86	370.469	0.000118759	0.000134396	0.000104966	0.000130307	0.000124556	8.9e-05	0.000158854	0.000270289	0.000107473	1.56068	0.642178	0.311616	0.789935	unchanged
meta_804					Unmapped	1054.95	371.978	0.000224317	0.000211296	0.000191167	0.000289781	0.000249391	0.000289123	0.000359363	0.000378124	0.000256942	1.20057	0.263723	0.276623	0.828388	unchanged
meta_805					Unmapped	1055.3	31.3275	2.32e-05	1.95e-05	2.18e-05	1.3e-06	4.52e-05	1.65e-05	2.39e-05	2.82e-05	4.71e-05	1.57254	0.653095	0.471342	0.550466	unchanged
meta_806					Unmapped	1055.45	372.014	8.58e-05	6.82e-05	5.52e-05	8.96e-05	7.39e-05	0.000122655	0.000117781	0.000159386	5.61e-05	1.16431	0.219478	0.671056	0.332962	unchanged
meta_807					Unmapped	1055.84	76.345	0.000485385	0.000428576	0.000389652	0.000266284	0.000302732	0.000173775	0.000355764	0.000263341	0.000364182	1.32377	0.404655	0.187341	0.909169	unchanged
meta_808					Unmapped	1056.75	31.846	2.8e-05	2.03e-05	2.85e-05	3.84e-05	5.94e-05	3.26e-05	3.98e-06	2.53e-06	3.45e-06	0.0763652	-3.71094	0.0383801	1.34411	down
meta_809					Unmapped	1060.89	370.664	0.000174164	0.00018076	0.000161702	0.00019195	0.000173964	0.000210758	0.000204716	0.00020794	0.000175461	1.01984	0.0283492	0.809554	0.183959	unchanged
meta_810					Unmapped	1063.36	370.672	5.99e-05	6.99e-05	3.94e-05	7.44e-05	3.87e-05	8.36e-05	8.91e-05	0.000103396	7.25e-05	1.34744	0.430224	0.24658	0.828442	unchanged
meta_811					Unmapped	1063.67	176.021	0.000746356	0.000657322	0.000678583	0.000720599	0.000668934	0.000569876	0.000600827	0.000799887	0.000613774	1.02811	0.0399949	0.82696	0.171947	unchanged
meta_812			Deltoside;Avenacoside A;26-Desglucoavenacoside B;Avecoside A;Nuatigenin 3-O-{alpha-L-rhamnopyranosyl-(1->2)-[beta-D-glucopyranosyl-(1->4)]-beta-D-glucopyranoside}-26-O-beta-D-glucopyranoside;26-Desgluco-avecoside B	-4.97092222125261;-4.97092222125261;-4.97092222125261;-4.97092222125261;-4.97092222125261	MS1 mz matched	1064.18	371.332	2.23e-05	1.99e-05	1.9e-05	1.63e-05	2.13e-05	2.21e-05	2.19e-05	5.17e-05	1.94e-05	1.55803	0.639721	0.39647	0.67836	unchanged
meta_813					Unmapped	1066.83	368.409	0.000135278	0.00016611	0.000124234	9.48e-05	0.000141541	0.000142039	8.55e-05	0.000107351	0.000153139	0.914606	-0.128778	0.693901	0.304698	unchanged
meta_814					Unmapped	1067.93	372.024	6.7e-05	7.27e-05	7.58e-05	7.16e-05	6.99e-05	9.81e-05	0.000123861	0.00010243	9.43e-05	1.33804	0.420117	0.100862	1.0568	unchanged
meta_815			TG(22:1(13Z)/22:2(13Z,16Z)/22:1(13Z));TG(24:0/24:0/18:4(6Z,9Z,12Z,15Z));TG(24:0/18:3(9Z,12Z,15Z)/24:1(15Z));TG(22:0/20:3(5Z,8Z,11Z)/24:1(15Z));TG(22:1(13Z)/24:0/20:3n6);TG(24:1(15Z)/24:0/18:3(6Z,9Z,12Z));TG(22:0/20:4(5Z,8Z,11Z,14Z)/24:0);TG(24:0/24:1(15Z)/18:3(9Z,12Z,15Z));TG(22:0/24:1(15Z)/20:3n6);TG(22:0/24:0/20:4(8Z,11Z,14Z,17Z));TG(24:0/20:3(5Z,8Z,11Z)/22:1(13Z));TG(24:0/20:0/22:4(7Z,10Z,13Z,…	14.1670654520304;14.1670654520304;14.1670654520304;14.1670654520304;14.1670654520304;14.1670654520304;14.1670654520304;14.1670654520304;14.1670654520304;14.1670654520304;14.1670654520304;14.1670654520304;14.1670654520304;14.1670654520304;14.1670654520304;14.1670654520304;14.1670654520304;14.1670654520304;14.1670654520304;14.1670654520304;14.1670654520304;14.1670654520304;14.1670654520304;14.16706…	MS1 mz matched	1074.74	376.784	4.62e-05	4.11e-05	4.06e-05	4.69e-05	4.81e-05	4.05e-05	4.44e-05	5.92e-05	4.44e-05	1.0918	0.126705	0.505346	0.517692	unchanged
meta_816					Unmapped	1078.91	371.897	0.000277934	0.000246858	0.000240449	0.000372712	0.00028715	0.00035515	0.000388582	0.000408002	0.000279502	1.06017	0.0842954	0.695148	0.303365	unchanged
meta_817					Unmapped	1079.41	371.747	8.49e-05	9.7e-05	8.14e-05	0.000107988	9.19e-05	0.000120849	0.000129305	0.00014662	8.09e-05	1.11266	0.154007	0.616265	0.394554	unchanged
meta_818					Unmapped	1080.48	422.982	2.1e-05	2.11e-05	2.95e-05	5.34e-05	4.23e-05	6.98e-05	1.47e-05	1.63e-05	2.02e-05	0.308715	-1.69565	0.0366425	1.33752	down
meta_819					Unmapped	1082.67	192.032	8.42e-05	8.17e-05	6.96e-05	8.2e-05	8.98e-05	8.02e-05	7.23e-05	7.53e-05	3.07e-05	0.707527	-0.499143	0.22635	0.929315	unchanged
meta_820					Unmapped	1082.87	370.634	0.000155846	0.000143416	0.000151829	0.000161649	0.000177328	0.0001686	0.000193283	0.000213488	0.000178154	1.15239	0.20463	0.112445	1.09832	unchanged
meta_821			Ganglioside GA2 (d18:1/16:0);	-16.0740550293182;	MS1 mz matched	1087.67	174.061	0.000463169	0.000358786	0.000383077	0.000337137	0.00028757	0.000255863	0.000406474	0.000423089	0.000387779	1.38245	0.467226	0.0272437	1.32135	up
meta_822					Unmapped	1089.03	371.978	0.000114839	0.000110036	0.000103702	0.00015505	0.000119797	0.000178127	0.000209388	0.000215879	0.000124063	1.21272	0.278246	0.412019	0.618988	unchanged
meta_823			Ganglioside GA2 (d18:1/9Z-18:1);	-11.7024393784953;	MS1 mz matched	1091.7	174.145	0.000213506	0.000198531	0.00021226	0.000191557	0.0001591	0.000157794	0.000122194	0.000188028	0.00014479	0.894898	-0.160205	0.478798	0.53996	unchanged
meta_824					Unmapped	1096.64	95.974	3.62e-05	5.65e-05	4.16e-05	8.98e-05	0.000116543	0.000162062	0.000111944	4.46e-05	7.31e-06	0.444809	-1.16874	0.149594	0.981254	unchanged
meta_825					Unmapped	1102.87	371.36	0.000165267	0.000156567	0.000158948	0.000209584	0.000155062	0.000222095	0.000202782	0.000265485	0.000208677	1.15374	0.206313	0.353826	0.671477	unchanged
meta_826					Unmapped	1103.37	371.352	4.74e-05	4.43e-05	5.42e-05	5.27e-05	5.47e-05	8.13e-05	7.68e-05	8.78e-05	6.43e-05	1.21399	0.279752	0.310276	0.733946	unchanged
meta_827			Diguanosine hexaphosphate;	-7.44627119335854;	MS1 mz matched	1108.93	371.987	5.44e-05	4.87e-05	4.19e-05	7.07e-05	5.24e-05	7.33e-05	7.86e-05	9.29e-05	5.15e-05	1.13488	0.182536	0.566765	0.442686	unchanged
meta_828					Unmapped	1114.76	377.195	4.56e-05	4.95e-05	4.36e-05	5.74e-05	3.51e-05	4.34e-05	4.17e-05	4.65e-05	5.57e-05	1.05895	0.0826293	0.74917	0.245574	unchanged
meta_829			Guavin D;	17.9399549706967;	MS1 mz matched	1115.84	371.02	7.85e-05	9.56e-05	9.16e-05	0.000105237	6.96e-05	0.000109444	0.000124002	0.000126264	8.19e-05	1.1681	0.224167	0.45362	0.556636	unchanged
meta_830					Unmapped	1118.57	310.159	0.000152895	0.0001453	0.000122499	0.000118077	9.72e-05	0.000125796	0.000180717	0.000157569	0.00017254	1.49778	0.582827	0.00753694	1.35406	up
meta_831			TG(24:1(15Z)/24:1(15Z)/24:1(15Z));	8.34863550350965;	MS1 mz matched	1120.91	371.425	0.000114587	0.000121579	0.000131918	0.000152595	0.000121184	0.000137163	0.000147569	0.0002002	0.000120982	1.14068	0.189892	0.504589	0.523325	unchanged
meta_832					Unmapped	1124.97	372.02	4.8e-05	4.52e-05	4.99e-05	6.09e-05	4.92e-05	8.13e-05	9.68e-05	8.93e-05	7e-05	1.33725	0.419269	0.157426	0.954187	unchanged
meta_833					Unmapped	1126.84	369.863	0.000119883	0.000136937	0.000112238	0.000155636	0.00011312	0.000174422	0.000115793	0.000138758	0.000141911	0.894591	-0.1607	0.495163	0.53386	unchanged
meta_834					Unmapped	1136.95	371.978	0.000142545	0.000154217	0.000154522	0.000189842	0.000145805	0.000199492	0.000219828	0.000254923	0.000161296	1.18856	0.249218	0.363108	0.676836	unchanged
meta_835					Unmapped	1137.38	192.37	1.93e-05	1.66e-05	2.74e-05	1.43e-05	2.13e-05	3.05e-05	1.58e-05	2.19e-05	1.21e-05	0.753528	-0.408266	0.39127	0.643372	unchanged
meta_836			TG(24:1(15Z)/24:1(15Z)/24:1(15Z));	8.34863550350965;	MS1 mz matched	1160.91	371.978	0.000198299	0.000213105	0.000179938	0.000246024	0.000235979	0.000267121	0.00029753	0.000322626	0.00023139	1.13672	0.184881	0.336928	0.742923	unchanged
meta_837					Unmapped	1161.41	371.81	7.95e-05	6.24e-05	6.92e-05	0.000100099	7.35e-05	6.73e-05	0.000116654	0.000115968	8.75e-05	1.32921	0.410571	0.130545	1.00235	unchanged
meta_838					Unmapped	1164.87	370.722	0.000124193	0.000131572	0.000115264	0.000160312	0.000123283	0.000129835	0.00012492	0.00016616	0.000135477	1.03175	0.0450963	0.807748	0.186878	unchanged
meta_839					Unmapped	1171.03	372.014	5.07e-05	6.49e-05	5.05e-05	5.78e-05	6.55e-05	9.78e-05	0.000116789	0.000105399	6.32e-05	1.29042	0.36784	0.357495	0.674876	unchanged
meta_840			TG(24:1(15Z)/24:1(15Z)/24:1(15Z));	8.34863550350965;	MS1 mz matched	1176.87	371.323	6.76e-05	4.44e-05	6.08e-05	7.68e-05	5.11e-05	7.62e-05	0.000104554	8.4e-05	7.49e-05	1.29142	0.368964	0.179096	0.916245	unchanged
meta_841					Unmapped	1177.95	372.003	5.65e-05	5.64e-05	4.92e-05	6.75e-05	4.41e-05	8.11e-05	0.000111161	0.000119588	6.54e-05	1.53748	0.620564	0.171739	0.948896	unchanged
meta_842					Unmapped	1188.84	370.042	0.000107978	8.12e-05	7.11e-05	9.59e-05	8.09e-05	9.11e-05	0.000105086	0.000133925	8.14e-05	1.19554	0.257665	0.370452	0.702589	unchanged
meta_843					Unmapped	1189.93	372.017	7.33e-05	7.61e-05	8.22e-05	7.71e-05	5.21e-05	8.85e-05	0.00013009	0.000125469	7.12e-05	1.50167	0.586565	0.187736	0.932592	unchanged
meta_844					Unmapped	1190.1	187.092	0.00234569	0.00211961	0.00197141	0.00241286	0.00133072	0.00145928	0.000902358	0.00251565	0.00266748	1.16964	0.226069	0.683445	0.313802	unchanged
meta_845					Unmapped	1190.44	371.942	5.26e-05	5.15e-05	3.35e-05	8.14e-05	5.76e-05	7.35e-05	9.75e-05	0.000108164	5.16e-05	1.21083	0.275994	0.490202	0.539982	unchanged
meta_846					Unmapped	1194.82	30.9395	0.000133976	0.000105071	0.0001191	4.69e-05	8.93e-05	4.05e-05	0.00015479	0.000160881	0.000178686	2.79725	1.48401	0.00969195	1.3843	up
meta_847					Unmapped	1196.09	191.881	0.00367038	0.00323533	0.00315277	0.00233863	0.00211083	0.00253401	0.0025858	0.00410005	0.00428937	1.5716	0.652235	0.126075	1.11475	unchanged
meta_848					Unmapped	1196.83	30.736	5.62e-05	3.56e-05	3.52e-05	2.54e-05	2.34e-05	1.43e-05	6.35e-05	5.28e-05	6.44e-05	2.8606	1.51632	0.00155309	1.4067	up
meta_849					Unmapped	1196.86	371.37	8.87e-05	8.29e-05	6.01e-05	8.97e-05	7.04e-05	0.000104492	0.000121702	0.000119544	7.41e-05	1.19172	0.25304	0.419014	0.606064	unchanged
